# Supplementary material for: Multispecies genome-wide analysis defines the MAP3K gene family in Gossypium hirsutum and reveals conserved family expansions
Source: BMC Bioinformatics. 2019 Mar 14;20(Suppl 2):99. doi: 10.1186/s12859-019-2624-9 (PMC6419318; doi:10.1186/s12859-019-2624-9)
Supplement: Supplementary file 1 — Zipped file containing two subfolders and an excel spreadsheet of all identified MAP3Ks with their longest transcript variants. The “HMM_results” file holds the HMMsearch output files for each MAP3K subfamily with relevant orthogroups identification highlighted. The “HMMs” folder holds the HMMs used for each MAP3K subfamily. (ZIP 3956 kb) [file 12859_2019_2624_MOESM1_ESM.zip]

Archive with 10 entries (7 files):
- Supplementary file 1/
- Supplementary file 1/All_MAP3Ks.xlsx
- Supplementary file 1/HMMs/
- Supplementary file 1/HMMs/mekk_hmm
- Supplementary file 1/HMMs/raf_hmm
- Supplementary file 1/HMMs/zik_hmm
- Supplementary file 1/HMM_results/
- Supplementary file 1/HMM_results/mekk_search_results.xlsx
- Supplementary file 1/HMM_results/rafs_search_results.xlsx
- Supplementary file 1/HMM_results/zik_search_results.xlsx
