# Supplementary material for: Multispecies genome-wide analysis defines the MAP3K gene family in Gossypium hirsutum and reveals conserved family expansions
Source: BMC Bioinformatics. 2019 Mar 14;20(Suppl 2):99. doi: 10.1186/s12859-019-2624-9 (PMC6419318; doi:10.1186/s12859-019-2624-9)
Supplement: Supplementary file 1 — Zipped file containing two subfolders and an excel spreadsheet of all identified MAP3Ks with their longest transcript variants. The “HMM_results” file holds the HMMsearch output files for each MAP3K subfamily with relevant orthogroups identification highlighted. The “HMMs” folder holds the HMMs used for each MAP3K subfamily. (ZIP 3956 kb) [file 12859_2019_2624_MOESM1_ESM.zip › Supplementary file 1/HMMs/mekk_hmm]

HMMER3/f [3.1b2 | February 2015]
NAME  mekk_arab_2014_muscle
LENG  549
ALPH  amino
RF    no
MM    no
CONS  yes
CS    no
MAP   yes
DATE  Thu Feb 15 18:14:57 2018
NSEQ  37
EFFN  2.958374
CKSUM 1824781534
STATS LOCAL MSV      -12.2238  0.69759
STATS LOCAL VITERBI  -12.8494  0.69759
STATS LOCAL FORWARD   -6.1745  0.69759
HMM          A        C        D        E        F        G        H        I        K        L        M        N        P        Q        R        S        T        V        W        Y   
            m->m     m->i     m->d     i->m     i->i     d->m     d->d
  COMPO   2.64077  4.29740  2.85355  2.65595  3.45133  2.63264  3.67567  3.06787  2.64332  2.57093  3.91719  2.98708  2.98135  3.08638  2.92625  2.44012  2.79676  2.82985  4.61002  3.62186
          2.71009  4.29275  2.77382  2.73171  3.45434  2.41279  3.73250  3.26071  2.67800  2.67668  4.22910  2.92383  2.76394  3.18683  2.89390  2.37329  2.78504  2.97519  4.60655  3.59758
          1.20530  1.13702  0.96857  6.66756  0.00127  0.00000        *
      1   2.62040  4.64825  3.11135  2.65728  3.97763  3.41070  3.81318  3.38385  2.65548  3.04167  2.68770  1.85497  3.89357  3.01602  3.06538  2.18361  2.90611  3.07283  5.31515  4.00759   1254 n - - -
          2.68618  4.42225  2.77519  2.73123  3.46354  2.40513  3.72494  3.29354  2.67741  2.69355  4.24690  2.90347  2.73739  3.18146  2.89801  2.37887  2.77519  2.98518  4.58477  3.61503
          0.02192  4.22712  4.94946  0.61958  0.77255  1.00353  0.45662
      2   2.83422  5.14061  1.51665  2.37645  4.69148  3.29561  3.92361  4.20165  2.89487  3.76156  4.59509  2.91696  3.91967  3.09709  3.42946  1.50277  3.17261  3.74847  5.91819  4.48656   1255 s - - -
          2.68618  4.42225  2.77519  2.73123  3.46354  2.40513  3.72494  3.29354  2.67741  2.69355  4.24690  2.90347  2.73739  3.18146  2.89801  2.37887  2.77519  2.98518  4.58477  3.61503
          0.02192  4.22712  4.94946  0.61958  0.77255  1.00353  0.45662
      3   2.49838  4.30264  3.78584  3.39855  3.92537  3.31308  4.31379  2.94582  3.34619  2.93677  3.90882  3.57837  3.97437  3.65898  3.62821  1.45399  2.91691  1.55472  5.42187  4.17985   1256 s - - -
          2.68618  4.42225  2.77519  2.73123  3.46354  2.40513  3.72494  3.29354  2.67741  2.69355  4.24690  2.90347  2.73739  3.18146  2.89801  2.37887  2.77519  2.98518  4.58477  3.61503
          0.02192  4.22712  4.94946  0.61958  0.77255  1.00353  0.45662
      4   2.90428  4.38282  4.32467  3.78582  3.42636  4.01567  4.47227  2.21101  3.65764  1.36359  3.30941  4.03322  4.40322  3.92275  3.87683  3.34957  2.31392  1.72317  5.16655  3.98781   1257 l - - -
          2.68618  4.42225  2.77519  2.73123  3.46354  2.40513  3.72494  3.29354  2.67741  2.69355  4.24690  2.90347  2.73739  3.18146  2.89801  2.37887  2.77519  2.98518  4.58477  3.61503
          0.02192  4.22712  4.94946  0.61958  0.77255  1.00353  0.45662
      5   2.16524  5.20756  2.55479  1.48311  4.57712  3.36499  3.77724  4.03454  2.63120  3.57739  4.38696  2.21113  3.89589  2.92289  3.12963  2.78121  3.09202  3.63314  5.75632  4.34470   1258 e - - -
          2.68618  4.42225  2.77519  2.73123  3.46354  2.40513  3.72494  3.29354  2.67741  2.69355  4.24690  2.90347  2.73739  3.18146  2.89801  2.37887  2.77519  2.98518  4.58477  3.61503
          0.02192  4.22712  4.94946  0.61958  0.77255  1.00353  0.45662
      6   2.89768  4.94014  3.41200  2.78263  4.21689  3.66238  3.72396  2.51750  1.34176  3.13869  4.02341  3.22333  4.03499  2.88619  2.25165  2.95341  3.09935  3.25502  5.37011  4.13399   1259 k - - -
          2.68618  4.42225  2.77519  2.73123  3.46354  2.40513  3.72494  3.29354  2.67741  2.69355  4.24690  2.90347  2.73739  3.18146  2.89801  2.37887  2.77519  2.98518  4.58477  3.61503
          0.02192  4.22712  4.94946  0.61958  0.77255  1.00353  0.45662
      7   3.52811  4.82663  5.04158  4.54414  1.83360  4.67773  4.60540  2.44470  4.39176  0.86546  3.02782  4.66841  4.87007  4.42226  4.44966  4.05563  3.74953  2.61351  4.78373  3.35979   1260 l - - -
          2.69011  4.41338  2.77634  2.73145  3.46648  2.40743  3.72651  3.29285  2.67539  2.68354  4.24269  2.90330  2.74064  3.18319  2.90103  2.37382  2.77889  2.98578  4.59033  3.61628
          0.60389  0.80691  4.94946  4.04937  0.01759  1.00353  0.45662
      8   2.15469  4.25230  3.96114  3.41186  3.38669  3.73418  4.13525  2.18034  3.30785  1.55196  3.34494  3.69043  4.14681  3.58462  3.55993  2.70830  2.95332  2.29303  4.95048  3.74723   1341 l - - -
          2.68618  4.42225  2.77519  2.73123  3.46354  2.40513  3.72494  3.29354  2.67741  2.69355  4.24690  2.90347  2.73739  3.18146  2.89801  2.37887  2.77519  2.98518  4.58477  3.61503
          0.02192  4.22712  4.94946  0.61958  0.77255  1.00353  0.45662
      9   3.16796  4.89279  3.91295  3.86425  4.97088  0.34493  4.94758  4.67191  4.09285  4.27526  5.26443  4.07903  4.29366  4.38961  4.27562  3.35230  3.67632  4.13133  5.95710  5.08987   1342 G - - -
          2.68618  4.42225  2.77519  2.73123  3.46354  2.40513  3.72494  3.29354  2.67741  2.69355  4.24690  2.90347  2.73739  3.18146  2.89801  2.37887  2.77519  2.98518  4.58477  3.61503
          0.02192  4.22712  4.94946  0.61958  0.77255  1.00353  0.45662
     10   2.74272  5.08943  2.11793  2.35288  4.44644  2.92113  3.74571  3.89841  2.59676  3.45807  4.25993  1.76280  3.86865  2.88856  3.10055  2.72433  3.01048  2.83458  5.65090  4.25398   1343 n - - -
          2.68618  4.42225  2.77519  2.73123  3.46354  2.40513  3.72494  3.29354  2.67741  2.69355  4.24690  2.90347  2.73739  3.18146  2.89801  2.37887  2.77519  2.98518  4.58477  3.61503
          0.02192  4.22712  4.94946  0.61958  0.77255  0.87070  0.54241
     11   3.13040  4.46119  4.91602  4.33776  1.74042  4.37867  4.69423  1.66534  4.19192  1.78161  2.58925  4.46765  4.64314  4.29524  4.26197  3.71014  3.35863  1.92825  5.07520  3.92225   1344 i - - -
          2.69443  4.42300  2.77778  2.72736  3.46744  2.41162  3.73073  3.28695  2.67880  2.68203  4.24005  2.90255  2.73586  3.19123  2.89183  2.37455  2.77573  2.98381  4.59249  3.62076
          0.94017  0.73174  2.05285  4.64534  0.00965  0.87162  0.54175
     12   2.49292  4.39884  3.47371  2.99377  3.96393  2.71439  4.02704  3.32356  2.95776  3.02880  3.28472  3.32720  3.89136  3.28626  3.32139  2.33073  1.39369  2.98400  5.34629  4.10140   1506 t - - -
          2.68609  4.42235  2.77530  2.73134  3.46364  2.40523  3.72505  3.29169  2.67751  2.69365  4.24700  2.90357  2.73739  3.18157  2.89811  2.37897  2.77511  2.98529  4.58487  3.61513
          0.79738  0.61127  4.98660  0.10518  2.30424  0.77929  0.61384
     13   2.76467  4.30758  4.07867  3.52743  3.40880  3.81215  4.21092  2.33174  3.40330  1.27588  3.36631  3.78762  4.22108  3.67891  3.63630  2.71850  2.45376  2.37643  4.98861  3.79205   1508 l - - -
          2.68618  4.42225  2.77519  2.73123  3.46354  2.40513  3.72494  3.29354  2.67741  2.69355  4.24690  2.90347  2.73739  3.18146  2.89801  2.37887  2.77519  2.98518  4.58477  3.61503
          0.01874  4.38218  5.10453  0.61958  0.77255  0.91799  0.50969
     14   2.69965  4.26160  4.05752  3.51975  3.34921  3.71116  4.13736  2.65182  3.38099  2.48188  3.44320  3.73917  4.15901  3.66011  3.59994  2.35652  2.97607  1.23945  3.83810  3.61596   1509 v - - -
          2.68618  4.42225  2.77519  2.73123  3.46354  2.40513  3.72494  3.29354  2.67741  2.69355  4.24690  2.90347  2.73739  3.18146  2.89801  2.37887  2.77519  2.98518  4.58477  3.61503
          0.01874  4.38218  5.10453  0.61958  0.77255  0.91799  0.50969
     15   2.73465  4.91659  3.14742  2.57394  4.16303  3.54686  3.71089  3.06500  1.55960  3.16838  3.98964  3.07835  3.93187  2.37004  2.80724  2.52404  2.95843  3.25998  4.17748  4.07297   1510 k - - -
          2.68618  4.42225  2.77519  2.73123  3.46354  2.40513  3.72494  3.29354  2.67741  2.69355  4.24690  2.90347  2.73739  3.18146  2.89801  2.37887  2.77519  2.98518  4.58477  3.61503
          0.01874  4.38218  5.10453  0.61958  0.77255  0.91799  0.50969
     16   2.45750  4.44859  3.55038  3.19738  4.56429  2.77770  4.32305  4.00461  3.25377  3.64772  4.44846  3.43485  2.87430  3.54947  3.61788  0.97688  2.43862  3.44287  5.86581  4.62847   1511 s - - -
          2.68618  4.42225  2.77519  2.73123  3.46354  2.40513  3.72494  3.29354  2.67741  2.69355  4.24690  2.90347  2.73739  3.18146  2.89801  2.37887  2.77519  2.98518  4.58477  3.61503
          0.01874  4.38218  5.10453  0.61958  0.77255  0.91799  0.50969
     17   2.77021  5.03393  2.70719  2.53366  3.43886  3.53621  3.70961  3.73987  2.23889  3.29714  4.10734  3.04858  3.93581  2.84784  1.49419  2.77723  2.99588  3.39613  5.47472  4.13474   1512 r - - -
          2.68618  4.42225  2.77519  2.73123  3.46354  2.40513  3.72494  3.29354  2.67741  2.69355  4.24690  2.90347  2.73739  3.18146  2.89801  2.37887  2.77519  2.98518  4.58477  3.61503
          0.01874  4.38218  5.10453  0.61958  0.77255  0.91799  0.50969
     18   2.95608  5.52472  2.22558  1.29412  4.83359  2.48789  3.82838  4.34129  2.50848  3.81679  4.60700  2.48860  3.96274  2.96253  3.26759  2.86921  3.21602  3.90189  5.96119  4.49147   1513 e - - -
          2.68618  4.42225  2.77519  2.73123  3.46354  2.40513  3.72494  3.29354  2.67741  2.69355  4.24690  2.90347  2.73739  3.18146  2.89801  2.37887  2.77519  2.98518  4.58477  3.61503
          0.01874  4.38218  5.10453  0.61958  0.77255  0.91799  0.50969
     19   2.74090  4.51381  3.60646  3.19061  3.35057  3.57316  4.00250  3.22097  3.13627  2.90866  3.83879  3.50698  4.10112  3.46856  3.44459  2.33979  2.58132  2.95804  4.88069  1.29371   1514 y - - -
          2.68618  4.42225  2.77519  2.73123  3.46354  2.40513  3.72494  3.29354  2.67741  2.69355  4.24690  2.90347  2.73739  3.18146  2.89801  2.37887  2.77519  2.98518  4.58477  3.61503
          0.01874  4.38218  5.10453  0.61958  0.77255  0.91799  0.50969
     20   2.68828  3.50196  4.15438  3.65142  3.52872  2.50033  4.30414  2.74902  3.51140  1.12417  3.52189  3.81404  4.16331  3.78687  3.71909  3.00869  3.01600  2.55905  5.08918  3.88449   1515 l - - -
          2.68618  4.42225  2.77519  2.73123  3.46354  2.40513  3.72494  3.29354  2.67741  2.69355  4.24690  2.90347  2.73739  3.18146  2.89801  2.37887  2.77519  2.98518  4.58477  3.61503
          0.01874  4.38218  5.10453  0.61958  0.77255  0.91799  0.50969
     21   2.53640  4.32192  4.44929  3.88321  3.50080  4.10675  4.47479  1.28149  3.27999  2.14182  3.42556  4.10107  4.45421  4.00440  3.94470  3.41781  3.15169  1.68524  5.13671  3.94065   1516 i - - -
          2.68618  4.42225  2.77519  2.73123  3.46354  2.40513  3.72494  3.29354  2.67741  2.69355  4.24690  2.90347  2.73739  3.18146  2.89801  2.37887  2.77519  2.98518  4.58477  3.61503
          0.01874  4.38218  5.10453  0.61958  0.77255  0.91799  0.50969
     22   2.78290  5.08737  2.83498  2.22754  4.38716  3.47208  3.04063  3.82992  2.54316  3.39063  4.19616  2.76719  1.73014  2.90018  3.00207  2.77665  2.68113  3.46799  5.58928  4.22359   1517 p - - -
          2.68618  4.42225  2.77519  2.73123  3.46354  2.40513  3.72494  3.29354  2.67741  2.69355  4.24690  2.90347  2.73739  3.18146  2.89801  2.37887  2.77519  2.98518  4.58477  3.61503
          0.01874  4.38218  5.10453  0.61958  0.77255  0.91799  0.50969
     23   2.79895  5.29701  1.80883  2.35080  4.62357  3.44145  3.72347  4.10739  2.37023  3.59511  4.36092  1.99401  3.17935  2.83974  2.67320  2.74732  3.04114  3.68167  5.73769  4.31664   1518 d - - -
          2.68618  4.42225  2.77519  2.73123  3.46354  2.40513  3.72494  3.29354  2.67741  2.69355  4.24690  2.90347  2.73739  3.18146  2.89801  2.37887  2.77519  2.98518  4.58477  3.61503
          0.01874  4.38218  5.10453  0.61958  0.77255  0.91799  0.50969
     24   3.12879  5.64817  0.88320  2.31649  5.05479  3.39466  4.01640  4.60959  3.08030  4.10625  4.96291  2.51047  4.04844  3.19179  3.69657  2.52105  3.44981  4.14446  6.25446  4.72958   1519 d - - -
          2.68618  4.42225  2.77519  2.73123  3.46354  2.40513  3.72494  3.29354  2.67741  2.69355  4.24690  2.90347  2.73739  3.18146  2.89801  2.37887  2.77519  2.98518  4.58477  3.61503
          0.01874  4.38218  5.10453  0.61958  0.77255  0.91799  0.50969
     25   2.70446  4.43945  2.72459  2.99160  3.02442  3.65182  3.96008  2.81797  2.98719  2.63431  3.56219  3.40293  3.31175  3.28550  3.34945  2.92656  2.95110  1.49327  5.05233  3.79548   1520 v - - -
          2.68565  4.42242  2.77536  2.73140  3.46333  2.40510  3.72481  3.29370  2.67757  2.69371  4.24706  2.90350  2.73756  3.18163  2.89804  2.37877  2.77497  2.98497  4.58493  3.61520
          0.23028  1.61133  5.10453  1.22922  0.34605  0.91799  0.50969
     26   2.63131  4.50578  4.87010  4.39531  3.86800  4.37868  5.11687  1.80415  4.29003  2.46568  3.68448  4.55773  4.79490  4.57003  4.49206  3.77818  3.42715  0.77795  5.73467  4.51780   1525 v - - -
          2.68618  4.42225  2.77519  2.73123  3.46354  2.40513  3.72494  3.29354  2.67741  2.69355  4.24690  2.90347  2.73739  3.18146  2.89801  2.37887  2.77519  2.98518  4.58477  3.61503
          0.01874  4.38218  5.10453  0.61958  0.77255  0.91799  0.50969
     27   1.83993  4.76895  2.50417  2.58927  4.08821  2.69359  3.77209  3.17790  2.60025  3.11869  3.94285  3.08465  3.89885  2.93962  3.05357  2.45284  2.90481  2.81003  5.38066  4.06203   1526 a - - -
          2.68618  4.42225  2.77519  2.73123  3.46354  2.40513  3.72494  3.29354  2.67741  2.69355  4.24690  2.90347  2.73739  3.18146  2.89801  2.37887  2.77519  2.98518  4.58477  3.61503
          0.01874  4.38218  5.10453  0.61958  0.77255  0.91799  0.50969
     28   2.57946  4.33166  3.88441  3.46723  3.86239  3.43291  4.32518  2.96010  3.41295  2.89416  3.83214  3.65599  3.07503  3.70608  3.68208  2.22662  2.96705  1.11146  5.34750  4.13430   1527 v - - -
          2.68618  4.42225  2.77519  2.73123  3.46354  2.40513  3.72494  3.29354  2.67741  2.69355  4.24690  2.90347  2.73739  3.18146  2.89801  2.37887  2.77519  2.98518  4.58477  3.61503
          0.01874  4.38218  5.10453  0.61958  0.77255  0.91799  0.50969
     29   2.79398  5.10790  2.18259  2.45972  4.55034  1.50769  3.83816  4.00707  2.66900  3.55665  4.35751  2.99248  3.93729  2.98270  2.71380  2.78735  2.80293  3.59892  5.74150  4.35749   1528 g - - -
          2.68618  4.42225  2.77519  2.73123  3.46354  2.40513  3.72494  3.29354  2.67741  2.69355  4.24690  2.90347  2.73739  3.18146  2.89801  2.37887  2.77519  2.98518  4.58477  3.61503
          0.01874  4.38218  5.10453  0.61958  0.77255  0.91799  0.50969
     30   2.69530  4.79913  2.56501  2.74642  4.73703  1.08253  4.19017  4.21847  3.17970  3.81971  4.63957  3.18650  3.96790  3.39273  3.64668  2.02850  3.11969  3.68493  6.00431  4.66607   1529 g - - -
          2.68618  4.42225  2.77519  2.73123  3.46354  2.40513  3.72494  3.29354  2.67741  2.69355  4.24690  2.90347  2.73739  3.18146  2.89801  2.37887  2.77519  2.98518  4.58477  3.61503
          0.01874  4.38218  5.10453  0.61958  0.77255  0.91799  0.50969
     31   2.77830  5.18943  1.77543  2.39210  4.58129  2.12028  3.77149  4.05577  2.59152  3.57271  4.35080  2.93979  3.18856  2.89879  2.84125  2.44336  3.04222  3.63371  5.73739  4.32892   1530 d - - -
          2.68618  4.42225  2.77519  2.73123  3.46354  2.40513  3.72494  3.29354  2.67741  2.69355  4.24690  2.90347  2.73739  3.18146  2.89801  2.37887  2.77519  2.98518  4.58477  3.61503
          0.01874  4.38218  5.10453  0.61958  0.77255  0.91799  0.50969
     32   2.78629  4.35105  3.39679  3.42606  3.56058  3.82674  4.23728  1.23951  3.38111  2.51895  3.51424  3.74087  4.24378  3.65909  3.66275  2.72804  3.04767  2.02343  5.11260  3.89134   1531 i - - -
          2.68618  4.42225  2.77519  2.73123  3.46354  2.40513  3.72494  3.29354  2.67741  2.69355  4.24690  2.90347  2.73739  3.18146  2.89801  2.37887  2.77519  2.98518  4.58477  3.61503
          0.01874  4.38218  5.10453  0.61958  0.77255  0.91799  0.50969
     33   2.47821  4.93150  3.17037  2.64575  4.31215  2.95751  3.78180  3.26771  1.28833  3.29003  4.11739  3.12970  3.96364  2.93115  2.80617  2.80339  3.01653  3.34345  5.50292  4.20036   1532 k - - -
          2.68618  4.42225  2.77519  2.73123  3.46354  2.40513  3.72494  3.29354  2.67741  2.69355  4.24690  2.90347  2.73739  3.18146  2.89801  2.37887  2.77519  2.98518  4.58477  3.61503
          0.01874  4.38218  5.10453  0.61958  0.77255  0.91799  0.50969
     34   2.20538  4.87445  2.61757  2.54559  4.25356  1.75764  3.80311  3.66640  2.47147  3.27628  4.09179  3.05283  3.90985  2.96109  3.09617  2.72844  2.96249  2.87154  5.51444  4.17556   1533 g - - -
          2.68618  4.42225  2.77519  2.73123  3.46354  2.40513  3.72494  3.29354  2.67741  2.69355  4.24690  2.90347  2.73739  3.18146  2.89801  2.37887  2.77519  2.98518  4.58477  3.61503
          0.01874  4.38218  5.10453  0.61958  0.77255  0.91799  0.50969
     35   2.75792  4.22581  4.22610  3.65083  3.32676  3.87412  4.21504  2.19736  3.52860  1.51639  3.29869  3.86606  3.35633  3.75969  3.71716  2.90675  2.99801  1.75412  4.89563  3.70586   1534 l - - -
          2.68618  4.42225  2.77519  2.73123  3.46354  2.40513  3.72494  3.29354  2.67741  2.69355  4.24690  2.90347  2.73739  3.18146  2.89801  2.37887  2.77519  2.98518  4.58477  3.61503
          0.01874  4.38218  5.10453  0.61958  0.77255  0.91799  0.50969
     36   2.84500  4.93035  3.36070  2.77974  4.27938  3.60965  3.79815  3.67460  2.35450  2.79594  4.10689  3.22924  3.16635  2.96035  1.29371  2.67446  3.08462  3.35801  5.45436  4.18885   1535 r - - -
          2.68618  4.42225  2.77519  2.73123  3.46354  2.40513  3.72494  3.29354  2.67741  2.69355  4.24690  2.90347  2.73739  3.18146  2.89801  2.37887  2.77519  2.98518  4.58477  3.61503
          0.01874  4.38218  5.10453  0.61958  0.77255  0.91799  0.50969
     37   2.23619  4.43450  3.56687  3.35463  4.63296  3.17491  4.48714  4.05361  3.46299  3.74345  4.57463  3.52387  0.93375  3.75803  3.76820  2.20122  2.97901  3.47673  5.96570  4.74662   1536 p - - -
          2.68618  4.42225  2.77519  2.73123  3.46354  2.40513  3.72494  3.29354  2.67741  2.69355  4.24690  2.90347  2.73739  3.18146  2.89801  2.37887  2.77519  2.98518  4.58477  3.61503
          0.01874  4.38218  5.10453  0.61958  0.77255  0.91799  0.50969
     38   2.71763  4.75035  2.69236  2.68770  4.02752  3.50069  3.88170  3.34592  2.74926  2.67628  3.94185  3.16906  1.55061  3.08234  3.17974  2.80796  2.99323  2.81443  5.39187  4.07680   1537 p - - -
          2.68740  4.42316  2.77485  2.73262  3.46533  2.40547  3.72632  3.29346  2.67826  2.69314  4.24794  2.90270  2.73600  3.18373  2.89607  2.37714  2.77582  2.98257  4.58586  3.61727
          0.25733  1.51042  5.10453  4.08857  0.01691  0.91799  0.50969
     39   2.54444  4.30624  4.38914  3.82057  3.44450  4.05217  4.40713  1.85687  3.69648  2.09176  3.37809  4.04142  4.40299  3.40028  3.88802  3.35849  3.11897  1.25868  5.07107  3.87936   1617 v - - -
          2.68618  4.42225  2.77519  2.73123  3.46354  2.40513  3.72494  3.29354  2.67741  2.69355  4.24690  2.90347  2.73739  3.18146  2.89801  2.37887  2.77519  2.98518  4.58477  3.61503
          0.01874  4.38218  5.10453  0.61958  0.77255  0.72810  0.65937
     40   2.74700  4.22718  4.18202  3.59971  3.29095  3.84834  4.15945  2.15433  3.47825  1.45128  2.68972  3.82225  3.39257  3.70537  3.66789  2.58410  2.98114  2.40725  4.84459  3.65848   1618 l - - -
          2.68618  4.42225  2.77519  2.73123  3.46354  2.40513  3.72494  3.29354  2.67741  2.69355  4.24690  2.90347  2.73739  3.18146  2.89801  2.37887  2.77519  2.98518  4.58477  3.61503
          0.01727  4.46342  5.18577  0.61958  0.77255  0.83080  0.57217
     41   2.86390  5.18266  3.06472  2.57794  4.55734  3.57125  3.76535  3.98568  2.01592  3.49853  4.29677  3.08962  3.99508  1.42358  2.75301  2.53272  2.72859  3.60653  5.64209  4.31351   1619 q - - -
          2.68618  4.42225  2.77519  2.73123  3.46354  2.40513  3.72494  3.29354  2.67741  2.69355  4.24690  2.90347  2.73739  3.18146  2.89801  2.37887  2.77519  2.98518  4.58477  3.61503
          0.01727  4.46342  5.18577  0.61958  0.77255  0.83080  0.57217
     42   2.74021  4.78225  2.56718  2.66135  4.03878  3.52545  3.86613  3.42889  2.74616  1.87766  3.94238  3.15455  2.12540  3.06682  3.18674  2.54046  3.00121  3.13638  5.38234  4.07417   1620 l - - -
          2.68618  4.42225  2.77519  2.73123  3.46354  2.40513  3.72494  3.29354  2.67741  2.69355  4.24690  2.90347  2.73739  3.18146  2.89801  2.37887  2.77519  2.98518  4.58477  3.61503
          0.01727  4.46342  5.18577  0.61958  0.77255  0.83080  0.57217
     43   2.69200  4.66919  3.26133  2.70105  3.54272  3.57916  3.80339  3.01542  2.67631  2.76096  3.62300  3.18414  2.30624  2.06783  3.10212  2.55269  2.92449  2.79133  5.21376  3.92769   1621 q - - -
          2.68618  4.42225  2.77519  2.73123  3.46354  2.40513  3.72494  3.29354  2.67741  2.69355  4.24690  2.90347  2.73739  3.18146  2.89801  2.37887  2.77519  2.98518  4.58477  3.61503
          0.01709  4.47369  5.19604  0.61958  0.77255  0.83080  0.57217
     44   2.55967  4.47795  3.49282  2.92753  3.13854  3.65387  3.89427  2.98946  2.87679  2.55437  3.37396  3.26042  1.79820  3.19718  2.87241  2.89374  2.93251  2.75707  5.03702  3.24063   1622 p - - -
          2.68618  4.42225  2.77519  2.73123  3.46354  2.40513  3.72494  3.29354  2.67741  2.69355  4.24690  2.90347  2.73739  3.18146  2.89801  2.37887  2.77519  2.98518  4.58477  3.61503
          0.01677  4.49229  5.21463  0.61958  0.77255  0.83080  0.57217
     45   1.77703  4.61280  3.33754  2.63565  3.87049  2.37497  3.87586  3.24647  2.77410  2.92484  3.21468  3.24762  3.98072  3.10394  3.18833  2.40372  2.93354  2.62323  5.24298  3.96933   1623 a - - -
          2.68618  4.42225  2.77519  2.73123  3.46354  2.40513  3.72494  3.29354  2.67741  2.69355  4.24690  2.90347  2.73739  3.18146  2.89801  2.37887  2.77519  2.98518  4.58477  3.61503
          0.01677  4.49229  5.21463  0.61958  0.77255  0.71959  0.66739
     46   2.73002  4.56333  3.47241  2.90673  3.73865  3.65356  3.90865  2.96997  2.82250  2.79300  1.81671  3.34389  3.34374  3.17702  2.45622  2.32386  2.96813  2.80092  5.14422  3.89259   1624 m - - -
          2.68618  4.42225  2.77519  2.73123  3.46354  2.40513  3.72494  3.29354  2.67741  2.69355  4.24690  2.90347  2.73739  3.18146  2.89801  2.37887  2.77519  2.98518  4.58477  3.61503
          0.01574  4.55520  5.27755  0.61958  0.77255  0.77818  0.61478
     47   2.68316  5.06195  2.93379  2.34829  4.34379  3.26001  3.72381  3.78399  1.53950  3.33931  3.30931  3.02765  3.19164  2.84771  2.95759  2.72821  2.96012  2.88490  5.53574  4.17043   1625 k - - -
          2.68618  4.42225  2.77519  2.73123  3.46354  2.40513  3.72494  3.29354  2.67741  2.69355  4.24690  2.90347  2.73739  3.18146  2.89801  2.37887  2.77519  2.98518  4.58477  3.61503
          0.01552  4.56947  5.29181  0.61958  0.77255  0.77818  0.61478
     48   2.76803  4.41326  3.78144  3.20014  3.53253  3.77471  4.02503  2.72476  2.78767  1.55332  3.10356  3.56347  4.14823  3.40118  2.20394  2.90984  2.99770  2.45009  5.00087  3.78465   1626 l - - -
          2.68618  4.42225  2.77519  2.73123  3.46354  2.40513  3.72494  3.29354  2.67741  2.69355  4.24690  2.90347  2.73739  3.18146  2.89801  2.37887  2.77519  2.98518  4.58477  3.61503
          0.01492  4.60826  5.33060  0.61958  0.77255  0.77818  0.61478
     49   2.75785  5.18234  3.01579  2.23086  4.50054  3.26433  3.72567  3.96206  2.42761  3.47500  4.05978  3.01503  2.36659  2.63577  2.57675  1.84252  2.98915  3.55978  5.63340  4.24710   1627 s - - -
          2.68618  4.42225  2.77519  2.73123  3.46354  2.40513  3.72494  3.29354  2.67741  2.69355  4.24690  2.90347  2.73739  3.18146  2.89801  2.37887  2.77519  2.98518  4.58477  3.61503
          0.01480  4.61641  5.33876  0.61958  0.77255  0.77818  0.61478
     50   2.73424  4.74730  3.05522  2.71052  3.34167  3.61283  2.36467  3.05682  2.69407  2.50914  3.31827  2.96347  3.03176  3.03182  3.00230  2.26188  2.96571  3.05244  5.28455  3.99132   1628 s - - -
          2.68618  4.42225  2.77519  2.73123  3.46354  2.40513  3.72494  3.29354  2.67741  2.69355  4.24690  2.90347  2.73739  3.18146  2.89801  2.37887  2.77519  2.98518  4.58477  3.61503
          0.01480  4.61641  5.33876  0.61958  0.77255  0.33858  1.24752
     51   2.84420  4.26614  4.12568  3.91968  3.36941  3.98696  4.31070  1.37407  3.76706  2.17351  2.28221  4.04578  3.53905  3.95519  3.88218  2.97211  3.07740  2.13606  4.90344  3.71933   1629 i - - -
          2.68618  4.42225  2.77519  2.73123  3.46354  2.40513  3.72494  3.29354  2.67741  2.69355  4.24690  2.90347  2.73739  3.18146  2.89801  2.37887  2.77519  2.98518  4.58477  3.61503
          0.01256  4.77919  5.50154  0.61958  0.77255  0.48576  0.95510
     52   2.15555  5.23249  2.19057  2.38209  4.54782  3.58043  3.77147  3.74698  2.42329  3.52499  4.01984  3.00346  2.33314  2.67004  2.88902  2.67953  3.02696  3.03916  5.68340  4.29110   1630 a - - -
          2.68618  4.42225  2.77519  2.73123  3.46354  2.40513  3.72494  3.29354  2.67741  2.69355  4.24690  2.90347  2.73739  3.18146  2.89801  2.37887  2.77519  2.98518  4.58477  3.61503
          0.20601  4.79046  1.72672  0.61958  0.77255  0.48576  0.95510
     53   2.73307  4.98203  2.62086  2.48843  2.57268  3.55141  3.34651  3.65954  2.53779  2.82762  4.04890  2.93364  3.94281  2.89240  2.06149  2.52660  2.82858  3.32205  5.47348  4.12706   1631 r - - -
          2.68618  4.42225  2.77519  2.73123  3.46354  2.40513  3.72494  3.29354  2.67741  2.69355  4.24690  2.90347  2.73739  3.18146  2.89801  2.37887  2.77519  2.98518  4.58477  3.61503
          0.03147  4.59950  3.86685  0.61958  0.77255  0.32204  1.28979
     54   2.86146  5.32899  3.11269  2.46404  4.68019  3.62104  3.78478  4.14719  2.26141  3.62252  4.37461  2.80893  2.66137  2.03163  1.79463  2.65274  2.94936  3.72437  5.74507  4.36315   1632 r - - -
          2.68618  4.42225  2.77519  2.73123  3.46354  2.40513  3.72494  3.29354  2.67741  2.69355  4.24690  2.90347  2.73739  3.18146  2.89801  2.37887  2.77519  2.98518  4.58477  3.61503
          0.01259  4.77712  5.49946  0.61958  0.77255  0.51562  0.90915
     55   2.79870  3.92103  3.98223  3.40675  3.49039  1.83907  4.13454  2.66435  3.32684  2.42978  2.35845  3.71715  3.81390  3.42686  3.59593  2.49782  2.90729  2.29559  4.97612  3.76880   1633 g - - -
          2.68618  4.42225  2.77519  2.73123  3.46354  2.40513  3.72494  3.29354  2.67741  2.69355  4.24690  2.90347  2.73739  3.18146  2.89801  2.37887  2.77519  2.98518  4.58477  3.61503
          0.01259  4.77712  5.49946  0.61958  0.77255  0.51562  0.90915
     56   2.55100  4.30778  3.69214  3.17336  4.30836  3.33869  3.86617  3.70893  3.14749  3.37242  4.21012  3.52961  3.90092  3.46876  3.54238  1.13108  1.82016  3.09769  5.65783  4.39879   1634 s - - -
          2.68618  4.42225  2.77519  2.73123  3.46354  2.40513  3.72494  3.29354  2.67741  2.69355  4.24690  2.90347  2.73739  3.18146  2.89801  2.37887  2.77519  2.98518  4.58477  3.61503
          0.04304  4.77712  3.39014  0.61958  0.77255  0.51562  0.90915
     57   2.65034  5.01108  3.16792  2.61502  4.05407  3.18921  3.81876  3.70145  2.61016  3.01001  4.09808  2.75099  3.78084  2.84349  2.98537  1.66401  2.08574  3.36415  5.52522  4.18292   1635 s - - -
          2.68618  4.42225  2.77519  2.73123  3.46354  2.40513  3.72494  3.29354  2.67741  2.69355  4.24690  2.90347  2.73739  3.18146  2.89801  2.37887  2.77519  2.98518  4.58477  3.61503
          0.01297  4.74705  5.46940  0.61958  0.77255  0.57846  0.82271
     58   2.55270  4.98932  2.78641  2.65536  4.20671  3.62469  2.95903  3.64958  2.67782  3.25947  4.08141  3.04369  4.03409  3.02209  3.13664  1.97292  3.05534  3.33122  1.93206  4.15216   1636 w - - -
          2.68618  4.42225  2.77519  2.73123  3.46354  2.40513  3.72494  3.29354  2.67741  2.69355  4.24690  2.90347  2.73739  3.18146  2.89801  2.37887  2.77519  2.98518  4.58477  3.61503
          0.01297  4.74705  5.46940  0.61958  0.77255  0.57846  0.82271
     59   2.94152  5.42033  1.35179  2.50462  4.74957  2.72838  3.88315  4.23128  2.68846  3.28306  4.49897  3.06234  3.57573  2.10956  3.19739  2.78222  3.18772  3.80982  5.88218  4.46147   1637 d - - -
          2.68618  4.42225  2.77519  2.73123  3.46354  2.40513  3.72494  3.29354  2.67741  2.69355  4.24690  2.90347  2.73739  3.18146  2.89801  2.37887  2.77519  2.98518  4.58477  3.61503
          0.01297  4.74705  5.46940  0.61958  0.77255  0.57846  0.82271
     60   2.79403  4.35633  3.15651  3.08950  1.50430  3.84736  4.12630  2.54226  3.33123  2.20189  3.10947  3.71980  4.22038  3.59183  3.29520  3.11635  3.02586  2.61319  4.95045  3.44705   1638 f - - -
          2.68618  4.42225  2.77519  2.73123  3.46354  2.40513  3.72494  3.29354  2.67741  2.69355  4.24690  2.90347  2.73739  3.18146  2.89801  2.37887  2.77519  2.98518  4.58477  3.61503
          0.01297  4.74705  5.46940  0.61958  0.77255  0.57846  0.82271
     61   2.78486  4.57618  3.11899  2.99313  3.54621  3.73553  2.47589  2.97394  2.95787  1.88024  3.67570  3.05941  3.47723  3.27153  3.33802  2.80890  3.01665  2.04496  5.14810  3.89994   1639 l - - -
          2.68618  4.42225  2.77519  2.73123  3.46354  2.40513  3.72494  3.29354  2.67741  2.69355  4.24690  2.90347  2.73739  3.18146  2.89801  2.37887  2.77519  2.98518  4.58477  3.61503
          0.01297  4.74705  5.46940  0.61958  0.77255  0.57846  0.82271
     62   2.78421  4.93129  3.21896  2.66133  3.52464  3.35311  3.83505  3.04480  1.99334  3.18551  4.00894  3.17326  3.44318  2.75553  3.10081  2.63407  1.72281  3.25728  5.44584  4.12365   1640 t - - -
          2.68618  4.42225  2.77519  2.73123  3.46354  2.40513  3.72494  3.29354  2.67741  2.69355  4.24690  2.90347  2.73739  3.18146  2.89801  2.37887  2.77519  2.98518  4.58477  3.61503
          0.04293  4.74705  3.40093  0.61958  0.77255  0.57846  0.82271
     63   2.77711  5.05995  3.03457  2.32195  3.61984  3.59076  2.14895  3.75360  2.56895  3.32910  3.74317  2.96997  3.73462  2.92267  2.90403  2.01822  2.85530  3.40528  5.54546  3.13678   1641 s - - -
          2.68618  4.42225  2.77519  2.73123  3.46354  2.40513  3.72494  3.29354  2.67741  2.69355  4.24690  2.90347  2.73739  3.18146  2.89801  2.37887  2.77519  2.98518  4.58477  3.61503
          0.01309  4.73834  5.46069  0.61958  0.77255  0.63497  0.75492
     64   2.79851  4.67339  3.46928  2.90321  1.83214  3.71531  3.93527  3.21366  1.99465  2.79751  3.46517  3.01019  4.09785  3.18977  2.89391  2.78887  3.02882  2.96441  5.21038  3.17082   1642 f - - -
          2.68618  4.42225  2.77519  2.73123  3.46354  2.40513  3.72494  3.29354  2.67741  2.69355  4.24690  2.90347  2.73739  3.18146  2.89801  2.37887  2.77519  2.98518  4.58477  3.61503
          0.18572  4.73834  1.82799  0.61958  0.77255  0.63497  0.75492
     65   1.58279  4.65345  3.33048  2.77103  3.83788  3.11763  3.54246  3.21883  2.74609  2.64691  3.44251  3.24360  3.03564  2.92816  3.16366  2.84110  2.86154  2.78757  5.21226  3.93612   1643 a - - -
          2.68618  4.42225  2.77519  2.73123  3.46354  2.40513  3.72494  3.29354  2.67741  2.69355  4.24690  2.90347  2.73739  3.18146  2.89801  2.37887  2.77519  2.98518  4.58477  3.61503
          0.01554  4.56816  5.29051  0.61958  0.77255  0.89161  0.52762
     66   2.76928  5.00508  3.06316  2.44808  4.25626  3.26856  3.25217  3.68228  2.54744  3.26952  4.07924  3.07899  1.64098  2.81034  2.90119  2.64068  3.00164  3.34853  5.49408  3.41526   1644 p - - -
          2.68618  4.42225  2.77519  2.73123  3.46354  2.40513  3.72494  3.29354  2.67741  2.69355  4.24690  2.90347  2.73739  3.18146  2.89801  2.37887  2.77519  2.98518  4.58477  3.61503
          0.04299  4.56816  3.45130  0.61958  0.77255  0.89161  0.52762
     67   2.68254  5.14824  2.61968  2.45774  4.45591  3.50593  3.74117  3.91129  2.42573  3.21137  4.22082  2.88210  1.96059  2.71664  2.99998  2.05167  2.99891  3.52321  5.62361  4.23900   1645 p - - -
          2.68618  4.42225  2.77519  2.73123  3.46354  2.40513  3.72494  3.29354  2.67741  2.69355  4.24690  2.90347  2.73739  3.18146  2.89801  2.37887  2.77519  2.98518  4.58477  3.61503
          0.05394  4.54113  3.17365  0.61958  0.77255  0.92363  0.50596
     68   2.71749  5.18930  2.68187  1.74799  4.51839  3.48444  3.68078  3.62662  1.84583  3.48717  4.04634  2.95796  3.39200  2.78403  2.91132  2.45246  2.94935  3.57158  5.63094  4.22956   1646 e - - -
          2.68615  4.42185  2.77508  2.73189  3.46382  2.40467  3.72561  3.29354  2.67807  2.69348  4.24584  2.90321  2.73695  3.18153  2.89867  2.37818  2.77548  2.98559  4.58427  3.61478
          0.18698  2.22577  2.77169  2.84953  0.05961  0.83095  0.57205
     69   2.34342  4.49489  3.47166  2.60066  2.69371  3.30834  3.91474  2.89764  2.89112  2.73406  3.61870  3.35017  4.03332  3.20562  3.26966  2.88307  1.69143  2.78353  5.09184  3.84333   1674 t - - -
          2.68618  4.42225  2.77519  2.73123  3.46354  2.40513  3.72494  3.29354  2.67741  2.69355  4.24690  2.90347  2.73739  3.18146  2.89801  2.37887  2.77519  2.98518  4.58477  3.61503
          0.01652  4.50702  5.22937  0.61958  0.77255  0.97173  0.47550
     70   2.57540  4.23705  4.14216  3.56652  3.37886  3.83068  4.17065  2.19932  3.46013  2.24105  3.37078  3.80167  3.41053  3.69834  3.67046  2.77268  2.64883  1.42662  4.89957  3.70243   1675 v - - -
          2.68636  4.42243  2.77519  2.73132  3.46309  2.40517  3.72513  3.29352  2.67752  2.69319  4.24708  2.90343  2.73758  3.18134  2.89819  2.37884  2.77488  2.98516  4.58495  3.61521
          0.30183  1.36579  5.22937  1.01889  0.44784  0.91205  0.51367
     71   1.84697  4.66303  3.09666  2.73194  3.84481  3.59908  3.82490  3.22746  2.19463  2.68270  3.75414  3.21119  3.98581  3.04397  3.13167  2.59062  2.77182  2.52932  3.81253  3.93046   1679 a - - -
          2.68618  4.42225  2.77519  2.73123  3.46354  2.40513  3.72494  3.29354  2.67741  2.69355  4.24690  2.90347  2.73739  3.18146  2.89801  2.37887  2.77519  2.98518  4.58477  3.61503
          0.01617  4.52875  5.25110  0.61958  0.77255  0.94818  0.49012
     72   2.79800  5.19038  2.66627  2.48328  4.53046  3.21822  3.75444  3.98547  2.39105  3.50264  4.27876  3.02010  1.89906  2.87330  1.99993  2.67425  3.03638  3.58840  5.66246  4.28580   1680 p - - -
          2.68618  4.42225  2.77519  2.73123  3.46354  2.40513  3.72494  3.29354  2.67741  2.69355  4.24690  2.90347  2.73739  3.18146  2.89801  2.37887  2.77519  2.98518  4.58477  3.61503
          0.01617  4.52875  5.25110  0.61958  0.77255  0.94818  0.49012
     73   2.80317  5.12814  3.12890  2.55754  4.43673  3.57983  3.44903  3.28437  2.13142  3.39795  4.18778  3.07618  1.97115  2.20391  2.50108  2.79730  3.02465  3.50161  5.56379  4.22559   1681 p - - -
          2.68618  4.42225  2.77519  2.73123  3.46354  2.40513  3.72494  3.29354  2.67741  2.69355  4.24690  2.90347  2.73739  3.18146  2.89801  2.37887  2.77519  2.98518  4.58477  3.61503
          0.01617  4.52875  5.25110  0.61958  0.77255  0.94818  0.49012
     74   2.70657  4.62675  3.34624  2.79509  3.82717  3.59908  3.28734  2.61738  2.76156  2.74214  3.75016  3.25719  3.26461  3.09984  3.16920  1.54928  2.77182  2.94288  5.20695  3.93356   1682 s - - -
          2.68618  4.42225  2.77519  2.73123  3.46354  2.40513  3.72494  3.29354  2.67741  2.69355  4.24690  2.90347  2.73739  3.18146  2.89801  2.37887  2.77519  2.98518  4.58477  3.61503
          0.01617  4.52875  5.25110  0.61958  0.77255  0.94818  0.49012
     75   2.70481  4.81120  3.24494  2.72176  4.22130  3.50446  3.87780  3.38466  2.66355  3.24935  4.07272  2.94603  3.97304  3.04685  2.71071  1.32731  2.42975  3.28354  5.49459  4.18802   1683 s - - -
          2.68618  4.42225  2.77519  2.73123  3.46354  2.40513  3.72494  3.29354  2.67741  2.69355  4.24690  2.90347  2.73739  3.18146  2.89801  2.37887  2.77519  2.98518  4.58477  3.61503
          0.01617  4.52875  5.25110  0.61958  0.77255  0.94818  0.49012
     76   2.64951  3.43989  3.44958  2.91663  4.02838  3.48905  3.99062  3.41260  2.70237  2.92549  3.93559  3.32736  2.96682  3.21590  3.27360  1.27802  2.79163  3.09463  5.38644  4.11945   1684 s - - -
          2.68618  4.42225  2.77519  2.73123  3.46354  2.40513  3.72494  3.29354  2.67741  2.69355  4.24690  2.90347  2.73739  3.18146  2.89801  2.37887  2.77519  2.98518  4.58477  3.61503
          0.01617  4.52875  5.25110  0.61958  0.77255  0.94818  0.49012
     77   2.72633  3.71632  3.24261  2.68270  4.00729  3.57934  3.55847  3.20034  2.61288  3.04472  3.88621  3.17206  3.97743  2.71323  2.70671  1.45474  2.96314  3.11418  5.32220  4.02459   1685 s - - -
          2.68700  4.41979  2.77506  2.73074  3.46392  2.40568  3.72562  3.29276  2.67760  2.69421  4.24747  2.90365  2.73675  3.18199  2.89723  2.37739  2.77609  2.98518  4.58575  3.61578
          0.62720  0.77507  5.25110  2.04386  0.13872  0.94818  0.49012
     78   2.71272  5.13139  2.85966  1.62554  4.44012  3.49618  3.69030  3.90090  2.28874  3.21304  3.47753  2.97920  3.35634  2.68807  2.92563  2.59395  2.49037  3.50246  5.58618  4.19846   1696 e - - -
          2.68618  4.42225  2.77519  2.73123  3.46354  2.40513  3.72494  3.29354  2.67741  2.69355  4.24690  2.90347  2.73739  3.18146  2.89801  2.37887  2.77519  2.98518  4.58477  3.61503
          0.01617  4.52875  5.25110  0.61958  0.77255  0.94818  0.49012
     79   1.81782  4.88642  3.12300  2.57442  3.76731  3.16601  3.76644  3.58074  2.49458  3.18578  3.99859  3.08653  3.29448  2.66650  3.03074  2.10681  2.66680  3.25074  5.42999  4.09799   1697 a - - -
          2.68618  4.42225  2.77519  2.73123  3.46354  2.40513  3.72494  3.29354  2.67741  2.69355  4.24690  2.90347  2.73739  3.18146  2.89801  2.37887  2.77519  2.98518  4.58477  3.61503
          0.01617  4.52875  5.25110  0.61958  0.77255  0.94818  0.49012
     80   2.74915  5.23723  2.36054  2.22409  4.57298  3.49286  3.69976  4.05173  2.30518  3.53666  4.28495  2.96306  2.94372  2.80322  1.99909  2.23078  2.98197  3.62381  5.67295  4.26726   1698 r - - -
          2.68618  4.42225  2.77519  2.73123  3.46354  2.40513  3.72494  3.29354  2.67741  2.69355  4.24690  2.90347  2.73739  3.18146  2.89801  2.37887  2.77519  2.98518  4.58477  3.61503
          0.01617  4.52875  5.25110  0.61958  0.77255  0.94818  0.49012
     81   2.75328  5.25114  2.59451  1.71515  4.58491  3.48665  3.70519  4.06740  2.13602  3.55142  4.29877  2.95510  2.78149  2.68214  2.95544  2.50178  2.61118  3.63648  5.68835  4.27619   1699 e - - -
          2.68618  4.42225  2.77519  2.73123  3.46354  2.40513  3.72494  3.29354  2.67741  2.69355  4.24690  2.90347  2.73739  3.18146  2.89801  2.37887  2.77519  2.98518  4.58477  3.61503
          0.01617  4.52875  5.25110  0.61958  0.77255  0.94818  0.49012
     82   2.80888  5.32617  2.50486  1.48502  4.65796  2.65332  3.74397  4.14670  2.52126  3.62547  4.37818  2.66077  3.57246  2.72139  2.62451  2.75870  3.04766  3.71119  5.76062  4.33685   1700 e - - -
          2.68618  4.42225  2.77519  2.73123  3.46354  2.40513  3.72494  3.29354  2.67741  2.69355  4.24690  2.90347  2.73739  3.18146  2.89801  2.37887  2.77519  2.98518  4.58477  3.61503
          0.01617  4.52875  5.25110  0.61958  0.77255  0.94818  0.49012
     83   2.72755  5.14052  3.00057  1.59911  4.45270  3.50737  3.69547  3.91053  2.24371  3.18484  3.81493  2.85331  2.71854  2.80622  2.74631  2.70784  2.85305  3.51380  5.59067  4.20850   1701 e - - -
          2.68618  4.42225  2.77519  2.73123  3.46354  2.40513  3.72494  3.29354  2.67741  2.69355  4.24690  2.90347  2.73739  3.18146  2.89801  2.37887  2.77519  2.98518  4.58477  3.61503
          0.01617  4.52875  5.25110  0.61958  0.77255  0.94818  0.49012
     84   2.47395  4.44054  3.61220  3.06991  3.68714  3.32322  4.01219  2.85153  3.03032  2.75938  3.64682  3.13636  3.10171  3.33311  3.38370  2.26368  2.94934  1.53644  5.12368  3.88980   1702 v - - -
          2.68618  4.42225  2.77519  2.73123  3.46354  2.40513  3.72494  3.29354  2.67741  2.69355  4.24690  2.90347  2.73739  3.18146  2.89801  2.37887  2.77519  2.98518  4.58477  3.61503
          0.01617  4.52875  5.25110  0.61958  0.77255  0.94818  0.49012
     85   2.50203  5.10714  2.80975  1.50831  3.90971  3.50150  3.45776  3.85596  2.47388  3.23400  4.16549  2.99187  3.90325  2.82631  2.95832  2.32716  2.82270  3.47192  5.57309  4.19218   1703 e - - -
          2.68618  4.42225  2.77519  2.73123  3.46354  2.40513  3.72494  3.29354  2.67741  2.69355  4.24690  2.90347  2.73739  3.18146  2.89801  2.37887  2.77519  2.98518  4.58477  3.61503
          0.01617  4.52875  5.25110  0.61958  0.77255  0.94818  0.49012
     86   2.54648  5.07704  2.84476  2.46585  4.37482  3.50479  3.70486  3.82341  2.21896  3.36523  4.14015  2.86740  3.12943  2.82330  2.67797  2.60739  1.81359  3.23713  5.54966  4.17580   1704 t - - -
          2.68618  4.42225  2.77519  2.73123  3.46354  2.40513  3.72494  3.29354  2.67741  2.69355  4.24690  2.90347  2.73739  3.18146  2.89801  2.37887  2.77519  2.98518  4.58477  3.61503
          0.01617  4.52875  5.25110  0.61958  0.77255  0.94818  0.49012
     87   2.72682  4.98540  3.07480  1.52981  4.24463  3.25651  3.73268  3.01780  2.43120  2.78469  4.05199  3.05099  3.92845  2.74531  2.79512  2.74368  2.82469  3.32845  5.47104  4.12562   1705 e - - -
          2.68618  4.42225  2.77519  2.73123  3.46354  2.40513  3.72494  3.29354  2.67741  2.69355  4.24690  2.90347  2.73739  3.18146  2.89801  2.37887  2.77519  2.98518  4.58477  3.61503
          0.01617  4.52875  5.25110  0.61958  0.77255  0.94818  0.49012
     88   2.75488  5.18954  3.01686  1.49582  4.51940  3.52336  3.21493  3.63533  2.10745  3.47825  4.23850  3.00125  3.91626  2.56145  2.69385  2.72839  2.98211  3.33657  5.62126  4.24194   1706 e - - -
          2.68618  4.42225  2.77519  2.73123  3.46354  2.40513  3.72494  3.29354  2.67741  2.69355  4.24690  2.90347  2.73739  3.18146  2.89801  2.37887  2.77519  2.98518  4.58477  3.61503
          0.03979  4.52875  3.56782  0.61958  0.77255  0.94818  0.49012
     89   2.70871  4.83779  2.97324  2.47377  4.06557  3.54553  3.76620  3.46858  2.50840  2.93054  3.42803  3.10100  3.94192  2.93390  3.03568  2.25444  1.67439  3.16357  5.36108  4.04255   1707 t - - -
          2.68618  4.42225  2.77519  2.73123  3.46354  2.40513  3.72494  3.29354  2.67741  2.69355  4.24690  2.90347  2.73739  3.18146  2.89801  2.37887  2.77519  2.98518  4.58477  3.61503
          0.01655  4.50551  5.22786  0.61958  0.77255  0.97333  0.47453
     90   2.71002  4.83874  3.15670  2.48078  4.06581  1.88288  3.76023  3.26149  2.48900  3.09265  3.59977  3.10591  3.94312  2.92654  2.50494  2.51865  2.94170  2.85440  5.35574  4.03988   1708 g - - -
          2.68618  4.42225  2.77519  2.73123  3.46354  2.40513  3.72494  3.29354  2.67741  2.69355  4.24690  2.90347  2.73739  3.18146  2.89801  2.37887  2.77519  2.98518  4.58477  3.61503
          0.09399  4.50551  2.54261  0.61958  0.77255  0.97333  0.47453
     91   1.48487  4.91474  2.26165  2.58538  4.52081  2.49171  3.90473  3.97545  2.74920  3.54153  4.33166  3.07999  3.44433  3.05276  3.22967  2.41910  3.01065  3.53429  5.73611  4.37637   1709 a - - -
          2.68618  4.42225  2.77519  2.73123  3.46354  2.40513  3.72494  3.29354  2.67741  2.69355  4.24690  2.90347  2.73739  3.18146  2.89801  2.37887  2.77519  2.98518  4.58477  3.61503
          0.01787  4.42939  5.15174  0.61958  0.77255  1.04789  0.43183
     92   2.68813  4.32320  3.71970  2.92205  3.44876  3.70115  3.97010  2.54650  3.05286  2.51110  1.73243  3.50624  4.07950  3.36016  3.01151  2.67079  2.92101  2.34500  4.92141  3.70414   1710 m - - -
          2.68618  4.42225  2.77519  2.73123  3.46354  2.40513  3.72494  3.29354  2.67741  2.69355  4.24690  2.90347  2.73739  3.18146  2.89801  2.37887  2.77519  2.98518  4.58477  3.61503
          0.01787  4.42939  5.15174  0.61958  0.77255  1.04789  0.43183
     93   2.68333  3.59070  4.17115  3.60204  1.51964  3.74602  4.13190  2.55450  3.47948  2.33530  3.33815  3.78726  4.16105  3.70457  3.66344  2.59193  2.59734  2.42633  4.81186  3.58465   1711 f - - -
          2.68618  4.42225  2.77519  2.73123  3.46354  2.40513  3.72494  3.29354  2.67741  2.69355  4.24690  2.90347  2.73739  3.18146  2.89801  2.37887  2.77519  2.98518  4.58477  3.61503
          0.01787  4.42939  5.15174  0.61958  0.77255  1.04789  0.43183
     94   2.44785  4.21076  3.97747  3.40170  3.33061  3.75158  3.55779  1.62012  3.30089  2.30645  3.32927  3.67230  3.33590  3.55428  3.53543  2.89682  2.91715  2.06966  4.83220  3.63095   1712 i - - -
          2.68618  4.42225  2.77519  2.73123  3.46354  2.40513  3.72494  3.29354  2.67741  2.69355  4.24690  2.90347  2.73739  3.18146  2.89801  2.37887  2.77519  2.98518  4.58477  3.61503
          0.01787  4.42939  5.15174  0.61958  0.77255  1.04789  0.43183
     95   2.77955  4.99157  3.07793  2.57479  4.27902  3.54404  3.75523  3.69677  2.35020  2.84659  4.09420  3.08378  1.95708  2.02493  2.85670  2.68929  3.01389  3.36288  5.48554  4.16216   1713 p - - -
          2.68618  4.42225  2.77519  2.73123  3.46354  2.40513  3.72494  3.29354  2.67741  2.69355  4.24690  2.90347  2.73739  3.18146  2.89801  2.37887  2.77519  2.98518  4.58477  3.61503
          0.01787  4.42939  5.15174  0.61958  0.77255  1.04789  0.43183
     96   2.72209  4.43440  3.57009  3.04187  3.52985  3.67018  3.22279  2.93391  2.93509  1.36932  3.54694  3.16586  3.32664  3.28750  3.25615  2.94724  2.96208  2.61060  4.98898  3.72986   1714 l - - -
          2.68618  4.42225  2.77519  2.73123  3.46354  2.40513  3.72494  3.29354  2.67741  2.69355  4.24690  2.90347  2.73739  3.18146  2.89801  2.37887  2.77519  2.98518  4.58477  3.61503
          0.01787  4.42939  5.15174  0.61958  0.77255  1.04789  0.43183
     97   2.80258  5.16651  2.83050  2.13389  4.51719  1.67109  3.77211  3.97086  2.54151  3.50250  4.29244  2.80086  2.92525  2.90261  2.66462  2.78296  3.05319  3.57892  5.67636  4.29691   1715 g - - -
          2.68618  4.42225  2.77519  2.73123  3.46354  2.40513  3.72494  3.29354  2.67741  2.69355  4.24690  2.90347  2.73739  3.18146  2.89801  2.37887  2.77519  2.98518  4.58477  3.61503
          0.01787  4.42939  5.15174  0.61958  0.77255  1.04789  0.43183
     98   2.96308  5.42908  1.15979  2.39719  4.76073  3.48024  3.84254  4.24148  2.48437  3.73790  4.53978  2.95757  3.99849  2.97946  2.46636  2.74386  3.21828  3.82902  5.88315  4.46353   1716 d - - -
          2.68567  4.42243  2.77538  2.73141  3.46372  2.40517  3.72513  3.29347  2.67750  2.69373  4.24708  2.90365  2.73735  3.18164  2.89808  2.37892  2.77436  2.98513  4.58495  3.61521
          0.52783  0.90553  5.15174  0.68282  0.70359  1.04789  0.43183
     99   2.70532  5.17532  2.45451  2.39121  4.50654  2.91545  2.84337  3.98026  1.78841  3.47322  4.22421  2.93700  3.86608  2.76689  2.74735  2.46955  2.76985  3.55951  5.61552  4.21580   1719 k - - -
          2.68618  4.42225  2.77519  2.73123  3.46354  2.40513  3.72494  3.29354  2.67741  2.69355  4.24690  2.90347  2.73739  3.18146  2.89801  2.37887  2.77519  2.98518  4.58477  3.61503
          0.01787  4.42939  5.15174  0.61958  0.77255  1.04789  0.43183
    100   2.73524  4.96786  2.96618  1.38946  3.72577  3.48586  3.77752  3.67514  2.58640  3.28170  4.10403  3.04335  3.93057  2.92915  3.05125  2.17226  2.98853  3.14971  5.50477  4.14248   1720 e - - -
          2.68618  4.42225  2.77519  2.73123  3.46354  2.40513  3.72494  3.29354  2.67741  2.69355  4.24690  2.90347  2.73739  3.18146  2.89801  2.37887  2.77519  2.98518  4.58477  3.61503
          0.01787  4.42939  5.15174  0.61958  0.77255  1.04789  0.43183
    101   1.67773  4.42631  3.71032  3.29492  4.38236  3.24496  4.33436  3.77122  3.28998  3.46123  4.29098  3.50787  2.65918  3.58947  3.63492  2.49806  1.26449  3.29873  5.73272  4.50960   1721 t - - -
          2.68618  4.42225  2.77519  2.73123  3.46354  2.40513  3.72494  3.29354  2.67741  2.69355  4.24690  2.90347  2.73739  3.18146  2.89801  2.37887  2.77519  2.98518  4.58477  3.61503
          0.01787  4.42939  5.15174  0.61958  0.77255  1.04789  0.43183
    102   2.66657  1.55746  4.09742  3.54639  3.20473  3.67558  4.18486  2.68108  3.43203  2.25036  3.43739  3.75055  3.60330  3.68428  3.65107  3.00369  2.41827  2.47698  4.95866  3.75362   1722 c - - -
          2.68618  4.42225  2.77519  2.73123  3.46354  2.40513  3.72494  3.29354  2.67741  2.69355  4.24690  2.90347  2.73739  3.18146  2.89801  2.37887  2.77519  2.98518  4.58477  3.61503
          0.01787  4.42939  5.15174  0.61958  0.77255  1.04789  0.43183
    103   2.71955  5.00717  2.97621  2.50208  4.36475  2.97792  3.17654  3.80657  2.33186  3.36589  4.15881  3.02395  2.84240  2.88715  2.97663  1.59065  2.97350  3.43044  5.56147  4.20407   1723 s - - -
          2.68618  4.42225  2.77519  2.73123  3.46354  2.40513  3.72494  3.29354  2.67741  2.69355  4.24690  2.90347  2.73739  3.18146  2.89801  2.37887  2.77519  2.98518  4.58477  3.61503
          0.01787  4.42939  5.15174  0.61958  0.77255  1.04789  0.43183
    104   2.71519  4.43258  3.80683  3.37675  1.29554  3.58123  4.10776  3.12992  3.34776  2.81226  3.76186  3.62822  2.83049  3.62089  3.63045  2.25430  3.05015  2.88076  4.90644  3.48296   1724 f - - -
          2.68618  4.42225  2.77519  2.73123  3.46354  2.40513  3.72494  3.29354  2.67741  2.69355  4.24690  2.90347  2.73739  3.18146  2.89801  2.37887  2.77519  2.98518  4.58477  3.61503
          0.01787  4.42939  5.15174  0.61958  0.77255  1.04789  0.43183
    105   2.05445  4.65441  3.31039  2.79229  4.17716  3.40696  3.92741  3.58381  2.76143  3.21938  4.04520  3.22305  3.13826  3.11391  2.75650  2.38917  1.58121  3.21857  5.47954  4.18973   1725 t - - -
          2.68618  4.42225  2.77519  2.73123  3.46354  2.40513  3.72494  3.29354  2.67741  2.69355  4.24690  2.90347  2.73739  3.18146  2.89801  2.37887  2.77519  2.98518  4.58477  3.61503
          0.01787  4.42939  5.15174  0.61958  0.77255  1.04789  0.43183
    106   2.50220  4.31302  3.94039  3.39994  3.57968  3.66894  4.18127  2.65838  3.31867  2.34302  3.54540  3.67446  4.13941  3.59829  3.59608  2.65737  1.80341  1.63902  5.08532  3.87574   1726 v - - -
          2.68618  4.42225  2.77519  2.73123  3.46354  2.40513  3.72494  3.29354  2.67741  2.69355  4.24690  2.90347  2.73739  3.18146  2.89801  2.37887  2.77519  2.98518  4.58477  3.61503
          0.01787  4.42939  5.15174  0.61958  0.77255  1.04789  0.43183
    107   2.76101  5.02556  3.01711  2.54043  4.37112  3.50358  3.76168  3.80681  2.48317  3.36644  4.16921  1.51435  3.94017  2.77370  2.58386  2.39038  3.00902  3.12648  5.55562  4.21295   1727 n - - -
          2.68618  4.42225  2.77519  2.73123  3.46354  2.40513  3.72494  3.29354  2.67741  2.69355  4.24690  2.90347  2.73739  3.18146  2.89801  2.37887  2.77519  2.98518  4.58477  3.61503
          0.01787  4.42939  5.15174  0.61958  0.77255  1.04789  0.43183
    108   2.79175  5.20884  3.05545  1.86387  4.56082  3.54111  3.32184  4.00861  1.64600  3.34476  4.25929  3.01844  3.93001  2.78952  2.40408  2.76293  2.70666  3.60591  5.61204  4.25862   1728 k - - -
          2.68618  4.42225  2.77519  2.73123  3.46354  2.40513  3.72494  3.29354  2.67741  2.69355  4.24690  2.90347  2.73739  3.18146  2.89801  2.37887  2.77519  2.98518  4.58477  3.61503
          0.01787  4.42939  5.15174  0.61958  0.77255  1.04789  0.43183
    109   2.24878  4.88683  2.68161  2.54959  4.20013  1.76193  3.51510  3.62135  2.62150  2.81837  4.04778  3.06204  3.92532  2.95254  3.08541  2.60718  2.96735  3.28380  5.47232  4.13593   1729 g - - -
          2.68618  4.42225  2.77519  2.73123  3.46354  2.40513  3.72494  3.29354  2.67741  2.69355  4.24690  2.90347  2.73739  3.18146  2.89801  2.37887  2.77519  2.98518  4.58477  3.61503
          0.01787  4.42939  5.15174  0.61958  0.77255  1.04789  0.43183
    110   2.86850  5.10363  1.09966  2.52386  4.55885  3.43036  3.97736  3.92382  2.90567  3.59766  4.44819  3.05296  4.00847  3.15039  3.41205  2.49237  3.18398  2.67675  5.83415  4.43791   1730 d - - -
          2.68618  4.42225  2.77519  2.73123  3.46354  2.40513  3.72494  3.29354  2.67741  2.69355  4.24690  2.90347  2.73739  3.18146  2.89801  2.37887  2.77519  2.98518  4.58477  3.61503
          0.01787  4.42939  5.15174  0.61958  0.77255  1.04789  0.43183
    111   2.75695  5.10104  2.55211  2.33970  4.44137  3.46252  3.75816  3.89111  2.55185  3.43849  4.22735  2.98562  3.91618  2.88948  2.81461  1.44736  2.58256  3.50603  5.62732  4.24843   1731 s - - -
          2.68618  4.42225  2.77519  2.73123  3.46354  2.40513  3.72494  3.29354  2.67741  2.69355  4.24690  2.90347  2.73739  3.18146  2.89801  2.37887  2.77519  2.98518  4.58477  3.61503
          0.01787  4.42939  5.15174  0.61958  0.77255  1.04789  0.43183
    112   2.71414  4.89014  3.01847  2.44966  4.24926  3.46980  3.81375  3.27379  2.62394  3.27253  4.09143  2.44506  3.93431  2.97314  3.07358  1.42344  2.84319  3.31480  5.50957  4.17593   1732 s - - -
          2.68618  4.42225  2.77519  2.73123  3.46354  2.40513  3.72494  3.29354  2.67741  2.69355  4.24690  2.90347  2.73739  3.18146  2.89801  2.37887  2.77519  2.98518  4.58477  3.61503
          0.01787  4.42939  5.15174  0.61958  0.77255  1.04789  0.43183
    113   2.68640  4.81490  3.20109  2.65068  4.17354  2.80347  3.79633  3.27890  2.55187  3.19167  4.01439  3.13305  3.93487  2.95812  1.80930  1.95758  2.94969  3.07288  5.43186  4.12308   1733 r - - -
          2.68618  4.42225  2.77519  2.73123  3.46354  2.40513  3.72494  3.29354  2.67741  2.69355  4.24690  2.90347  2.73739  3.18146  2.89801  2.37887  2.77519  2.98518  4.58477  3.61503
          0.01787  4.42939  5.15174  0.61958  0.77255  1.04789  0.43183
    114   2.76785  4.86858  3.19456  2.71415  4.26791  3.14757  3.85091  3.66998  2.54688  3.27349  4.10857  3.18307  3.99075  2.62743  2.57420  2.83034  1.33222  3.33254  5.50023  4.21016   1734 t - - -
          2.68618  4.42225  2.77519  2.73123  3.46354  2.40513  3.72494  3.29354  2.67741  2.69355  4.24690  2.90347  2.73739  3.18146  2.89801  2.37887  2.77519  2.98518  4.58477  3.61503
          0.01787  4.42939  5.15174  0.61958  0.77255  1.04789  0.43183
    115   2.69732  4.39106  3.61724  3.04389  3.53083  3.32147  3.92440  1.94749  2.76033  2.59817  3.49754  3.43213  4.05743  2.86470  2.75600  2.93480  2.92778  1.94657  4.97572  3.74981   1735 v - - -
          2.68618  4.42225  2.77519  2.73123  3.46354  2.40513  3.72494  3.29354  2.67741  2.69355  4.24690  2.90347  2.73739  3.18146  2.89801  2.37887  2.77519  2.98518  4.58477  3.61503
          0.01787  4.42939  5.15174  0.61958  0.77255  1.04789  0.43183
    116   2.80392  5.09456  2.42389  2.46720  4.35331  3.47542  3.80100  3.84537  2.63708  3.41491  4.22750  3.00501  3.94963  2.76687  3.11939  1.31453  3.05946  3.48437  5.59836  3.59031   1736 s - - -
          2.68618  4.42225  2.77519  2.73123  3.46354  2.40513  3.72494  3.29354  2.67741  2.69355  4.24690  2.90347  2.73739  3.18146  2.89801  2.37887  2.77519  2.98518  4.58477  3.61503
          0.01787  4.42939  5.15174  0.61958  0.77255  1.04789  0.43183
    117   2.67736  3.65605  3.25769  2.56394  3.81892  3.36712  3.22205  2.59711  2.67894  2.87100  3.72937  1.87295  3.95672  3.01689  3.09952  2.79211  2.91076  2.78792  5.18522  3.90402   1737 n - - -
          2.68618  4.42225  2.77519  2.73123  3.46354  2.40513  3.72494  3.29354  2.67741  2.69355  4.24690  2.90347  2.73739  3.18146  2.89801  2.37887  2.77519  2.98518  4.58477  3.61503
          0.01787  4.42939  5.15174  0.61958  0.77255  1.04789  0.43183
    118   2.66893  3.43790  3.84866  3.27585  3.14289  3.45643  4.01608  2.26405  3.18945  2.46598  3.37985  3.58627  4.09380  3.46137  2.98055  2.97981  1.65904  2.50455  4.87358  3.66469   1738 t - - -
          2.68618  4.42225  2.77519  2.73123  3.46354  2.40513  3.72494  3.29354  2.67741  2.69355  4.24690  2.90347  2.73739  3.18146  2.89801  2.37887  2.77519  2.98518  4.58477  3.61503
          0.01787  4.42939  5.15174  0.61958  0.77255  1.04789  0.43183
    119   2.69624  4.82556  2.86692  2.61140  4.16426  3.47104  3.82844  3.57739  2.66299  2.78749  4.03659  2.74466  3.93675  3.00040  3.11244  1.37616  2.96861  3.06638  5.45689  4.12865   1739 s - - -
          2.68618  4.42225  2.77519  2.73123  3.46354  2.40513  3.72494  3.29354  2.67741  2.69355  4.24690  2.90347  2.73739  3.18146  2.89801  2.37887  2.77519  2.98518  4.58477  3.61503
          0.03805  4.42939  3.67256  0.61958  0.77255  1.04789  0.43183
    120   2.56749  4.47539  3.68839  3.39750  4.38843  2.88920  4.44460  3.70786  3.40989  3.46938  4.36413  3.59008  0.92221  3.73651  3.70785  2.75306  3.03119  2.61876  5.77189  4.54720   1740 p - - -
          2.68618  4.42225  2.77519  2.73123  3.46354  2.40513  3.72494  3.29354  2.67741  2.69355  4.24690  2.90347  2.73739  3.18146  2.89801  2.37887  2.77519  2.98518  4.58477  3.61503
          0.05149  4.40957  3.26935  0.61958  0.77255  1.06556  0.42241
    121   2.69094  4.24888  3.89722  3.32811  3.34830  3.74172  3.30755  1.59027  3.21949  2.20779  3.35548  3.62732  4.12143  3.49979  3.47580  2.42613  2.92770  2.32657  4.85594  3.63678   1741 i - - -
          2.68618  4.42225  2.77519  2.73123  3.46354  2.40513  3.72494  3.29354  2.67741  2.69355  4.24690  2.90347  2.73739  3.18146  2.89801  2.37887  2.77519  2.98518  4.58477  3.61503
          0.01884  4.37692  5.09927  0.61958  0.77255  1.09328  0.40814
    122   2.68551  3.21301  3.91225  3.36592  3.27562  3.67277  4.02764  2.79823  3.26287  2.53566  3.47144  3.63067  2.78393  3.53804  3.52104  2.98081  2.95602  2.44489  4.80057  1.60004   1742 y - - -
          2.68618  4.42242  2.77537  2.73140  3.46371  2.40517  3.72512  3.29337  2.67758  2.69299  4.24707  2.90340  2.73682  3.18163  2.89818  2.37890  2.77516  2.98535  4.58494  3.61520
          0.17172  2.08930  3.38097  1.61185  0.22254  1.09328  0.40814
    123   1.28445  3.12171  3.91105  3.40447  3.78859  3.36689  4.22693  3.06149  3.33448  2.85757  3.75406  3.58882  3.18327  3.60500  3.61818  2.74260  2.47727  2.33718  5.24617  4.04409   1750 a - - -
          2.68618  4.42225  2.77519  2.73123  3.46354  2.40513  3.72494  3.29354  2.67741  2.69355  4.24690  2.90347  2.73739  3.18146  2.89801  2.37887  2.77519  2.98518  4.58477  3.61503
          0.01939  4.34861  5.07096  0.61958  0.77255  1.11601  0.39688
    124   2.54811  3.34323  2.83702  2.80817  4.21626  3.32350  3.96870  3.62892  2.83978  3.27064  4.09403  3.21737  3.04401  3.16220  3.26359  1.28332  2.90142  3.23378  5.52531  4.23517   1751 s - - -
          2.68618  4.42225  2.77519  2.73123  3.46354  2.40513  3.72494  3.29354  2.67741  2.69355  4.24690  2.90347  2.73739  3.18146  2.89801  2.37887  2.77519  2.98518  4.58477  3.61503
          0.01939  4.34861  5.07096  0.61958  0.77255  1.11601  0.39688
    125   2.68052  4.99364  2.95979  1.78055  3.44898  2.73281  3.67715  3.71802  2.44230  3.27849  4.06876  2.97152  3.86779  2.80663  2.41713  2.46608  2.91526  3.35632  5.47768  4.11561   1752 e - - -
          2.68618  4.42225  2.77519  2.73123  3.46354  2.40513  3.72494  3.29354  2.67741  2.69355  4.24690  2.90347  2.73739  3.18146  2.89801  2.37887  2.77519  2.98518  4.58477  3.61503
          0.01939  4.34861  5.07096  0.61958  0.77255  1.11601  0.39688
    126   2.47250  4.42693  3.54701  3.41646  4.77003  0.86341  4.59181  4.27812  3.63772  3.94199  4.75403  3.55141  3.93312  3.88236  3.92994  1.84586  2.99791  3.60147  6.07829  4.87683   1753 g - - -
          2.68618  4.42225  2.77519  2.73123  3.46354  2.40513  3.72494  3.29354  2.67741  2.69355  4.24690  2.90347  2.73739  3.18146  2.89801  2.37887  2.77519  2.98518  4.58477  3.61503
          0.01939  4.34861  5.07096  0.61958  0.77255  1.11601  0.39688
    127   2.13835  4.39991  3.58519  3.29065  4.58705  3.14585  4.40230  4.01817  3.36196  3.68577  4.49686  3.47390  2.81643  3.65170  3.69509  0.88978  2.91749  3.43677  5.90491  4.68228   1754 s - - -
          2.68618  4.42225  2.77519  2.73123  3.46354  2.40513  3.72494  3.29354  2.67741  2.69355  4.24690  2.90347  2.73739  3.18146  2.89801  2.37887  2.77519  2.98518  4.58477  3.61503
          0.01939  4.34861  5.07096  0.61958  0.77255  1.11601  0.39688
    128   2.72346  4.19241  4.23676  3.67182  1.94415  3.82270  4.17312  1.75647  3.54469  2.29775  3.29226  3.85241  4.21167  3.76360  3.71382  2.73537  2.60108  2.29001  4.81393  3.58589   1755 i - - -
          2.68815  4.42060  2.77714  2.72911  3.45902  2.40663  3.72844  3.29406  2.67637  2.69297  4.24452  2.90618  2.73696  3.18510  2.89580  2.37553  2.77692  2.98456  4.58204  3.61724
          0.99669  1.41731  0.94537  4.25205  0.01434  0.22926  1.58535
    129   2.50989  4.22815  3.07386  2.20215  4.27291  3.53565  3.73428  3.70503  2.30861  3.14636  3.53361  2.89797  3.20310  2.86656  2.84821  2.28274  2.18860  3.23355  5.49425  4.13890   1921 t - - -
          2.68618  4.42225  2.77519  2.73123  3.46354  2.40513  3.72494  3.29354  2.67741  2.69355  4.24690  2.90347  2.73739  3.18146  2.89801  2.37887  2.77519  2.98518  4.58477  3.61503
          0.01533  4.58129  5.30363  0.61958  0.77255  0.93168  0.50070
    130   2.73547  4.98558  2.53838  2.48861  4.23807  3.20987  3.75639  3.66332  2.26850  2.28981  3.13489  3.07406  2.74977  2.89597  2.86406  2.60250  2.96677  3.08003  5.47810  4.13147   1922 k - - -
          2.68618  4.42225  2.77519  2.73123  3.46354  2.40513  3.72494  3.29354  2.67741  2.69355  4.24690  2.90347  2.73739  3.18146  2.89801  2.37887  2.77519  2.98518  4.58477  3.61503
          0.01479  4.61731  5.33966  0.61958  0.77255  0.28282  1.40102
    131   2.78951  5.21361  2.25300  2.36776  3.96382  3.08504  3.64866  2.08406  2.58190  3.49685  4.26859  2.58393  3.36460  2.88334  3.06525  2.35415  3.06502  3.57650  5.67814  4.29932   1923 i - - -
          2.68618  4.42225  2.77519  2.73123  3.46354  2.40513  3.72494  3.29354  2.67741  2.69355  4.24690  2.90347  2.73739  3.18146  2.89801  2.37887  2.77519  2.98518  4.58477  3.61503
          0.01142  4.87365  5.59599  0.61958  0.77255  0.48576  0.95510
    132   2.80249  5.07411  2.94253  2.63203  4.32100  3.66854  3.87111  3.03187  2.66376  3.26563  3.47471  2.35803  3.58890  2.92994  3.13118  2.09638  1.82404  3.22425  5.57131  4.22923   1924 t - - -
          2.68618  4.42225  2.77519  2.73123  3.46354  2.40513  3.72494  3.29354  2.67741  2.69355  4.24690  2.90347  2.73739  3.18146  2.89801  2.37887  2.77519  2.98518  4.58477  3.61503
          0.01100  4.91146  5.63381  0.61958  0.77255  0.48576  0.95510
    133   2.84146  2.72071  2.91333  2.28279  4.17056  3.52745  3.80891  4.12197  2.01687  3.61488  4.36068  2.86869  4.01363  2.70544  2.46784  1.94924  2.91889  3.69881  5.75739  4.35583   1925 s - - -
          2.68618  4.42225  2.77519  2.73123  3.46354  2.40513  3.72494  3.29354  2.67741  2.69355  4.24690  2.90347  2.73739  3.18146  2.89801  2.37887  2.77519  2.98518  4.58477  3.61503
          0.01100  4.91146  5.63381  0.61958  0.77255  0.48576  0.95510
    134   3.50772  4.85695  5.03599  4.53582  2.76757  4.54730  4.23560  3.24066  4.35656  2.38757  3.51782  4.47516  4.87772  4.43805  4.41059  3.86764  3.54926  2.97513  0.93824  1.90578   1926 w - - -
          2.68618  4.42225  2.77519  2.73123  3.46354  2.40513  3.72494  3.29354  2.67741  2.69355  4.24690  2.90347  2.73739  3.18146  2.89801  2.37887  2.77519  2.98518  4.58477  3.61503
          0.01095  4.91603  5.63837  0.61958  0.77255  0.48576  0.95510
    135   2.85062  4.95523  3.31571  2.45323  4.16856  3.59913  3.91356  2.84842  2.26550  2.63144  2.62853  3.26211  4.09227  1.99685  2.78169  2.91344  2.86545  2.80587  5.47546  4.16286   1927 q - - -
          2.68622  4.42229  2.77513  2.73118  3.46358  2.40517  3.72499  3.29358  2.67745  2.69350  4.24694  2.90351  2.73744  3.18151  2.89805  2.37877  2.77513  2.98510  4.58481  3.61507
          0.03517  3.70495  4.60966  1.21945  0.35012  0.48576  0.95510
    136   2.91084  4.99053  3.40035  2.82515  3.47179  3.75657  3.73097  3.60430  1.29688  2.29681  4.06993  3.31821  4.13970  3.11237  2.47836  2.89443  3.02324  3.08252  5.49489  4.19855   1935 k - - -
          2.68618  4.42225  2.77519  2.73123  3.46354  2.40513  3.72494  3.29354  2.67741  2.69355  4.24690  2.90347  2.73739  3.18146  2.89801  2.37887  2.77519  2.98518  4.58477  3.61503
          0.01102  4.90961  5.63196  0.61958  0.77255  0.50221  0.92935
    137   2.86539  4.88801  3.37999  2.75975  3.86910  1.20132  3.75817  3.49665  2.81899  2.98451  3.99521  3.15232  4.12699  3.16644  3.10540  2.74031  2.96969  2.94938  5.44196  4.14784   1936 g - - -
          2.68618  4.42225  2.77519  2.73123  3.46354  2.40513  3.72494  3.29354  2.67741  2.69355  4.24690  2.90347  2.73739  3.18146  2.89801  2.37887  2.77519  2.98518  4.58477  3.61503
          0.01102  4.90961  5.63196  0.61958  0.77255  0.47561  0.97155
    138   2.76215  5.37178  2.31154  2.28919  4.71685  3.62392  3.81632  4.20226  2.08925  3.67582  4.41361  3.09094  3.63206  1.70815  2.52272  2.51843  3.09299  3.76266  5.80263  4.39213   1937 q - - -
          2.68618  4.42225  2.77519  2.73123  3.46354  2.40513  3.72494  3.29354  2.67741  2.69355  4.24690  2.90347  2.73739  3.18146  2.89801  2.37887  2.77519  2.98518  4.58477  3.61503
          0.01095  4.91603  5.63837  0.61958  0.77255  0.48576  0.95510
    139   2.86751  3.62403  4.49470  2.50129  2.79293  3.99552  4.30960  2.54441  3.75245  1.27327  3.41813  4.03965  4.36261  3.94488  3.87808  3.09299  2.83910  2.36868  4.91934  3.20777   1938 l - - -
          2.68618  4.42225  2.77519  2.73123  3.46354  2.40513  3.72494  3.29354  2.67741  2.69355  4.24690  2.90347  2.73739  3.18146  2.89801  2.37887  2.77519  2.98518  4.58477  3.61503
          0.01095  4.91603  5.63837  0.61958  0.77255  0.48576  0.95510
    140   3.85229  5.10009  5.78162  5.21436  3.46197  5.21859  5.57593  1.33984  5.07298  0.74962  3.38874  5.36455  4.70173  5.05739  5.07488  4.59266  4.07339  2.48588  5.73069  4.69797   1939 l - - -
          2.68618  4.42225  2.77519  2.73123  3.46354  2.40513  3.72494  3.29354  2.67741  2.69355  4.24690  2.90347  2.73739  3.18146  2.89801  2.37887  2.77519  2.98518  4.58477  3.61503
          0.01095  4.91603  5.63837  0.61958  0.77255  0.48576  0.95510
    141   3.04804  4.14961  4.49832  4.18436  5.17050  0.41318  5.06422  4.65346  3.86670  4.30693  5.14997  4.21658  4.49478  4.36015  2.87011  3.23840  3.55342  4.06228  6.41143  5.28774   1940 G - - -
          2.68618  4.42225  2.77519  2.73123  3.46354  2.40513  3.72494  3.29354  2.67741  2.69355  4.24690  2.90347  2.73739  3.18146  2.89801  2.37887  2.77519  2.98518  4.58477  3.61503
          0.01095  4.91603  5.63837  0.61958  0.77255  0.48576  0.95510
    142   2.86965  4.36193  3.15669  2.44509  4.37489  3.65204  3.70789  4.07141  1.85672  3.58153  3.61803  3.00448  4.04267  2.62374  1.53696  2.71945  3.09839  3.66985  5.73630  4.14391   1941 r - - -
          2.68618  4.42225  2.77520  2.73124  3.46354  2.40513  3.72495  3.29354  2.67741  2.69349  4.24690  2.90347  2.73740  3.18147  2.89801  2.37887  2.77520  2.98519  4.58477  3.61503
          0.02283  3.96245  5.63837  0.51125  0.91566  0.48576  0.95510
    143   3.00955  4.95082  4.04694  4.02125  5.41917  0.34859  5.21416  5.01290  4.25257  4.65417  5.47064  4.11125  4.46318  4.53666  4.07041  2.91330  3.56064  4.24064  6.69388  5.52331   1943 G - - -
          2.68618  4.42225  2.77519  2.73123  3.46354  2.40513  3.72494  3.29354  2.67741  2.69355  4.24690  2.90347  2.73739  3.18146  2.89801  2.37887  2.77519  2.98518  4.58477  3.61503
          0.01095  4.91603  5.63837  0.61958  0.77255  0.48576  0.95510
    144   1.58434  3.56297  4.07926  3.59166  4.57721  3.57334  4.59171  3.98022  3.55582  3.65919  4.49146  3.19504  4.24503  3.85152  3.90799  1.06056  2.31342  3.32383  5.94010  4.71559   1944 s - - -
          2.68618  4.42225  2.77519  2.73123  3.46354  2.40513  3.72494  3.29354  2.67741  2.69355  4.24690  2.90347  2.73739  3.18146  2.89801  2.37887  2.77519  2.98518  4.58477  3.61503
          0.01095  4.91603  5.63837  0.61958  0.77255  0.48576  0.95510
    145   3.08543  4.48713  4.73094  4.16412  1.54434  4.19141  4.27498  2.91940  3.99051  1.84015  3.58850  4.21746  4.54972  4.14694  3.68455  3.39243  2.86269  2.74427  4.70065  1.67696   1945 f - - -
          2.68618  4.42225  2.77519  2.73123  3.46354  2.40513  3.72494  3.29354  2.67741  2.69355  4.24690  2.90347  2.73739  3.18146  2.89801  2.37887  2.77519  2.98518  4.58477  3.61503
          0.01095  4.91603  5.63837  0.61958  0.77255  0.48576  0.95510
    146   1.88987  4.72228  4.51516  4.41541  5.41979  0.54885  5.36515  4.90759  4.56369  4.59044  5.35110  4.19676  4.34328  4.71632  4.73128  2.35152  3.36117  4.06523  6.74958  5.65279   1946 G - - -
          2.68618  4.42225  2.77519  2.73123  3.46354  2.40513  3.72494  3.29354  2.67741  2.69355  4.24690  2.90347  2.73739  3.18146  2.89801  2.37887  2.77519  2.98518  4.58477  3.61503
          0.01095  4.91603  5.63837  0.61958  0.77255  0.48576  0.95510
    147   2.74932  4.45258  3.27564  2.71696  3.82164  3.68883  3.37390  3.64985  2.70378  3.26493  4.08549  3.23104  4.07837  2.89781  2.26070  1.50656  2.42994  3.33741  5.52073  3.63884   1947 s - - -
          2.68618  4.42225  2.77519  2.73123  3.46354  2.40513  3.72494  3.29354  2.67741  2.69355  4.24690  2.90347  2.73739  3.18146  2.89801  2.37887  2.77519  2.98518  4.58477  3.61503
          0.01095  4.91603  5.63837  0.61958  0.77255  0.48576  0.95510
    148   3.79815  5.17550  5.52183  5.30227  4.59770  4.78381  6.02177  2.56959  5.21770  3.15765  4.48010  5.32946  5.35428  5.54136  5.33112  4.43609  4.17233  0.28227  6.49747  5.28267   1948 V - - -
          2.68618  4.42225  2.77519  2.73123  3.46354  2.40513  3.72494  3.29354  2.67741  2.69355  4.24690  2.90347  2.73739  3.18146  2.89801  2.37887  2.77519  2.98518  4.58477  3.61503
          0.01095  4.91603  5.63837  0.61958  0.77255  0.48576  0.95510
    149   2.92710  4.34729  3.16142  2.92549  3.92719  3.78597  4.07850  3.41497  3.02073  3.09139  3.96676  3.46348  4.21586  3.34792  3.32492  2.18589  3.17871  3.15410  5.34255  1.16003   1949 y - - -
          2.68618  4.42225  2.77519  2.73123  3.46354  2.40513  3.72494  3.29354  2.67741  2.69355  4.24690  2.90347  2.73739  3.18146  2.89801  2.37887  2.77519  2.98518  4.58477  3.61503
          0.01095  4.91603  5.63837  0.61958  0.77255  0.48576  0.95510
    150   2.74697  4.66552  3.62363  1.76690  3.81468  3.81279  4.05417  2.57708  2.48493  1.85994  3.09869  3.49710  4.19385  3.33886  3.40346  3.04812  2.90902  2.69654  5.23984  3.99041   1950 e - - -
          2.68618  4.42225  2.77519  2.73123  3.46354  2.40513  3.72494  3.29354  2.67741  2.69355  4.24690  2.90347  2.73739  3.18146  2.89801  2.37887  2.77519  2.98518  4.58477  3.61503
          0.01095  4.91603  5.63837  0.61958  0.77255  0.48576  0.95510
    151   1.76821  4.65684  3.63617  2.92284  3.19861  1.55005  4.06801  3.02287  3.04237  2.88691  3.59518  3.50860  4.19411  3.21787  3.42135  3.04498  3.09764  2.88559  5.24428  3.99584   1951 g - - -
          2.68618  4.42225  2.77519  2.73123  3.46354  2.40513  3.72494  3.29354  2.67741  2.69355  4.24690  2.90347  2.73739  3.18146  2.89801  2.37887  2.77519  2.98518  4.58477  3.61503
          0.01095  4.91603  5.63837  0.61958  0.77255  0.48576  0.95510
    152   2.79711  4.32701  4.38002  3.52644  2.86057  3.97521  4.28163  1.55533  2.90022  1.91175  2.89694  3.97680  4.34396  3.87308  3.62975  2.69557  2.63429  2.57817  4.94001  3.75039   1952 i - - -
          2.68618  4.42225  2.77519  2.73123  3.46354  2.40513  3.72494  3.29354  2.67741  2.69355  4.24690  2.90347  2.73739  3.18146  2.89801  2.37887  2.77519  2.98518  4.58477  3.61503
          0.01095  4.91603  5.63837  0.61958  0.77255  0.48576  0.95510
    153   2.85403  4.80694  2.17627  2.56836  4.60644  3.50927  3.67924  4.07241  2.54587  3.58441  4.34182  2.31501  4.02879  2.93686  3.00592  1.57884  2.94153  3.66612  5.74321  3.32783   1953 s - - -
          2.68623  4.42231  2.77525  2.73129  3.46359  2.40518  3.72500  3.29359  2.67713  2.69360  4.24695  2.90352  2.73745  3.18152  2.89806  2.37869  2.77506  2.98524  4.58482  3.61509
          0.62158  1.85587  1.18226  0.16956  1.85813  0.48576  0.95510
    154   2.72249  4.96866  2.97455  2.53577  4.22186  3.43449  3.46078  3.31521  2.13449  2.08415  4.03561  2.83915  3.93142  2.80896  2.77904  2.18685  2.95315  3.30911  5.45928  4.11526   1955 l - - -
          2.68618  4.42225  2.77519  2.73123  3.46354  2.40513  3.72494  3.29354  2.67741  2.69355  4.24690  2.90347  2.73739  3.18146  2.89801  2.37887  2.77519  2.98518  4.58477  3.61503
          0.01574  4.55502  5.27737  0.61958  0.77255  0.24268  1.53488
    155   2.07344  5.34902  2.65298  1.53581  4.68796  3.29683  3.81262  3.87604  2.51637  3.65182  4.39202  2.70483  3.82403  2.86541  2.91056  2.52180  2.88680  3.73651  5.78531  4.37670   1956 e - - -
          2.68618  4.42225  2.77519  2.73123  3.46354  2.40513  3.72494  3.29354  2.67741  2.69355  4.24690  2.90347  2.73739  3.18146  2.89801  2.37887  2.77519  2.98518  4.58477  3.61503
          0.01095  4.91603  5.63837  0.61958  0.77255  0.48576  0.95510
    156   2.84411  4.67475  1.74277  2.55093  4.64678  3.42599  3.81233  3.86284  2.38611  3.38341  4.36226  2.27175  4.01637  2.91404  2.69314  2.17825  2.83785  3.69945  5.75929  4.35799   1957 d - - -
          2.68618  4.42225  2.77519  2.73123  3.46354  2.40513  3.72494  3.29354  2.67741  2.69355  4.24690  2.90347  2.73739  3.18146  2.89801  2.37887  2.77519  2.98518  4.58477  3.61503
          0.03878  4.91603  3.48309  0.61958  0.77255  0.48576  0.95510
    157   3.16808  5.47544  2.51412  2.57183  4.86361  0.83668  4.18220  4.32262  3.10765  3.89082  4.71779  3.24908  4.25676  3.34758  3.62722  2.95792  3.04161  3.93451  6.10151  4.09162   1958 g - - -
          2.68618  4.42225  2.77519  2.73123  3.46354  2.40513  3.72494  3.29354  2.67741  2.69355  4.24690  2.90347  2.73739  3.18146  2.89801  2.37887  2.77519  2.98518  4.58477  3.61503
          0.01125  4.88850  5.61085  0.61958  0.77255  0.55380  0.85511
    158   2.73378  5.54351  1.28512  1.90493  4.87443  3.07749  3.93757  4.36870  2.32070  3.84511  4.60281  3.11041  4.11055  3.05064  3.25555  2.73627  3.13742  3.81842  5.98083  4.54613   1959 d - - -
          2.68609  4.42239  2.77516  2.73123  3.46335  2.40527  3.72509  3.29368  2.67755  2.69322  4.24704  2.90356  2.73724  3.18140  2.89815  2.37891  2.77502  2.98532  4.58491  3.61496
          0.15523  1.96524  5.61085  0.97391  0.47418  0.44545  1.02313
    159   2.86680  4.28530  4.57738  3.46329  1.45083  4.00582  4.11830  2.66366  3.81449  1.88711  2.84014  4.08062  4.37203  3.99255  3.70150  3.16504  2.87435  2.39692  4.90057  3.04808   1965 f - - -
          2.68618  4.42225  2.77519  2.73123  3.46354  2.40513  3.72494  3.29354  2.67741  2.69355  4.24690  2.90347  2.73739  3.18146  2.89801  2.37887  2.77519  2.98518  4.58477  3.61503
          0.01095  4.91603  5.63837  0.61958  0.77255  0.48576  0.95510
    160   2.59626  2.83049  4.74767  4.13795  1.64688  4.02672  4.35592  2.64235  3.72146  2.13586  2.88630  3.92702  4.39120  4.08757  3.71073  3.33441  3.00261  1.93542  4.87472  3.25489   1966 f - - -
          2.68618  4.42225  2.77519  2.73123  3.46354  2.40513  3.72494  3.29354  2.67741  2.69355  4.24690  2.90347  2.73739  3.18146  2.89801  2.37887  2.77519  2.98518  4.58477  3.61503
          0.01095  4.91603  5.63837  0.61958  0.77255  0.48576  0.95510
    161   0.37360  4.69310  4.78795  4.58732  5.09521  3.54441  5.34360  4.19862  4.51140  4.13007  5.02958  4.27922  4.37560  4.73014  4.64543  3.03294  2.79194  3.34050  6.53152  5.41406   1967 A - - -
          2.68618  4.42225  2.77519  2.73123  3.46354  2.40513  3.72494  3.29354  2.67741  2.69355  4.24690  2.90347  2.73739  3.18146  2.89801  2.37887  2.77519  2.98518  4.58477  3.61503
          0.01095  4.91603  5.63837  0.61958  0.77255  0.48576  0.95510
    162   2.95254  4.32989  4.82877  4.22598  2.21126  4.13282  4.47163  1.70412  3.29121  2.45983  2.73441  4.26282  4.48975  4.18844  4.08253  3.29781  3.18591  1.42384  4.98647  3.80758   1968 v - - -
          2.68618  4.42225  2.77519  2.73123  3.46354  2.40513  3.72494  3.29354  2.67741  2.69355  4.24690  2.90347  2.73739  3.18146  2.89801  2.37887  2.77519  2.98518  4.58477  3.61503
          0.01095  4.91603  5.63837  0.61958  0.77255  0.48576  0.95510
    163   3.61789  5.66797  4.08725  3.40150  4.83239  4.22826  4.14565  4.37980  0.50543  3.82189  4.20009  3.77767  4.59655  3.30519  2.61211  3.62575  3.78415  4.10752  5.84979  4.08360   1969 K - - -
          2.68618  4.42225  2.77519  2.73123  3.46354  2.40513  3.72494  3.29354  2.67741  2.69355  4.24690  2.90347  2.73739  3.18146  2.89801  2.37887  2.77519  2.98518  4.58477  3.61503
          0.01095  4.91603  5.63837  0.61958  0.77255  0.48576  0.95510
    164   2.81692  5.34605  3.08044  1.45479  4.68212  3.64059  3.85808  3.94050  2.60742  3.65407  4.40961  3.12257  4.05268  2.04638  3.09333  2.06351  2.71568  3.73573  5.80301  4.40410   1970 e - - -
          2.68618  4.42225  2.77519  2.73123  3.46354  2.40513  3.72494  3.29354  2.67741  2.69355  4.24690  2.90347  2.73739  3.18146  2.89801  2.37887  2.77519  2.98518  4.58477  3.61503
          0.01095  4.91603  5.63837  0.61958  0.77255  0.48576  0.95510
    165   2.41279  4.06630  4.47305  3.67283  3.54814  4.04208  4.41226  2.48716  3.77053  2.59683  3.40218  4.07573  4.43059  3.98876  3.94039  2.55362  3.10180  1.00053  5.07953  3.88781   1971 v - - -
          2.68618  4.42225  2.77519  2.73123  3.46354  2.40513  3.72494  3.29354  2.67741  2.69355  4.24690  2.90347  2.73739  3.18146  2.89801  2.37887  2.77519  2.98518  4.58477  3.61503
          0.01095  4.91603  5.63837  0.61958  0.77255  0.48576  0.95510
    166   2.87108  5.34913  2.43154  2.14073  4.67846  3.52648  3.83397  4.15541  2.48321  3.06662  4.39690  2.96760  3.54187  2.93765  3.07745  1.46010  2.75423  3.73188  5.79187  4.38664   1972 s - - -
          2.68618  4.42225  2.77519  2.73123  3.46354  2.40513  3.72494  3.29354  2.67741  2.69355  4.24690  2.90347  2.73739  3.18146  2.89801  2.37887  2.77519  2.98518  4.58477  3.61503
          0.01095  4.91603  5.63837  0.61958  0.77255  0.48576  0.95510
    167   2.83848  4.06523  3.88171  4.10047  3.14485  4.04960  4.37614  2.20582  3.91939  1.05782  3.06125  4.15992  4.41176  4.07790  3.98200  3.15483  3.12558  2.26045  4.91373  3.55873   1973 l - - -
          2.68618  4.42225  2.77519  2.73123  3.46354  2.40513  3.72494  3.29354  2.67741  2.69355  4.24690  2.90347  2.73739  3.18146  2.89801  2.37887  2.77519  2.98518  4.58477  3.61503
          0.01095  4.91603  5.63837  0.61958  0.77255  0.48576  0.95510
    168   2.40917  3.67237  3.76199  2.10833  3.25196  3.84294  3.45971  2.83984  3.05161  1.64461  3.66376  3.59163  4.22174  3.31526  3.49195  2.68014  2.94665  2.78072  5.14382  3.64523   1974 l - - -
          2.68618  4.42225  2.77519  2.73123  3.46354  2.40513  3.72494  3.29354  2.67741  2.69355  4.24690  2.90347  2.73739  3.18146  2.89801  2.37887  2.77519  2.98518  4.58477  3.61503
          0.01095  4.91603  5.63837  0.61958  0.77255  0.48576  0.95510
    169   2.74469  4.89154  1.83414  2.48943  4.68560  3.43191  3.55635  4.16889  2.43154  3.41505  4.38622  2.20932  3.27311  2.72938  2.79721  2.34451  2.85992  3.73300  5.77942  4.37071   1975 d - - -
          2.68618  4.42225  2.77519  2.73123  3.46354  2.40513  3.72494  3.29354  2.67741  2.69355  4.24690  2.90347  2.73739  3.18146  2.89801  2.37887  2.77519  2.98518  4.58477  3.61503
          0.01095  4.91603  5.63837  0.61958  0.77255  0.48576  0.95510
    170   2.41174  4.55438  2.56245  2.57948  4.55259  3.63411  3.82627  2.65307  2.18303  3.53636  4.30080  2.87422  4.02668  1.96963  3.06400  2.28397  3.07466  3.61712  5.70722  3.74758   1976 q - - -
          2.68618  4.42225  2.77519  2.73123  3.46354  2.40513  3.72494  3.29354  2.67741  2.69355  4.24690  2.90347  2.73739  3.18146  2.89801  2.37887  2.77519  2.98518  4.58477  3.61503
          0.02881  4.91603  3.85980  0.61958  0.77255  0.48576  0.95510
    171   2.63952  4.36955  2.51141  2.51970  3.93676  1.76172  3.86378  3.74415  2.46748  3.05731  4.14131  3.11575  4.05239  2.92766  3.12310  2.50398  3.06949  2.81592  4.73762  4.22600   1977 g - - -
          2.68618  4.42225  2.77519  2.73123  3.46354  2.40513  3.72494  3.29354  2.67741  2.69355  4.24690  2.90347  2.73739  3.18146  2.89801  2.37887  2.77519  2.98518  4.58477  3.61503
          0.01114  4.89836  5.62071  0.61958  0.77255  0.53017  0.88796
    172   2.45050  4.93978  3.31118  2.75267  3.61290  3.69642  3.90946  2.69795  2.73989  3.08699  4.02057  3.13796  2.88741  2.21820  3.05049  1.71991  3.07336  3.25785  5.46362  4.15193   1978 s - - -
          2.68623  4.42231  2.77525  2.73100  3.46359  2.40518  3.72500  3.29359  2.67719  2.69360  4.24695  2.90352  2.73745  3.18152  2.89806  2.37872  2.77525  2.98524  4.58482  3.61509
          0.53492  2.84790  1.03194  0.90995  0.51508  0.53017  0.88796
    173   3.05359  5.33130  3.22997  2.72664  4.74625  3.69916  3.79951  4.14201  1.65415  3.60873  4.43550  3.20728  4.11053  1.32446  2.53823  3.03149  2.93880  3.77844  5.69974  4.43219   1982 q - - -
          2.68618  4.42225  2.77519  2.73123  3.46354  2.40513  3.72494  3.29354  2.67741  2.69355  4.24690  2.90347  2.73739  3.18146  2.89801  2.37887  2.77519  2.98518  4.58477  3.61503
          0.01727  4.46342  5.18577  0.61958  0.77255  1.15041  0.38054
    174   0.91946  4.38173  3.96774  3.62200  4.59560  3.19642  4.59378  3.97882  3.61597  3.69455  4.51362  3.66860  3.96284  3.88406  3.90297  1.80606  2.23468  3.41458  5.95135  4.76864   1983 a - - -
          2.68618  4.42225  2.77519  2.73123  3.46354  2.40513  3.72494  3.29354  2.67741  2.69355  4.24690  2.90347  2.73739  3.18146  2.89801  2.37887  2.77519  2.98518  4.58477  3.61503
          0.01727  4.46342  5.18577  0.61958  0.77255  1.15041  0.38054
    175   2.58309  5.21320  3.15186  2.59009  4.55864  3.60921  2.13698  3.98570  2.18385  3.48098  4.27450  3.09834  3.99728  1.78761  2.39211  2.85618  3.08775  3.61137  5.60732  4.28869   1984 q - - -
          2.68618  4.42225  2.77519  2.73123  3.46354  2.40513  3.72494  3.29354  2.67741  2.69355  4.24690  2.90347  2.73739  3.18146  2.89801  2.37887  2.77519  2.98518  4.58477  3.61503
          0.01727  4.46342  5.18577  0.61958  0.77255  0.63775  0.75179
    176   2.63724  5.34400  2.80675  0.82922  4.89426  3.15922  4.08493  4.35934  2.97139  3.90179  4.70835  3.15062  4.12914  3.23743  3.47607  2.82201  3.06620  3.91259  6.07797  4.66942   1985 e - - -
          2.68618  4.42225  2.77519  2.73123  3.46354  2.40513  3.72494  3.29354  2.67741  2.69355  4.24690  2.90347  2.73739  3.18146  2.89801  2.37887  2.77519  2.98518  4.58477  3.61503
          0.01379  4.68648  5.40883  0.61958  0.77255  0.91219  0.51357
    177   2.77409  2.38102  2.30136  2.71586  4.00067  3.63362  3.11077  3.41663  2.70577  3.06242  3.90665  3.21246  4.02645  2.80350  3.14418  2.61165  3.00697  3.13261  2.56376  4.02943   1986 d - - -
          2.68618  4.42225  2.77519  2.73123  3.46354  2.40513  3.72494  3.29354  2.67741  2.69355  4.24690  2.90347  2.73739  3.18146  2.89801  2.37887  2.77519  2.98518  4.58477  3.61503
          0.01379  4.68648  5.40883  0.61958  0.77255  0.91219  0.51357
    178   2.57453  4.49124  4.84410  4.29362  3.61869  4.32053  4.76430  1.05872  4.14237  1.64623  3.53038  4.42576  4.68058  4.35260  4.26969  3.33348  3.36455  2.13411  5.31732  4.13638   1987 i - - -
          2.68618  4.42225  2.77519  2.73123  3.46354  2.40513  3.72494  3.29354  2.67741  2.69355  4.24690  2.90347  2.73739  3.18146  2.89801  2.37887  2.77519  2.98518  4.58477  3.61503
          0.01379  4.68648  5.40883  0.61958  0.77255  0.91219  0.51357
    179   2.99328  5.43522  3.07639  2.41087  4.80640  3.66846  3.83276  4.25593  2.14951  3.71303  4.48989  2.12776  4.08494  1.37477  2.65099  2.94868  3.21333  3.84462  5.81409  4.46132   1988 q - - -
          2.68618  4.42225  2.77519  2.73123  3.46354  2.40513  3.72494  3.29354  2.67741  2.69355  4.24690  2.90347  2.73739  3.18146  2.89801  2.37887  2.77519  2.98518  4.58477  3.61503
          0.01379  4.68648  5.40883  0.61958  0.77255  0.91219  0.51357
    180   2.91145  5.27843  2.96630  2.25354  4.62989  3.59273  3.87145  4.08038  2.61919  3.60863  4.39758  3.10480  4.04733  1.35125  3.07041  2.63895  2.14309  3.68844  5.77700  4.40149   1989 q - - -
          2.68618  4.42225  2.77519  2.73123  3.46354  2.40513  3.72494  3.29354  2.67741  2.69355  4.24690  2.90347  2.73739  3.18146  2.89801  2.37887  2.77519  2.98518  4.58477  3.61503
          0.01379  4.68648  5.40883  0.61958  0.77255  0.28928  1.38153
    181   3.91434  5.11314  5.94899  5.42326  3.81443  5.43087  5.91642  1.64610  5.32234  0.78451  3.55300  5.59412  5.53935  5.33385  5.35055  4.84347  4.14687  1.58502  6.01074  4.97441   1990 l - - -
          2.68618  4.42225  2.77519  2.73123  3.46354  2.40513  3.72494  3.29354  2.67741  2.69355  4.24690  2.90347  2.73739  3.18146  2.89801  2.37887  2.77519  2.98518  4.58477  3.61503
          0.01095  4.91603  5.63837  0.61958  0.77255  0.48576  0.95510
    182   2.80231  5.24896  3.05588  1.36285  4.54916  3.22097  3.83485  4.00462  2.53739  3.37556  2.47742  2.96200  4.03429  2.69556  3.01413  2.79374  3.08399  3.61537  5.70878  3.89672   1991 e - - -
          2.68618  4.42225  2.77519  2.73123  3.46354  2.40513  3.72494  3.29354  2.67741  2.69355  4.24690  2.90347  2.73739  3.18146  2.89801  2.37887  2.77519  2.98518  4.58477  3.61503
          0.01095  4.91603  5.63837  0.61958  0.77255  0.48576  0.95510
    183   2.88502  5.39265  2.93549  2.27021  4.73730  1.93443  3.62279  4.22126  2.21161  3.69475  4.43594  2.63854  4.03860  1.91675  2.72031  2.84455  3.11668  3.78358  5.82132  4.41231   1992 q - - -
          2.68618  4.42225  2.77519  2.73123  3.46354  2.40513  3.72494  3.29354  2.67741  2.69355  4.24690  2.90347  2.73739  3.18146  2.89801  2.37887  2.77519  2.98518  4.58477  3.61503
          0.01095  4.91603  5.63837  0.61958  0.77255  0.48576  0.95510
    184   3.67678  6.02377  2.94406  0.55095  5.62760  1.90935  4.61527  5.20824  3.66003  4.69277  5.57957  3.50457  4.58024  3.80946  4.21161  3.60120  4.02447  4.71989  6.72142  5.33232   1993 E - - -
          2.68618  4.42225  2.77519  2.73123  3.46354  2.40513  3.72494  3.29354  2.67741  2.69355  4.24690  2.90347  2.73739  3.18146  2.89801  2.37887  2.77519  2.98518  4.58477  3.61503
          0.01095  4.91603  5.63837  0.61958  0.77255  0.48576  0.95510
    185   2.74266  4.33368  4.37025  3.29008  2.90511  3.71366  4.28285  1.14977  3.42863  2.32104  3.44869  3.97358  4.34611  3.48138  3.68082  3.26599  3.10022  2.31083  4.94774  3.75756   1994 i - - -
          2.68618  4.42225  2.77519  2.73123  3.46354  2.40513  3.72494  3.29354  2.67741  2.69355  4.24690  2.90347  2.73739  3.18146  2.89801  2.37887  2.77519  2.98518  4.58477  3.61503
          0.01095  4.91603  5.63837  0.61958  0.77255  0.48576  0.95510
    186   1.83225  5.34599  2.30032  2.54122  4.68668  3.48685  3.69954  4.16918  2.07467  3.64910  4.38828  2.93252  4.01397  2.54638  2.54774  2.37196  3.07789  3.53577  5.78100  4.37315   1995 a - - -
          2.68618  4.42225  2.77519  2.73123  3.46354  2.40513  3.72494  3.29354  2.67741  2.69355  4.24690  2.90347  2.73739  3.18146  2.89801  2.37887  2.77519  2.98518  4.58477  3.61503
          0.01095  4.91603  5.63837  0.61958  0.77255  0.48576  0.95510
    187   3.98765  5.19325  5.98412  5.42692  3.32254  5.43682  5.81086  1.56339  5.30848  0.69060  3.39967  5.59948  5.50632  5.23171  5.28385  4.83457  4.20518  2.08038  5.85588  4.86000   1996 L - - -
          2.68618  4.42225  2.77519  2.73123  3.46354  2.40513  3.72494  3.29354  2.67741  2.69355  4.24690  2.90347  2.73739  3.18146  2.89801  2.37887  2.77519  2.98518  4.58477  3.61503
          0.01095  4.91603  5.63837  0.61958  0.77255  0.48576  0.95510
    188   4.41413  5.56653  6.28364  5.70983  3.18146  5.84003  5.99316  2.78716  5.57466  0.33564  2.68867  5.98783  5.70205  5.30435  5.46093  5.27651  4.59545  3.15523  5.80617  4.85223   1997 L - - -
          2.68618  4.42225  2.77519  2.73123  3.46354  2.40513  3.72494  3.29354  2.67741  2.69355  4.24690  2.90347  2.73739  3.18146  2.89801  2.37887  2.77519  2.98518  4.58477  3.61503
          0.01095  4.91603  5.63837  0.61958  0.77255  0.48576  0.95510
    189   2.87804  5.33808  2.94801  2.57998  4.67153  3.64686  3.41285  4.14111  1.87766  3.46539  4.38605  2.95462  4.04233  2.93504  2.72796  1.38451  2.96708  3.72346  5.77442  4.38233   1998 s - - -
          2.68618  4.42225  2.77519  2.73123  3.46354  2.40513  3.72494  3.29354  2.67741  2.69355  4.24690  2.90347  2.73739  3.18146  2.89801  2.37887  2.77519  2.98518  4.58477  3.61503
          0.01095  4.91603  5.63837  0.61958  0.77255  0.48576  0.95510
    190   2.88791  5.38668  3.03213  2.36388  4.73236  3.64210  3.83202  4.21274  2.40766  3.68721  4.43039  1.99137  4.04249  1.70171  2.38825  2.47485  3.02397  3.77833  5.81345  4.41008   1999 q - - -
          2.68618  4.42225  2.77519  2.73123  3.46354  2.40513  3.72494  3.29354  2.67741  2.69355  4.24690  2.90347  2.73739  3.18146  2.89801  2.37887  2.77519  2.98518  4.58477  3.61503
          0.01095  4.91603  5.63837  0.61958  0.77255  0.48576  0.95510
    191   4.38198  5.54061  6.23817  5.67640  2.46529  5.77173  5.81902  2.80920  5.53923  0.37483  3.02755  5.89487  5.66968  5.27513  5.42383  5.19761  4.56539  3.17049  5.68783  4.59848   2000 L - - -
          2.68624  4.42231  2.77521  2.73125  3.46360  2.40510  3.72482  3.29360  2.67704  2.69361  4.24696  2.90353  2.73745  3.18152  2.89782  2.37893  2.77525  2.98524  4.58483  3.61509
          0.17876  1.83172  5.63837  0.19808  1.71651  0.48576  0.95510
    192   2.84855  4.38385  2.73725  2.36434  4.69061  2.93960  3.81005  4.17386  2.54815  3.65340  4.39238  2.24767  3.73298  1.74262  2.79261  2.26871  3.08013  3.73831  5.78521  4.37616   2003 q - - -
          2.68618  4.42225  2.77519  2.73123  3.46354  2.40513  3.72494  3.29354  2.67741  2.69355  4.24690  2.90347  2.73739  3.18146  2.89801  2.37887  2.77519  2.98518  4.58477  3.61503
          0.01095  4.91603  5.63837  0.61958  0.77255  0.48576  0.95510
    193   2.93131  3.03515  3.59490  3.09243  3.97231  3.77746  1.09650  3.51897  3.02549  3.18446  4.05706  3.13608  4.23601  3.39314  3.40029  2.51139  3.20556  3.23958  5.38426  3.78125   2004 h - - -
          2.68618  4.42225  2.77519  2.73123  3.46354  2.40513  3.72494  3.29354  2.67741  2.69355  4.24690  2.90347  2.73739  3.18146  2.89801  2.37887  2.77519  2.98518  4.58477  3.61503
          0.01095  4.91603  5.63837  0.61958  0.77255  0.48576  0.95510
    194   3.00339  5.43249  3.21937  2.68501  4.79086  3.73629  3.68521  4.24289  1.95061  3.71898  4.48731  3.13036  1.92367  1.61477  2.86264  2.70207  3.22547  3.83451  5.83735  4.47872   2005 q - - -
          2.68618  4.42225  2.77519  2.73123  3.46354  2.40513  3.72494  3.29354  2.67741  2.69355  4.24690  2.90347  2.73739  3.18146  2.89801  2.37887  2.77519  2.98518  4.58477  3.61503
          0.01095  4.91603  5.63837  0.61958  0.77255  0.48576  0.95510
    195   2.87554  4.56629  3.31189  2.62623  3.24804  3.71564  3.71101  3.63522  2.72500  3.25359  4.08351  1.26725  4.10501  3.08647  2.60903  2.92795  3.10608  3.33115  5.47552  3.38785   2006 n - - -
          2.68618  4.42225  2.77519  2.73123  3.46354  2.40513  3.72494  3.29354  2.67741  2.69355  4.24690  2.90347  2.73739  3.18146  2.89801  2.37887  2.77519  2.98518  4.58477  3.61503
          0.01095  4.91603  5.63837  0.61958  0.77255  0.48576  0.95510
    196   3.81755  5.01262  5.88828  5.42805  4.18023  5.42262  6.16424  0.48167  5.35007  2.53084  3.60327  5.59912  5.61671  5.55948  5.49290  4.87277  4.07866  1.79571  6.37912  5.20895   2007 I - - -
          2.68618  4.42225  2.77519  2.73123  3.46354  2.40513  3.72494  3.29354  2.67741  2.69355  4.24690  2.90347  2.73739  3.18146  2.89801  2.37887  2.77519  2.98518  4.58477  3.61503
          0.01095  4.91603  5.63837  0.61958  0.77255  0.48576  0.95510
    197   3.78013  4.97228  5.86098  5.40329  4.26156  5.40800  6.16316  1.87178  5.33934  2.33916  3.99197  5.57172  5.61229  5.58246  5.50193  4.85463  4.04159  0.47643  6.42748  5.21762   2008 V - - -
          2.68618  4.42225  2.77519  2.73123  3.46354  2.40513  3.72494  3.29354  2.67741  2.69355  4.24690  2.90347  2.73739  3.18146  2.89801  2.37887  2.77519  2.98518  4.58477  3.61503
          0.01095  4.91603  5.63837  0.61958  0.77255  0.48576  0.95510
    198   3.29422  5.61398  3.66295  2.99900  5.06198  3.58312  3.97606  4.05063  1.66518  3.86275  4.67012  3.46497  4.34418  1.96373  1.19538  3.06589  3.47726  4.06841  5.90889  4.66397   2009 r - - -
          2.68618  4.42225  2.77519  2.73123  3.46354  2.40513  3.72494  3.29354  2.67741  2.69355  4.24690  2.90347  2.73739  3.18146  2.89801  2.37887  2.77519  2.98518  4.58477  3.61503
          0.01095  4.91603  5.63837  0.61958  0.77255  0.48576  0.95510
    199   2.76354  2.58150  4.86027  4.33261  2.56686  4.30828  4.26612  3.07764  4.16418  2.68781  3.77539  4.32772  4.68517  4.29144  4.24188  3.63150  3.49390  2.90528  4.60970  0.88792   2010 y - - -
          2.68618  4.42225  2.77519  2.73123  3.46354  2.40513  3.72494  3.29354  2.67741  2.69355  4.24690  2.90347  2.73739  3.18146  2.89801  2.37887  2.77519  2.98518  4.58477  3.61503
          0.01095  4.91603  5.63837  0.61958  0.77255  0.48576  0.95510
    200   2.88123  4.09112  4.28983  3.70509  2.87245  3.97266  4.25651  2.66411  3.58426  1.73689  3.48121  3.93040  4.34207  3.81727  1.81052  2.86695  3.11307  2.62431  4.95150  2.34345   2011 l - - -
          2.68618  4.42225  2.77519  2.73123  3.46354  2.40513  3.72494  3.29354  2.67741  2.69355  4.24690  2.90347  2.73739  3.18146  2.89801  2.37887  2.77519  2.98518  4.58477  3.61503
          0.01095  4.91603  5.63837  0.61958  0.77255  0.48576  0.95510
    201   3.19269  5.29110  3.14576  2.98474  5.41436  0.48867  4.72577  4.94220  3.77315  4.52424  5.37042  3.00951  4.42397  3.95408  4.21812  3.04608  3.66136  4.32037  6.66818  5.31266   2012 G - - -
          2.68618  4.42225  2.77519  2.73123  3.46354  2.40513  3.72494  3.29354  2.67741  2.69355  4.24690  2.90347  2.73739  3.18146  2.89801  2.37887  2.77519  2.98518  4.58477  3.61503
          0.01095  4.91603  5.63837  0.61958  0.77255  0.48576  0.95510
    202   2.85637  4.81525  2.73202  2.46001  4.62625  3.63003  3.23920  4.09522  2.44107  3.60118  4.35549  2.76706  4.02834  2.93406  3.06522  1.85755  1.67705  3.68358  5.75494  4.35867   2013 t - - -
          2.68619  4.42226  2.77521  2.73124  3.46343  2.40514  3.72496  3.29355  2.67742  2.69346  4.24691  2.90348  2.73741  3.18147  2.89802  2.37888  2.77521  2.98519  4.58478  3.61494
          0.04625  3.17879  5.63837  0.38295  1.14522  0.48576  0.95510
    203   2.36130  5.29548  2.56704  2.00707  4.61687  3.07172  3.28455  4.08651  2.52990  2.92563  4.34254  3.01270  4.01860  2.92007  2.97194  2.41638  2.20744  3.09876  5.74265  4.34636   2015 e - - -
          2.68618  4.42225  2.77519  2.73123  3.46354  2.40513  3.72494  3.29354  2.67741  2.69355  4.24690  2.90347  2.73739  3.18146  2.89801  2.37887  2.77519  2.98518  4.58477  3.61503
          0.01095  4.91603  5.63837  0.61958  0.77255  0.48576  0.95510
    204   2.89110  4.83260  3.49692  2.92561  4.01731  3.78276  3.99026  2.90962  1.41949  2.43901  3.92239  3.39662  4.16538  3.20981  2.68456  2.95352  2.56905  2.49563  5.37622  4.10405   2016 k - - -
          2.68618  4.42225  2.77519  2.73123  3.46354  2.40513  3.72494  3.29354  2.67741  2.69355  4.24690  2.90347  2.73739  3.18146  2.89801  2.37887  2.77519  2.98518  4.58477  3.61503
          0.01095  4.91603  5.63837  0.61958  0.77255  0.48576  0.95510
    205   2.66922  5.30836  1.84744  2.21911  4.63238  3.62552  3.62496  3.89586  2.45729  3.60465  4.35501  3.10119  4.02062  2.70143  3.05237  2.54411  2.08703  2.91058  5.75371  4.35505   2017 d - - -
          2.68618  4.42225  2.77519  2.73123  3.46354  2.40513  3.72494  3.29354  2.67741  2.69355  4.24690  2.90347  2.73739  3.18146  2.89801  2.37887  2.77519  2.98518  4.58477  3.61503
          0.01095  4.91603  5.63837  0.61958  0.77255  0.48576  0.95510
    206   2.84277  5.32424  2.65194  1.73089  4.26000  2.95870  3.80910  3.42517  1.92844  3.62429  4.36814  3.09283  4.01400  2.77518  2.66393  2.69380  3.07393  2.83760  5.76409  4.36063   2018 e - - -
          2.68618  4.42225  2.77519  2.73123  3.46354  2.40513  3.72494  3.29354  2.67741  2.69355  4.24690  2.90347  2.73739  3.18146  2.89801  2.37887  2.77519  2.98518  4.58477  3.61503
          0.01095  4.91603  5.63837  0.61958  0.77255  0.48576  0.95510
    207   2.78203  5.35968  2.36899  1.92858  4.69712  3.41633  3.82218  4.02184  2.51486  3.66191  4.40385  3.01026  4.02430  2.79931  2.96751  1.74731  2.29105  3.74651  5.79657  4.38719   2019 s - - -
          2.68658  4.42249  2.77509  2.73090  3.46323  2.40472  3.72483  3.29390  2.67722  2.69361  4.24671  2.90304  2.73762  3.18198  2.89831  2.37911  2.77490  2.98527  4.58528  3.61505
          0.27959  1.42567  5.63837  1.65456  0.21217  0.48576  0.95510
    208   2.84341  5.21406  3.15226  2.38803  3.80632  3.64064  2.60253  3.81987  2.16872  3.35244  3.60532  1.98843  4.03262  2.86314  2.83651  2.71405  2.66803  3.09913  5.68037  3.63937   2034 n - - -
          2.68618  4.42225  2.77519  2.73123  3.46354  2.40513  3.72494  3.29354  2.67741  2.69355  4.24690  2.90347  2.73739  3.18146  2.89801  2.37887  2.77519  2.98518  4.58477  3.61503
          0.01095  4.91603  5.63837  0.61958  0.77255  0.48576  0.95510
    209   2.95443  3.42407  4.67735  4.08692  2.85686  4.08651  3.89081  2.79141  3.90807  1.06837  3.46535  4.15529  4.44848  4.07456  3.41900  3.39035  3.18589  2.61066  4.81247  2.25834   2035 l - - -
          2.68618  4.42225  2.77519  2.73123  3.46354  2.40513  3.72494  3.29354  2.67741  2.69355  4.24690  2.90347  2.73739  3.18146  2.89801  2.37887  2.77519  2.98518  4.58477  3.61503
          0.01095  4.91603  5.63837  0.61958  0.77255  0.48576  0.95510
    210   2.86578  4.85841  3.41409  2.85578  3.44694  3.74651  2.58524  3.43510  2.63430  3.09158  3.50729  2.21909  4.13293  3.17227  3.26008  2.76181  3.00129  3.16318  5.35940  1.77356   2036 y - - -
          2.68618  4.42225  2.77519  2.73123  3.46354  2.40513  3.72494  3.29354  2.67741  2.69355  4.24690  2.90347  2.73739  3.18146  2.89801  2.37887  2.77519  2.98518  4.58477  3.61503
          0.01095  4.91603  5.63837  0.61958  0.77255  0.48576  0.95510
    211   3.72295  4.95799  5.71888  5.18494  3.86897  5.18101  5.66683  0.68876  5.06890  1.69662  3.14321  5.32484  5.37576  5.17079  5.13559  4.56655  3.54937  2.08632  5.92563  4.82550   2037 I - - -
          2.68618  4.42225  2.77519  2.73123  3.46354  2.40513  3.72494  3.29354  2.67741  2.69355  4.24690  2.90347  2.73739  3.18146  2.89801  2.37887  2.77519  2.98518  4.58477  3.61503
          0.01095  4.91603  5.63837  0.61958  0.77255  0.48576  0.95510
    212   2.83889  4.28448  4.73647  4.13272  1.71261  4.04733  3.94379  1.93933  3.94178  1.89411  3.39797  4.16590  3.88810  4.09093  3.98895  3.24040  3.12566  2.48785  4.85519  2.37084   2038 f - - -
          2.68618  4.42225  2.77519  2.73123  3.46354  2.40513  3.72494  3.29354  2.67741  2.69355  4.24690  2.90347  2.73739  3.18146  2.89801  2.37887  2.77519  2.98518  4.58477  3.61503
          0.01095  4.91603  5.63837  0.61958  0.77255  0.48576  0.95510
    213   4.06058  5.32803  5.74843  5.17586  3.49567  5.32854  5.57128  2.80321  4.92653  0.49741  1.96661  5.40902  5.40661  4.05621  4.94551  4.70914  4.26314  3.09641  5.68536  4.70030   2039 L - - -
          2.68618  4.42225  2.77519  2.73123  3.46354  2.40513  3.72494  3.29354  2.67741  2.69355  4.24690  2.90347  2.73739  3.18146  2.89801  2.37887  2.77519  2.98518  4.58477  3.61503
          0.01095  4.91603  5.63837  0.61958  0.77255  0.48576  0.95510
    214   4.39354  6.35339  3.54060  0.17815  5.93008  4.36928  5.19546  5.68149  4.27652  5.13363  6.18892  4.13755  5.04558  4.46963  4.71743  4.32640  4.74216  5.28653  6.83563  5.76907   2040 E - - -
          2.68618  4.42225  2.77519  2.73123  3.46354  2.40513  3.72494  3.29354  2.67741  2.69355  4.24690  2.90347  2.73739  3.18146  2.89801  2.37887  2.77519  2.98518  4.58477  3.61503
          0.01095  4.91603  5.63837  0.61958  0.77255  0.48576  0.95510
    215   4.35913  5.50343  5.64103  5.35663  2.19144  5.20492  4.23916  3.69303  5.15201  1.26027  4.23004  4.93255  5.44961  4.97245  5.05169  4.58015  4.56664  3.74883  4.33891  0.83859   2041 y - - -
          2.68618  4.42225  2.77519  2.73123  3.46354  2.40513  3.72494  3.29354  2.67741  2.69355  4.24690  2.90347  2.73739  3.18146  2.89801  2.37887  2.77519  2.98518  4.58477  3.61503
          0.01095  4.91603  5.63837  0.61958  0.77255  0.48576  0.95510
    216   1.97810  3.55347  4.83173  4.31635  3.85797  4.00670  4.77926  2.69418  4.17316  2.69345  3.82514  4.32544  4.54209  4.37134  4.29536  2.97640  3.31172  0.83183  5.42874  4.24483   2042 v - - -
          2.68618  4.42225  2.77519  2.73123  3.46354  2.40513  3.72494  3.29354  2.67741  2.69355  4.24690  2.90347  2.73739  3.18146  2.89801  2.37887  2.77519  2.98518  4.58477  3.61503
          0.01095  4.91603  5.63837  0.61958  0.77255  0.48576  0.95510
    217   2.66071  5.25198  3.13079  2.05045  4.33869  3.63649  3.37490  4.01983  2.59652  3.54754  4.31370  3.03835  2.88305  2.95298  3.08100  1.99677  1.81104  3.62642  5.71971  4.33579   2043 t - - -
          2.68618  4.42225  2.77519  2.73123  3.46354  2.40513  3.72494  3.29354  2.67741  2.69355  4.24690  2.90347  2.73739  3.18146  2.89801  2.37887  2.77519  2.98518  4.58477  3.61503
          0.01095  4.91603  5.63837  0.61958  0.77255  0.48576  0.95510
    218   2.75039  5.33543  3.09831  2.36677  4.66854  2.20745  3.81790  4.14522  2.46950  3.47027  4.38024  2.26453  3.49111  1.78550  2.93230  2.82282  3.08680  3.71984  5.77416  3.95450   2044 q - - -
          2.68618  4.42225  2.77519  2.73123  3.46354  2.40513  3.72494  3.29354  2.67741  2.69355  4.24690  2.90347  2.73739  3.18146  2.89801  2.37887  2.77519  2.98518  4.58477  3.61503
          0.01095  4.91603  5.63837  0.61958  0.77255  0.48576  0.95510
    219   3.37208  5.47154  3.33272  3.15612  5.17480  0.56969  4.41046  4.62178  2.77512  4.14752  5.01889  3.60760  4.48091  3.31298  3.01615  3.40961  3.71086  4.19802  6.25454  4.99127   2045 G - - -
          2.68618  4.42225  2.77519  2.73123  3.46354  2.40513  3.72494  3.29354  2.67741  2.69355  4.24690  2.90347  2.73739  3.18146  2.89801  2.37887  2.77519  2.98518  4.58477  3.61503
          0.01095  4.91603  5.63837  0.61958  0.77255  0.48576  0.95510
    220   2.87557  4.26388  3.00203  3.01742  4.75851  3.60263  4.26294  4.20484  3.10763  3.79647  4.58896  2.64839  4.18609  3.42490  3.55738  0.79483  2.90892  3.74012  5.99976  4.67575   2046 s - - -
          2.68618  4.42225  2.77519  2.73123  3.46354  2.40513  3.72494  3.29354  2.67741  2.69355  4.24690  2.90347  2.73739  3.18146  2.89801  2.37887  2.77519  2.98518  4.58477  3.61503
          0.01095  4.91603  5.63837  0.61958  0.77255  0.48576  0.95510
    221   3.99302  5.18735  6.00574  5.47008  3.73969  5.49399  5.93554  1.70020  5.36310  0.65479  3.47367  5.65834  5.56456  5.32177  5.36571  4.90878  4.21856  1.88109  5.97145  4.97102   2047 L - - -
          2.68618  4.42225  2.77519  2.73123  3.46354  2.40513  3.72494  3.29354  2.67741  2.69355  4.24690  2.90347  2.73739  3.18146  2.89801  2.37887  2.77519  2.98518  4.58477  3.61503
          0.01095  4.91603  5.63837  0.61958  0.77255  0.48576  0.95510
    222   1.97857  5.17571  3.17248  2.57592  3.85984  3.64891  3.02406  3.89465  2.61229  2.86084  4.23477  2.76819  4.04041  2.55572  2.17592  2.41767  2.87936  3.52974  5.65071  3.59906   2048 a - - -
          2.68618  4.42225  2.77519  2.73123  3.46354  2.40513  3.72494  3.29354  2.67741  2.69355  4.24690  2.90347  2.73739  3.18146  2.89801  2.37887  2.77519  2.98518  4.58477  3.61503
          0.01095  4.91603  5.63837  0.61958  0.77255  0.48576  0.95510
    223   2.88091  5.39191  2.47128  2.36154  4.73460  3.62911  3.72261  4.22042  1.50328  3.69505  4.43542  2.19072  4.03490  2.93203  2.92144  2.32030  2.90904  3.78172  5.82338  4.41082   2049 k - - -
          2.68618  4.42225  2.77519  2.73123  3.46354  2.40513  3.72494  3.29354  2.67741  2.69355  4.24690  2.90347  2.73739  3.18146  2.89801  2.37887  2.77519  2.98518  4.58477  3.61503
          0.02438  4.91603  4.08921  0.61958  0.77255  0.48576  0.95510
    224   2.82437  4.28313  4.76988  4.16164  2.51443  4.05804  3.61413  2.02305  3.96613  1.21021  3.07433  4.18932  4.41787  4.10947  3.83353  3.36631  3.12876  2.47374  4.88744  3.06315   2050 l - - -
          2.68618  4.42225  2.77519  2.73123  3.46354  2.40513  3.72494  3.29354  2.67741  2.69355  4.24690  2.90347  2.73739  3.18146  2.89801  2.37887  2.77519  2.98518  4.58477  3.61503
          0.01109  4.90275  5.62509  0.61958  0.77255  0.51940  0.90357
    225   2.79278  4.32413  4.76837  4.16370  3.37737  4.09885  4.42387  1.59795  3.97657  1.91461  2.72235  4.21589  4.45455  4.12869  3.68276  3.40679  3.16710  2.41101  4.94282  1.80309   2051 i - - -
          2.68618  4.42225  2.77519  2.73123  3.46354  2.40513  3.72494  3.29354  2.67741  2.69355  4.24690  2.90347  2.73739  3.18146  2.89801  2.37887  2.77519  2.98518  4.58477  3.61503
          0.01109  4.90275  5.62509  0.61958  0.77255  0.51940  0.90357
    226   2.69623  5.35239  2.89056  1.96593  4.69743  3.61522  3.80239  4.18210  1.80953  3.65664  4.39361  2.90183  4.00974  1.96397  2.57236  2.63866  3.01058  3.74313  5.78397  3.93632   2052 k - - -
          2.68642  4.42229  2.77505  2.73147  3.46328  2.40525  3.72518  3.29378  2.67740  2.69365  4.24713  2.90254  2.73687  3.18170  2.89772  2.37897  2.77543  2.98542  4.58501  3.61503
          1.10547  0.96861  1.24016  0.54858  0.86221  0.51940  0.90357
    227   2.60941  5.23747  2.72191  2.17087  4.57566  3.21381  3.23472  4.05830  1.66687  3.53948  4.28149  2.47166  3.69086  2.79611  2.93121  2.52281  2.97049  3.51852  5.67303  4.26346   2057 k - - -
          2.68618  4.42225  2.77519  2.73123  3.46354  2.40513  3.72494  3.29354  2.67741  2.69355  4.24690  2.90347  2.73739  3.18146  2.89801  2.37887  2.77519  2.98518  4.58477  3.61503
          0.01557  4.56625  5.28860  0.61958  0.77255  0.24587  1.52338
    228   2.85003  3.89588  2.82918  2.67195  2.38951  2.66945  3.92650  3.51908  2.76740  3.01185  3.99919  3.28281  4.10087  3.00337  1.78523  2.92487  3.08140  3.23043  5.44436  3.26740   2058 r - - -
          2.68618  4.42225  2.77519  2.73123  3.46354  2.40513  3.72494  3.29354  2.67741  2.69355  4.24690  2.90347  2.73739  3.18146  2.89801  2.37887  2.77519  2.98518  4.58477  3.61503
          0.01095  4.91603  5.63837  0.61958  0.77255  0.48576  0.95510
    229   2.87451  5.25995  3.14951  2.41265  4.56112  1.71577  3.84781  4.01313  2.39464  3.54344  4.14350  2.23572  4.05167  2.96339  2.77776  2.86042  3.02764  3.62766  5.71665  2.70949   2059 g - - -
          2.68618  4.42225  2.77519  2.73123  3.46354  2.40513  3.72494  3.29354  2.67741  2.69355  4.24690  2.90347  2.73739  3.18146  2.89801  2.37887  2.77519  2.98518  4.58477  3.61503
          0.01095  4.91603  5.63837  0.61958  0.77255  0.48576  0.95510
    230   2.70180  5.27347  3.12835  2.57225  4.32214  3.13916  3.82242  3.55515  2.14530  3.56531  4.32392  3.11393  2.48618  1.71713  2.89496  2.54406  2.83783  3.64752  5.72626  4.33700   2060 q - - -
          2.68618  4.42225  2.77519  2.73123  3.46354  2.40513  3.72494  3.29354  2.67741  2.69355  4.24690  2.90347  2.73739  3.18146  2.89801  2.37887  2.77519  2.98518  4.58477  3.61503
          0.01095  4.91603  5.63837  0.61958  0.77255  0.48576  0.95510
    231   3.35279  4.68887  5.25980  3.99807  1.75798  4.56981  4.88916  2.17264  4.47199  1.01546  2.90342  4.71315  4.84849  4.53946  4.48106  3.89530  3.57691  2.39121  5.25950  4.14879   2061 l - - -
          2.68618  4.42225  2.77519  2.73123  3.46354  2.40513  3.72494  3.29354  2.67741  2.69355  4.24690  2.90347  2.73739  3.18146  2.89801  2.37887  2.77519  2.98518  4.58477  3.61503
          0.01095  4.91603  5.63837  0.61958  0.77255  0.48576  0.95510
    232   2.87442  5.27852  2.85276  2.61350  4.65497  2.21739  3.88473  4.12129  2.64479  3.63695  4.39741  3.02261  1.82513  2.99709  2.63604  2.25343  2.71322  3.70467  5.79695  4.40722   2062 p - - -
          2.68618  4.42225  2.77519  2.73123  3.46354  2.40513  3.72494  3.29354  2.67741  2.69355  4.24690  2.90347  2.73739  3.18146  2.89801  2.37887  2.77519  2.98518  4.58477  3.61503
          0.01095  4.91603  5.63837  0.61958  0.77255  0.48576  0.95510
    233   3.40923  6.02132  1.38518  1.00534  5.24361  3.74297  4.23197  4.83150  3.21459  4.30185  5.12676  3.19203  4.33676  3.38738  3.80606  3.29433  3.68505  4.38966  6.41867  2.98050   2063 e - - -
          2.68618  4.42225  2.77519  2.73123  3.46354  2.40513  3.72494  3.29354  2.67741  2.69355  4.24690  2.90347  2.73739  3.18146  2.89801  2.37887  2.77519  2.98518  4.58477  3.61503
          0.01095  4.91603  5.63837  0.61958  0.77255  0.48576  0.95510
    234   2.75787  5.18703  2.93662  2.62154  3.95615  3.64662  3.85839  3.92658  2.53901  3.39810  4.26167  2.87221  2.90734  2.98192  3.10692  1.38592  2.40187  3.55526  5.67586  4.30747   2064 s - - -
          2.68618  4.42225  2.77519  2.73123  3.46354  2.40513  3.72494  3.29354  2.67741  2.69355  4.24690  2.90347  2.73739  3.18146  2.89801  2.37887  2.77519  2.98518  4.58477  3.61503
          0.01095  4.91603  5.63837  0.61958  0.77255  0.48576  0.95510
    235   2.62470  4.41764  3.30988  3.27516  3.53196  3.92453  4.21037  2.86893  3.42639  1.67038  3.03206  3.80909  4.29807  3.68399  3.42256  3.07252  2.96600  1.46196  5.02314  3.81862   2065 v - - -
          2.68618  4.42225  2.77519  2.73123  3.46354  2.40513  3.72494  3.29354  2.67741  2.69355  4.24690  2.90347  2.73739  3.18146  2.89801  2.37887  2.77519  2.98518  4.58477  3.61503
          0.01095  4.91603  5.63837  0.61958  0.77255  0.48576  0.95510
    236   3.78806  4.96331  5.91819  5.47105  4.34769  5.47807  6.29383  1.33126  5.43530  2.47321  4.05646  5.64208  5.66557  5.69637  5.61211  4.93472  4.04896  0.63601  6.54310  5.31987   2066 V - - -
          2.68618  4.42225  2.77519  2.73123  3.46354  2.40513  3.72494  3.29354  2.67741  2.69355  4.24690  2.90347  2.73739  3.18146  2.89801  2.37887  2.77519  2.98518  4.58477  3.61503
          0.01095  4.91603  5.63837  0.61958  0.77255  0.48576  0.95510
    237   2.47561  5.22286  3.17206  2.61312  4.52013  3.65292  3.84274  3.62595  2.37235  3.50674  4.28186  3.14764  4.04506  2.66260  1.96878  1.71396  2.62626  3.37366  5.68817  4.31743   2067 s - - -
          2.68618  4.42225  2.77519  2.73123  3.46354  2.40513  3.72494  3.29354  2.67741  2.69355  4.24690  2.90347  2.73739  3.18146  2.89801  2.37887  2.77519  2.98518  4.58477  3.61503
          0.01095  4.91603  5.63837  0.61958  0.77255  0.48576  0.95510
    238   2.84772  5.01716  2.96901  2.61542  4.24681  3.68593  3.89159  3.65849  2.54498  1.82868  3.71000  2.59833  4.07526  2.94931  2.51392  2.65650  2.83580  2.41711  5.52568  4.19797   2068 l - - -
          2.68618  4.42225  2.77519  2.73123  3.46354  2.40513  3.72494  3.29354  2.67741  2.69355  4.24690  2.90347  2.73739  3.18146  2.89801  2.37887  2.77519  2.98518  4.58477  3.61503
          0.01095  4.91603  5.63837  0.61958  0.77255  0.48576  0.95510
    239   3.31099  4.93307  4.92700  4.44923  1.94493  4.54910  3.67505  3.41592  4.29211  2.65252  4.05677  4.41471  4.89147  4.39301  4.38391  3.86725  3.18317  3.25084  4.40947  0.76263   2069 y - - -
          2.68618  4.42225  2.77519  2.73123  3.46354  2.40513  3.72494  3.29354  2.67741  2.69355  4.24690  2.90347  2.73739  3.18146  2.89801  2.37887  2.77519  2.98518  4.58477  3.61503
          0.01095  4.91603  5.63837  0.61958  0.77255  0.48576  0.95510
    240   2.38159  4.62650  4.61428  4.11454  4.01847  4.03289  4.81181  1.89570  4.01169  2.90189  3.94192  4.25726  4.57522  4.27068  4.23172  3.41185  0.93292  2.40696  5.61739  4.42200   2070 t - - -
          2.68618  4.42225  2.77519  2.73123  3.46354  2.40513  3.72494  3.29354  2.67741  2.69355  4.24690  2.90347  2.73739  3.18146  2.89801  2.37887  2.77519  2.98518  4.58477  3.61503
          0.01095  4.91603  5.63837  0.61958  0.77255  0.48576  0.95510
    241   2.14184  5.27336  3.25261  2.67958  4.58227  3.48897  3.86797  3.76137  2.26945  3.54818  4.33086  2.92164  4.09636  2.72984  1.34893  2.91837  3.15070  3.64606  4.70175  4.36539   2071 r - - -
          2.68618  4.42225  2.77519  2.73123  3.46354  2.40513  3.72494  3.29354  2.67741  2.69355  4.24690  2.90347  2.73739  3.18146  2.89801  2.37887  2.77519  2.98518  4.58477  3.61503
          0.01095  4.91603  5.63837  0.61958  0.77255  0.48576  0.95510
    242   2.85943  4.05376  2.87667  2.56418  4.41085  3.66472  3.38706  3.84321  2.64096  3.41627  2.84955  3.17492  4.05918  1.29178  3.11027  2.72925  3.09103  3.49351  5.62982  4.27493   2072 q - - -
          2.68618  4.42225  2.77519  2.73123  3.46354  2.40513  3.72494  3.29354  2.67741  2.69355  4.24690  2.90347  2.73739  3.18146  2.89801  2.37887  2.77519  2.98518  4.58477  3.61503
          0.01095  4.91603  5.63837  0.61958  0.77255  0.48576  0.95510
    243   3.80698  4.98857  5.91648  5.44675  4.18554  5.45191  6.16063  0.73162  5.39245  1.94491  3.90778  5.61371  5.62093  5.58010  5.52476  4.89331  4.06063  1.39992  6.36715  5.20492   2073 i - - -
          2.68618  4.42225  2.77519  2.73123  3.46354  2.40513  3.72494  3.29354  2.67741  2.69355  4.24690  2.90347  2.73739  3.18146  2.89801  2.37887  2.77519  2.98518  4.58477  3.61503
          0.01095  4.91603  5.63837  0.61958  0.77255  0.48576  0.95510
    244   4.20727  5.44822  6.00298  5.52271  3.59787  5.48378  5.92274  2.72221  5.32366  0.34280  3.36076  5.72602  5.58825  5.26538  5.29972  4.96124  4.44796  2.54181  5.87862  4.87416   2074 L - - -
          2.68618  4.42225  2.77519  2.73123  3.46354  2.40513  3.72494  3.29354  2.67741  2.69355  4.24690  2.90347  2.73739  3.18146  2.89801  2.37887  2.77519  2.98518  4.58477  3.61503
          0.01095  4.91603  5.63837  0.61958  0.77255  0.48576  0.95510
    245   2.38911  5.34065  2.02560  1.83929  4.67757  3.62013  3.81107  4.15832  2.42558  2.90241  4.38376  3.00278  4.01561  2.68860  2.93306  2.28434  3.07933  3.72696  5.77789  3.95635   2075 e - - -
          2.68618  4.42225  2.77519  2.73123  3.46354  2.40513  3.72494  3.29354  2.67741  2.69355  4.24690  2.90347  2.73739  3.18146  2.89801  2.37887  2.77519  2.98518  4.58477  3.61503
          0.01095  4.91603  5.63837  0.61958  0.77255  0.48576  0.95510
    246   2.61574  4.97271  4.44434  4.44748  5.58341  0.29895  5.51451  5.10239  4.72582  4.80026  5.62889  4.35945  4.54660  4.90128  4.87870  3.26836  3.64106  4.30722  6.81816  5.78605   2076 G - - -
          2.68618  4.42225  2.77519  2.73123  3.46354  2.40513  3.72494  3.29354  2.67741  2.69355  4.24690  2.90347  2.73739  3.18146  2.89801  2.37887  2.77519  2.98518  4.58477  3.61503
          0.01095  4.91603  5.63837  0.61958  0.77255  0.48576  0.95510
    247   4.55615  5.76392  5.85239  5.58644  3.90382  5.30336  5.97536  3.22096  5.39164  0.20386  3.75740  5.80334  5.62863  5.47397  5.36183  5.18281  4.82810  3.50093  6.02700  4.96545   2077 L - - -
          2.68618  4.42225  2.77519  2.73123  3.46354  2.40513  3.72494  3.29354  2.67741  2.69355  4.24690  2.90347  2.73739  3.18146  2.89801  2.37887  2.77519  2.98518  4.58477  3.61503
          0.01095  4.91603  5.63837  0.61958  0.77255  0.48576  0.95510
    248   2.25436  4.84584  2.98588  2.17364  4.59158  3.62940  3.81986  4.05616  1.75130  3.56915  4.04826  2.65099  4.02220  2.92716  2.83761  2.66517  3.07477  2.35256  5.72859  4.33735   2078 k - - -
          2.68618  4.42225  2.77519  2.73123  3.46354  2.40513  3.72494  3.29354  2.67741  2.69355  4.24690  2.90347  2.73739  3.18146  2.89801  2.37887  2.77519  2.98518  4.58477  3.61503
          0.01095  4.91603  5.63837  0.61958  0.77255  0.48576  0.95510
    249   2.58840  4.24865  3.91471  3.36471  3.66083  3.85411  3.23024  3.11776  3.28752  2.83468  3.73707  3.70935  4.27915  3.58944  3.60008  2.82141  2.87294  2.83681  5.13794  1.10376   2079 y - - -
          2.68618  4.42225  2.77519  2.73123  3.46354  2.40513  3.72494  3.29354  2.67741  2.69355  4.24690  2.90347  2.73739  3.18146  2.89801  2.37887  2.77519  2.98518  4.58477  3.61503
          0.01095  4.91603  5.63837  0.61958  0.77255  0.48576  0.95510
    250   4.13740  5.32007  6.11414  5.55367  3.62157  5.61186  5.96167  1.78374  5.43869  0.53196  3.16322  5.77529  5.60448  5.29751  5.39026  5.02713  4.34596  2.38149  5.90228  4.96483   2080 L - - -
          2.68618  4.42225  2.77519  2.73123  3.46354  2.40513  3.72494  3.29354  2.67741  2.69355  4.24690  2.90347  2.73739  3.18146  2.89801  2.37887  2.77519  2.98518  4.58477  3.61503
          0.01095  4.91603  5.63837  0.61958  0.77255  0.48576  0.95510
    251   4.78249  6.19387  4.80198  4.74073  4.64277  4.77629  0.13131  5.70103  4.61212  4.99095  6.19164  5.07202  5.40676  5.15234  4.75735  4.88584  5.15987  5.40485  6.02439  4.58771   2081 H - - -
          2.68618  4.42225  2.77519  2.73123  3.46354  2.40513  3.72494  3.29354  2.67741  2.69355  4.24690  2.90347  2.73739  3.18146  2.89801  2.37887  2.77519  2.98518  4.58477  3.61503
          0.01095  4.91603  5.63837  0.61958  0.77255  0.48576  0.95510
    252   2.57722  5.39546  1.87086  1.93726  4.73721  3.12061  3.28387  4.22482  2.58168  3.69941  4.43905  2.45274  4.03359  2.93348  2.68563  2.33486  3.11383  3.78471  5.82839  4.41277   2082 d - - -
          2.68618  4.42225  2.77520  2.73123  3.46354  2.40513  3.72495  3.29354  2.67741  2.69355  4.24690  2.90347  2.73740  3.18146  2.89801  2.37884  2.77520  2.98518  4.58477  3.61503
          0.01879  4.19576  5.63837  0.54331  0.86947  0.48576  0.95510
    253   2.80063  5.39905  3.18600  2.47357  4.75779  3.68436  2.73716  4.22566  1.41969  3.57579  4.44262  2.76961  4.07295  2.08219  2.64147  2.88763  3.14779  3.79848  5.80785  4.21444   2084 k - - -
          2.68618  4.42225  2.77519  2.73123  3.46354  2.40513  3.72494  3.29354  2.67741  2.69355  4.24690  2.90347  2.73739  3.18146  2.89801  2.37887  2.77519  2.98518  4.58477  3.61503
          0.01095  4.91603  5.63837  0.61958  0.77255  0.48576  0.95510
    254   2.73638  5.32167  3.14492  2.96243  5.09184  0.78839  4.36925  4.55370  2.62540  4.10803  4.92645  2.42912  4.32272  3.54064  3.62084  3.17068  3.49932  4.07011  6.27529  4.92684   2085 g - - -
          2.68618  4.42225  2.77519  2.73123  3.46354  2.40513  3.72494  3.29354  2.67741  2.69355  4.24690  2.90347  2.73739  3.18146  2.89801  2.37887  2.77519  2.98518  4.58477  3.61503
          0.01095  4.91603  5.63837  0.61958  0.77255  0.48576  0.95510
    255   2.96083  4.33822  4.83677  4.23582  1.60084  4.13234  4.44000  1.93765  4.04356  2.44992  3.42884  4.26073  4.48926  4.18699  4.08334  3.44395  2.47905  1.88929  4.93189  2.64004   2086 f - - -
          2.68618  4.42225  2.77519  2.73123  3.46354  2.40513  3.72494  3.29354  2.67741  2.69355  4.24690  2.90347  2.73739  3.18146  2.89801  2.37887  2.77519  2.98518  4.58477  3.61503
          0.01095  4.91603  5.63837  0.61958  0.77255  0.48576  0.95510
    256   3.17781  4.81933  5.63516  5.13072  4.16744  5.09440  5.69839  0.97460  5.03622  2.72766  2.97120  5.24582  5.35665  5.25761  5.16078  4.48756  3.65048  1.05719  6.09887  4.89224   2087 i - - -
          2.68618  4.42225  2.77519  2.73123  3.46354  2.40513  3.72494  3.29354  2.67741  2.69355  4.24690  2.90347  2.73739  3.18146  2.89801  2.37887  2.77519  2.98518  4.58477  3.61503
          0.01095  4.91603  5.63837  0.61958  0.77255  0.48576  0.95510
    257   4.27273  5.82852  4.38734  4.20084  3.06161  4.68224  0.37446  4.65620  3.92314  3.93351  5.15287  4.41304  5.16971  4.40557  4.10719  4.27303  4.54585  4.48350  4.69708  2.71976   2088 H - - -
          2.68618  4.42225  2.77519  2.73123  3.46354  2.40513  3.72494  3.29354  2.67741  2.69355  4.24690  2.90347  2.73739  3.18146  2.89801  2.37887  2.77519  2.98518  4.58477  3.61503
          0.01095  4.91603  5.63837  0.61958  0.77255  0.48576  0.95510
    258   3.35311  1.78325  4.40439  3.71436  4.46129  4.08834  4.36463  3.95706  2.79186  3.57920  4.51846  3.97990  4.57331  3.60959  0.81386  3.50680  3.63716  3.68198  5.72269  4.12931   2089 r - - -
          2.68618  4.42225  2.77519  2.73123  3.46354  2.40513  3.72494  3.29354  2.67741  2.69355  4.24690  2.90347  2.73739  3.18146  2.89801  2.37887  2.77519  2.98518  4.58477  3.61503
          0.01095  4.91603  5.63837  0.61958  0.77255  0.48576  0.95510
    259   3.75590  6.54513  0.61060  2.50202  5.80222  3.78641  4.46966  5.41890  3.68067  4.84656  5.77260  1.79952  4.49306  3.65962  4.42021  3.56445  4.08308  4.92487  6.98724  5.34133   2090 D - - -
          2.68618  4.42225  2.77519  2.73123  3.46354  2.40513  3.72494  3.29354  2.67741  2.69355  4.24690  2.90347  2.73739  3.18146  2.89801  2.37887  2.77519  2.98518  4.58477  3.61503
          0.01095  4.91603  5.63837  0.61958  0.77255  0.48576  0.95510
    260   3.86656  5.05222  5.93899  5.45427  4.03625  5.47081  6.10178  0.62280  5.37991  1.75014  3.76475  5.63234  5.61237  5.50183  5.47747  4.90814  4.11435  1.85381  6.24491  5.13518   2091 I - - -
          2.68618  4.42225  2.77519  2.73123  3.46354  2.40513  3.72494  3.29354  2.67741  2.69355  4.24690  2.90347  2.73739  3.18146  2.89801  2.37887  2.77519  2.98518  4.58477  3.61503
          0.01095  4.91603  5.63837  0.61958  0.77255  0.48576  0.95510
    261   4.01584  5.96364  4.41219  3.73340  5.59940  4.42858  4.35168  4.95952  0.35239  4.29073  5.22084  4.05136  4.82582  3.49683  2.54392  4.00387  4.15668  4.64718  6.18163  5.13334   2092 K - - -
          2.68618  4.42225  2.77519  2.73123  3.46354  2.40513  3.72494  3.29354  2.67741  2.69355  4.24690  2.90347  2.73739  3.18146  2.89801  2.37887  2.77519  2.98518  4.58477  3.61503
          0.01095  4.91603  5.63837  0.61958  0.77255  0.48576  0.95510
    262   2.62397  1.53515  4.33404  3.88823  4.50251  1.45658  4.75709  3.89239  3.83175  3.15949  4.45421  3.97418  2.17330  4.09648  4.11243  2.49896  3.23910  3.47156  5.91378  4.72358   2093 g - - -
          2.68618  4.42225  2.77519  2.73123  3.46354  2.40513  3.72494  3.29354  2.67741  2.69355  4.24690  2.90347  2.73739  3.18146  2.89801  2.37887  2.77519  2.98518  4.58477  3.61503
          0.01095  4.91603  5.63837  0.61958  0.77255  0.48576  0.95510
    263   1.21936  5.36494  2.68910  2.30626  4.68431  3.52857  3.66931  4.15586  2.47153  3.65925  4.41762  3.11890  4.05949  2.88823  2.98263  2.52025  3.14111  3.74274  5.81209  4.41016   2094 a - - -
          2.68618  4.42225  2.77519  2.73123  3.46354  2.40513  3.72494  3.29354  2.67741  2.69355  4.24690  2.90347  2.73739  3.18146  2.89801  2.37887  2.77519  2.98518  4.58477  3.61503
          0.01095  4.91603  5.63837  0.61958  0.77255  0.48576  0.95510
    264   3.20374  5.24366  3.39993  3.35781  5.23515  3.72842  4.79181  4.79555  3.74415  4.44774  5.32957  0.44755  4.47579  4.03844  4.10991  3.30458  2.86814  4.23040  6.51722  5.17743   2095 N - - -
          2.68618  4.42225  2.77519  2.73123  3.46354  2.40513  3.72494  3.29354  2.67741  2.69355  4.24690  2.90347  2.73739  3.18146  2.89801  2.37887  2.77519  2.98518  4.58477  3.61503
          0.01095  4.91603  5.63837  0.61958  0.77255  0.48576  0.95510
    265   3.72307  4.93318  5.79885  5.29255  4.03906  5.26643  5.84497  0.96547  5.20334  2.07095  2.71978  5.42454  5.46353  5.34903  5.29285  4.67156  3.96945  1.20131  6.10814  4.96797   2096 i - - -
          2.68618  4.42225  2.77519  2.73123  3.46354  2.40513  3.72494  3.29354  2.67741  2.69355  4.24690  2.90347  2.73739  3.18146  2.89801  2.37887  2.77519  2.98518  4.58477  3.61503
          0.01095  4.91603  5.63837  0.61958  0.77255  0.48576  0.95510
    266   4.36627  5.52320  6.26231  5.68532  3.34207  5.81720  6.03420  2.58290  5.56180  0.33317  3.06570  5.96938  5.69333  5.31044  5.46274  5.24895  4.55256  2.92434  5.85382  4.94279   2097 L - - -
          2.68618  4.42225  2.77519  2.73123  3.46354  2.40513  3.72494  3.29354  2.67741  2.69355  4.24690  2.90347  2.73739  3.18146  2.89801  2.37887  2.77519  2.98518  4.58477  3.61503
          0.01095  4.91603  5.63837  0.61958  0.77255  0.48576  0.95510
    267   3.46605  4.75498  5.37387  4.84126  4.00424  4.84689  5.36277  2.03111  4.72149  2.04313  3.84159  4.96982  5.14895  4.93291  4.84944  4.21140  2.23701  0.76842  5.83672  4.64507   2098 v - - -
          2.68618  4.42225  2.77520  2.73124  3.46354  2.40513  3.72495  3.29354  2.67741  2.69355  4.24690  2.90347  2.73731  3.18147  2.89801  2.37887  2.77520  2.98519  4.58477  3.61503
          0.03678  3.82028  4.25509  0.49006  0.94826  0.48576  0.95510
    268   2.86393  5.14383  1.40768  2.63337  2.45517  3.54742  3.97827  3.83310  2.81877  3.43806  4.25804  3.23233  4.12944  3.13728  3.29475  2.67951  2.22239  3.50218  5.68185  4.33585   2100 d - - -
          2.68618  4.42225  2.77519  2.73123  3.46354  2.40513  3.72494  3.29354  2.67741  2.69355  4.24690  2.90347  2.73739  3.18146  2.89801  2.37887  2.77519  2.98518  4.58477  3.61503
          0.01106  4.90534  5.62768  0.61958  0.77255  0.51296  0.91310
    269   1.66574  5.34692  3.07621  2.35864  4.67839  3.42748  3.84107  4.15196  2.03290  3.64761  4.39997  2.60325  2.38461  2.83417  3.07183  2.77746  3.11395  3.73210  5.79262  4.39197   2101 a - - -
          2.68633  4.42143  2.77524  2.73120  3.46372  2.40516  3.72508  3.29363  2.67740  2.69383  4.24722  2.90350  2.73747  3.18173  2.89746  2.37881  2.77513  2.98509  4.58394  3.61483
          0.14949  2.00059  5.62768  1.72786  0.19561  0.46912  0.98230
    270   2.89098  5.40661  2.83506  2.00779  4.74718  3.30606  3.33121  4.23497  2.37712  3.70988  4.45088  1.63085  3.37931  2.82454  3.09116  2.23948  3.12495  3.79530  5.83942  4.42285   2113 n - - -
          2.68618  4.42225  2.77519  2.73123  3.46354  2.40513  3.72494  3.29354  2.67741  2.69355  4.24690  2.90347  2.73739  3.18146  2.89801  2.37887  2.77519  2.98518  4.58477  3.61503
          0.01095  4.91603  5.63837  0.61958  0.77255  0.48576  0.95510
    271   2.92617  4.17690  3.96270  3.40400  3.40874  1.07468  4.15940  3.08050  3.33218  2.75639  3.70433  3.47505  4.31281  3.61667  3.63719  3.02446  3.16988  2.86346  3.65001  3.04295   2114 g - - -
          2.68618  4.42225  2.77519  2.73123  3.46354  2.40513  3.72494  3.29354  2.67741  2.69355  4.24690  2.90347  2.73739  3.18146  2.89801  2.37887  2.77519  2.98518  4.58477  3.61503
          0.01095  4.91603  5.63837  0.61958  0.77255  0.48576  0.95510
    272   2.63423  3.52477  2.97753  2.32419  3.72170  3.75269  3.97894  3.34124  2.79543  2.19820  3.61197  3.37248  4.13767  3.20662  2.96844  2.82267  1.86465  2.75499  5.33582  3.72196   2115 t - - -
          2.68618  4.42225  2.77519  2.73123  3.46354  2.40513  3.72494  3.29354  2.67741  2.69355  4.24690  2.90347  2.73739  3.18146  2.89801  2.37887  2.77519  2.98518  4.58477  3.61503
          0.01095  4.91603  5.63837  0.61958  0.77255  0.48576  0.95510
    273   3.08817  4.63229  5.27730  4.71736  3.48945  4.65468  5.09034  1.87595  4.56900  1.91489  3.72187  4.79123  4.96798  4.74343  4.64636  3.64030  3.57090  0.80994  5.55692  4.37101   2116 v - - -
          2.68597  4.42227  2.77522  2.73126  3.46356  2.40515  3.72497  3.29356  2.67743  2.69357  4.24692  2.90349  2.73742  3.18149  2.89803  2.37889  2.77515  2.98511  4.58479  3.61505
          0.08083  2.60246  5.63837  0.28211  1.40319  0.48576  0.95510
    274   3.91205  5.94785  4.36904  3.57291  5.58035  4.38932  4.16460  4.83848  0.44817  4.14808  5.05141  3.89504  4.72358  3.04374  2.29696  3.87429  4.00893  4.53327  6.07823  5.01761   2118 K - - -
          2.68618  4.42225  2.77519  2.73123  3.46354  2.40513  3.72494  3.29354  2.67741  2.69355  4.24690  2.90347  2.73739  3.18146  2.89801  2.37887  2.77519  2.98518  4.58477  3.61503
          0.01095  4.91603  5.63837  0.61958  0.77255  0.48576  0.95510
    275   4.10170  5.28508  6.09191  5.54892  3.67464  5.59637  5.99353  1.60949  5.43596  0.58328  3.40246  5.76394  5.61376  5.33421  5.40978  5.02002  4.31907  2.30700  5.95226  4.98961   2119 L - - -
          2.68618  4.42225  2.77519  2.73123  3.46354  2.40513  3.72494  3.29354  2.67741  2.69355  4.24690  2.90347  2.73739  3.18146  2.89801  2.37887  2.77519  2.98518  4.58477  3.61503
          0.01095  4.91603  5.63837  0.61958  0.77255  0.48576  0.95510
    276   0.51922  4.67184  4.44131  4.07310  4.10641  3.18038  4.94587  4.14017  4.03957  3.86767  4.70861  4.06006  4.30826  4.28548  4.29456  2.31454  3.28069  3.36169  6.15276  4.97276   2120 A - - -
          2.68618  4.42225  2.77519  2.73123  3.46354  2.40513  3.72494  3.29354  2.67741  2.69355  4.24690  2.90347  2.73739  3.18146  2.89801  2.37887  2.77519  2.98518  4.58477  3.61503
          0.01095  4.91603  5.63837  0.61958  0.77255  0.48576  0.95510
    277   3.96001  6.28178  0.29472  3.04128  5.92870  3.16188  4.85122  5.64532  4.11521  5.09627  6.06816  3.62324  4.73484  4.08313  4.79090  3.85054  4.34472  5.11475  6.98346  5.62136   2121 D - - -
          2.68618  4.42225  2.77519  2.73123  3.46354  2.40513  3.72494  3.29354  2.67741  2.69355  4.24690  2.90347  2.73739  3.18146  2.89801  2.37887  2.77519  2.98518  4.58477  3.61503
          0.01095  4.91603  5.63837  0.61958  0.77255  0.48576  0.95510
    278   4.38295  5.56893  5.72418  5.43524  0.40697  5.28599  4.52138  3.35571  5.20656  2.38526  3.58795  5.12692  5.52607  5.08437  5.13740  4.71190  4.62093  3.50767  4.60604  2.92592   2122 F - - -
          2.68618  4.42225  2.77519  2.73123  3.46354  2.40513  3.72494  3.29354  2.67741  2.69355  4.24690  2.90347  2.73739  3.18146  2.89801  2.37887  2.77519  2.98518  4.58477  3.61503
          0.01095  4.91603  5.63837  0.61958  0.77255  0.48576  0.95510
    279   4.36174  5.92422  5.20629  5.25079  6.18138  0.08607  6.17934  6.13735  5.54128  5.58919  6.64613  5.37507  5.31770  5.78948  5.56492  4.57548  4.90267  5.48335  6.90894  6.34949   2123 G - - -
          2.68618  4.42225  2.77519  2.73123  3.46354  2.40513  3.72494  3.29354  2.67741  2.69355  4.24690  2.90347  2.73739  3.18146  2.89801  2.37887  2.77519  2.98518  4.58477  3.61503
          0.01095  4.91603  5.63837  0.61958  0.77255  0.48576  0.95510
    280   2.52169  3.45649  4.61941  4.01817  3.37694  4.01325  4.33695  2.64885  3.56629  1.33564  2.57077  3.85035  4.37965  4.01896  3.93118  2.72018  3.10136  1.94787  4.90036  3.71886   2124 l - - -
          2.68618  4.42225  2.77519  2.73123  3.46354  2.40513  3.72494  3.29354  2.67741  2.69355  4.24690  2.90347  2.73739  3.18146  2.89801  2.37887  2.77519  2.98518  4.58477  3.61503
          0.01095  4.91603  5.63837  0.61958  0.77255  0.48576  0.95510
    281   0.52165  4.01322  4.89618  4.65942  5.21562  3.49024  5.36399  4.63049  4.56833  4.36568  5.15763  4.27007  4.33280  4.74888  4.69553  1.68419  3.31999  3.90773  6.58609  5.49096   2125 A - - -
          2.68618  4.42225  2.77519  2.73123  3.46354  2.40513  3.72494  3.29354  2.67741  2.69355  4.24690  2.90347  2.73739  3.18146  2.89801  2.37887  2.77519  2.98518  4.58477  3.61503
          0.01095  4.91603  5.63837  0.61958  0.77255  0.48576  0.95510
    282   2.85522  5.12155  3.21817  2.33525  3.98735  3.67054  3.86567  3.56779  1.32422  3.14376  3.78064  3.18472  4.06056  3.00141  2.95523  2.87130  2.27310  3.30426  5.60769  4.25930   2126 k - - -
          2.68618  4.42225  2.77519  2.73123  3.46354  2.40513  3.72494  3.29354  2.67741  2.69355  4.24690  2.90347  2.73739  3.18146  2.89801  2.37887  2.77519  2.98518  4.58477  3.61503
          0.01095  4.91603  5.63837  0.61958  0.77255  0.48576  0.95510
    283   2.47714  5.27156  3.13895  2.22513  4.58335  3.63865  2.88765  4.04366  1.92485  3.56071  4.32183  3.12128  4.03058  2.62922  2.49970  2.76327  2.99316  2.17696  5.05424  4.33745   2127 k - - -
          2.68618  4.42225  2.77519  2.73123  3.46354  2.40513  3.72494  3.29354  2.67741  2.69355  4.24690  2.90347  2.73739  3.18146  2.89801  2.37887  2.77519  2.98518  4.58477  3.61503
          0.01095  4.91603  5.63837  0.61958  0.77255  0.48576  0.95510
    284   2.79345  4.42312  3.51835  3.39572  3.34902  3.91396  4.19614  2.51074  2.93748  1.91996  2.31058  3.78720  3.45846  3.65959  3.54710  2.30029  3.09216  2.03549  5.02479  3.81859   2128 l - - -
          2.68568  4.42265  2.77489  2.73044  3.46394  2.40507  3.72507  3.29394  2.67769  2.69359  4.24730  2.90296  2.73770  3.18186  2.89841  2.37885  2.77538  2.98521  4.58463  3.61519
          1.13503  1.08711  1.07471  1.11570  0.39703  0.48576  0.95510
    285   2.41733  5.24549  1.90844  2.11699  4.56854  3.20516  3.43936  4.04673  2.35457  3.54172  4.29752  2.95132  3.90581  2.76967  2.98466  2.72506  2.26530  3.62532  5.68872  4.27779   2133 d - - -
          2.68618  4.42225  2.77519  2.73123  3.46354  2.40513  3.72494  3.29354  2.67741  2.69355  4.24690  2.90347  2.73739  3.18146  2.89801  2.37887  2.77519  2.98518  4.58477  3.61503
          0.04346  4.50378  3.45902  0.61958  0.77255  0.56464  0.84064
    286   2.36194  4.02111  3.41669  2.82375  2.89066  3.24662  3.62288  3.07703  2.12269  2.77846  3.66115  3.41569  4.10492  3.25963  3.32632  2.89830  2.45770  2.41561  3.64018  3.19782   2134 k - - -
          2.68618  4.42225  2.77519  2.73123  3.46354  2.40513  3.72494  3.29354  2.67741  2.69355  4.24690  2.90347  2.73739  3.18146  2.89801  2.37887  2.77519  2.98518  4.58477  3.61503
          0.20497  4.71633  1.73512  0.61958  0.77255  0.87058  0.54251
    287   2.70151  4.29300  3.82903  2.93917  2.39099  3.17989  4.01648  2.63947  3.18121  2.20729  3.04541  3.58404  3.41839  2.71527  3.46574  2.87172  2.93338  2.43400  3.16441  3.67978   2135 l - - -
          2.68618  4.42225  2.77519  2.73123  3.46354  2.40513  3.72494  3.29354  2.67741  2.69355  4.24690  2.90347  2.73739  3.18146  2.89801  2.37887  2.77519  2.98518  4.58477  3.61503
          0.01619  4.52754  5.24989  0.61958  0.77255  1.09260  0.40848
    288   2.71419  5.19449  2.80684  2.27314  4.52786  3.48737  3.35727  4.00466  2.25823  3.40641  4.23895  2.01203  3.88253  2.73163  2.48793  2.30135  2.72298  3.44785  5.63310  4.23063   2136 n - - -
          2.68618  4.42225  2.77519  2.73123  3.46354  2.40513  3.72494  3.29354  2.67741  2.69355  4.24690  2.90347  2.73739  3.18146  2.89801  2.37887  2.77519  2.98518  4.58477  3.61503
          0.01619  4.52754  5.24989  0.61958  0.77255  0.62506  0.76621
    289   2.41390  5.18414  2.23521  2.44602  4.20965  2.57921  3.74987  3.47442  2.46835  3.47336  4.23534  2.26207  3.39667  2.86009  2.98744  2.61421  2.84563  3.26029  5.64052  4.05282   2137 d - - -
          2.68618  4.42225  2.77519  2.73123  3.46354  2.40513  3.72494  3.29354  2.67741  2.69355  4.24690  2.90347  2.73739  3.18146  2.89801  2.37887  2.77519  2.98518  4.58477  3.61503
          0.01337  4.71700  5.43935  0.61958  0.77255  0.86960  0.54321
    290   2.46749  4.56157  2.72116  2.56028  4.13288  3.50007  3.44212  2.44998  2.57747  2.80760  3.60496  3.05583  3.40331  2.98689  2.92953  2.55668  2.19339  3.23355  5.42515  4.10362   2138 t - - -
          2.68618  4.42225  2.77519  2.73123  3.46354  2.40513  3.72494  3.29354  2.67741  2.69355  4.24690  2.90347  2.73739  3.18146  2.89801  2.37887  2.77519  2.98518  4.58477  3.61503
          0.01337  4.71700  5.43935  0.61958  0.77255  0.30398  1.33894
    291   2.84763  4.96332  3.30454  2.64515  4.17883  3.15784  2.56681  3.38441  2.12874  2.43766  3.02269  3.25378  3.73260  3.07952  3.09494  2.07211  3.07897  2.96455  5.48230  3.80332   2139 s - - -
          2.68618  4.42225  2.77519  2.73123  3.46354  2.40513  3.72494  3.29354  2.67741  2.69355  4.24690  2.90347  2.73739  3.18146  2.89801  2.37887  2.77519  2.98518  4.58477  3.61503
          0.01095  4.91603  5.63837  0.61958  0.77255  0.48576  0.95510
    292   2.85665  4.99565  3.28420  2.53339  4.21863  3.69685  3.26891  3.62629  2.72333  2.22647  4.07339  3.24522  3.07412  3.00871  3.17613  1.47228  2.83093  3.31979  5.51043  3.94834   2140 s - - -
          2.68618  4.42225  2.77519  2.73123  3.46354  2.40513  3.72494  3.29354  2.67741  2.69355  4.24690  2.90347  2.73739  3.18146  2.89801  2.37887  2.77519  2.98518  4.58477  3.61503
          0.01095  4.91603  5.63837  0.61958  0.77255  0.48576  0.95510
    293   2.86611  2.85736  4.76096  4.15031  2.35713  4.02784  4.35764  2.54967  3.95023  2.28426  2.75285  4.16739  3.66287  4.09441  2.96854  3.12821  3.09827  1.88233  2.46803  3.27094   2141 v - - -
          2.68618  4.42225  2.77519  2.73123  3.46354  2.40513  3.72494  3.29354  2.67741  2.69355  4.24690  2.90347  2.73739  3.18146  2.89801  2.37887  2.77519  2.98518  4.58477  3.61503
          0.01095  4.91603  5.63837  0.61958  0.77255  0.48576  0.95510
    294   2.75373  5.03329  3.30588  2.74098  4.26767  3.55177  3.90379  3.45543  1.71547  3.10721  3.91042  3.25109  3.83617  3.06179  1.92884  2.76638  3.10402  2.20107  5.53656  4.21701   2142 k - - -
          2.68618  4.42225  2.77519  2.73123  3.46354  2.40513  3.72494  3.29354  2.67741  2.69355  4.24690  2.90347  2.73739  3.18146  2.89801  2.37887  2.77519  2.98518  4.58477  3.61503
          0.01095  4.91603  5.63837  0.61958  0.77255  0.48576  0.95510
    295   3.06828  5.13307  3.32985  2.66608  5.07986  0.77606  4.59083  4.51325  3.53739  4.14184  4.97583  3.61078  4.35594  3.80261  3.95594  3.16383  1.87838  4.00436  6.34685  5.04440   2143 g - - -
          2.68618  4.42225  2.77519  2.73123  3.46354  2.40513  3.72494  3.29354  2.67741  2.69355  4.24690  2.90347  2.73739  3.18146  2.89801  2.37887  2.77519  2.98518  4.58477  3.61503
          0.01095  4.91603  5.63837  0.61958  0.77255  0.48576  0.95510
    296   2.67417  4.74512  4.22233  3.88473  5.01272  3.52780  4.90628  4.44610  3.90101  4.11626  4.91638  3.96859  2.00411  4.17434  4.20747  1.96964  0.83126  3.83466  6.34078  5.15003   2144 t - - -
          2.68618  4.42225  2.77519  2.73123  3.46354  2.40513  3.72494  3.29354  2.67741  2.69355  4.24690  2.90347  2.73739  3.18146  2.89801  2.37887  2.77519  2.98518  4.58477  3.61503
          0.02112  4.91603  4.29965  0.61958  0.77255  0.48576  0.95510
    297   2.78660  4.49001  3.92854  3.36170  3.61938  3.87439  4.16688  2.97616  3.28553  2.09189  3.61076  3.70686  1.58241  3.57337  3.48081  2.91768  2.84276  2.64264  5.09241  2.38245   2145 p - - -
          2.68618  4.42225  2.77519  2.73123  3.46354  2.40513  3.72494  3.29354  2.67741  2.69355  4.24690  2.90347  2.73739  3.18146  2.89801  2.37887  2.77519  2.98518  4.58477  3.61503
          0.01106  4.90596  5.62831  0.61958  0.77255  0.51140  0.91543
    298   2.59325  4.31277  4.42117  3.34175  2.36682  3.97860  4.28560  2.52151  3.52117  2.25846  3.42865  3.84499  4.34673  3.89703  3.17661  3.27009  3.09324  2.48715  2.53098  1.90461   2146 y - - -
          2.68624  4.42231  2.77526  2.73123  3.46360  2.40519  3.72501  3.29360  2.67747  2.69361  4.24696  2.90247  2.73746  3.18152  2.89807  2.37893  2.77526  2.98524  4.58483  3.61509
          0.19562  1.74825  5.62831  0.15735  1.92691  0.51140  0.91543
    299   4.90982  5.84004  5.77184  5.70113  2.12582  5.40833  4.04783  4.48529  5.46794  3.24885  5.00477  4.94353  5.65737  5.11481  5.26171  4.81046  5.09979  4.43603  0.66372  1.52263   2148 W - - -
          2.68618  4.42225  2.77519  2.73123  3.46354  2.40513  3.72494  3.29354  2.67741  2.69355  4.24690  2.90347  2.73739  3.18146  2.89801  2.37887  2.77519  2.98518  4.58477  3.61503
          0.01106  4.90596  5.62831  0.61958  0.77255  0.51140  0.91543
    300   4.00664  5.38477  5.50014  5.09692  3.66481  5.00374  5.50685  2.91438  4.73168  1.98984  0.47493  5.24969  5.34690  4.99179  4.80501  4.52679  4.29964  3.08233  5.75230  4.55360   2149 M - - -
          2.68618  4.42225  2.77519  2.73123  3.46354  2.40513  3.72494  3.29354  2.67741  2.69355  4.24690  2.90347  2.73739  3.18146  2.89801  2.37887  2.77519  2.98518  4.58477  3.61503
          0.01106  4.90596  5.62831  0.61958  0.77255  0.51140  0.91543
    301   0.50910  4.70719  4.46599  4.23297  5.19824  3.49627  5.17080  4.65032  4.27141  4.33604  5.12247  4.11938  2.91398  4.49087  4.49788  2.07677  3.32111  3.93349  6.53794  5.39959   2150 A - - -
          2.68618  4.42225  2.77519  2.73123  3.46354  2.40513  3.72494  3.29354  2.67741  2.69355  4.24690  2.90347  2.73739  3.18146  2.89801  2.37887  2.77519  2.98518  4.58477  3.61503
          0.01106  4.90596  5.62831  0.61958  0.77255  0.47006  0.98073
    302   3.48956  5.29683  4.57803  4.47530  5.01073  4.06294  5.40233  3.88981  4.43461  4.17779  5.31041  4.56705  0.26424  4.83612  4.60664  3.69346  4.00173  4.17334  6.40492  5.19618   2151 P - - -
          2.68618  4.42225  2.77519  2.73123  3.46354  2.40513  3.72494  3.29354  2.67741  2.69355  4.24690  2.90347  2.73739  3.18146  2.89801  2.37887  2.77519  2.98518  4.58477  3.61503
          0.01095  4.91603  5.63837  0.61958  0.77255  0.48576  0.95510
    303   3.72699  6.35757  2.49050  0.41894  5.70973  3.53098  4.49311  5.30030  3.63093  4.75476  5.66177  3.30187  4.51422  3.68137  4.29064  3.57020  4.05081  4.82408  6.85740  5.30805   2152 E - - -
          2.68605  4.42230  2.77524  2.73128  3.46358  2.40517  3.72499  3.29359  2.67745  2.69342  4.24612  2.90351  2.73744  3.18122  2.89805  2.37891  2.77524  2.98523  4.58481  3.61508
          0.04295  3.25752  5.63837  1.02405  0.44494  0.48576  0.95510
    304   2.80807  4.23361  4.80228  4.29297  3.92935  4.06756  4.83621  2.63095  4.15992  2.59092  3.87720  4.35089  4.59706  4.38497  4.31544  2.31559  3.36479  0.74213  5.52337  4.33182   2157 v - - -
          2.68618  4.42225  2.77519  2.73123  3.46354  2.40513  3.72494  3.29354  2.67741  2.69355  4.24690  2.90347  2.73739  3.18146  2.89801  2.37887  2.77519  2.98518  4.58477  3.61503
          0.01095  4.91603  5.63837  0.61958  0.77255  0.48576  0.95510
    305   2.88524  4.70494  5.38478  4.82492  3.09622  4.75932  5.19073  0.78476  4.67834  2.40611  2.92290  4.90165  5.04738  4.82595  4.74181  4.10871  3.65465  1.79973  5.60673  4.44369   2158 i - - -
          2.68618  4.42225  2.77519  2.73123  3.46354  2.40513  3.72494  3.29354  2.67741  2.69355  4.24690  2.90347  2.73739  3.18146  2.89801  2.37887  2.77519  2.98518  4.58477  3.61503
          0.01095  4.91603  5.63837  0.61958  0.77255  0.48576  0.95510
    306   2.84360  5.23081  3.14460  2.02318  4.21259  3.34991  3.71895  3.98132  2.42189  3.00408  3.59865  2.26724  4.02989  2.73235  2.50232  2.58184  3.07477  2.34680  5.69318  4.31340   2159 e - - -
          2.68618  4.42225  2.77519  2.73123  3.46354  2.40513  3.72494  3.29354  2.67741  2.69355  4.24690  2.90347  2.73739  3.18146  2.89801  2.37887  2.77519  2.98518  4.58477  3.61503
          0.01095  4.91603  5.63837  0.61958  0.77255  0.48576  0.95510
    307   2.84354  5.28490  2.72670  2.56406  4.60227  3.07483  3.17066  4.06888  2.41433  2.16264  3.23998  2.80453  3.54942  2.61104  2.16909  2.65668  3.07465  3.66059  5.73432  4.34116   2160 l - - -
          2.68618  4.42225  2.77519  2.73123  3.46354  2.40513  3.72494  3.29354  2.67741  2.69355  4.24690  2.90347  2.73739  3.18146  2.89801  2.37887  2.77519  2.98518  4.58477  3.61503
          0.01095  4.91603  5.63837  0.61958  0.77255  0.48576  0.95510
    308   2.84949  5.35263  2.76790  2.25429  4.69404  2.70319  3.81012  4.17777  1.63542  3.65624  4.00788  2.84681  4.01518  2.77562  3.03995  2.07257  2.72205  3.74141  5.78719  4.37775   2161 k - - -
          2.68640  4.42247  2.77385  2.73145  3.46361  2.40534  3.72516  3.29376  2.67762  2.69377  4.24711  2.90284  2.73743  3.18168  2.89814  2.37859  2.77536  2.98531  4.58499  3.61525
          0.50654  1.42486  1.85229  0.86679  0.54524  0.48576  0.95510
    309   2.78820  5.02693  2.87321  2.23485  4.27614  1.59183  3.81097  3.44490  2.55285  3.15723  4.09540  3.12722  3.99909  2.95343  2.99900  2.81152  2.94479  2.96912  5.52211  3.58976   2165 g - - -
          2.68618  4.42225  2.77519  2.73123  3.46354  2.40513  3.72494  3.29354  2.67741  2.69355  4.24690  2.90347  2.73739  3.18146  2.89801  2.37887  2.77519  2.98518  4.58477  3.61503
          0.01294  4.74960  5.47194  0.61958  0.77255  0.82045  0.58023
    310   2.62076  4.57822  3.55608  2.99112  3.60072  3.73547  3.17228  2.92807  2.85553  2.34134  3.67737  2.76452  4.11696  2.68098  3.33614  2.70315  2.87801  2.00358  5.14997  2.72804   2166 v - - -
          2.68624  4.42231  2.77508  2.73130  3.46360  2.40512  3.72474  3.29293  2.67741  2.69355  4.24696  2.90353  2.73736  3.18153  2.89807  2.37893  2.77526  2.98525  4.58483  3.61509
          0.06053  2.90899  5.47194  1.12723  0.39146  0.82045  0.58023
    311   2.58856  2.78465  2.56363  2.39726  4.51942  2.21912  3.76464  3.98157  2.46434  3.49987  4.26029  2.74161  3.96403  2.87415  2.61706  2.42050  2.86008  3.58068  5.66397  4.27496   2173 g - - -
          2.68618  4.42225  2.77519  2.73123  3.46354  2.40513  3.72494  3.29354  2.67741  2.69355  4.24690  2.90347  2.73739  3.18146  2.89801  2.37887  2.77519  2.98518  4.58477  3.61503
          0.01294  4.74960  5.47194  0.61958  0.77255  0.82045  0.58023
    312   2.11276  4.77857  3.33609  2.77559  2.65433  3.66738  3.53244  3.35411  2.37218  2.74396  3.86516  3.26305  3.04760  3.09370  3.03046  2.09332  3.01527  3.08163  5.31848  3.45085   2174 s - - -
          2.68618  4.42225  2.77519  2.73123  3.46354  2.40513  3.72494  3.29354  2.67741  2.69355  4.24690  2.90347  2.73739  3.18146  2.89801  2.37887  2.77519  2.98518  4.58477  3.61503
          0.01294  4.74960  5.47194  0.61958  0.77255  0.82045  0.58023
    313   1.50309  5.00259  3.20931  2.36158  4.51832  2.88825  3.96662  3.96066  2.77049  3.53440  4.32342  3.21906  2.24853  3.10822  3.23704  2.37780  2.81301  3.55175  5.73858  4.39228   2175 a - - -
          2.68618  4.42225  2.77519  2.73123  3.46354  2.40513  3.72494  3.29354  2.67741  2.69355  4.24690  2.90347  2.73739  3.18146  2.89801  2.37887  2.77519  2.98518  4.58477  3.61503
          0.01294  4.74960  5.47194  0.61958  0.77255  0.82045  0.58023
    314   1.69286  4.46818  3.82636  3.27047  3.67317  3.58988  4.13163  3.00872  3.20785  2.17506  3.64770  3.61729  4.17793  3.50111  3.33508  1.95046  3.04237  2.10003  5.13273  3.91143   2176 a - - -
          2.68618  4.42225  2.77519  2.73123  3.46354  2.40513  3.72494  3.29354  2.67741  2.69355  4.24690  2.90347  2.73739  3.18146  2.89801  2.37887  2.77519  2.98518  4.58477  3.61503
          0.01294  4.74960  5.47194  0.61958  0.77255  0.82045  0.58023
    315   4.21441  6.22590  0.20961  3.31414  5.78947  4.14660  5.04014  5.64010  4.32248  5.09203  6.16027  3.89038  4.85174  4.32828  4.89436  4.12734  4.58890  5.20341  6.73246  5.61563   2177 D - - -
          2.68618  4.42225  2.77519  2.73123  3.46354  2.40513  3.72494  3.29354  2.67741  2.69355  4.24690  2.90347  2.73739  3.18146  2.89801  2.37887  2.77519  2.98518  4.58477  3.61503
          0.01294  4.74960  5.47194  0.61958  0.77255  0.82045  0.58023
    316   3.56535  4.79124  5.58274  5.08275  4.01912  5.09006  5.69957  0.73956  4.99245  2.02665  3.78426  5.23091  5.32324  5.19788  5.12395  4.49273  3.38312  1.55840  6.04698  4.86908   2178 i - - -
          2.68618  4.42225  2.77519  2.73123  3.46354  2.40513  3.72494  3.29354  2.67741  2.69355  4.24690  2.90347  2.73739  3.18146  2.89801  2.37887  2.77519  2.98518  4.58477  3.61503
          0.01294  4.74960  5.47194  0.61958  0.77255  0.82045  0.58023
    317   3.92735  4.10630  5.13704  4.77624  2.56732  4.71038  4.06005  3.78288  4.48469  3.21128  4.39895  4.55600  5.08706  4.58829  4.52687  4.11365  4.18311  3.65736  0.58084  2.24982   2179 W - - -
          2.68618  4.42225  2.77519  2.73123  3.46354  2.40513  3.72494  3.29354  2.67741  2.69355  4.24690  2.90347  2.73739  3.18146  2.89801  2.37887  2.77519  2.98518  4.58477  3.61503
          0.01294  4.74960  5.47194  0.61958  0.77255  0.82045  0.58023
    318   1.72284  4.60045  4.30913  4.12956  5.12429  3.37688  5.08898  4.56619  4.19294  4.27907  5.07512  4.00922  4.20491  4.41618  4.40507  0.57145  3.22098  3.83717  6.46587  5.32094   2180 S - - -
          2.68618  4.42225  2.77519  2.73123  3.46354  2.40513  3.72494  3.29354  2.67741  2.69355  4.24690  2.90347  2.73739  3.18146  2.89801  2.37887  2.77519  2.98518  4.58477  3.61503
          0.01294  4.74960  5.47194  0.61958  0.77255  0.82045  0.58023
    319   3.72902  4.98732  5.61878  5.05623  2.74411  5.06291  5.36230  2.46783  4.91387  0.79322  3.27844  5.19430  5.21675  4.90152  4.91977  4.43297  3.95063  1.47466  5.53032  4.42263   2181 l - - -
          2.68618  4.42225  2.77519  2.73123  3.46354  2.40513  3.72494  3.29354  2.67741  2.69355  4.24690  2.90347  2.73739  3.18146  2.89801  2.37887  2.77519  2.98518  4.58477  3.61503
          0.01294  4.74960  5.47194  0.61958  0.77255  0.82045  0.58023
    320   4.06307  5.67037  4.89254  4.91963  5.89853  0.11855  5.89263  5.79262  5.20226  5.28580  6.32330  5.06066  5.06939  5.46003  5.26616  4.26960  4.59968  5.15892  6.68762  6.05456   2182 G - - -
          2.68618  4.42225  2.77519  2.73123  3.46354  2.40513  3.72494  3.29354  2.67741  2.69355  4.24690  2.90347  2.73739  3.18146  2.89801  2.37887  2.77519  2.98518  4.58477  3.61503
          0.01294  4.74960  5.47194  0.61958  0.77255  0.82045  0.58023
    321   3.38560  0.28454  5.07196  4.86354  4.91884  3.98023  5.41368  4.35324  4.46852  4.12390  5.17012  4.70331  4.73520  4.93767  3.69779  3.63058  3.89568  3.97878  6.23317  5.14094   2183 C - - -
          2.68618  4.42225  2.77519  2.73123  3.46354  2.40513  3.72494  3.29354  2.67741  2.69355  4.24690  2.90347  2.73739  3.18146  2.89801  2.37887  2.77519  2.98518  4.58477  3.61503
          0.01294  4.74960  5.47194  0.61958  0.77255  0.82045  0.58023
    322   2.81954  4.47376  4.20312  3.65670  3.72234  3.90921  4.40408  2.45498  3.56342  2.56043  3.67818  3.91919  4.36172  3.84015  3.82562  2.97374  1.07920  2.07526  5.25968  4.05243   2184 t - - -
          2.68618  4.42225  2.77519  2.73123  3.46354  2.40513  3.72494  3.29354  2.67741  2.69355  4.24690  2.90347  2.73739  3.18146  2.89801  2.37887  2.77519  2.98518  4.58477  3.61503
          0.01294  4.74960  5.47194  0.61958  0.77255  0.82045  0.58023
    323   3.62008  4.82312  5.68354  5.20710  4.12654  5.21694  5.91379  1.43747  5.13926  2.55031  3.35094  5.36712  5.43254  5.37102  5.29261  4.64292  3.87749  0.65786  6.22680  5.02831   2185 V - - -
          2.68618  4.42225  2.77519  2.73123  3.46354  2.40513  3.72494  3.29354  2.67741  2.69355  4.24690  2.90347  2.73739  3.18146  2.89801  2.37887  2.77519  2.98518  4.58477  3.61503
          0.01294  4.74960  5.47194  0.61958  0.77255  0.82045  0.58023
    324   3.09207  4.46328  4.85385  4.27002  3.44627  4.29213  4.62565  1.35618  4.09866  1.23128  3.39533  3.76175  4.62088  4.26863  4.18724  3.61023  3.32563  2.21046  5.12758  3.67256   2186 l - - -
          2.68618  4.42225  2.77519  2.73123  3.46354  2.40513  3.72494  3.29354  2.67741  2.69355  4.24690  2.90347  2.73739  3.18146  2.89801  2.37887  2.77519  2.98518  4.58477  3.61503
          0.01294  4.74960  5.47194  0.61958  0.77255  0.82045  0.58023
    325   3.39066  5.83332  2.81036  0.63652  5.19471  3.75201  4.14081  4.66802  2.63137  4.13189  4.98473  3.23093  4.31494  3.29385  3.03432  3.30124  3.64691  4.26666  6.23034  4.84500   2187 E - - -
          2.68618  4.42225  2.77519  2.73123  3.46354  2.40513  3.72494  3.29354  2.67741  2.69355  4.24690  2.90347  2.73739  3.18146  2.89801  2.37887  2.77519  2.98518  4.58477  3.61503
          0.01294  4.74960  5.47194  0.61958  0.77255  0.82045  0.58023
    326   4.00879  5.24600  5.77844  5.20785  3.41659  5.34181  5.60954  2.50352  5.02017  1.23304  0.84415  5.44779  5.38414  4.97704  5.02201  4.73545  4.21483  2.84499  5.64909  4.66525   2188 m - - -
          2.68618  4.42225  2.77519  2.73123  3.46354  2.40513  3.72494  3.29354  2.67741  2.69355  4.24690  2.90347  2.73739  3.18146  2.89801  2.37887  2.77519  2.98518  4.58477  3.61503
          0.01294  4.74960  5.47194  0.61958  0.77255  0.82045  0.58023
    327   2.26819  2.50520  4.66649  4.05828  2.48191  3.95902  4.28688  2.60970  3.86453  1.63109  3.16489  4.08909  4.32292  4.01338  3.90697  3.17691  3.03183  2.18348  4.80794  2.80785   2189 l - - -
          2.68618  4.42225  2.77519  2.73123  3.46354  2.40513  3.72494  3.29354  2.67741  2.69355  4.24690  2.90347  2.73739  3.18146  2.89801  2.37887  2.77519  2.98518  4.58477  3.61503
          0.04597  4.74960  3.31666  0.61958  0.77255  0.82045  0.58023
    328   2.65328  4.56415  4.23267  3.99326  4.85776  3.09360  4.92544  4.22724  3.98255  3.97651  4.80726  3.94199  4.17872  4.25605  4.20709  2.55825  0.53830  3.42854  6.22910  5.06524   2190 T - - -
          2.68618  4.42225  2.77519  2.73123  3.46354  2.40513  3.72494  3.29354  2.67741  2.69355  4.24690  2.90347  2.73739  3.18146  2.89801  2.37887  2.77519  2.98518  4.58477  3.61503
          0.01337  4.71700  5.43935  0.61958  0.77255  0.76126  0.62938
    329   2.64483  1.99082  4.45062  4.10139  4.68771  0.85220  4.90616  4.09303  4.01620  3.80447  4.63731  3.99377  4.18540  4.26734  3.89088  2.59212  2.61185  3.55552  6.08264  4.92978   2191 g - - -
          2.68618  4.42225  2.77519  2.73123  3.46354  2.40513  3.72494  3.29354  2.67741  2.69355  4.24690  2.90347  2.73739  3.18146  2.89801  2.37887  2.77519  2.98518  4.58477  3.61503
          0.01294  4.74960  5.47194  0.61958  0.77255  0.82045  0.58023
    330   2.62438  5.14084  3.12627  2.43669  4.42827  3.60213  3.79004  3.64440  1.67418  3.41748  4.20125  3.10138  3.99410  2.13070  2.99059  2.56264  3.03628  2.38976  5.60826  4.24686   2192 k - - -
          2.68618  4.42225  2.77519  2.73123  3.46354  2.40513  3.72494  3.29354  2.67741  2.69355  4.24690  2.90347  2.73739  3.18146  2.89801  2.37887  2.77519  2.98518  4.58477  3.61503
          0.01294  4.74960  5.47194  0.61958  0.77255  0.82045  0.58023
    331   2.59332  4.85771  3.30555  2.74581  4.06779  3.66338  3.87456  2.23880  2.55096  3.10328  3.94507  3.24043  1.91350  2.77172  2.68136  2.72245  2.85385  3.17449  5.38694  4.08902   2193 p - - -
          2.68618  4.42225  2.77519  2.73123  3.46354  2.40513  3.72494  3.29354  2.67741  2.69355  4.24690  2.90347  2.73739  3.18146  2.89801  2.37887  2.77519  2.98518  4.58477  3.61503
          0.02703  4.74960  4.01694  0.61958  0.77255  0.82045  0.58023
    332   2.20948  4.60594  4.22246  3.93098  4.64341  3.47869  4.86112  3.77064  3.90028  3.64780  4.58636  3.95855  0.70884  4.19145  4.14565  2.94355  3.22475  2.60602  6.08951  4.90185   2194 p - - -
          2.68618  4.42225  2.77519  2.73123  3.46354  2.40513  3.72494  3.29354  2.67741  2.69355  4.24690  2.90347  2.73739  3.18146  2.89801  2.37887  2.77519  2.98518  4.58477  3.61503
          0.01312  4.73570  5.45804  0.61958  0.77255  0.84190  0.56368
    333   4.28536  5.42823  5.36759  5.10650  2.38216  5.00568  3.94532  3.10223  4.86435  3.28503  4.54248  4.66506  5.29304  4.75549  4.80692  4.37917  4.49650  3.87263  1.10768  1.06150   2195 y - - -
          2.68618  4.42225  2.77519  2.73123  3.46354  2.40513  3.72494  3.29354  2.67741  2.69355  4.24690  2.90347  2.73739  3.18146  2.89801  2.37887  2.77519  2.98518  4.58477  3.61503
          0.03604  4.73570  3.62585  0.61958  0.77255  0.84190  0.56368
    334   2.77006  4.41480  3.36278  2.60960  3.89884  3.25364  3.89164  3.12239  2.78040  2.95210  3.81082  3.28016  3.60836  2.86524  3.20292  1.64424  2.92605  3.01880  3.89164  2.53912   2196 s - - -
          2.68618  4.42225  2.77519  2.73123  3.46354  2.40513  3.72494  3.29354  2.67741  2.69355  4.24690  2.90347  2.73739  3.18146  2.89801  2.37887  2.77519  2.98518  4.58477  3.61503
          0.01343  4.71308  5.43542  0.61958  0.77255  0.83391  0.56977
    335   2.87757  5.39426  1.56618  1.83634  4.72595  3.34001  3.33199  4.21448  2.53346  3.43906  4.44452  3.02893  4.00167  2.34169  3.09284  2.82846  3.11557  3.64516  5.82797  4.40522   2197 d - - -
          2.68626  4.42242  2.77500  2.73129  3.46344  2.40510  3.72486  3.29371  2.67739  2.69355  4.24689  2.90335  2.73757  3.18118  2.89805  2.37894  2.77526  2.98531  4.58494  3.61452
          0.37716  1.28696  3.26790  0.72545  0.66185  0.77524  0.61729
    336   2.78046  4.24638  4.27981  3.53148  2.54230  3.88806  4.18898  2.69157  3.40403  1.39839  3.36113  3.35417  4.25711  3.77904  3.73059  3.01981  2.93493  2.33273  4.84951  2.51578   2203 l - - -
          2.68618  4.42225  2.77519  2.73123  3.46354  2.40513  3.72494  3.29354  2.67741  2.69355  4.24690  2.90347  2.73739  3.18146  2.89801  2.37887  2.77519  2.98518  4.58477  3.61503
          0.01339  4.71607  5.43842  0.61958  0.77255  0.75973  0.63072
    337   2.71704  5.31161  2.39855  1.80575  4.65468  3.23478  3.26075  3.97955  2.08590  3.61571  4.35392  2.90419  3.95917  2.09657  2.99055  2.76014  2.94555  3.70139  5.74409  4.33134   2204 e - - -
          2.68618  4.42225  2.77519  2.73123  3.46354  2.40513  3.72494  3.29354  2.67741  2.69355  4.24690  2.90347  2.73739  3.18146  2.89801  2.37887  2.77519  2.98518  4.58477  3.61503
          0.01294  4.74960  5.47194  0.61958  0.77255  0.82045  0.58023
    338   2.78331  4.80646  3.31044  2.40929  3.45386  2.57561  3.64441  3.39161  2.73493  2.77297  3.89108  3.24395  1.93649  2.90589  3.17195  2.68386  3.01481  2.77622  4.47958  4.04644   2205 p - - -
          2.68618  4.42225  2.77519  2.73123  3.46354  2.40513  3.72494  3.29354  2.67741  2.69355  4.24690  2.90347  2.73739  3.18146  2.89801  2.37887  2.77519  2.98518  4.58477  3.61503
          0.02703  4.74960  4.01694  0.61958  0.77255  0.82045  0.58023
    339   2.55729  4.25065  3.91988  2.95145  2.81436  3.75473  4.20013  2.15295  3.41403  2.44437  2.19468  3.89093  4.26311  3.78658  3.74041  3.18248  3.01702  1.70869  4.86412  3.49388   2206 v - - -
          2.68618  4.42225  2.77519  2.73123  3.46354  2.40513  3.72494  3.29354  2.67741  2.69355  4.24690  2.90347  2.73739  3.18146  2.89801  2.37887  2.77519  2.98518  4.58477  3.61503
          0.04663  4.73570  3.30276  0.61958  0.77255  0.84190  0.56368
    340   2.14654  5.31354  2.32242  2.24490  4.64753  3.33365  3.76731  4.13091  2.47526  3.61480  4.36150  2.92794  2.33964  2.31022  3.02302  2.52829  3.04868  3.69909  5.75189  4.33837   2207 a - - -
          2.68618  4.42225  2.77519  2.73123  3.46354  2.40513  3.72494  3.29354  2.67741  2.69355  4.24690  2.90347  2.73739  3.18146  2.89801  2.37887  2.77519  2.98518  4.58477  3.61503
          0.01357  4.70264  5.42498  0.61958  0.77255  0.89003  0.52872
    341   1.29527  4.35443  3.73818  3.37099  3.22508  3.81531  4.10461  2.82162  3.29198  2.26586  3.47039  3.68426  4.19632  3.55781  3.56488  2.81466  3.01051  2.50853  3.38563  3.73165   2208 a - - -
          2.68618  4.42225  2.77519  2.73123  3.46354  2.40513  3.72494  3.29354  2.67741  2.69355  4.24690  2.90347  2.73739  3.18146  2.89801  2.37887  2.77519  2.98518  4.58477  3.61503
          0.03330  4.70264  3.74314  0.61958  0.77255  0.89003  0.52872
    342   2.30626  4.24537  3.84182  3.77409  3.34079  3.92526  4.23869  2.24313  3.37822  1.46773  2.46442  3.94429  4.28980  3.84308  3.78770  3.21856  3.03197  2.13532  4.87235  3.68615   2209 l - - -
          2.68618  4.42225  2.77519  2.73123  3.46354  2.40513  3.72494  3.29354  2.67741  2.69355  4.24690  2.90347  2.73739  3.18146  2.89801  2.37887  2.77519  2.98518  4.58477  3.61503
          0.03652  4.68317  3.62635  0.61958  0.77255  0.91662  0.51060
    343   2.75576  4.28161  3.74698  3.47448  1.64151  3.82843  4.11527  2.57177  3.25521  2.32978  3.39458  3.54586  3.98022  3.62399  3.61053  2.82573  2.84846  2.49454  4.87847  2.50257   2210 f - - -
          2.68618  4.42225  2.77519  2.73123  3.46354  2.40513  3.72494  3.29354  2.67741  2.69355  4.24690  2.90347  2.73739  3.18146  2.89801  2.37887  2.77519  2.98518  4.58477  3.61503
          0.01415  4.66080  5.38315  0.61958  0.77255  0.94573  0.49167
    344   2.78351  5.08583  3.22859  2.64734  3.66961  3.64255  3.22276  3.64726  1.76746  2.86639  4.15182  3.15716  4.02521  2.93002  1.67267  2.78593  3.06507  3.44159  5.53991  4.21676   2211 r - - -
          2.68618  4.42225  2.77519  2.73123  3.46354  2.40513  3.72494  3.29354  2.67741  2.69355  4.24690  2.90347  2.73739  3.18146  2.89801  2.37887  2.77519  2.98518  4.58477  3.61503
          0.01415  4.66080  5.38315  0.61958  0.77255  0.94573  0.49167
    345   3.62391  4.82998  5.64065  5.15941  3.94887  5.19413  5.84182  0.65570  5.07374  2.09023  3.69325  5.33792  5.38789  5.26877  5.21144  4.62238  3.87849  1.63750  6.09628  4.93179   2212 I - - -
          2.68618  4.42225  2.77519  2.73123  3.46354  2.40513  3.72494  3.29354  2.67741  2.69355  4.24690  2.90347  2.73739  3.18146  2.89801  2.37887  2.77519  2.98518  4.58477  3.61503
          0.01415  4.66080  5.38315  0.61958  0.77255  0.94573  0.49167
    346   2.75542  4.52789  3.60933  3.04992  3.71730  1.67628  4.00512  3.06507  2.98139  2.71155  3.17337  3.45643  4.10742  3.31025  2.89147  2.62880  3.00507  2.05332  5.14669  3.90696   2213 g - - -
          2.68618  4.42225  2.77519  2.73123  3.46354  2.40513  3.72494  3.29354  2.67741  2.69355  4.24690  2.90347  2.73739  3.18146  2.89801  2.37887  2.77519  2.98518  4.58477  3.61503
          0.01415  4.66080  5.38315  0.61958  0.77255  0.87377  0.54022
    347   2.75869  5.17424  2.95864  2.41620  3.42182  3.54731  3.53832  3.94225  2.41995  3.34940  4.22500  2.60121  3.93974  2.10244  2.00823  2.69447  2.75323  3.35544  5.62926  3.84300   2214 r - - -
          2.68618  4.42225  2.77519  2.73123  3.46354  2.40513  3.72494  3.29354  2.67741  2.69355  4.24690  2.90347  2.73739  3.18146  2.89801  2.37887  2.77519  2.98518  4.58477  3.61503
          0.05451  4.68340  3.12798  0.61958  0.77255  0.84506  0.56130
    348   2.81504  5.24297  2.12538  2.49052  4.59015  2.09500  3.79775  4.05939  2.42804  3.44131  4.33676  2.94787  3.97245  2.91260  3.06851  2.00839  2.55632  3.64615  5.73293  4.33377   2215 s - - -
          2.68628  4.42128  2.77501  2.73134  3.46364  2.40502  3.72505  3.29364  2.67694  2.69365  4.24700  2.90348  2.73750  3.18149  2.89811  2.37889  2.77530  2.98529  4.58487  3.61513
          0.45830  1.01315  5.38840  0.10519  2.30416  0.68751  0.69882
    349   2.66986  5.25611  2.01605  2.01560  4.57867  3.56442  3.76370  4.05058  2.43163  3.38385  4.30389  2.88763  3.96420  2.86881  3.00396  2.46225  2.25989  3.63483  5.70197  3.11893   2217 e - - -
          2.68618  4.42225  2.77519  2.73123  3.46354  2.40513  3.72494  3.29354  2.67741  2.69355  4.24690  2.90347  2.73739  3.18146  2.89801  2.37887  2.77519  2.98518  4.58477  3.61503
          0.01294  4.74960  5.47194  0.61958  0.77255  0.82045  0.58023
    350   2.55094  4.68505  3.42654  2.66547  3.85342  3.69639  3.15949  3.05806  2.83978  1.91002  3.66411  2.72220  3.92083  3.16733  3.25134  2.55375  2.27598  2.62991  5.24102  3.97145   2218 l - - -
          2.68618  4.42225  2.77519  2.73123  3.46354  2.40513  3.72494  3.29354  2.67741  2.69355  4.24690  2.90347  2.73739  3.18146  2.89801  2.37887  2.77519  2.98518  4.58477  3.61503
          0.01294  4.74960  5.47194  0.61958  0.77255  0.82045  0.58023
    351   3.87424  5.47561  4.71244  4.44544  4.16739  4.32963  5.01006  4.54798  4.24818  4.02983  5.12192  4.65575  0.31715  4.68038  4.42532  4.06696  4.26210  4.28648  2.97099  4.18825   2219 P - - -
          2.68618  4.42225  2.77519  2.73123  3.46354  2.40513  3.72494  3.29354  2.67741  2.69355  4.24690  2.90347  2.73739  3.18146  2.89801  2.37887  2.77519  2.98518  4.58477  3.61503
          0.01294  4.74960  5.47194  0.61958  0.77255  0.82045  0.58023
    352   2.71093  5.21329  2.42121  2.01652  4.11062  3.56579  3.48404  3.99207  2.47146  3.21859  3.85149  2.88307  2.21824  2.77800  2.84570  2.75745  3.01092  3.25930  5.66495  3.61152   2220 e - - -
          2.68618  4.42225  2.77519  2.73123  3.46354  2.40513  3.72494  3.29354  2.67741  2.69355  4.24690  2.90347  2.73739  3.18146  2.89801  2.37887  2.77519  2.98518  4.58477  3.61503
          0.01294  4.74960  5.47194  0.61958  0.77255  0.82045  0.58023
    353   3.58255  4.81166  5.60969  5.08696  3.09092  5.06531  5.57068  0.85882  4.98208  1.94511  3.61840  5.21217  5.27481  5.10859  5.05925  4.45429  3.82530  1.46966  5.85263  4.70572   2221 i - - -
          2.68618  4.42225  2.77519  2.73123  3.46354  2.40513  3.72494  3.29354  2.67741  2.69355  4.24690  2.90347  2.73739  3.18146  2.89801  2.37887  2.77519  2.98518  4.58477  3.61503
          0.01294  4.74960  5.47194  0.61958  0.77255  0.82045  0.58023
    354   2.98077  4.97066  3.49301  3.11006  4.36216  3.69085  4.18909  3.90754  2.89817  3.52370  4.39411  3.51441  0.85339  3.41411  2.81071  2.83426  3.30721  3.55936  5.67318  3.84871   2222 p - - -
          2.68618  4.42225  2.77519  2.73123  3.46354  2.40513  3.72494  3.29354  2.67741  2.69355  4.24690  2.90347  2.73739  3.18146  2.89801  2.37887  2.77519  2.98518  4.58477  3.61503
          0.01294  4.74960  5.47194  0.61958  0.77255  0.82045  0.58023
    355   2.71603  4.39755  1.56562  2.07891  4.54528  3.56567  3.75988  3.76099  2.44129  3.52161  4.27714  2.92144  3.73800  2.86657  2.86561  2.60914  3.01768  3.20920  5.67821  4.28417   2223 d - - -
          2.68618  4.42225  2.77519  2.73123  3.46354  2.40513  3.72494  3.29354  2.67741  2.69355  4.24690  2.90347  2.73739  3.18146  2.89801  2.37887  2.77519  2.98518  4.58477  3.61503
          0.01294  4.74960  5.47194  0.61958  0.77255  0.82045  0.58023
    356   2.78007  5.13694  2.73401  2.46441  4.42332  3.39561  2.99857  3.86988  2.46072  3.31209  4.02522  2.80755  3.97165  2.89388  2.91748  1.96059  2.16802  3.27778  3.93036  3.68840   2224 s - - -
          2.68618  4.42225  2.77519  2.73123  3.46354  2.40513  3.72494  3.29354  2.67741  2.69355  4.24690  2.90347  2.73739  3.18146  2.89801  2.37887  2.77519  2.98518  4.58477  3.61503
          0.01294  4.74960  5.47194  0.61958  0.77255  0.82045  0.58023
    357   4.06413  5.25715  5.97255  5.39612  3.44177  5.48800  5.78077  2.00089  5.26847  0.51026  2.70404  5.63426  5.46598  5.11131  5.21426  4.89256  4.26385  2.64082  5.72154  4.79862   2225 L - - -
          2.68618  4.42225  2.77519  2.73123  3.46354  2.40513  3.72494  3.29354  2.67741  2.69355  4.24690  2.90347  2.73739  3.18146  2.89801  2.37887  2.77519  2.98518  4.58477  3.61503
          0.01294  4.74960  5.47194  0.61958  0.77255  0.82045  0.58023
    358   2.57481  4.64325  4.03929  3.80810  5.05971  3.39135  4.88267  4.51463  3.89485  4.18050  4.97125  3.86859  2.57026  4.15689  4.18195  0.56511  3.04566  3.82456  6.37249  5.18961   2226 S - - -
          2.68618  4.42225  2.77519  2.73123  3.46354  2.40513  3.72494  3.29354  2.67741  2.69355  4.24690  2.90347  2.73739  3.18146  2.89801  2.37887  2.77519  2.98518  4.58477  3.61503
          0.01294  4.74960  5.47194  0.61958  0.77255  0.82045  0.58023
    359   2.70560  3.32680  2.93303  2.05284  4.23762  3.61184  3.82602  3.65502  2.62855  2.34518  4.07008  2.96262  2.15257  2.97624  3.09321  2.61482  3.02300  3.32981  5.50096  4.16447   2227 e - - -
          2.68618  4.42225  2.77519  2.73123  3.46354  2.40513  3.72494  3.29354  2.67741  2.69355  4.24690  2.90347  2.73739  3.18146  2.89801  2.37887  2.77519  2.98518  4.58477  3.61503
          0.01294  4.74960  5.47194  0.61958  0.77255  0.82045  0.58023
    360   2.91985  5.42864  1.37891  1.80850  4.75448  3.58493  3.84958  3.81283  2.40133  3.47303  4.48260  3.04938  4.03245  2.67922  3.13358  2.86914  3.15938  3.81027  5.86322  4.44095   2228 d - - -
          2.68618  4.42225  2.77519  2.73123  3.46354  2.40513  3.72494  3.29354  2.67741  2.69355  4.24690  2.90347  2.73739  3.18146  2.89801  2.37887  2.77519  2.98518  4.58477  3.61503
          0.01294  4.74960  5.47194  0.61958  0.77255  0.82045  0.58023
    361   1.05351  4.52957  4.17712  3.75007  4.13795  2.09839  4.59110  1.97345  3.70385  3.16867  4.09746  3.89500  4.25122  3.97342  3.96945  3.01021  3.16681  2.97203  5.61664  4.41657   2229 a - - -
          2.68618  4.42225  2.77519  2.73123  3.46354  2.40513  3.72494  3.29354  2.67741  2.69355  4.24690  2.90347  2.73739  3.18146  2.89801  2.37887  2.77519  2.98518  4.58477  3.61503
          0.01294  4.74960  5.47194  0.61958  0.77255  0.82045  0.58023
    362   3.10930  5.46036  3.44323  2.81514  4.87575  3.82181  3.86096  4.28166  1.51560  3.72054  4.51566  3.07959  4.19047  2.47460  1.63976  3.07876  2.11755  3.89570  5.79149  4.51229   2230 k - - -
          2.68618  4.42225  2.77519  2.73123  3.46354  2.40513  3.72494  3.29354  2.67741  2.69355  4.24690  2.90347  2.73739  3.18146  2.89801  2.37887  2.77519  2.98518  4.58477  3.61503
          0.01294  4.74960  5.47194  0.61958  0.77255  0.82045  0.58023
    363   2.91582  5.43881  1.25955  2.44908  4.73074  3.60505  2.37349  4.20736  2.67052  2.86654  4.50656  2.86299  4.07847  3.03929  3.23699  2.93835  3.22973  3.80616  5.88725  4.47105   2231 d - - -
          2.68618  4.42225  2.77519  2.73123  3.46354  2.40513  3.72494  3.29354  2.67741  2.69355  4.24690  2.90347  2.73739  3.18146  2.89801  2.37887  2.77519  2.98518  4.58477  3.61503
          0.01294  4.74960  5.47194  0.61958  0.77255  0.82045  0.58023
    364   4.59927  5.75065  5.47837  5.40784  0.24317  4.93093  4.58474  4.12938  5.32502  3.31677  4.75142  5.13546  5.41336  5.26959  5.22927  4.77137  4.92129  4.16955  4.69651  3.00624   2232 F - - -
          2.68618  4.42225  2.77519  2.73123  3.46354  2.40513  3.72494  3.29354  2.67741  2.69355  4.24690  2.90347  2.73739  3.18146  2.89801  2.37887  2.77519  2.98518  4.58477  3.61503
          0.01294  4.74960  5.47194  0.61958  0.77255  0.82045  0.58023
    365   3.82035  5.02910  5.80568  5.26926  3.64309  5.29914  5.74293  1.44290  5.15746  0.80115  3.38603  5.45094  5.40278  5.15587  5.18141  4.70407  4.04891  1.91979  5.83795  4.81380   2233 l - - -
          2.68618  4.42225  2.77519  2.73123  3.46354  2.40513  3.72494  3.29354  2.67741  2.69355  4.24690  2.90347  2.73739  3.18146  2.89801  2.37887  2.77519  2.98518  4.58477  3.61503
          0.01294  4.74960  5.47194  0.61958  0.77255  0.82045  0.58023
    366   2.70161  4.93512  3.25182  2.34158  4.15982  3.52082  3.84524  3.56364  2.57121  2.17288  3.05398  3.19642  4.03481  2.95339  1.81885  2.54311  3.03500  3.25959  5.44438  4.13046   2234 r - - -
          2.68618  4.42225  2.77519  2.73123  3.46354  2.40513  3.72494  3.29354  2.67741  2.69355  4.24690  2.90347  2.73739  3.18146  2.89801  2.37887  2.77519  2.98518  4.58477  3.61503
          0.01294  4.74960  5.47194  0.61958  0.77255  0.82045  0.58023
    367   2.81134  5.23104  3.22300  2.64271  4.54909  3.66786  3.80945  3.98060  1.56508  2.44458  4.28874  3.04764  4.05159  2.46017  2.39980  2.88269  2.34148  3.60910  5.66018  4.32177   2235 k - - -
          2.68618  4.42225  2.77519  2.73123  3.46354  2.40513  3.72494  3.29354  2.67741  2.69355  4.24690  2.90347  2.73739  3.18146  2.89801  2.37887  2.77519  2.98518  4.58477  3.61503
          0.01294  4.74960  5.47194  0.61958  0.77255  0.32204  1.28979
    368   2.84289  0.55986  5.05731  4.93005  5.15213  3.56390  5.49404  4.58333  4.77798  4.37118  5.21557  4.40473  4.41461  4.96453  4.81841  1.69287  3.41398  3.91998  6.55280  5.42934   2236 C - - -
          2.68618  4.42225  2.77519  2.73123  3.46354  2.40513  3.72494  3.29354  2.67741  2.69355  4.24690  2.90347  2.73739  3.18146  2.89801  2.37887  2.77519  2.98518  4.58477  3.61503
          0.02856  4.91603  3.87127  0.61958  0.77255  0.48576  0.95510
    369   3.87175  5.16583  5.49244  5.03173  1.08100  4.96771  4.75110  2.99920  4.84688  0.98925  3.56671  4.98296  5.22004  4.83567  4.84068  3.89972  4.10415  3.12226  4.91486  3.38329   2237 l - - -
          2.68618  4.42225  2.77519  2.73123  3.46354  2.40513  3.72494  3.29354  2.67741  2.69355  4.24690  2.90347  2.73739  3.18146  2.89801  2.37887  2.77519  2.98518  4.58477  3.61503
          0.18283  4.89860  1.83487  0.61958  0.77255  0.45931  0.99891
    370   2.46819  5.27346  2.90041  2.42147  4.60869  3.56768  3.45624  4.08422  1.48716  3.57208  4.31803  2.95453  3.96207  2.23339  2.87952  2.62134  3.02563  3.22137  5.70963  4.30973   2238 k - - -
          2.68618  4.42225  2.77519  2.73123  3.46354  2.40513  3.72494  3.29354  2.67741  2.69355  4.24690  2.90347  2.73739  3.18146  2.89801  2.37887  2.77519  2.98518  4.58477  3.61503
          0.01294  4.74960  5.47194  0.61958  0.77255  0.82045  0.58023
    371   2.78718  5.13908  2.95163  2.41516  4.42601  3.58626  3.77745  3.87081  1.79465  2.93230  3.94667  3.08197  3.74945  2.78247  2.04984  2.69934  3.01772  2.66779  4.74246  4.23752   2239 k - - -
          2.68618  4.42225  2.77519  2.73123  3.46354  2.40513  3.72494  3.29354  2.67741  2.69355  4.24690  2.90347  2.73739  3.18146  2.89801  2.37887  2.77519  2.98518  4.58477  3.61503
          0.01294  4.74960  5.47194  0.61958  0.77255  0.82045  0.58023
    372   2.83121  5.32652  1.86717  2.05855  4.65848  3.56700  3.60189  4.14026  2.48975  3.62580  3.88486  1.83413  3.98083  2.88817  2.92876  2.79169  3.06543  3.45942  5.76391  4.35247   2240 n - - -
          2.68618  4.42225  2.77519  2.73123  3.46354  2.40513  3.72494  3.29354  2.67741  2.69355  4.24690  2.90347  2.73739  3.18146  2.89801  2.37887  2.77519  2.98518  4.58477  3.61503
          0.01294  4.74960  5.47194  0.61958  0.77255  0.82045  0.58023
    373   2.64470  5.03941  3.21052  2.70331  4.40925  3.60891  3.67378  3.83403  2.66419  3.41730  4.22396  3.20620  1.46872  2.94251  2.79460  2.07460  2.92685  3.47557  5.63384  4.30230   2241 p - - -
          2.68618  4.42225  2.77519  2.73123  3.46354  2.40513  3.72494  3.29354  2.67741  2.69355  4.24690  2.90347  2.73739  3.18146  2.89801  2.37887  2.77519  2.98518  4.58477  3.61503
          0.01294  4.74960  5.47194  0.61958  0.77255  0.82045  0.58023
    374   2.28403  5.28665  2.88317  1.92028  4.62758  3.39122  3.58268  4.11067  2.28958  3.58993  4.32890  2.54968  3.95182  2.84458  2.23741  2.34230  2.80566  3.67517  5.72142  4.31277   2242 e - - -
          2.68618  4.42225  2.77519  2.73123  3.46354  2.40513  3.72494  3.29354  2.67741  2.69355  4.24690  2.90347  2.73739  3.18146  2.89801  2.37887  2.77519  2.98518  4.58477  3.61503
          0.03513  4.74960  3.65473  0.61958  0.77255  0.82045  0.58023
    375   2.79269  5.26233  3.04372  1.69060  4.59532  3.56448  3.75006  4.06806  2.26827  2.99122  4.30789  2.69053  3.95910  1.99042  2.81876  2.63221  3.02282  3.36494  5.69894  4.30223   2243 e - - -
          2.68618  4.42225  2.77519  2.73123  3.46354  2.40513  3.72494  3.29354  2.67741  2.69355  4.24690  2.90347  2.73739  3.18146  2.89801  2.37887  2.77519  2.98518  4.58477  3.61503
          0.01323  4.72769  5.45004  0.61958  0.77255  0.81312  0.58604
    376   4.29358  5.90803  4.88559  4.30415  5.51024  4.50139  4.85521  5.19813  3.10779  4.55059  5.58494  4.56944  5.01585  4.08768  0.21839  4.37784  4.53547  4.89369  6.26827  5.33052   2244 R - - -
          2.68618  4.42225  2.77519  2.73123  3.46354  2.40513  3.72494  3.29354  2.67741  2.69355  4.24690  2.90347  2.73739  3.18146  2.89801  2.37887  2.77519  2.98518  4.58477  3.61503
          0.01307  4.73955  5.46190  0.61958  0.77255  0.83603  0.56815
    377   2.73339  4.71575  3.48598  2.93126  3.90135  3.20649  3.96103  3.28607  2.63300  2.79350  3.83340  3.38126  1.51789  3.20487  3.07305  2.96975  3.06567  3.03023  2.71962  4.01367   2245 p - - -
          2.68618  4.42225  2.77519  2.73123  3.46354  2.40513  3.72494  3.29354  2.67741  2.69355  4.24690  2.90347  2.73739  3.18146  2.89801  2.37887  2.77519  2.98518  4.58477  3.61503
          0.01307  4.73955  5.46190  0.61958  0.77255  0.83603  0.56815
    378   2.94740  5.22879  1.83038  2.67790  4.80673  3.38439  4.09157  4.27427  2.97223  3.82576  4.62248  3.10349  4.11947  3.24229  3.47583  2.26066  1.24451  3.82723  6.01086  4.62165   2246 t - - -
          2.68618  4.42225  2.77519  2.73123  3.46354  2.40513  3.72494  3.29354  2.67741  2.69355  4.24690  2.90347  2.73739  3.18146  2.89801  2.37887  2.77519  2.98518  4.58477  3.61503
          0.01307  4.73955  5.46190  0.61958  0.77255  0.80099  0.59581
    379   0.81828  3.44303  4.47315  3.97692  3.92224  3.71629  4.62624  2.67623  3.86937  2.92898  3.88767  4.04441  4.32095  4.10510  4.07106  2.98015  3.16818  2.26785  5.45019  4.26232   2247 a - - -
          2.68618  4.42225  2.77519  2.73123  3.46354  2.40513  3.72494  3.29354  2.67741  2.69355  4.24690  2.90347  2.73739  3.18146  2.89801  2.37887  2.77519  2.98518  4.58477  3.61503
          0.01294  4.74960  5.47194  0.61958  0.77255  0.82045  0.58023
    380   2.12877  5.23407  2.65287  2.30123  4.33806  3.30226  3.75472  4.02549  1.98228  3.19865  4.28208  3.04062  3.95724  2.85952  2.98860  2.13129  2.47486  3.61242  5.68202  4.28573   2248 k - - -
          2.68618  4.42225  2.77519  2.73123  3.46354  2.40513  3.72494  3.29354  2.67741  2.69355  4.24690  2.90347  2.73739  3.18146  2.89801  2.37887  2.77519  2.98518  4.58477  3.61503
          0.01294  4.74960  5.47194  0.61958  0.77255  0.82045  0.58023
    381   2.73001  4.64757  3.03470  1.64722  4.40829  3.58349  3.77992  3.85160  2.54532  3.40415  3.28168  3.08170  3.97614  2.33564  3.02372  2.68415  2.12260  3.48240  5.59878  3.97346   2249 e - - -
          2.68618  4.42225  2.77519  2.73123  3.46354  2.40513  3.72494  3.29354  2.67741  2.69355  4.24690  2.90347  2.73739  3.18146  2.89801  2.37887  2.77519  2.98518  4.58477  3.61503
          0.01294  4.74960  5.47194  0.61958  0.77255  0.82045  0.58023
    382   3.84093  5.24928  4.96308  4.60892  3.65096  4.74168  5.19172  2.91983  3.80540  0.38159  3.55061  4.85606  5.11278  4.63260  4.34910  4.29230  4.11301  3.06025  5.63995  4.46703   2250 L - - -
          2.68618  4.42225  2.77519  2.73123  3.46354  2.40513  3.72494  3.29354  2.67741  2.69355  4.24690  2.90347  2.73739  3.18146  2.89801  2.37887  2.77519  2.98518  4.58477  3.61503
          0.01294  4.74960  5.47194  0.61958  0.77255  0.82045  0.58023
    383   4.11165  5.33769  5.88697  5.34924  3.43333  5.44145  5.75599  2.61047  5.13380  0.37977  3.03222  5.59510  5.47191  5.07989  5.12198  4.87553  4.32851  2.70455  5.71860  4.73552   2251 L - - -
          2.68618  4.42225  2.77519  2.73123  3.46354  2.40513  3.72494  3.29354  2.67741  2.69355  4.24690  2.90347  2.73739  3.18146  2.89801  2.37887  2.77519  2.98518  4.58477  3.61503
          0.01294  4.74960  5.47194  0.61958  0.77255  0.82045  0.58023
    384   2.78665  5.29548  2.57580  2.15455  4.63947  3.55556  2.96868  4.12479  2.18811  3.34471  4.33687  2.34409  3.95140  2.49290  2.79439  2.07530  3.01804  3.68563  5.72814  4.31752   2252 s - - -
          2.68618  4.42225  2.77519  2.73123  3.46354  2.40513  3.72494  3.29354  2.67741  2.69355  4.24690  2.90347  2.73739  3.18146  2.89801  2.37887  2.77519  2.98518  4.58477  3.61503
          0.01294  4.74960  5.47194  0.61958  0.77255  0.82045  0.58023
    385   3.57511  5.50925  3.53098  3.26149  3.43663  4.10045  0.66619  4.24488  2.94953  3.67181  4.69442  3.67673  4.57789  3.14848  3.20288  3.57809  3.81211  3.99320  4.98114  3.16602   2253 H - - -
          2.68618  4.42225  2.77519  2.73123  3.46354  2.40513  3.72494  3.29354  2.67741  2.69355  4.24690  2.90347  2.73739  3.18146  2.89801  2.37887  2.77519  2.98518  4.58477  3.61503
          0.01294  4.74960  5.47194  0.61958  0.77255  0.32204  1.28979
    386   2.63227  4.62532  3.42781  2.79500  4.45883  3.69940  4.08780  3.86772  2.85059  3.47951  4.30455  3.39761  1.02043  3.16323  2.83382  2.68679  3.20707  3.51651  5.71871  4.41901   2254 p - - -
          2.68618  4.42225  2.77519  2.73123  3.46354  2.40513  3.72494  3.29354  2.67741  2.69355  4.24690  2.90347  2.73739  3.18146  2.89801  2.37887  2.77519  2.98518  4.58477  3.61503
          0.01095  4.91603  5.63837  0.61958  0.77255  0.48576  0.95510
    387   3.89952  5.15602  5.46093  5.03595  0.86214  4.91221  4.34718  3.33093  4.82943  1.66916  3.89061  4.80715  5.18730  4.77566  4.78590  4.26165  3.79225  3.34773  2.22412  2.85460   2255 f - - -
          2.68618  4.42225  2.77519  2.73123  3.46354  2.40513  3.72494  3.29354  2.67741  2.69355  4.24690  2.90347  2.73739  3.18146  2.89801  2.37887  2.77519  2.98518  4.58477  3.61503
          0.01095  4.91603  5.63837  0.61958  0.77255  0.48576  0.95510
    388   3.25284  4.75219  5.45331  4.87888  2.05484  4.78041  5.16941  1.66313  4.71572  1.41351  3.52090  4.93785  5.04637  4.80833  4.73928  4.12738  3.69506  1.42962  5.52285  4.39119   2256 l - - -
          2.68618  4.42225  2.77519  2.73123  3.46354  2.40513  3.72494  3.29354  2.67741  2.69355  4.24690  2.90347  2.73739  3.18146  2.89801  2.37887  2.77519  2.98518  4.58477  3.61503
          0.19391  4.91603  1.77822  0.61958  0.77255  0.48576  0.95510
    389   2.65282  4.03185  3.01633  2.66930  4.12018  3.62665  3.71146  2.83996  2.40213  3.15120  3.67089  3.17863  4.01515  2.93589  1.75746  2.72877  2.40285  3.13990  5.41920  3.89698   2257 r - - -
          2.68618  4.42225  2.77519  2.73123  3.46354  2.40513  3.72494  3.29354  2.67741  2.69355  4.24690  2.90347  2.73739  3.18146  2.89801  2.37887  2.77519  2.98518  4.58477  3.61503
          0.02279  4.72978  4.28998  0.61958  0.77255  0.84258  0.56317
    390   2.77330  5.20654  2.96032  2.38577  4.52149  2.71595  3.74783  3.84603  2.49282  3.38454  4.25565  1.76016  3.95091  2.42675  2.51248  2.75080  2.93325  3.38175  4.62773  4.26648   2258 n - - -
          2.68618  4.42225  2.77519  2.73123  3.46354  2.40513  3.72494  3.29354  2.67741  2.69355  4.24690  2.90347  2.73739  3.18146  2.89801  2.37887  2.77519  2.98518  4.58477  3.61503
          0.09693  4.72031  2.48325  0.61958  0.77255  0.85667  0.55265
    391   2.74140  4.32561  2.55685  2.41095  4.28024  3.55627  3.75553  3.47290  2.13268  2.70837  4.08352  3.06847  3.48136  2.88952  3.00864  1.99153  2.81568  2.84979  5.50631  4.15299   2259 s - - -
          2.68618  4.42225  2.77519  2.73123  3.46354  2.40513  3.72494  3.29354  2.67741  2.69355  4.24690  2.90347  2.73739  3.18146  2.89801  2.37887  2.77519  2.98518  4.58477  3.61503
          0.02836  4.54778  4.05278  0.61958  0.77255  0.96681  0.47851
    392   2.71002  5.02263  2.77413  2.35014  4.29499  3.51746  3.11456  3.73201  2.44786  2.63461  3.42683  3.02162  3.72967  2.65535  2.10778  2.71492  2.78397  2.91442  5.50100  4.13994   2260 r - - -
          2.68618  4.42225  2.77519  2.73123  3.46354  2.40513  3.72494  3.29354  2.67741  2.69355  4.24690  2.90347  2.73739  3.18146  2.89801  2.37887  2.77519  2.98518  4.58477  3.61503
          0.04357  4.53548  3.44483  0.61958  0.77255  0.98028  0.47033
    393   2.71783  5.21014  2.82253  2.22585  4.55139  3.48543  3.45320  4.03070  2.21192  3.51079  4.25332  2.59879  2.86701  2.45196  2.06356  2.63901  2.94823  3.48288  5.64193  4.23881   2261 r - - -
          2.68618  4.42225  2.77519  2.73123  3.46354  2.40513  3.72494  3.29354  2.67741  2.69355  4.24690  2.90347  2.73739  3.18146  2.89801  2.37887  2.77519  2.98518  4.58477  3.61503
          0.14959  4.50841  2.05631  0.61958  0.77255  1.00873  0.45363
    394   2.01437  5.00386  2.62202  2.15268  4.28487  3.46351  3.53073  3.56966  2.34801  3.15962  3.39348  2.96194  3.31629  2.78347  2.90655  2.50400  2.89480  3.35966  5.47723  4.10863   2262 a - - -
          2.69044  4.42726  2.77097  2.72633  3.46612  2.40645  3.72330  3.29442  2.67706  2.69365  4.24913  2.90715  2.74127  3.18384  2.90059  2.36901  2.77452  2.98544  4.59528  3.62147
          1.02572  0.48978  3.55083  4.38159  0.01258  0.72710  0.66031
    395   2.70862  4.34490  2.94229  2.47226  3.43085  3.39616  3.76953  3.44640  2.41961  3.07470  3.31918  3.04590  2.25272  2.93962  2.87611  2.47838  2.88401  2.81442  5.34512  3.69986   2469 p - - -
          2.68618  4.42225  2.77519  2.73123  3.46354  2.40513  3.72494  3.29354  2.67741  2.69355  4.24690  2.90347  2.73739  3.18146  2.89801  2.37887  2.77519  2.98518  4.58477  3.61503
          0.01597  4.54075  5.26309  0.61958  0.77255  0.97455  0.47379
    396   2.57972  4.79251  2.69011  2.58905  4.00012  3.56923  3.78240  3.01313  2.57622  1.93925  3.87293  2.60184  3.76468  2.96213  2.76738  2.78061  2.81346  2.86481  5.31786  4.00977   2470 l - - -
          2.68618  4.42225  2.77519  2.73123  3.46354  2.40513  3.72494  3.29354  2.67741  2.69355  4.24690  2.90347  2.73739  3.18146  2.89801  2.37887  2.77519  2.98518  4.58477  3.61503
          0.01597  4.54075  5.26309  0.61958  0.77255  0.94795  0.49026
    397   2.71509  4.54301  1.99762  2.36452  4.46673  2.65777  3.69106  3.80112  2.27559  3.21256  4.20072  2.97901  3.27870  2.79826  2.80559  2.38677  2.86696  3.52600  5.60276  4.21059   2471 d - - -
          2.68618  4.42225  2.77519  2.73123  3.46354  2.40513  3.72494  3.29354  2.67741  2.69355  4.24690  2.90347  2.73739  3.18146  2.89801  2.37887  2.77519  2.98518  4.58477  3.61503
          0.01582  4.55001  5.27236  0.61958  0.77255  0.96433  0.48004
    398   2.66662  4.82624  3.09415  2.57710  4.04147  3.56670  3.77562  3.24688  1.90600  2.34190  3.00178  3.01560  3.95505  2.80814  3.04655  2.38018  2.73500  3.14495  5.34524  4.03131   2472 k - - -
          2.68618  4.42225  2.77519  2.73123  3.46354  2.40513  3.72494  3.29354  2.67741  2.69355  4.24690  2.90347  2.73739  3.18146  2.89801  2.37887  2.77519  2.98518  4.58477  3.61503
          0.01582  4.55001  5.27236  0.61958  0.77255  0.66311  0.72411
    399   2.63429  3.05980  2.90092  2.57991  4.04150  3.06467  3.82354  3.20731  2.51767  3.07850  3.77675  2.79783  3.52469  3.00304  3.10793  2.26323  2.98218  2.18116  5.35926  4.05087   2473 v - - -
          2.68618  4.42225  2.77519  2.73123  3.46354  2.40513  3.72494  3.29354  2.67741  2.69355  4.24690  2.90347  2.73739  3.18146  2.89801  2.37887  2.77519  2.98518  4.58477  3.61503
          0.02437  4.66359  4.22379  0.61958  0.77255  0.82045  0.58023
    400   2.74749  4.63165  3.21787  2.84606  3.37265  2.88616  3.69530  2.62017  2.82022  2.26940  3.60643  3.22825  2.87898  2.95633  3.22772  2.11988  2.82195  2.84937  5.19016  3.92401   2474 s - - -
          2.68618  4.42225  2.77519  2.73123  3.46354  2.40513  3.72494  3.29354  2.67741  2.69355  4.24690  2.90347  2.73739  3.18146  2.89801  2.37887  2.77519  2.98518  4.58477  3.61503
          0.01426  4.65347  5.37582  0.61958  0.77255  0.83485  0.56905
    401   2.74646  5.02823  2.98718  1.96384  3.93253  3.13567  3.75956  3.19892  2.48426  3.09817  3.93236  2.92676  2.98716  2.89281  3.01250  2.25530  2.57040  2.92449  5.51430  4.16001   2475 e - - -
          2.68618  4.42225  2.77519  2.73123  3.46354  2.40513  3.72494  3.29354  2.67741  2.69355  4.24690  2.90347  2.73739  3.18146  2.89801  2.37887  2.77519  2.98518  4.58477  3.61503
          0.01426  4.65347  5.37582  0.61958  0.77255  0.80244  0.59463
    402   2.75857  5.23334  2.54965  2.25634  4.56303  2.10022  3.24340  3.65442  2.21486  3.53193  4.27888  3.00402  3.92754  2.82655  2.86252  2.24536  2.77073  3.61586  5.67500  4.27265   2476 g - - -
          2.68618  4.42225  2.77519  2.73123  3.46354  2.40513  3.72494  3.29354  2.67741  2.69355  4.24690  2.90347  2.73739  3.18146  2.89801  2.37887  2.77519  2.98518  4.58477  3.61503
          0.01411  4.66359  5.38593  0.61958  0.77255  0.82045  0.58023
    403   2.54374  5.21486  2.64659  2.21527  4.54101  3.53094  3.72085  3.86987  1.95009  3.51212  3.80226  2.92535  2.57204  2.82378  2.95279  2.23604  2.89949  3.34078  5.65930  4.26014   2477 k - - -
          2.68618  4.42225  2.77519  2.73123  3.46354  2.40513  3.72494  3.29354  2.67741  2.69355  4.24690  2.90347  2.73739  3.18146  2.89801  2.37887  2.77519  2.98518  4.58477  3.61503
          0.01411  4.66359  5.38593  0.61958  0.77255  0.82045  0.58023
    404   2.58840  5.12667  2.79549  2.24144  3.43022  3.54588  3.73943  3.71838  2.39118  3.40965  3.92819  3.03704  2.93008  2.85570  2.63309  2.30459  2.13335  3.48924  5.59170  4.21437   2478 t - - -
          2.68618  4.42225  2.77519  2.73123  3.46354  2.40513  3.72494  3.29354  2.67741  2.69355  4.24690  2.90347  2.73739  3.18146  2.89801  2.37887  2.77519  2.98518  4.58477  3.61503
          0.01411  4.66359  5.38593  0.61958  0.77255  0.82045  0.58023
    405   2.75036  4.38413  2.84108  2.52897  4.37070  3.29565  3.76029  3.66433  2.53025  3.36954  4.15225  1.97245  3.57506  2.88482  3.00807  1.86306  2.62729  3.44409  5.56787  3.83716   2479 s - - -
          2.68618  4.42225  2.77519  2.73123  3.46354  2.40513  3.72494  3.29354  2.67741  2.69355  4.24690  2.90347  2.73739  3.18146  2.89801  2.37887  2.77519  2.98518  4.58477  3.61503
          0.01411  4.66359  5.38593  0.61958  0.77255  0.82045  0.58023
    406   2.70644  4.80405  3.25570  1.91631  3.27466  3.61924  3.60506  3.16981  2.62495  2.59317  3.88636  3.19415  2.48631  3.02219  2.78924  2.78582  2.98308  2.68078  5.33436  4.03286   2480 e - - -
          2.68618  4.42225  2.77519  2.73123  3.46354  2.40513  3.72494  3.29354  2.67741  2.69355  4.24690  2.90347  2.73739  3.18146  2.89801  2.37887  2.77519  2.98518  4.58477  3.61503
          0.01442  4.64241  5.36475  0.61958  0.77255  0.82045  0.58023
    407   2.02477  4.07135  2.91286  2.69164  3.57115  3.61209  3.82804  3.38501  2.61470  2.25610  3.87403  2.94381  3.26989  3.01763  2.46155  2.77039  2.83712  2.98697  5.32276  4.02213   2481 a - - -
          2.68618  4.42225  2.77519  2.73123  3.46354  2.40513  3.72494  3.29354  2.67741  2.69355  4.24690  2.90347  2.73739  3.18146  2.89801  2.37887  2.77519  2.98518  4.58477  3.61503
          0.01442  4.64241  5.36475  0.61958  0.77255  0.82045  0.58023
    408   2.74314  3.39997  2.58621  2.19794  4.40105  3.37102  3.73477  3.26738  2.42530  3.10248  4.16658  2.58983  3.93266  2.85259  2.88017  2.02798  2.67974  3.47167  5.57802  4.20288   2482 s - - -
          2.68618  4.42225  2.77519  2.73123  3.46354  2.40513  3.72494  3.29354  2.67741  2.69355  4.24690  2.90347  2.73739  3.18146  2.89801  2.37887  2.77519  2.98518  4.58477  3.61503
          0.01442  4.64241  5.36475  0.61958  0.77255  0.82045  0.58023
    409   2.74561  4.54540  3.50845  2.94305  2.85297  3.69334  3.93420  2.75644  2.34517  2.44538  3.64391  3.37966  4.07483  2.84631  2.60313  2.92863  2.16472  2.61955  5.11565  3.27099   2483 t - - -
          2.68618  4.42225  2.77519  2.73123  3.46354  2.40513  3.72494  3.29354  2.67741  2.69355  4.24690  2.90347  2.73739  3.18146  2.89801  2.37887  2.77519  2.98518  4.58477  3.61503
          0.01442  4.64241  5.36475  0.61958  0.77255  0.82045  0.58023
    410   2.64253  5.21715  2.49739  2.18180  4.54710  3.52216  3.71128  4.02248  2.42009  3.17125  4.04657  2.78126  2.97303  2.81277  2.41044  2.08935  2.80558  3.42289  5.65903  4.25743   2484 s - - -
          2.68618  4.42225  2.77519  2.73123  3.46354  2.40513  3.72494  3.29354  2.67741  2.69355  4.24690  2.90347  2.73739  3.18146  2.89801  2.37887  2.77519  2.98518  4.58477  3.61503
          0.10279  4.64241  2.42982  0.61958  0.77255  0.82045  0.58023
    411   2.60917  4.57451  2.91714  2.83545  3.16231  2.90854  3.87271  2.84572  2.75640  2.48146  2.84915  2.94470  4.02170  3.13035  3.10832  2.49014  2.46368  2.76546  5.13631  3.62178   2485 t - - -
          2.68618  4.42225  2.77519  2.73123  3.46354  2.40513  3.72494  3.29354  2.67741  2.69355  4.24690  2.90347  2.73739  3.18146  2.89801  2.37887  2.77519  2.98518  4.58477  3.61503
          0.01574  4.55535  5.27770  0.61958  0.77255  0.93168  0.50070
    412   2.64992  4.95262  2.97411  2.10417  3.42796  3.53735  3.73949  3.62437  2.44189  3.21573  4.02033  2.79050  2.51766  2.82985  2.99845  2.56043  2.86129  3.07902  3.11699  4.10396   2486 e - - -
          2.68618  4.42225  2.77519  2.73123  3.46354  2.40513  3.72494  3.29354  2.67741  2.69355  4.24690  2.90347  2.73739  3.18146  2.89801  2.37887  2.77519  2.98518  4.58477  3.61503
          0.01602  4.53790  5.26025  0.61958  0.77255  0.93168  0.50070
    413   2.61018  4.88577  2.61893  2.49622  3.67245  3.54508  3.75042  3.53020  2.38336  2.63266  3.63983  3.01345  3.93453  2.90582  2.54776  2.74942  2.10369  2.86769  5.39300  4.06335   2487 t - - -
          2.68618  4.42225  2.77519  2.73123  3.46354  2.40513  3.72494  3.29354  2.67741  2.69355  4.24690  2.90347  2.73739  3.18146  2.89801  2.37887  2.77519  2.98518  4.58477  3.61503
          0.01602  4.53790  5.26025  0.61958  0.77255  0.93168  0.50070
    414   2.11008  5.03102  3.03326  2.42934  4.32068  3.17009  3.73354  3.75796  2.27142  2.87349  4.11095  2.60060  3.91990  2.86284  2.97726  1.89393  2.96021  3.39638  5.52609  4.16541   2488 s - - -
          2.68618  4.42225  2.77519  2.73123  3.46354  2.40513  3.72494  3.29354  2.67741  2.69355  4.24690  2.90347  2.73739  3.18146  2.89801  2.37887  2.77519  2.98518  4.58477  3.61503
          0.01602  4.53790  5.26025  0.61958  0.77255  0.93168  0.50070
    415   2.70747  3.98696  2.88835  2.64157  3.82388  3.57164  3.78576  3.27855  2.50734  2.56521  3.65060  2.13734  3.62835  2.96996  2.97875  2.49457  2.67228  2.63852  5.30199  3.99730   2489 n - - -
          2.68618  4.42225  2.77519  2.73123  3.46354  2.40513  3.72494  3.29354  2.67741  2.69355  4.24690  2.90347  2.73739  3.18146  2.89801  2.37887  2.77519  2.98518  4.58477  3.61503
          0.01602  4.53790  5.26025  0.61958  0.77255  0.93168  0.50070
    416   2.70837  4.69537  3.26571  2.31760  3.66887  3.36178  3.81536  2.78054  2.68826  2.81797  3.78272  2.76127  3.98030  2.56912  3.11843  2.64106  2.75775  2.03385  5.23762  3.95011   2490 v - - -
          2.68618  4.42225  2.77519  2.73123  3.46354  2.40513  3.72494  3.29354  2.67741  2.69355  4.24690  2.90347  2.73739  3.18146  2.89801  2.37887  2.77519  2.98518  4.58477  3.61503
          0.01602  4.53790  5.26025  0.61958  0.77255  0.93168  0.50070
    417   2.70759  4.67525  3.28363  2.48105  3.35869  3.59911  3.82223  3.24163  2.70389  2.40754  3.76369  2.25787  3.10508  3.03790  3.05955  2.53656  2.84545  2.56828  5.22026  3.32460   2491 n - - -
          2.68618  4.42225  2.77519  2.73123  3.46354  2.40513  3.72494  3.29354  2.67741  2.69355  4.24690  2.90347  2.73739  3.18146  2.89801  2.37887  2.77519  2.98518  4.58477  3.61503
          0.01602  4.53790  5.26025  0.61958  0.77255  0.93168  0.50070
    418   2.72988  5.22267  2.56641  2.19282  4.55825  3.38061  3.58104  4.03902  2.43274  3.52364  4.26766  2.95808  3.17466  1.90041  2.70710  2.26265  2.79936  3.60857  5.66001  4.25203   2492 q - - -
          2.68618  4.42225  2.77519  2.73123  3.46354  2.40513  3.72494  3.29354  2.67741  2.69355  4.24690  2.90347  2.73739  3.18146  2.89801  2.37887  2.77519  2.98518  4.58477  3.61503
          0.01602  4.53790  5.26025  0.61958  0.77255  0.93168  0.50070
    419   2.71193  5.09394  3.01520  2.28017  3.69334  2.40485  3.69769  3.84212  2.20865  3.12703  3.82758  2.86195  3.89811  2.41271  2.42314  2.61016  2.94282  3.26427  5.55627  4.17860   2493 k - - -
          2.68618  4.42225  2.77519  2.73123  3.46354  2.40513  3.72494  3.29354  2.67741  2.69355  4.24690  2.90347  2.73739  3.18146  2.89801  2.37887  2.77519  2.98518  4.58477  3.61503
          0.01602  4.53790  5.26025  0.61958  0.77255  0.93168  0.50070
    420   2.44460  5.23033  2.08756  2.10063  4.56462  3.48740  3.69382  4.04614  2.24316  3.26050  4.27585  2.72007  3.28815  2.73975  2.93777  2.27164  2.96889  3.61556  5.66821  4.25841   2494 d - - -
          2.68618  4.42225  2.77519  2.73123  3.46354  2.40513  3.72494  3.29354  2.67741  2.69355  4.24690  2.90347  2.73739  3.18146  2.89801  2.37887  2.77519  2.98518  4.58477  3.61503
          0.01602  4.53790  5.26025  0.61958  0.77255  0.93168  0.50070
    421   2.70947  4.35999  2.92951  2.17989  4.45305  3.08611  3.51290  3.62875  2.30261  3.43141  4.18927  2.92126  3.21737  2.73184  2.61845  1.96112  2.63308  3.51330  5.59220  4.20165   2495 s - - -
          2.68618  4.42225  2.77519  2.73123  3.46354  2.40513  3.72494  3.29354  2.67741  2.69355  4.24690  2.90347  2.73739  3.18146  2.89801  2.37887  2.77519  2.98518  4.58477  3.61503
          0.01602  4.53790  5.26025  0.61958  0.77255  0.93168  0.50070
    422   2.70963  5.09526  2.67829  2.16043  3.90269  3.50326  3.44933  3.69852  2.40450  2.62964  4.14914  2.74206  2.52100  2.59429  2.93719  2.61043  2.94089  3.45946  5.55814  3.72160   2496 e - - -
          2.68618  4.42225  2.77519  2.73123  3.46354  2.40513  3.72494  3.29354  2.67741  2.69355  4.24690  2.90347  2.73739  3.18146  2.89801  2.37887  2.77519  2.98518  4.58477  3.61503
          0.02697  4.53790  4.14064  0.61958  0.77255  0.93168  0.50070
    423   2.58279  4.21038  4.05531  3.24322  3.13182  3.78563  4.08031  2.33290  2.94198  1.96407  2.93822  3.72281  3.64244  3.60662  3.44349  2.92166  2.85075  1.76572  4.81885  3.62173   2497 v - - -
          2.68618  4.42225  2.77519  2.73123  3.46354  2.40513  3.72494  3.29354  2.67741  2.69355  4.24690  2.90347  2.73739  3.18146  2.89801  2.37887  2.77519  2.98518  4.58477  3.61503
          0.01635  4.51764  5.23999  0.61958  0.77255  0.94380  0.49290
    424   2.06431  5.15182  2.70786  2.30782  4.47174  3.23236  3.20080  3.94024  2.12409  3.02298  4.00802  2.80994  3.64943  2.78171  2.76161  2.56379  2.69704  3.52890  5.59979  4.20467   2498 a - - -
          2.68618  4.42225  2.77519  2.73123  3.46354  2.40513  3.72494  3.29354  2.67741  2.69355  4.24690  2.90347  2.73739  3.18146  2.89801  2.37887  2.77519  2.98518  4.58477  3.61503
          0.01635  4.51764  5.23999  0.61958  0.77255  0.94380  0.49290
    425   2.63865  4.77731  2.19495  2.13900  4.25031  3.07661  3.67286  3.74861  2.04631  3.47082  4.21830  2.95752  3.87678  2.77511  2.75465  2.37858  2.68374  3.55428  5.61598  4.21561   2499 k - - -
          2.68618  4.42225  2.77519  2.73123  3.46354  2.40513  3.72494  3.29354  2.67741  2.69355  4.24690  2.90347  2.73739  3.18146  2.89801  2.37887  2.77519  2.98518  4.58477  3.61503
          0.02732  4.47636  4.16229  0.61958  0.77255  0.94380  0.49290
    426   2.68399  4.66176  3.01095  2.58900  3.84597  2.29689  3.79521  3.06346  2.67249  2.66019  3.50661  3.17521  3.69188  3.00733  3.10104  2.09285  2.91571  2.75903  4.13897  3.92018   2500 s - - -
          2.68618  4.42225  2.77519  2.73123  3.46354  2.40513  3.72494  3.29354  2.67741  2.69355  4.24690  2.90347  2.73739  3.18146  2.89801  2.37887  2.77519  2.98518  4.58477  3.61503
          0.01722  4.46626  5.18860  0.61958  0.77255  0.95436  0.48623
    427   2.68384  3.55666  3.28842  2.51219  3.44545  2.10721  3.41914  3.07045  2.70452  2.76843  3.71272  3.20254  3.96953  2.84463  2.92083  2.51275  2.91533  2.91859  4.65007  3.58662   2501 g - - -
          2.68618  4.42225  2.77519  2.73123  3.46354  2.40513  3.72494  3.29354  2.67741  2.69355  4.24690  2.90347  2.73739  3.18146  2.89801  2.37887  2.77519  2.98518  4.58477  3.61503
          0.02891  4.44571  4.08860  0.61958  0.77255  0.95436  0.48623
    428   2.68029  5.13579  2.70256  2.25481  3.44428  3.22565  3.35068  3.77082  1.85311  3.43127  4.18263  2.71913  3.37410  2.75564  2.76683  2.41033  2.91153  3.51435  5.58189  4.18497   2502 k - - -
          2.68618  4.42225  2.77519  2.73123  3.46354  2.40513  3.72494  3.29354  2.67741  2.69355  4.24690  2.90347  2.73739  3.18146  2.89801  2.37887  2.77519  2.98518  4.58477  3.61503
          0.03059  4.43458  4.00241  0.61958  0.77255  0.96551  0.47931
    429   2.71211  5.20494  2.40786  2.15249  4.53700  3.35856  3.66728  4.01815  2.16857  3.32314  4.25256  2.11186  3.48566  2.77119  2.91811  2.36635  2.80471  3.58927  5.64391  4.23317   2503 n - - -
          2.68618  4.42225  2.77519  2.73123  3.46354  2.40513  3.72494  3.29354  2.67741  2.69355  4.24690  2.90347  2.73739  3.18146  2.89801  2.37887  2.77519  2.98518  4.58477  3.61503
          0.01818  4.41208  5.13443  0.61958  0.77255  0.97784  0.47180
    430   2.67264  4.97487  2.18287  2.30292  4.24327  3.48044  3.67968  3.01763  2.45522  3.00796  3.37265  2.81672  3.25362  2.80931  2.84734  2.36330  2.90410  3.32351  5.45663  4.09730   2504 d - - -
          2.68618  4.42225  2.77519  2.73123  3.46354  2.40513  3.72494  3.29354  2.67741  2.69355  4.24690  2.90347  2.73739  3.18146  2.89801  2.37887  2.77519  2.98518  4.58477  3.61503
          0.01818  4.41208  5.13443  0.61958  0.77255  0.97784  0.47180
    431   2.58506  3.63684  4.04874  3.22978  2.83725  3.18895  4.04666  2.60964  3.35599  1.69266  3.09134  3.70114  4.12008  3.58780  3.40391  2.46635  2.89172  2.41263  4.18990  3.24086   2505 l - - -
          2.68618  4.42225  2.77519  2.73123  3.46354  2.40513  3.72494  3.29354  2.67741  2.69355  4.24690  2.90347  2.73739  3.18146  2.89801  2.37887  2.77519  2.98518  4.58477  3.61503
          0.01855  4.39254  5.11489  0.61958  0.77255  0.97784  0.47180
    432   1.86770  5.12057  2.57489  2.23521  4.43301  3.31130  3.66041  3.89707  2.33015  3.41208  4.17383  2.93398  3.85780  2.35013  2.81447  2.56487  2.92300  3.29593  5.57388  4.18146   2506 a - - -
          2.68618  4.42225  2.77519  2.73123  3.46354  2.40513  3.72494  3.29354  2.67741  2.69355  4.24690  2.90347  2.73739  3.18146  2.89801  2.37887  2.77519  2.98518  4.58477  3.61503
          0.01855  4.39254  5.11489  0.61958  0.77255  0.97784  0.47180
    433   2.66565  4.94037  2.88422  2.28451  4.20040  3.48048  3.67976  3.37830  2.35561  2.93934  3.66430  2.89497  3.87161  2.58889  2.93180  2.29708  2.12900  3.17780  5.42765  4.07523   2507 t - - -
          2.68618  4.42225  2.77519  2.73123  3.46354  2.40513  3.72494  3.29354  2.67741  2.69355  4.24690  2.90347  2.73739  3.18146  2.89801  2.37887  2.77519  2.98518  4.58477  3.61503
          0.01855  4.39254  5.11489  0.61958  0.77255  0.97784  0.47180
    434   2.49497  5.10240  2.75126  2.39482  4.41670  3.45525  3.64773  3.87978  1.78789  3.26490  4.15322  2.93674  3.28072  2.43049  2.87581  2.40157  2.75112  3.47680  5.55424  3.88324   2508 k - - -
          2.68618  4.42225  2.77519  2.73123  3.46354  2.40513  3.72494  3.29354  2.67741  2.69355  4.24690  2.90347  2.73739  3.18146  2.89801  2.37887  2.77519  2.98518  4.58477  3.61503
          0.01855  4.39254  5.11489  0.61958  0.77255  0.97784  0.47180
    435   2.56331  4.75692  2.68817  2.57753  3.96714  3.52051  3.73178  2.99533  2.49986  2.15997  3.41205  3.08213  3.51426  2.65673  2.65346  2.65340  2.80322  3.07274  5.27983  3.96951   2509 l - - -
          2.68618  4.42225  2.77519  2.73123  3.46354  2.40513  3.72494  3.29354  2.67741  2.69355  4.24690  2.90347  2.73739  3.18146  2.89801  2.37887  2.77519  2.98518  4.58477  3.61503
          0.07533  4.39254  2.81016  0.61958  0.77255  0.97784  0.47180
    436   2.56431  4.89413  3.06217  2.49788  4.14609  3.49200  3.67972  3.31243  2.30215  2.80841  3.57885  2.50416  3.87996  2.58308  2.08620  2.69859  2.90075  3.12580  5.38216  4.04895   2510 r - - -
          2.68779  4.42120  2.77246  2.73134  3.46275  2.40469  3.72467  3.29207  2.67793  2.69267  4.23756  2.90541  2.73881  3.18087  2.89903  2.37906  2.77613  2.98387  4.58769  3.61794
          0.86443  0.61026  3.33832  3.37365  0.03487  0.99542  0.46135
    437   2.66273  3.93638  3.87833  3.30495  3.13332  3.71902  4.00762  2.31594  3.21905  2.36211  3.31278  3.60428  1.97936  3.47933  3.47943  2.99400  2.89863  2.19852  4.81352  3.06317   2556 p - - -
          2.68618  4.42225  2.77519  2.73123  3.46354  2.40513  3.72494  3.29354  2.67741  2.69355  4.24690  2.90347  2.73739  3.18146  2.89801  2.37887  2.77519  2.98518  4.58477  3.61503
          0.02046  4.29552  5.01787  0.61958  0.77255  1.03960  0.43633
    438   2.14854  4.66123  3.16444  2.60924  3.86550  3.50703  3.39880  2.74137  2.39668  2.80933  3.75538  3.09970  2.89372  2.93020  3.01425  2.31746  2.87199  2.97542  5.20418  3.90997   2557 a - - -
          2.68618  4.42225  2.77519  2.73123  3.46354  2.40513  3.72494  3.29354  2.67741  2.69355  4.24690  2.90347  2.73739  3.18146  2.89801  2.37887  2.77519  2.98518  4.58477  3.61503
          0.02046  4.29552  5.01787  0.61958  0.77255  1.00449  0.45607
    439   2.67025  4.98862  2.95996  1.67487  4.26513  3.45757  3.65762  3.70449  2.35930  3.15230  4.05175  2.95963  3.63360  2.54985  2.87674  2.33191  2.90133  3.34401  4.04025  4.09943   2558 e - - -
          2.68618  4.42225  2.77519  2.73123  3.46354  2.40513  3.72494  3.29354  2.67741  2.69355  4.24690  2.90347  2.73739  3.18146  2.89801  2.37887  2.77519  2.98518  4.58477  3.61503
          0.02014  4.31116  5.03351  0.61958  0.77255  0.92197  0.50705
    440   2.71667  5.21515  2.32103  2.21091  4.54588  3.43168  3.66315  4.02862  2.36498  3.51373  4.26468  2.06118  3.20507  2.68882  2.64576  2.38342  2.95249  3.59906  5.65231  4.23803   2559 n - - -
          2.68618  4.42225  2.77519  2.73123  3.46354  2.40513  3.72494  3.29354  2.67741  2.69355  4.24690  2.90347  2.73739  3.18146  2.89801  2.37887  2.77519  2.98518  4.58477  3.61503
          0.01920  4.35810  5.08045  0.61958  0.77255  0.95774  0.48412
    441   2.71232  4.89792  2.54589  2.34665  4.14123  3.48286  3.74489  3.55431  2.57517  2.03415  3.99050  3.02213  2.60672  2.90611  3.04160  2.40833  2.95256  3.23482  5.41875  4.08127   2560 l - - -
          2.68618  4.42225  2.77519  2.73123  3.46354  2.40513  3.72494  3.29354  2.67741  2.69355  4.24690  2.90347  2.73739  3.18146  2.89801  2.37887  2.77519  2.98518  4.58477  3.61503
          0.01897  4.37011  5.09246  0.61958  0.77255  0.97554  0.47319
    442   2.65908  4.72030  2.76051  2.59599  2.44425  3.52359  3.19313  3.31944  2.34982  2.77831  3.80203  2.93346  3.91095  2.92238  2.63338  2.73578  2.89030  2.96186  4.64333  3.53147   2561 k - - -
          2.68618  4.42225  2.77519  2.73123  3.46354  2.40513  3.72494  3.29354  2.67741  2.69355  4.24690  2.90347  2.73739  3.18146  2.89801  2.37887  2.77519  2.98518  4.58477  3.61503
          0.01897  4.37011  5.09246  0.61958  0.77255  0.94506  0.49210
    443   2.40578  5.09694  2.72115  2.09475  4.40252  3.03853  3.68383  3.67863  2.34648  3.39137  4.16560  2.94297  2.14855  2.80315  2.94612  2.60561  2.94150  3.46959  5.56918  4.18299   2562 e - - -
          2.68618  4.42225  2.77519  2.73123  3.46354  2.40513  3.72494  3.29354  2.67741  2.69355  4.24690  2.90347  2.73739  3.18146  2.89801  2.37887  2.77519  2.98518  4.58477  3.61503
          0.01873  4.38271  5.10505  0.61958  0.77255  0.96380  0.48036
    444   2.64795  4.00145  3.65989  3.09350  3.44889  3.18920  3.93945  2.80790  3.02909  1.59647  3.43129  3.15715  3.43961  3.32071  3.34752  2.44978  2.88774  2.58908  4.15193  3.68953   2563 l - - -
          2.68618  4.42225  2.77519  2.73123  3.46354  2.40513  3.72494  3.29354  2.67741  2.69355  4.24690  2.90347  2.73739  3.18146  2.89801  2.37887  2.77519  2.98518  4.58477  3.61503
          0.01873  4.38271  5.10505  0.61958  0.77255  0.93689  0.49733
    445   2.61884  4.96229  2.91549  2.45730  4.23270  3.47649  3.67782  3.66635  2.45227  3.23687  4.02872  2.98688  3.18578  2.08352  2.77073  2.29740  2.53418  2.86658  5.44823  3.86934   2564 q - - -
          2.68618  4.42225  2.77519  2.73123  3.46354  2.40513  3.72494  3.29354  2.67741  2.69355  4.24690  2.90347  2.73739  3.18146  2.89801  2.37887  2.77519  2.98518  4.58477  3.61503
          0.01853  4.39368  5.11603  0.61958  0.77255  0.95334  0.48686
    446   1.95547  5.00807  2.89584  2.09009  4.31051  2.91520  3.68599  3.75347  2.45835  3.20519  4.09190  2.97444  3.86969  2.81144  2.76381  2.23208  2.91585  3.28842  5.50468  4.13684   2565 a - - -
          2.68618  4.42225  2.77519  2.73123  3.46354  2.40513  3.72494  3.29354  2.67741  2.69355  4.24690  2.90347  2.73739  3.18146  2.89801  2.37887  2.77519  2.98518  4.58477  3.61503
          0.01853  4.39368  5.11603  0.61958  0.77255  0.89923  0.52236
    447   2.46579  4.85902  2.53485  2.35558  4.09896  3.50369  3.73521  3.50395  2.55353  2.92220  3.94508  2.94819  3.90856  2.89458  3.01561  2.19087  2.92475  2.14378  5.37956  4.04927   2566 v - - -
          2.68618  4.42225  2.77519  2.73123  3.46354  2.40513  3.72494  3.29354  2.67741  2.69355  4.24690  2.90347  2.73739  3.18146  2.89801  2.37887  2.77519  2.98518  4.58477  3.61503
          0.01812  4.41568  5.13803  0.61958  0.77255  0.93168  0.50070
    448   2.68102  4.95532  3.03916  1.91063  3.59711  3.49396  3.68748  3.33636  2.20531  3.11144  4.01949  3.00617  3.88402  2.82176  2.22836  2.47601  2.91123  3.30103  4.81122  4.08798   2567 e - - -
          2.68618  4.42225  2.77519  2.73123  3.46354  2.40513  3.72494  3.29354  2.67741  2.69355  4.24690  2.90347  2.73739  3.18146  2.89801  2.37887  2.77519  2.98518  4.58477  3.61503
          0.01812  4.41568  5.13803  0.61958  0.77255  0.93168  0.50070
    449   2.69230  3.68542  4.34886  3.75452  2.13152  3.83072  4.15116  1.91273  3.60239  2.18416  3.22272  3.88512  4.19519  3.79203  3.14962  3.12935  2.46012  2.11896  4.74728  3.56242   2568 i - - -
          2.68618  4.42225  2.77519  2.73123  3.46354  2.40513  3.72494  3.29354  2.67741  2.69355  4.24690  2.90347  2.73739  3.18146  2.89801  2.37887  2.77519  2.98518  4.58477  3.61503
          0.01812  4.41568  5.13803  0.61958  0.77255  0.93168  0.50070
    450   2.65054  5.10393  2.96784  2.37062  4.41914  3.16046  3.41299  3.87370  2.10913  3.39452  4.16317  2.96610  3.05484  2.78412  2.61855  1.81082  2.93591  3.48071  5.55871  4.18150   2569 s - - -
          2.68618  4.42225  2.77519  2.73123  3.46354  2.40513  3.72494  3.29354  2.67741  2.69355  4.24690  2.90347  2.73739  3.18146  2.89801  2.37887  2.77519  2.98518  4.58477  3.61503
          0.01812  4.41568  5.13803  0.61958  0.77255  0.93168  0.50070
    451   2.39089  4.78734  3.14153  2.58036  4.00444  3.41692  3.58384  3.40632  2.34825  2.59330  3.86623  3.08574  3.91698  2.90637  2.11581  2.51313  2.65660  2.85642  5.30500  3.75163   2570 r - - -
          2.68618  4.42225  2.77519  2.73123  3.46354  2.40513  3.72494  3.29354  2.67741  2.69355  4.24690  2.90347  2.73739  3.18146  2.89801  2.37887  2.77519  2.98518  4.58477  3.61503
          0.01812  4.41568  5.13803  0.61958  0.77255  0.93168  0.50070
    452   2.66357  4.28108  3.73592  3.16645  2.80046  3.16170  3.71833  2.75945  3.09781  1.63026  3.39314  3.51210  3.57944  3.26732  3.39694  2.71643  2.60523  2.49477  4.87853  3.66231   2571 l - - -
          2.68618  4.42225  2.77519  2.73123  3.46354  2.40513  3.72494  3.29354  2.67741  2.69355  4.24690  2.90347  2.73739  3.18146  2.89801  2.37887  2.77519  2.98518  4.58477  3.61503
          0.01861  4.38926  5.11160  0.61958  0.77255  0.93168  0.50070
    453   2.41774  4.29871  3.70644  2.96477  3.43726  3.11143  3.96768  2.65839  2.97377  2.20851  3.41744  3.49823  4.06535  3.36369  3.38050  2.84222  2.90336  1.60816  4.91044  3.69242   2572 v - - -
          2.68618  4.42225  2.77519  2.73123  3.46354  2.40513  3.72494  3.29354  2.67741  2.69355  4.24690  2.90347  2.73739  3.18146  2.89801  2.37887  2.77519  2.98518  4.58477  3.61503
          0.01861  4.38926  5.11160  0.61958  0.77255  0.93168  0.50070
    454   2.65611  3.34658  2.57727  2.46090  4.05553  3.18320  3.73289  3.26469  2.55156  3.08436  3.90713  3.06216  3.89611  2.89645  3.00736  1.88461  2.58742  3.05811  5.34454  4.02266   2573 s - - -
          2.68618  4.42225  2.77519  2.73123  3.46354  2.40513  3.72494  3.29354  2.67741  2.69355  4.24690  2.90347  2.73739  3.18146  2.89801  2.37887  2.77519  2.98518  4.58477  3.61503
          0.01861  4.38926  5.11160  0.61958  0.77255  0.93168  0.50070
    455   2.68810  5.11562  2.55819  2.08729  4.42959  2.95281  3.48932  3.89375  2.42348  3.26726  4.17307  2.93262  3.47438  2.77410  2.91321  1.88330  2.80494  3.35888  5.57436  4.18130   2574 s - - -
          2.68618  4.42225  2.77519  2.73123  3.46354  2.40513  3.72494  3.29354  2.67741  2.69355  4.24690  2.90347  2.73739  3.18146  2.89801  2.37887  2.77519  2.98518  4.58477  3.61503
          0.01861  4.38926  5.11160  0.61958  0.77255  0.93168  0.50070
    456   2.66505  3.75064  2.82626  2.44947  3.96269  2.73227  3.73504  3.36163  2.25092  2.11183  3.67517  3.08493  3.91031  2.91342  3.01426  2.62848  2.89696  3.06817  5.27759  3.96855   2575 l - - -
          2.68618  4.42225  2.77519  2.73123  3.46354  2.40513  3.72494  3.29354  2.67741  2.69355  4.24690  2.90347  2.73739  3.18146  2.89801  2.37887  2.77519  2.98518  4.58477  3.61503
          0.01861  4.38926  5.11160  0.61958  0.77255  0.93168  0.50070
    457   2.14768  4.74519  3.14740  2.58789  3.71296  3.20576  3.22844  3.17296  2.56815  2.89689  3.82916  3.08968  3.91106  2.91577  2.15811  2.52367  2.70855  2.99070  5.27298  3.96553   2576 a - - -
          2.68618  4.42225  2.77519  2.73123  3.46354  2.40513  3.72494  3.29354  2.67741  2.69355  4.24690  2.90347  2.73739  3.18146  2.89801  2.37887  2.77519  2.98518  4.58477  3.61503
          0.01861  4.38926  5.11160  0.61958  0.77255  0.93168  0.50070
    458   2.36946  4.47365  3.40560  2.84206  3.62970  3.59922  3.84430  2.68947  2.80358  2.36370  3.57524  3.28218  2.30570  2.82790  3.18885  2.52183  2.75942  2.75816  4.55010  3.79409   2577 p - - -
          2.68618  4.42225  2.77519  2.73123  3.46354  2.40513  3.72494  3.29354  2.67741  2.69355  4.24690  2.90347  2.73739  3.18146  2.89801  2.37887  2.77519  2.98518  4.58477  3.61503
          0.02002  4.31699  5.03933  0.61958  0.77255  0.93168  0.50070
    459   2.75135  5.18241  1.63679  2.24844  4.49279  3.23026  3.70618  3.96019  2.51445  3.48182  3.75152  2.75875  2.80354  2.83026  3.01851  2.62046  2.99579  3.55976  5.65288  4.24673   2578 d - - -
          2.68618  4.42225  2.77519  2.73123  3.46354  2.40513  3.72494  3.29354  2.67741  2.69355  4.24690  2.90347  2.73739  3.18146  2.89801  2.37887  2.77519  2.98518  4.58477  3.61503
          0.02002  4.31699  5.03933  0.61958  0.77255  0.93168  0.50070
    460   2.65542  4.43467  3.42970  1.93049  3.01960  3.44165  3.83511  2.94322  2.82965  2.11372  3.53184  3.30009  3.98670  3.14675  3.20197  2.75682  2.88738  2.71237  3.64100  3.67837   2579 e - - -
          2.68618  4.42225  2.77519  2.73123  3.46354  2.40513  3.72494  3.29354  2.67741  2.69355  4.24690  2.90347  2.73739  3.18146  2.89801  2.37887  2.77519  2.98518  4.58477  3.61503
          0.02002  4.31699  5.03933  0.61958  0.77255  0.93168  0.50070
    461   2.65554  5.04239  2.87640  2.32534  4.34211  3.44426  3.14168  3.79460  2.14409  3.19084  4.09637  2.93283  3.61731  2.67772  2.70097  1.91783  2.81299  3.40870  5.50114  3.74943   2580 s - - -
          2.68618  4.42225  2.77519  2.73123  3.46354  2.40513  3.72494  3.29354  2.67741  2.69355  4.24690  2.90347  2.73739  3.18146  2.89801  2.37887  2.77519  2.98518  4.58477  3.61503
          0.02002  4.31699  5.03933  0.61958  0.77255  0.93168  0.50070
    462   2.66309  5.13613  2.71583  1.82762  4.46643  3.31528  3.13105  3.94096  2.16614  3.43337  4.18222  2.90151  3.82763  2.58739  2.63369  2.45253  2.89450  3.21729  5.57535  4.17477   2581 e - - -
          2.68266  4.40772  2.77721  2.73554  3.46338  2.41620  3.71906  3.28258  2.68685  2.66599  4.22643  2.91028  2.74414  3.17514  2.89433  2.37869  2.78311  2.98130  4.60969  3.62401
          0.86977  0.73843  2.27221  5.62190  0.00362  0.93168  0.50070
    463   2.65808  4.00369  2.83474  1.53223  4.31479  2.97160  3.70814  3.75563  2.50933  3.32269  4.11973  2.60759  3.84321  2.84778  2.98180  2.53380  2.92172  3.37635  5.52508  4.16111   3207 e - - -
          2.68618  4.42225  2.77519  2.73123  3.46354  2.40513  3.72494  3.29354  2.67741  2.69355  4.24690  2.90347  2.73739  3.18146  2.89801  2.37887  2.77519  2.98518  4.58477  3.61503
          0.02218  4.21539  4.93774  0.61958  0.77255  0.88327  0.53346
    464   2.70700  5.06268  2.59454  2.02925  4.33672  2.93905  3.68018  3.78811  2.47911  3.33940  4.12990  2.91903  3.85965  2.52273  2.96730  2.50516  2.94478  3.41846  5.53357  2.36582   3208 e - - -
          2.68618  4.42225  2.77519  2.73123  3.46354  2.40513  3.72494  3.29354  2.67741  2.69355  4.24690  2.90347  2.73739  3.18146  2.89801  2.37887  2.77519  2.98518  4.58477  3.61503
          0.02076  4.28111  5.00345  0.61958  0.77255  0.96331  0.48066
    465   3.11240  4.55814  4.29924  3.78494  2.00990  4.08130  3.76090  3.03462  3.61870  2.49264  3.65524  3.88943  4.42604  3.81783  2.88816  3.38176  3.33789  2.86977  1.53471  2.30935   3209 w - - -
          2.68618  4.42225  2.77519  2.73123  3.46354  2.40513  3.72494  3.29354  2.67741  2.69355  4.24690  2.90347  2.73739  3.18146  2.89801  2.37887  2.77519  2.98518  4.58477  3.61503
          0.02076  4.28111  5.00345  0.61958  0.77255  0.96331  0.48066
    466   2.62777  4.12516  3.29166  2.72916  3.67399  3.54598  3.41027  2.69630  2.69965  2.68236  3.60443  3.01383  3.93030  2.70823  3.10507  2.01589  2.74236  2.68075  5.06803  3.24537   3210 s - - -
          2.68618  4.42225  2.77519  2.73123  3.46354  2.40513  3.72494  3.29354  2.67741  2.69355  4.24690  2.90347  2.73739  3.18146  2.89801  2.37887  2.77519  2.98518  4.58477  3.61503
          0.02076  4.28111  5.00345  0.61958  0.77255  0.96331  0.48066
    467   2.64596  4.59792  3.20484  2.49148  3.79102  3.52527  3.76664  3.15041  2.64153  2.83697  3.52316  2.59115  3.92235  2.87677  3.05532  2.76220  2.34848  2.00222  5.15761  3.87827   3211 v - - -
          2.68618  4.42225  2.77519  2.73123  3.46354  2.40513  3.72494  3.29354  2.67741  2.69355  4.24690  2.90347  2.73739  3.18146  2.89801  2.37887  2.77519  2.98518  4.58477  3.61503
          0.02076  4.28111  5.00345  0.61958  0.77255  0.96331  0.48066
    468   2.46468  4.19532  3.96870  3.41377  3.39989  3.31301  4.10416  1.76819  3.32349  2.44370  3.38182  3.66479  4.09934  3.57969  3.56662  2.63386  2.54535  1.87158  4.91173  3.70960   3212 i - - -
          2.68618  4.42225  2.77519  2.73123  3.46354  2.40513  3.72494  3.29354  2.67741  2.69355  4.24690  2.90347  2.73739  3.18146  2.89801  2.37887  2.77519  2.98518  4.58477  3.61503
          0.02076  4.28111  5.00345  0.61958  0.77255  0.88488  0.53233
    469   1.92761  4.34669  3.55240  2.98389  3.31999  3.62734  3.88868  2.81932  2.92452  2.32138  2.96983  3.38025  4.00855  3.23074  2.54497  2.73870  2.87613  2.37141  4.93702  3.70621   3213 a - - -
          2.68618  4.42225  2.77519  2.73123  3.46354  2.40513  3.72494  3.29354  2.67741  2.69355  4.24690  2.90347  2.73739  3.18146  2.89801  2.37887  2.77519  2.98518  4.58477  3.61503
          0.02081  4.27852  5.00086  0.61958  0.77255  0.93168  0.50070
    470   2.57536  4.60773  2.86435  2.64275  3.79535  2.95708  3.75324  2.74830  2.63458  2.03814  3.70301  2.61947  3.91114  2.96934  2.97254  2.74798  2.87298  2.90693  5.15863  3.87425   3214 l - - -
          2.68618  4.42225  2.77519  2.73123  3.46354  2.40513  3.72494  3.29354  2.67741  2.69355  4.24690  2.90347  2.73739  3.18146  2.89801  2.37887  2.77519  2.98518  4.58477  3.61503
          0.02081  4.27852  5.00086  0.61958  0.77255  0.93168  0.50070
    471   2.64506  4.95395  2.11743  2.29792  3.44041  3.44013  3.64853  3.48558  2.42750  3.22812  4.01846  2.87231  3.01877  2.77838  2.82749  2.64961  2.53843  3.30444  5.43600  4.07375   3215 d - - -
          2.68618  4.42225  2.77519  2.73123  3.46354  2.40513  3.72494  3.29354  2.67741  2.69355  4.24690  2.90347  2.73739  3.18146  2.89801  2.37887  2.77519  2.98518  4.58477  3.61503
          0.02112  4.26378  4.98613  0.61958  0.77255  0.93168  0.50070
    472   2.47272  3.63241  3.45984  2.89563  3.26348  3.25004  3.84467  2.77941  2.75402  2.30749  3.48105  3.10183  3.96490  3.16029  3.21586  1.95295  2.85075  2.65087  4.95705  3.71769   3216 s - - -
          2.68618  4.42225  2.77519  2.73123  3.46354  2.40513  3.72494  3.29354  2.67741  2.69355  4.24690  2.90347  2.73739  3.18146  2.89801  2.37887  2.77519  2.98518  4.58477  3.61503
          0.02112  4.26378  4.98613  0.61958  0.77255  0.93168  0.50070
    473   2.63555  4.58816  3.00852  2.42582  3.76380  3.51971  3.04170  2.07770  2.63908  2.81897  3.67895  3.13024  3.91098  2.97302  3.06032  2.51568  2.77944  2.88522  5.13334  3.44546   3217 i - - -
          2.68618  4.42225  2.77519  2.73123  3.46354  2.40513  3.72494  3.29354  2.67741  2.69355  4.24690  2.90347  2.73739  3.18146  2.89801  2.37887  2.77519  2.98518  4.58477  3.61503
          0.02112  4.26378  4.98613  0.61958  0.77255  0.93168  0.50070
    474   1.94966  5.03262  2.73279  2.13103  4.33337  3.28650  3.64985  3.78320  2.19717  3.32523  4.10442  2.91813  3.01388  2.77211  2.90464  2.65228  2.90112  3.25488  5.51052  4.13184   3218 a - - -
          2.68618  4.42225  2.77519  2.73123  3.46354  2.40513  3.72494  3.29354  2.67741  2.69355  4.24690  2.90347  2.73739  3.18146  2.89801  2.37887  2.77519  2.98518  4.58477  3.61503
          0.02112  4.26378  4.98613  0.61958  0.77255  0.93168  0.50070
    475   2.62686  4.48331  3.31441  2.67327  3.65846  3.03468  3.79624  2.85790  2.72169  2.71874  3.59318  3.21323  3.93714  2.85118  2.98544  2.41975  2.78244  1.89384  5.05855  3.79982   3219 v - - -
          2.68618  4.42225  2.77519  2.73123  3.46354  2.40513  3.72494  3.29354  2.67741  2.69355  4.24690  2.90347  2.73739  3.18146  2.89801  2.37887  2.77519  2.98518  4.58477  3.61503
          0.02112  4.26378  4.98613  0.61958  0.77255  0.93168  0.50070
    476   2.48826  2.01471  3.70196  2.96614  3.40313  3.24790  3.94611  2.44793  3.06393  2.47954  3.24115  3.28021  4.01522  3.35106  3.36146  2.88615  2.74806  2.50940  4.87602  3.66126   3220 c - - -
          2.68618  4.42225  2.77519  2.73123  3.46354  2.40513  3.72494  3.29354  2.67741  2.69355  4.24690  2.90347  2.73739  3.18146  2.89801  2.37887  2.77519  2.98518  4.58477  3.61503
          0.02112  4.26378  4.98613  0.61958  0.77255  0.93168  0.50070
    477   2.39523  4.22300  3.74610  2.91260  3.05503  2.91335  3.94431  2.59313  3.09927  1.77784  2.81205  3.50684  4.04083  3.37279  3.38598  2.93081  2.86145  2.46208  4.82398  3.61288   3221 l - - -
          2.68618  4.42225  2.77519  2.73123  3.46354  2.40513  3.72494  3.29354  2.67741  2.69355  4.24690  2.90347  2.73739  3.18146  2.89801  2.37887  2.77519  2.98518  4.58477  3.61503
          0.02112  4.26378  4.98613  0.61958  0.77255  0.93168  0.50070
    478   1.96200  4.84065  2.85882  2.23907  3.82117  3.45708  3.67160  3.49812  2.33554  2.73204  3.91625  2.98913  3.85428  2.82263  2.93637  2.39240  2.87174  3.17431  5.34641  4.01029   3222 a - - -
          2.68618  4.42225  2.77519  2.73123  3.46354  2.40513  3.72494  3.29354  2.67741  2.69355  4.24690  2.90347  2.73739  3.18146  2.89801  2.37887  2.77519  2.98518  4.58477  3.61503
          0.02112  4.26378  4.98613  0.61958  0.77255  0.93168  0.50070
    479   2.72012  5.09085  2.90449  2.34599  4.41375  3.03249  3.65724  3.85891  2.27679  3.38041  4.16318  2.94774  3.86859  1.95383  2.60927  2.06410  2.95130  3.47514  5.54219  4.17973   3223 q - - -
          2.68618  4.42225  2.77519  2.73123  3.46354  2.40513  3.72494  3.29354  2.67741  2.69355  4.24690  2.90347  2.73739  3.18146  2.89801  2.37887  2.77519  2.98518  4.58477  3.61503
          0.02152  4.24527  4.96762  0.61958  0.77255  0.93168  0.50070
    480   2.60643  5.22990  1.68214  2.21721  4.54921  3.38911  3.68393  4.02855  2.48869  3.52859  4.30022  2.55148  3.37423  2.80414  2.62082  2.62073  2.99529  3.61121  5.68255  4.26287   3224 d - - -
          2.68618  4.42225  2.77519  2.73123  3.46354  2.40513  3.72494  3.29354  2.67741  2.69355  4.24690  2.90347  2.73739  3.18146  2.89801  2.37887  2.77519  2.98518  4.58477  3.61503
          0.02152  4.24527  4.96762  0.61958  0.77255  0.93168  0.50070
    481   2.61964  4.57957  3.20039  2.56592  3.76415  3.33722  3.73980  2.82301  2.62339  2.68663  3.67287  2.53265  3.48210  2.87347  3.04686  2.48592  2.68990  2.31494  5.13001  3.84851   3225 v - - -
          2.68618  4.42225  2.77519  2.73123  3.46354  2.40513  3.72494  3.29354  2.67741  2.69355  4.24690  2.90347  2.73739  3.18146  2.89801  2.37887  2.77519  2.98518  4.58477  3.61503
          0.02152  4.24527  4.96762  0.61958  0.77255  0.93168  0.50070
    482   2.65495  5.05597  2.01119  2.35711  4.35523  3.41423  3.29784  3.50566  2.34792  3.15893  4.11362  2.53381  3.21734  2.74705  2.88338  2.52747  2.88890  3.42324  5.51675  4.13010   3226 d - - -
          2.68626  4.42200  2.77519  2.73121  3.46362  2.40507  3.72503  3.29343  2.67749  2.69363  4.24698  2.90288  2.73737  3.18155  2.89809  2.37895  2.77528  2.98517  4.58485  3.61511
          0.62078  0.78632  4.96762  0.12369  2.15117  0.93168  0.50070
    483   2.63592  4.93385  2.87228  2.41920  4.20393  3.44087  3.63622  3.63856  2.39944  3.10300  3.99745  2.80526  3.83327  2.33526  2.39864  2.17844  2.86666  2.98465  5.41252  3.61028   3228 s - - -
          2.68618  4.42225  2.77519  2.73123  3.46354  2.40513  3.72494  3.29354  2.67741  2.69355  4.24690  2.90347  2.73739  3.18146  2.89801  2.37887  2.77519  2.98518  4.58477  3.61503
          0.02152  4.24527  4.96762  0.61958  0.77255  0.93168  0.50070
    484   2.64227  4.94206  2.96905  2.35991  4.21683  3.00128  3.63860  3.49221  1.73646  3.21568  4.00754  2.77648  3.55758  2.76848  2.85723  2.54493  2.87320  3.15746  5.42061  3.59954   3229 k - - -
          2.68618  4.42225  2.77519  2.73123  3.46354  2.40513  3.72494  3.29354  2.67741  2.69355  4.24690  2.90347  2.73739  3.18146  2.89801  2.37887  2.77519  2.98518  4.58477  3.61503
          0.02152  4.24527  4.96762  0.61958  0.77255  0.93168  0.50070
    485   2.40647  4.26226  3.66874  3.09732  3.39662  3.07285  3.92441  2.52425  3.02003  2.33196  3.14349  3.45584  4.02650  3.31487  2.77717  2.90817  2.86370  1.81210  4.87325  3.65465   3230 v - - -
          2.68618  4.42225  2.77519  2.73123  3.46354  2.40513  3.72494  3.29354  2.67741  2.69355  4.24690  2.90347  2.73739  3.18146  2.89801  2.37887  2.77519  2.98518  4.58477  3.61503
          0.02152  4.24527  4.96762  0.61958  0.77255  0.93168  0.50070
    486   2.62373  4.30569  3.01393  1.77060  3.61049  3.44611  3.66540  3.50195  2.46439  3.10416  3.91523  2.68368  3.46311  2.81440  2.92796  2.49621  2.76607  3.01980  5.34504  4.00808   3231 e - - -
          2.68618  4.42225  2.77519  2.73123  3.46354  2.40513  3.72494  3.29354  2.67741  2.69355  4.24690  2.90347  2.73739  3.18146  2.89801  2.37887  2.77519  2.98518  4.58477  3.61503
          0.02152  4.24527  4.96762  0.61958  0.77255  0.93168  0.50070
    487   2.64439  5.00004  2.76420  2.18750  3.45540  3.42341  3.63284  3.73193  2.40275  3.27984  4.06021  2.74934  3.44143  1.96234  2.88340  2.56133  2.87729  3.21180  5.47034  4.09637   3232 q - - -
          2.68618  4.42225  2.77519  2.73123  3.46354  2.40513  3.72494  3.29354  2.67741  2.69355  4.24690  2.90347  2.73739  3.18146  2.89801  2.37887  2.77519  2.98518  4.58477  3.61503
          0.02152  4.24527  4.96762  0.61958  0.77255  0.93168  0.50070
    488   1.85812  4.53509  3.23485  2.61047  3.71966  3.20164  3.76930  3.09740  2.67381  2.44823  3.64362  2.88997  3.91515  3.00693  3.08297  2.75572  2.71990  2.83871  5.10247  3.19741   3233 a - - -
          2.68618  4.42225  2.77519  2.73123  3.46354  2.40513  3.72494  3.29354  2.67741  2.69355  4.24690  2.90347  2.73739  3.18146  2.89801  2.37887  2.77519  2.98518  4.58477  3.61503
          0.02152  4.24527  4.96762  0.61958  0.77255  0.93168  0.50070
    489   2.43573  4.37052  3.44016  2.66267  2.70431  3.58040  3.83181  2.87291  2.83431  2.11133  3.47171  3.29670  3.25727  2.91814  3.19957  2.82326  2.56453  2.57907  4.94945  3.70898   3234 l - - -
          2.68618  4.42225  2.77519  2.73123  3.46354  2.40513  3.72494  3.29354  2.67741  2.69355  4.24690  2.90347  2.73739  3.18146  2.89801  2.37887  2.77519  2.98518  4.58477  3.61503
          0.02152  4.24527  4.96762  0.61958  0.77255  0.93168  0.50070
    490   2.64228  4.83203  2.80680  2.40583  4.07190  3.45627  3.67335  3.48653  2.47380  2.11125  3.90943  2.68041  3.53564  2.82758  2.65830  2.45203  2.77970  3.16602  5.33861  4.00624   3235 l - - -
          2.68618  4.42225  2.77519  2.73123  3.46354  2.40513  3.72494  3.29354  2.67741  2.69355  4.24690  2.90347  2.73739  3.18146  2.89801  2.37887  2.77519  2.98518  4.58477  3.61503
          0.02152  4.24527  4.96762  0.61958  0.77255  0.93168  0.50070
    491   2.63111  4.90070  2.87696  2.43101  4.16579  3.03590  3.64525  3.29006  1.85297  3.17350  3.97135  2.95761  3.53248  2.78103  2.88911  2.26440  2.86366  3.14160  5.39221  3.71225   3236 k - - -
          2.68618  4.42225  2.77519  2.73123  3.46354  2.40513  3.72494  3.29354  2.67741  2.69355  4.24690  2.90347  2.73739  3.18146  2.89801  2.37887  2.77519  2.98518  4.58477  3.61503
          0.02152  4.24527  4.96762  0.61958  0.77255  0.93168  0.50070
    492   2.63596  4.80512  3.04060  2.42481  2.95850  2.92164  3.67137  3.25010  2.12315  3.06043  3.88054  3.00517  3.85794  2.36616  2.91674  2.47400  2.86709  3.13484  5.31094  3.98473   3237 k - - -
          2.68618  4.42225  2.77519  2.73123  3.46354  2.40513  3.72494  3.29354  2.67741  2.69355  4.24690  2.90347  2.73739  3.18146  2.89801  2.37887  2.77519  2.98518  4.58477  3.61503
          0.02152  4.24527  4.96762  0.61958  0.77255  0.93168  0.50070
    493   2.63558  4.89885  2.11776  2.31986  3.39923  3.44097  3.64930  3.58169  2.33165  2.84150  3.96547  2.81748  3.83802  2.78820  2.91031  2.49006  2.86775  3.24030  5.38636  3.58163   3238 d - - -
          2.68618  4.42225  2.77519  2.73123  3.46354  2.40513  3.72494  3.29354  2.67741  2.69355  4.24690  2.90347  2.73739  3.18146  2.89801  2.37887  2.77519  2.98518  4.58477  3.61503
          0.02152  4.24527  4.96762  0.61958  0.77255  0.93168  0.50070
    494   1.95198  4.92189  2.96493  2.37123  4.19197  3.22109  3.65322  3.61974  2.24552  2.94175  3.99504  2.77580  3.84614  2.45911  2.87464  2.66412  2.71532  3.27364  5.41015  4.06164   3239 a - - -
          2.68618  4.42225  2.77519  2.73123  3.46354  2.40513  3.72494  3.29354  2.67741  2.69355  4.24690  2.90347  2.73739  3.18146  2.89801  2.37887  2.77519  2.98518  4.58477  3.61503
          0.02189  4.22855  4.95090  0.61958  0.77255  0.93168  0.50070
    495   2.62690  4.33082  3.51802  2.52967  3.47597  3.32833  3.87633  1.95840  2.90722  2.21218  3.43862  3.35997  3.51792  3.21519  3.25180  2.86287  2.75851  2.46802  4.93258  3.70078   3240 i - - -
          2.68618  4.42225  2.77519  2.73123  3.46354  2.40513  3.72494  3.29354  2.67741  2.69355  4.24690  2.90347  2.73739  3.18146  2.89801  2.37887  2.77519  2.98518  4.58477  3.61503
          0.02189  4.22855  4.95090  0.61958  0.77255  0.93168  0.50070
    496   2.50142  4.92690  2.95785  2.43279  4.22734  3.25971  3.65441  3.45269  2.29952  3.22676  4.02226  2.95697  2.84754  1.99755  2.86600  2.45288  2.88318  3.30176  5.43274  4.08166   3241 q - - -
          2.68618  4.42225  2.77519  2.73123  3.46354  2.40513  3.72494  3.29354  2.67741  2.69355  4.24690  2.90347  2.73739  3.18146  2.89801  2.37887  2.77519  2.98518  4.58477  3.61503
          0.02189  4.22855  4.95090  0.61958  0.77255  0.93168  0.50070
    497   2.56005  5.06880  2.90959  2.21809  4.39344  3.26039  3.62698  3.84538  1.76638  3.36214  4.13442  2.92206  3.24189  2.74179  2.62685  2.33360  2.90580  3.45252  5.52115  4.14940   3242 k - - -
          2.68618  4.42225  2.77519  2.73123  3.46354  2.40513  3.72494  3.29354  2.67741  2.69355  4.24690  2.90347  2.73739  3.18146  2.89801  2.37887  2.77519  2.98518  4.58477  3.61503
          0.02189  4.22855  4.95090  0.61958  0.77255  0.93168  0.50070
    498   2.52084  4.43143  3.39151  2.72808  3.09578  3.57209  3.80268  2.94733  2.48571  1.84418  3.53003  3.25752  3.95401  3.08654  2.73024  2.69467  2.86348  2.71193  4.99622  3.74973   3243 l - - -
          2.68618  4.42225  2.77519  2.73123  3.46354  2.40513  3.72494  3.29354  2.67741  2.69355  4.24690  2.90347  2.73739  3.18146  2.89801  2.37887  2.77519  2.98518  4.58477  3.61503
          0.02189  4.22855  4.95090  0.61958  0.77255  0.93168  0.50070
    499   2.39102  4.69408  2.90957  2.47669  3.91723  3.46693  3.71924  3.30997  2.56987  2.95648  3.79851  3.05194  3.45637  2.60351  3.01259  2.47202  2.87158  2.03875  5.24321  3.93845   3244 v - - -
          2.68618  4.42225  2.77519  2.73123  3.46354  2.40513  3.72494  3.29354  2.67741  2.69355  4.24690  2.90347  2.73739  3.18146  2.89801  2.37887  2.77519  2.98518  4.58477  3.61503
          0.02189  4.22855  4.95090  0.61958  0.77255  0.93168  0.50070
    500   2.51915  5.11946  2.27061  2.27172  4.43955  3.40213  3.61965  3.91062  2.37577  3.19271  4.17139  2.31888  3.81566  2.47794  2.60370  2.49459  2.89566  3.49755  5.56517  4.16455   3245 d - - -
          2.68618  4.42225  2.77519  2.73123  3.46354  2.40513  3.72494  3.29354  2.67741  2.69355  4.24690  2.90347  2.73739  3.18146  2.89801  2.37887  2.77519  2.98518  4.58477  3.61503
          0.02189  4.22855  4.95090  0.61958  0.77255  0.93168  0.50070
    501   2.62269  4.55092  2.74071  2.67200  2.32136  3.51861  3.74641  3.11017  2.65221  2.78207  3.64679  3.14383  3.56509  2.98366  2.86422  2.30795  2.85604  2.85053  4.40859  3.78337   3246 s - - -
          2.68618  4.42225  2.77519  2.73123  3.46354  2.40513  3.72494  3.29354  2.67741  2.69355  4.24690  2.90347  2.73739  3.18146  2.89801  2.37887  2.77519  2.98518  4.58477  3.61503
          0.02189  4.22855  4.95090  0.61958  0.77255  0.93168  0.50070
    502   2.63427  4.22613  3.74833  3.17561  2.11798  3.66582  3.90408  2.60084  3.09155  2.41027  3.32996  3.50091  3.02459  3.36717  2.70770  2.93068  2.86579  2.39568  4.18552  3.20644   3247 f - - -
          2.68618  4.42225  2.77519  2.73123  3.46354  2.40513  3.72494  3.29354  2.67741  2.69355  4.24690  2.90347  2.73739  3.18146  2.89801  2.37887  2.77519  2.98518  4.58477  3.61503
          0.02189  4.22855  4.95090  0.61958  0.77255  0.93168  0.50070
    503   2.62307  4.65789  3.14034  2.48043  3.45119  3.49295  3.70493  3.11300  2.54826  2.72743  3.74123  3.07339  3.87974  2.07590  2.84973  2.28997  2.85390  2.96683  4.48183  3.88493   3248 q - - -
          2.68618  4.42225  2.77519  2.73123  3.46354  2.40513  3.72494  3.29354  2.67741  2.69355  4.24690  2.90347  2.73739  3.18146  2.89801  2.37887  2.77519  2.98518  4.58477  3.61503
          0.02189  4.22855  4.95090  0.61958  0.77255  0.93168  0.50070
    504   2.64496  5.00393  2.81263  2.38413  3.83933  3.42345  3.62734  3.74671  2.38044  3.28879  4.06783  2.41736  3.82489  2.53206  2.35946  2.09991  2.87756  3.37014  5.47165  4.09960   3249 s - - -
          2.68618  4.42225  2.77519  2.73123  3.46354  2.40513  3.72494  3.29354  2.67741  2.69355  4.24690  2.90347  2.73739  3.18146  2.89801  2.37887  2.77519  2.98518  4.58477  3.61503
          0.02189  4.22855  4.95090  0.61958  0.77255  0.93168  0.50070
    505   2.43232  2.35113  3.48096  2.92420  3.54740  3.01645  3.86798  2.91163  2.87835  2.62080  3.16689  3.15091  3.58816  3.03580  3.23616  2.49133  2.83628  2.54436  4.98213  3.74596   3250 c - - -
          2.68618  4.42225  2.77519  2.73123  3.46354  2.40513  3.72494  3.29354  2.67741  2.69355  4.24690  2.90347  2.73739  3.18146  2.89801  2.37887  2.77519  2.98518  4.58477  3.61503
          0.02189  4.22855  4.95090  0.61958  0.77255  0.93168  0.50070
    506   2.64160  4.81473  3.04968  2.49421  4.05470  3.46785  3.37956  3.18220  2.32598  3.07188  3.89138  3.00645  2.29637  2.64520  2.75722  2.44424  2.87171  2.97802  5.31659  3.99324   3251 p - - -
          2.68618  4.42225  2.77519  2.73123  3.46354  2.40513  3.72494  3.29354  2.67741  2.69355  4.24690  2.90347  2.73739  3.18146  2.89801  2.37887  2.77519  2.98518  4.58477  3.61503
          0.02189  4.22855  4.95090  0.61958  0.77255  0.93168  0.50070
    507   2.63277  5.01307  2.72166  1.82357  4.30766  3.41609  3.61763  3.46204  2.27624  3.10422  4.06946  2.78880  3.23218  2.73477  2.86089  2.49510  2.86489  3.17537  5.47763  4.09868   3252 e - - -
          2.68618  4.42225  2.77519  2.73123  3.46354  2.40513  3.72494  3.29354  2.67741  2.69355  4.24690  2.90347  2.73739  3.18146  2.89801  2.37887  2.77519  2.98518  4.58477  3.61503
          0.02189  4.22855  4.95090  0.61958  0.77255  0.93168  0.50070
    508   2.68129  5.05326  2.53194  2.30110  4.36268  2.98192  3.64426  3.81167  2.38648  3.12491  4.12526  2.91884  3.84089  2.76597  1.86440  2.50162  2.91594  3.42912  5.51873  4.14565   3253 r - - -
          2.68618  4.42225  2.77519  2.73123  3.46354  2.40513  3.72494  3.29354  2.67741  2.69355  4.24690  2.90347  2.73739  3.18146  2.89801  2.37887  2.77519  2.98518  4.58477  3.61503
          0.02189  4.22855  4.95090  0.61958  0.77255  0.93168  0.50070
    509   2.38054  4.78623  3.05446  2.42781  4.02622  3.22585  2.23024  3.43253  2.46822  2.82479  3.87572  3.02334  3.86847  2.84796  2.75112  2.69574  2.58756  3.12298  5.30296  3.98649   3254 h - - -
          2.68618  4.42225  2.77519  2.73123  3.46354  2.40513  3.72494  3.29354  2.67741  2.69355  4.24690  2.90347  2.73739  3.18146  2.89801  2.37887  2.77519  2.98518  4.58477  3.61503
          0.02189  4.22855  4.95090  0.61958  0.77255  0.93168  0.50070
    510   2.63811  4.21078  3.82418  3.25770  1.98813  3.67517  3.96289  2.64659  3.16981  2.25224  2.78859  3.55930  3.24344  3.43568  3.43392  2.51861  2.87765  2.45654  4.77035  3.52409   3255 f - - -
          2.68618  4.42225  2.77519  2.73123  3.46354  2.40513  3.72494  3.29354  2.67741  2.69355  4.24690  2.90347  2.73739  3.18146  2.89801  2.37887  2.77519  2.98518  4.58477  3.61503
          0.02189  4.22855  4.95090  0.61958  0.77255  0.93168  0.50070
    511   2.52495  4.25773  3.75490  3.19344  3.41845  3.65894  4.00092  2.58832  3.11432  2.26082  3.06454  3.52707  2.62449  3.40330  3.41072  2.81681  2.89042  1.72229  4.92051  3.70567   3256 v - - -
          2.68618  4.42225  2.77519  2.73123  3.46354  2.40513  3.72494  3.29354  2.67741  2.69355  4.24690  2.90347  2.73739  3.18146  2.89801  2.37887  2.77519  2.98518  4.58477  3.61503
          0.02189  4.22855  4.95090  0.61958  0.77255  0.93168  0.50070
    512   2.66630  4.86403  2.97730  2.22620  4.11571  3.45418  2.09792  3.53934  2.45600  3.13751  3.58099  2.99340  3.86605  2.83510  2.89458  2.33484  2.76937  3.21339  5.36799  4.03351   3257 h - - -
          2.68618  4.42225  2.77519  2.73123  3.46354  2.40513  3.72494  3.29354  2.67741  2.69355  4.24690  2.90347  2.73739  3.18146  2.89801  2.37887  2.77519  2.98518  4.58477  3.61503
          0.02189  4.22855  4.95090  0.61958  0.77255  0.93168  0.50070
    513   2.62033  4.35975  3.46269  2.64144  3.49986  3.58808  3.83600  2.01291  2.83303  2.56649  3.46114  3.31077  3.19568  3.15495  2.82916  2.83391  2.85193  2.38468  4.93930  3.30097   3258 i - - -
          2.68618  4.42225  2.77519  2.73123  3.46354  2.40513  3.72494  3.29354  2.67741  2.69355  4.24690  2.90347  2.73739  3.18146  2.89801  2.37887  2.77519  2.98518  4.58477  3.61503
          0.02189  4.22855  4.95090  0.61958  0.77255  0.93168  0.50070
    514   2.41555  4.20056  4.02095  3.45088  2.77894  3.76236  4.08179  2.38373  3.34711  1.51067  3.24129  3.70803  4.13923  3.59032  3.57054  2.59016  2.92670  2.33979  4.81093  3.60076   3259 l - - -
          2.68618  4.42225  2.77519  2.73123  3.46354  2.40513  3.72494  3.29354  2.67741  2.69355  4.24690  2.90347  2.73739  3.18146  2.89801  2.37887  2.77519  2.98518  4.58477  3.61503
          0.02189  4.22855  4.95090  0.61958  0.77255  0.93168  0.50070
    515   2.53311  4.79762  3.03438  1.88055  4.03133  3.45741  3.66437  3.44323  2.35572  3.05429  3.55670  2.99650  3.61590  2.82074  2.92125  2.46296  2.60811  3.12741  3.78634  3.97798   3260 e - - -
          2.68618  4.42225  2.77519  2.73123  3.46354  2.40513  3.72494  3.29354  2.67741  2.69355  4.24690  2.90347  2.73739  3.18146  2.89801  2.37887  2.77519  2.98518  4.58477  3.61503
          0.02189  4.22855  4.95090  0.61958  0.77255  0.93168  0.50070
    516   2.64546  4.89089  2.33146  2.36243  3.62216  3.42542  3.67263  3.58465  2.47874  3.17647  3.98395  2.95629  2.33828  2.81779  2.95191  2.43067  2.88583  3.04838  5.40504  4.05365   3261 d - - -
          2.68618  4.42225  2.77519  2.73123  3.46354  2.40513  3.72494  3.29354  2.67741  2.69355  4.24690  2.90347  2.73739  3.18146  2.89801  2.37887  2.77519  2.98518  4.58477  3.61503
          0.02189  4.22855  4.95090  0.61958  0.77255  0.93168  0.50070
    517   2.33224  4.57344  2.93714  2.64575  2.33613  3.50873  3.74119  3.13875  2.63470  2.80784  3.66815  2.76882  3.90101  2.96670  2.85016  2.58868  2.85641  2.87469  5.11296  3.50585   3262 a - - -
          2.68618  4.42225  2.77519  2.73123  3.46354  2.40513  3.72494  3.29354  2.67741  2.69355  4.24690  2.90347  2.73739  3.18146  2.89801  2.37887  2.77519  2.98518  4.58477  3.61503
          0.02189  4.22855  4.95090  0.61958  0.77255  0.93168  0.50070
    518   2.50534  4.41385  3.40144  2.84236  3.57626  3.56811  3.82504  2.79325  2.61718  1.90366  3.52258  2.74896  3.95749  3.11442  3.15092  2.81411  2.45118  2.56046  5.00195  3.75576   3263 l - - -
          2.68618  4.42225  2.77519  2.73123  3.46354  2.40513  3.72494  3.29354  2.67741  2.69355  4.24690  2.90347  2.73739  3.18146  2.89801  2.37887  2.77519  2.98518  4.58477  3.61503
          0.02189  4.22855  4.95090  0.61958  0.77255  0.93168  0.50070
    519   2.63617  4.11185  3.04401  2.48248  4.08153  3.00476  3.65943  3.17775  1.84086  3.09502  3.90918  2.99677  3.85214  2.64967  2.70559  2.55909  2.63271  3.17163  5.33299  4.00483   3264 k - - -
          2.68618  4.42225  2.77519  2.73123  3.46354  2.40513  3.72494  3.29354  2.67741  2.69355  4.24690  2.90347  2.73739  3.18146  2.89801  2.37887  2.77519  2.98518  4.58477  3.61503
          0.02189  4.22855  4.95090  0.61958  0.77255  0.93168  0.50070
    520   2.59826  2.93023  3.92849  3.35610  3.27105  3.65593  3.99974  1.83746  3.25256  2.35375  3.27332  3.39096  4.05191  3.50315  3.48114  2.60333  2.49465  2.37665  4.77080  3.35449   3265 i - - -
          2.68618  4.42225  2.77519  2.73123  3.46354  2.40513  3.72494  3.29354  2.67741  2.69355  4.24690  2.90347  2.73739  3.18146  2.89801  2.37887  2.77519  2.98518  4.58477  3.61503
          0.02189  4.22855  4.95090  0.61958  0.77255  0.93168  0.50070
    521   2.61941  4.29532  3.55146  2.85213  3.42752  3.60861  3.87671  1.77527  2.93359  2.37555  3.40573  3.21344  3.50766  3.23991  3.26059  2.58902  2.85332  2.55193  4.88625  3.43864   3266 i - - -
          2.68618  4.42225  2.77519  2.73123  3.46354  2.40513  3.72494  3.29354  2.67741  2.69355  4.24690  2.90347  2.73739  3.18146  2.89801  2.37887  2.77519  2.98518  4.58477  3.61503
          0.02189  4.22855  4.95090  0.61958  0.77255  0.93168  0.50070
    522   2.53933  4.75712  3.05819  2.52112  3.25741  3.46891  3.68862  3.38949  2.30675  3.01478  3.84548  2.66414  3.86716  2.57575  2.93451  2.69313  2.04422  3.08610  5.27864  3.96333   3267 t - - -
          2.68618  4.42225  2.77519  2.73123  3.46354  2.40513  3.72494  3.29354  2.67741  2.69355  4.24690  2.90347  2.73739  3.18146  2.89801  2.37887  2.77519  2.98518  4.58477  3.61503
          0.02189  4.22855  4.95090  0.61958  0.77255  0.93168  0.50070
    523   2.64228  4.86756  3.02536  2.46616  4.12481  3.45816  3.65149  3.32374  1.82866  3.13266  3.94103  2.98412  3.23184  2.79484  2.72176  2.33855  2.70713  3.21189  5.35904  3.53218   3268 k - - -
          2.68618  4.42225  2.77519  2.73123  3.46354  2.40513  3.72494  3.29354  2.67741  2.69355  4.24690  2.90347  2.73739  3.18146  2.89801  2.37887  2.77519  2.98518  4.58477  3.61503
          0.02189  4.22855  4.95090  0.61958  0.77255  0.93168  0.50070
    524   2.60472  4.74575  2.98969  2.42574  4.18995  2.82272  3.78578  3.61059  2.61138  3.00439  4.03907  3.04068  2.85037  2.95218  3.05704  1.63695  2.89862  3.24610  5.45910  4.13488   3269 s - - -
          2.68618  4.42225  2.77519  2.73123  3.46354  2.40513  3.72494  3.29354  2.67741  2.69355  4.24690  2.90347  2.73739  3.18146  2.89801  2.37887  2.77519  2.98518  4.58477  3.61503
          0.02189  4.22855  4.95090  0.61958  0.77255  0.93168  0.50070
    525   2.62127  4.53002  3.24743  2.57015  3.69725  3.27402  3.75364  2.91689  2.65168  2.50758  3.62422  3.02988  3.91218  2.99161  2.85710  2.30256  2.85296  2.82473  5.08025  2.48788   3270 s - - -
          2.68618  4.42225  2.77519  2.73123  3.46354  2.40513  3.72494  3.29354  2.67741  2.69355  4.24690  2.90347  2.73739  3.18146  2.89801  2.37887  2.77519  2.98518  4.58477  3.61503
          0.02189  4.22855  4.95090  0.61958  0.77255  0.93168  0.50070
    526   2.64071  4.73272  3.11170  2.56164  3.96877  3.47674  3.70168  3.37407  2.49079  3.00427  3.83989  2.71022  3.87849  2.87741  2.26780  2.09960  2.87799  2.53412  5.26554  3.67868   3271 s - - -
          2.68618  4.42225  2.77519  2.73123  3.46354  2.40513  3.72494  3.29354  2.67741  2.69355  4.24690  2.90347  2.73739  3.18146  2.89801  2.37887  2.77519  2.98518  4.58477  3.61503
          0.02189  4.22855  4.95090  0.61958  0.77255  0.93168  0.50070
    527   2.52178  4.11472  3.95259  3.37080  3.22178  3.12940  3.98119  1.85603  3.26295  2.22489  2.83057  3.40608  4.05742  3.50510  3.47958  2.76000  2.83655  2.36606  3.53037  3.52418   3272 i - - -
          2.68618  4.42225  2.77519  2.73123  3.46354  2.40513  3.72494  3.29354  2.67741  2.69355  4.24690  2.90347  2.73739  3.18146  2.89801  2.37887  2.77519  2.98518  4.58477  3.61503
          0.02189  4.22855  4.95090  0.61958  0.77255  0.93168  0.50070
    528   2.66438  4.85080  3.00724  2.49344  4.11868  3.20575  3.68367  3.00248  2.44518  3.13106  3.95054  1.85285  3.86867  2.66237  2.68852  2.69850  2.75334  3.20557  5.36593  4.04002   3273 n - - -
          2.68618  4.42225  2.77519  2.73123  3.46354  2.40513  3.72494  3.29354  2.67741  2.69355  4.24690  2.90347  2.73739  3.18146  2.89801  2.37887  2.77519  2.98518  4.58477  3.61503
          0.02189  4.22855  4.95090  0.61958  0.77255  0.93168  0.50070
    529   2.65292  4.74067  3.12789  2.56375  3.67885  3.49801  3.69290  3.34837  1.72991  2.66807  3.49864  3.06099  3.88571  2.76998  2.88458  2.36492  2.88185  3.05753  5.24949  3.94445   3274 k - - -
          2.68618  4.42225  2.77519  2.73123  3.46354  2.40513  3.72494  3.29354  2.67741  2.69355  4.24690  2.90347  2.73739  3.18146  2.89801  2.37887  2.77519  2.98518  4.58477  3.61503
          0.02189  4.22855  4.95090  0.61958  0.77255  0.93168  0.50070
    530   2.62143  4.77237  2.62697  2.49551  4.01532  3.04373  3.68092  3.42445  2.49721  3.04328  3.86617  3.00703  3.85228  2.84339  2.80628  2.55460  2.05076  2.77616  5.30158  3.62129   3275 t - - -
          2.68618  4.42225  2.77519  2.73123  3.46354  2.40513  3.72494  3.29354  2.67741  2.69355  4.24690  2.90347  2.73739  3.18146  2.89801  2.37887  2.77519  2.98518  4.58477  3.61503
          0.06204  4.22855  3.08833  0.61958  0.77255  0.93168  0.50070
    531   2.62697  4.54468  3.18143  2.46852  3.74045  3.22376  3.76706  3.09948  2.65837  1.89148  3.66123  2.65610  3.90910  3.00236  3.06084  2.75616  2.68280  2.71095  5.11985  3.84746   3276 l - - -
          2.68618  4.42225  2.77519  2.73123  3.46354  2.40513  3.72494  3.29354  2.67741  2.69355  4.24690  2.90347  2.73739  3.18146  2.89801  2.37887  2.77519  2.98518  4.58477  3.61503
          0.02277  4.18929  4.91164  0.61958  0.77255  0.96331  0.48066
    532   1.83571  4.84695  2.79812  2.24682  4.09184  3.43545  3.68463  3.49802  2.49384  2.67019  3.93632  2.97313  3.85733  2.54079  2.94780  2.69333  2.89927  3.17974  5.36172  4.02750   3277 a - - -
          2.68618  4.42225  2.77519  2.73123  3.46354  2.40513  3.72494  3.29354  2.67741  2.69355  4.24690  2.90347  2.73739  3.18146  2.89801  2.37887  2.77519  2.98518  4.58477  3.61503
          0.02277  4.18929  4.91164  0.61958  0.77255  0.96331  0.48066
    533   2.61215  4.26031  3.61395  3.04639  3.37808  3.62171  3.89018  2.52382  2.97956  2.06780  3.36213  2.99456  2.82129  3.27307  3.29751  2.87989  2.84565  2.09842  4.85371  3.33805   3278 l - - -
          2.68618  4.42225  2.77519  2.73123  3.46354  2.40513  3.72494  3.29354  2.67741  2.69355  4.24690  2.90347  2.73739  3.18146  2.89801  2.37887  2.77519  2.98518  4.58477  3.61503
          0.02277  4.18929  4.91164  0.61958  0.77255  0.96331  0.48066
    534   2.54338  4.64664  3.12824  2.58463  3.85722  3.48225  3.71149  2.78102  2.44032  2.89342  3.74392  2.11185  3.87866  2.76377  2.97178  2.71138  2.68545  2.63512  5.19252  3.89892   3279 n - - -
          2.68618  4.42225  2.77519  2.73123  3.46354  2.40513  3.72494  3.29354  2.67741  2.69355  4.24690  2.90347  2.73739  3.18146  2.89801  2.37887  2.77519  2.98518  4.58477  3.61503
          0.02277  4.18929  4.91164  0.61958  0.77255  0.96331  0.48066
    535   2.62456  4.62362  3.13989  2.60126  3.54185  2.24890  3.71324  3.20674  2.57802  2.49377  3.71670  2.76071  3.88537  2.63132  3.00187  2.72099  2.85823  2.93312  5.13422  3.49728   3280 g - - -
          2.68618  4.42225  2.77519  2.73123  3.46354  2.40513  3.72494  3.29354  2.67741  2.69355  4.24690  2.90347  2.73739  3.18146  2.89801  2.37887  2.77519  2.98518  4.58477  3.61503
          0.02277  4.18929  4.91164  0.61958  0.77255  0.96331  0.48066
    536   2.60690  4.31673  3.49667  2.93314  3.43269  3.58531  3.58589  2.68767  2.87127  1.84782  3.42198  2.92940  3.96703  3.18207  3.21461  2.43245  2.83970  2.44917  4.88535  3.42602   3281 l - - -
          2.68618  4.42225  2.77519  2.73123  3.46354  2.40513  3.72494  3.29354  2.67741  2.69355  4.24690  2.90347  2.73739  3.18146  2.89801  2.37887  2.77519  2.98518  4.58477  3.61503
          0.02277  4.18929  4.91164  0.61958  0.77255  0.96331  0.48066
    537   2.65129  4.91896  2.56525  2.39966  4.17997  3.17349  3.65920  3.61366  2.46299  3.19544  4.00032  2.60895  3.83544  2.66836  2.93774  2.66200  2.01827  3.26936  5.41657  3.28443   3282 t - - -
          2.68618  4.42225  2.77519  2.73123  3.46354  2.40513  3.72494  3.29354  2.67741  2.69355  4.24690  2.90347  2.73739  3.18146  2.89801  2.37887  2.77519  2.98518  4.58477  3.61503
          0.02277  4.18929  4.91164  0.61958  0.77255  0.96331  0.48066
    538   2.41768  4.29388  2.84776  2.32106  4.12730  3.18727  3.10760  3.55210  2.45051  3.14246  3.94800  2.95638  2.35434  2.79874  2.91775  2.53229  2.85675  3.21173  5.37257  4.02802   3283 e - - -
          2.68618  4.42225  2.77519  2.73123  3.46354  2.40513  3.72494  3.29354  2.67741  2.69355  4.24690  2.90347  2.73739  3.18146  2.89801  2.37887  2.77519  2.98518  4.58477  3.61503
          0.02277  4.18929  4.91164  0.61958  0.77255  0.96331  0.48066
    539   2.60672  4.46194  3.06648  2.73620  3.63074  3.52105  3.53721  3.00134  2.71249  1.93971  3.56960  2.99986  3.91596  3.03812  3.10793  2.48822  2.63146  2.48573  5.03420  3.77318   3284 l - - -
          2.68568  4.42112  2.77455  2.73243  3.46329  2.40654  3.72327  3.29051  2.67761  2.68911  4.24802  2.90377  2.73895  3.18126  2.89744  2.37944  2.77662  2.98621  4.58596  3.61604
          0.75121  0.65231  4.91164  2.80164  0.06263  0.96331  0.48066
    540   2.65113  4.96503  2.97070  2.32443  3.91047  3.44099  3.21965  3.68596  1.77832  3.23766  4.02772  2.94319  3.83308  2.74766  2.65627  2.41661  2.58920  3.32564  5.42741  4.07629   3305 k - - -
          2.68618  4.42225  2.77519  2.73123  3.46354  2.40513  3.72494  3.29354  2.67741  2.69355  4.24690  2.90347  2.73739  3.18146  2.89801  2.37887  2.77519  2.98518  4.58477  3.61503
          0.02277  4.18929  4.91164  0.61958  0.77255  0.96331  0.48066
    541   1.91423  4.59805  3.18154  2.62645  3.79308  3.49820  3.72259  2.87383  2.28381  2.83632  3.69395  3.10624  3.88959  2.77838  2.98037  2.72692  2.56600  2.90033  5.14487  3.55636   3306 a - - -
          2.68618  4.42225  2.77519  2.73123  3.46354  2.40513  3.72494  3.29354  2.67741  2.69355  4.24690  2.90347  2.73739  3.18146  2.89801  2.37887  2.77519  2.98518  4.58477  3.61503
          0.02277  4.18929  4.91164  0.61958  0.77255  0.96331  0.48066
    542   2.62426  4.63800  3.12862  2.47640  3.83882  3.24468  3.71023  3.22415  2.42239  2.77946  3.72999  3.07716  3.22384  2.65041  2.97176  2.71601  2.75694  2.06393  5.17697  3.88631   3307 v - - -
          2.68618  4.42225  2.77519  2.73123  3.46354  2.40513  3.72494  3.29354  2.67741  2.69355  4.24690  2.90347  2.73739  3.18146  2.89801  2.37887  2.77519  2.98518  4.58477  3.61503
          0.02277  4.18929  4.91164  0.61958  0.77255  0.96331  0.48066
    543   2.67696  4.83013  2.89958  2.35847  4.04628  2.72667  3.69897  3.47619  2.52179  3.09109  3.92331  2.72281  3.87017  2.62164  2.96907  2.57587  2.91542  3.16562  5.33558  2.28637   3308 y - - -
          2.68618  4.42225  2.77519  2.73123  3.46354  2.40513  3.72494  3.29354  2.67741  2.69355  4.24690  2.90347  2.73739  3.18146  2.89801  2.37887  2.77519  2.98518  4.58477  3.61503
          0.02277  4.18929  4.91164  0.61958  0.77255  0.96331  0.48066
    544   2.56412  4.93701  2.87110  1.77513  4.23227  3.40687  3.65980  3.65907  2.44622  3.02786  4.03650  2.53187  3.83291  2.79674  2.91581  2.33406  2.89140  3.03444  5.44892  4.08908   3309 e - - -
          2.68618  4.42225  2.77519  2.73123  3.46354  2.40513  3.72494  3.29354  2.67741  2.69355  4.24690  2.90347  2.73739  3.18146  2.89801  2.37887  2.77519  2.98518  4.58477  3.61503
          0.02277  4.18929  4.91164  0.61958  0.77255  0.96331  0.48066
    545   2.62219  4.30499  2.99881  2.44418  4.10440  3.43977  2.70532  3.52749  2.08307  3.11763  3.92457  2.67805  3.83212  2.78306  2.86784  2.43827  2.58126  3.19447  5.34587  3.64682   3310 k - - -
          2.68618  4.42225  2.77519  2.73123  3.46354  2.40513  3.72494  3.29354  2.67741  2.69355  4.24690  2.90347  2.73739  3.18146  2.89801  2.37887  2.77519  2.98518  4.58477  3.61503
          0.02277  4.18929  4.91164  0.61958  0.77255  0.96331  0.48066
    546   2.64279  4.84525  3.01447  2.46840  3.76338  3.45611  2.30966  3.50734  2.33664  2.93354  3.91775  2.52630  3.84898  2.55161  2.85421  2.67279  2.87225  3.05178  5.31701  3.97505   3311 h - - -
          2.68618  4.42225  2.77519  2.73123  3.46354  2.40513  3.72494  3.29354  2.67741  2.69355  4.24690  2.90347  2.73739  3.18146  2.89801  2.37887  2.77519  2.98518  4.58477  3.61503
          0.02277  4.18929  4.91164  0.61958  0.77255  0.96331  0.48066
    547   2.62967  4.06871  3.07347  2.44394  4.00864  3.46197  3.67032  3.41284  2.30328  2.87085  3.85592  3.01969  2.35309  2.83370  2.58322  2.43170  2.86273  3.10357  5.28375  3.97045   3312 k - - -
          2.68618  4.42225  2.77519  2.73123  3.46354  2.40513  3.72494  3.29354  2.67741  2.69355  4.24690  2.90347  2.73739  3.18146  2.89801  2.37887  2.77519  2.98518  4.58477  3.61503
          0.02277  4.18929  4.91164  0.61958  0.77255  0.96331  0.48066
    548   2.63701  4.81026  3.05605  2.49194  3.76571  2.99536  3.65434  3.28964  2.07206  3.06722  3.88702  2.86463  3.85246  2.80841  2.17796  2.67658  2.86600  2.81115  5.30859  3.98760   3313 k - - -
          2.68618  4.42225  2.77519  2.73123  3.46354  2.40513  3.72494  3.29354  2.67741  2.69355  4.24690  2.90347  2.73739  3.18146  2.89801  2.37887  2.77519  2.98518  4.58477  3.61503
          0.02277  4.18929  4.91164  0.61958  0.77255  0.96331  0.48066
    549   2.10938  3.44966  3.49263  3.01196  4.05688  2.89045  4.05140  3.44868  2.98703  3.12905  3.97033  3.00184  1.68752  3.30008  3.35522  2.56495  2.50286  3.05262  5.41901  4.17878   3314 p - - -
          2.68771  4.42498  2.77668  2.73017  3.46573  2.40619  3.72514  3.28999  2.67682  2.68891  4.24544  2.90392  2.73977  3.17686  2.89618  2.37987  2.77675  2.98533  4.58654  3.61784
          0.68063  0.70582        *  3.65022  0.02633  0.00000        *
//
