# Supplementary material for: Multispecies genome-wide analysis defines the MAP3K gene family in Gossypium hirsutum and reveals conserved family expansions
Source: BMC Bioinformatics. 2019 Mar 14;20(Suppl 2):99. doi: 10.1186/s12859-019-2624-9 (PMC6419318; doi:10.1186/s12859-019-2624-9)
Supplement: Supplementary file 1 — Zipped file containing two subfolders and an excel spreadsheet of all identified MAP3Ks with their longest transcript variants. The “HMM_results” file holds the HMMsearch output files for each MAP3K subfamily with relevant orthogroups identification highlighted. The “HMMs” folder holds the HMMs used for each MAP3K subfamily. (ZIP 3956 kb) [file 12859_2019_2624_MOESM1_ESM.zip › Supplementary file 1/HMMs/raf_hmm]

HMMER3/f [3.1b2 | February 2015]
NAME  49_rafs_align
LENG  654
ALPH  amino
RF    no
MM    no
CONS  yes
CS    no
MAP   yes
DATE  Mon May 21 17:12:47 2018
NSEQ  49
EFFN  3.896912
CKSUM 2275811357
STATS LOCAL MSV      -12.4613  0.69688
STATS LOCAL VITERBI  -13.1069  0.69688
STATS LOCAL FORWARD   -5.7849  0.69688
HMM          A        C        D        E        F        G        H        I        K        L        M        N        P        Q        R        S        T        V        W        Y   
            m->m     m->i     m->d     i->m     i->i     d->m     d->d
  COMPO   2.61326  4.35682  2.87634  2.56408  3.47083  2.82277  3.59964  3.06444  2.58930  2.58998  3.74298  2.96669  3.11671  2.99028  2.87152  2.48682  2.84814  2.78351  4.50891  3.66468
          2.68868  4.42415  2.77619  2.72914  3.46159  2.40684  3.72301  3.29700  2.67741  2.69326  4.23005  2.90340  2.73816  3.17940  2.89674  2.37821  2.77622  2.98499  4.58833  3.61678
          1.60486  0.93280  0.90231  3.34726  0.03581  0.00000        *
      1   2.59117  5.02187  3.08709  2.04293  3.64049  3.54913  3.74770  3.71718  2.41382  3.29156  3.33883  2.39052  3.54685  2.88012  2.83088  2.38098  2.71152  2.74879  5.50698  4.15172     55 e - - -
          2.68618  4.42225  2.77519  2.73123  3.46354  2.40513  3.72494  3.29354  2.67741  2.69355  4.24690  2.90347  2.73739  3.18146  2.89801  2.37887  2.77519  2.98518  4.58477  3.61503
          0.01472  4.62162  5.34397  0.61958  0.77255  1.31981  0.31086
      2   2.48354  5.04088  2.75047  2.52018  4.31012  3.27035  3.25362  3.57225  2.51691  2.61347  2.75380  2.46583  3.52066  2.70746  2.66327  2.74283  2.79190  3.39009  5.52181  4.16201     56 n - - -
          2.68618  4.42225  2.77519  2.73123  3.46354  2.40513  3.72494  3.29354  2.67741  2.69355  4.24690  2.90347  2.73739  3.18146  2.89801  2.37887  2.77519  2.98518  4.58477  3.61503
          0.01472  4.62162  5.34397  0.61958  0.77255  1.31981  0.31086
      3   2.56447  5.24557  3.00106  2.16705  4.58865  3.52276  3.14107  4.06807  1.97709  3.54663  4.28823  2.73108  3.00402  2.66049  2.22319  2.46347  2.98208  3.63546  5.67622  4.27374     57 k - - -
          2.68618  4.42225  2.77519  2.73123  3.46354  2.40513  3.72494  3.29354  2.67741  2.69355  4.24690  2.90347  2.73739  3.18146  2.89801  2.37887  2.77519  2.98518  4.58477  3.61503
          0.01472  4.62162  5.34397  0.61958  0.77255  1.31981  0.31086
      4   2.75040  5.25061  2.54146  2.10737  4.59023  3.51433  3.38015  4.07297  2.38694  3.55297  4.29363  2.75134  2.36115  2.20147  2.70611  2.71328  2.98218  3.33902  5.68525  4.27638     58 e - - -
          2.68618  4.42225  2.77519  2.73123  3.46354  2.40513  3.72494  3.29354  2.67741  2.69355  4.24690  2.90347  2.73739  3.18146  2.89801  2.37887  2.77519  2.98518  4.58477  3.61503
          0.01472  4.62162  5.34397  0.61958  0.77255  1.31981  0.31086
      5   2.59585  5.10942  2.57274  2.42464  3.70533  3.53279  2.96184  3.85171  2.31939  3.14501  4.16446  3.02459  2.82634  2.68445  2.50983  2.72716  2.96749  2.55322  5.57501  4.19871     59 k - - -
          2.68618  4.42225  2.77519  2.73123  3.46354  2.40513  3.72494  3.29354  2.67741  2.69355  4.24690  2.90347  2.73739  3.18146  2.89801  2.37887  2.77519  2.98518  4.58477  3.61503
          0.01472  4.62162  5.34397  0.61958  0.77255  0.94479  0.49227
      6   2.78290  5.21024  2.73689  2.26177  4.52199  3.22255  3.28836  3.98510  2.50982  3.24197  2.81660  2.62504  3.96255  2.86906  2.42669  2.13471  3.01409  3.58287  5.66331  3.17561     60 s - - -
          2.68789  4.42479  2.77724  2.73371  3.45647  2.40515  3.72199  3.29365  2.68309  2.69450  4.23627  2.90089  2.73866  3.18658  2.89405  2.36819  2.78099  2.98594  4.59347  3.61959
          1.31994  0.31652  5.47932  4.33371  0.01321  1.19019  0.36264
      7   2.63132  3.66705  3.83334  3.26129  3.54388  3.80980  4.07903  2.61912  3.19704  1.59196  3.26165  3.61788  3.67998  2.60722  3.20245  2.60345  2.51138  2.68565  5.01415  3.79637    213 l - - -
          2.68618  4.42225  2.77519  2.73123  3.46354  2.40513  3.72494  3.29354  2.67741  2.69355  4.24690  2.90347  2.73739  3.18146  2.89801  2.37887  2.77519  2.98518  4.58477  3.61503
          0.06383  4.75697  2.93283  0.61958  0.77255  1.19019  0.36264
      8   2.08341  5.05441  3.13447  2.57577  3.92608  3.26371  3.78429  3.40253  2.37559  3.32532  4.12131  3.10204  3.98000  2.74801  1.79404  2.35742  3.00827  3.40339  5.53954  4.18930    214 r - - -
          2.68618  4.42225  2.77519  2.73123  3.46354  2.40513  3.72494  3.29354  2.67741  2.69355  4.24690  2.90347  2.73739  3.18146  2.89801  2.37887  2.77519  2.98518  4.58477  3.61503
          0.01351  4.70666  5.42900  0.61958  0.77255  1.24245  0.34063
      9   2.36500  4.74593  2.71652  2.77443  3.92827  3.65628  3.07330  3.31572  2.75557  2.97941  3.44442  3.25857  3.61576  3.09085  2.99596  2.87514  2.99987  2.42546  5.28836  2.00997    215 y - - -
          2.68618  4.42225  2.77519  2.73123  3.46354  2.40513  3.72494  3.29354  2.67741  2.69355  4.24690  2.90347  2.73739  3.18146  2.89801  2.37887  2.77519  2.98518  4.58477  3.61503
          0.01351  4.70666  5.42900  0.61958  0.77255  1.15729  0.37737
     10   2.42544  4.79377  2.81051  2.62757  3.98727  3.65437  2.79378  3.06248  2.73929  3.03247  3.88078  3.24369  4.04313  3.07646  3.17518  2.57667  2.59568  1.78688  5.33294  4.03931    216 v - - -
          2.68618  4.42225  2.77519  2.73123  3.46354  2.40513  3.72494  3.29354  2.67741  2.69355  4.24690  2.90347  2.73739  3.18146  2.89801  2.37887  2.77519  2.98518  4.58477  3.61503
          0.01317  4.73233  5.45468  0.61958  0.77255  1.21645  0.35137
     11   2.38301  5.06941  2.61549  2.36908  4.33894  1.95000  3.81196  3.76800  2.60199  3.17667  4.14608  2.90220  3.99477  2.94860  3.07671  2.80787  2.84222  2.37031  5.56787  4.21312    217 g - - -
          2.68618  4.42225  2.77519  2.73123  3.46354  2.40513  3.72494  3.29354  2.67741  2.69355  4.24690  2.90347  2.73739  3.18146  2.89801  2.37887  2.77519  2.98518  4.58477  3.61503
          0.01317  4.73233  5.45468  0.61958  0.77255  1.13257  0.38891
     12   2.44479  4.94179  2.67051  2.54609  2.77175  1.91109  3.83646  3.57924  2.65085  3.09320  4.01855  3.17035  3.71494  2.99733  2.90886  2.68173  3.01858  2.87919  5.45550  4.13062    218 g - - -
          2.68618  4.42225  2.77519  2.73123  3.46354  2.40513  3.72494  3.29354  2.67741  2.69355  4.24690  2.90347  2.73739  3.18146  2.89801  2.37887  2.77519  2.98518  4.58477  3.61503
          0.01285  4.75697  5.47932  0.61958  0.77255  1.19019  0.36264
     13   2.52161  5.29066  2.34740  1.70624  4.63148  3.07375  3.74962  4.11506  2.48815  3.59421  4.33299  2.87612  3.53240  2.58346  2.73297  2.48681  2.90200  3.29335  5.72579  4.31632    219 e - - -
          2.68618  4.42225  2.77519  2.73123  3.46354  2.40513  3.72494  3.29354  2.67741  2.69355  4.24690  2.90347  2.73739  3.18146  2.89801  2.37887  2.77519  2.98518  4.58477  3.61503
          0.01285  4.75697  5.47932  0.61958  0.77255  1.19019  0.36264
     14   2.51304  5.00553  2.74886  2.25604  4.25144  3.61072  3.81643  3.48554  2.61223  2.56570  4.07699  3.13800  3.76155  2.96236  3.07856  2.45756  1.78228  3.11004  5.50669  4.16682    220 t - - -
          2.68618  4.42225  2.77519  2.73123  3.46354  2.40513  3.72494  3.29354  2.67741  2.69355  4.24690  2.90347  2.73739  3.18146  2.89801  2.37887  2.77519  2.98518  4.58477  3.61503
          0.01285  4.75697  5.47932  0.61958  0.77255  1.19019  0.36264
     15   2.78303  5.26947  2.86959  2.28222  4.60454  3.27417  2.72781  4.08342  2.48662  3.57037  4.31285  2.45755  3.95341  2.57962  2.16420  2.55184  2.56691  3.34849  5.70804  3.48090    221 r - - -
          2.68618  4.42225  2.77519  2.73123  3.46354  2.40513  3.72494  3.29354  2.67741  2.69355  4.24690  2.90347  2.73739  3.18146  2.89801  2.37887  2.77519  2.98518  4.58477  3.61503
          0.01285  4.75697  5.47932  0.61958  0.77255  1.11178  0.39894
     16   2.69214  4.43669  3.48472  3.25490  3.25794  2.65696  4.08307  1.74827  3.06463  2.64209  2.82356  3.61653  4.19206  3.04370  3.50704  2.50103  2.93570  2.39762  5.02958  3.81038    222 i - - -
          2.68618  4.42225  2.77519  2.73123  3.46354  2.40513  3.72494  3.29354  2.67741  2.69355  4.24690  2.90347  2.73739  3.18146  2.89801  2.37887  2.77519  2.98518  4.58477  3.61503
          0.01256  4.77941  5.50176  0.61958  0.77255  1.16506  0.37382
     17   2.79424  4.86270  3.28544  2.27479  4.06687  3.09235  3.87126  2.24061  2.71238  2.86222  3.94396  3.01667  4.04525  2.62998  2.86878  2.57055  2.55238  2.44025  5.39041  4.08532    223 i - - -
          2.68618  4.42225  2.77519  2.73123  3.46354  2.40513  3.72494  3.29354  2.67741  2.69355  4.24690  2.90347  2.73739  3.18146  2.89801  2.37887  2.77519  2.98518  4.58477  3.61503
          0.01256  4.77941  5.50176  0.61958  0.77255  1.16506  0.37382
     18   2.79575  4.77234  3.36446  2.67007  3.95649  3.68442  3.90656  2.46548  2.78267  2.83140  3.00900  2.95036  3.30294  3.11893  2.81683  1.70582  2.75636  3.07322  5.31620  4.03111    224 s - - -
          2.68618  4.42225  2.77519  2.73123  3.46354  2.40513  3.72494  3.29354  2.67741  2.69355  4.24690  2.90347  2.73739  3.18146  2.89801  2.37887  2.77519  2.98518  4.58477  3.61503
          0.01256  4.77941  5.50176  0.61958  0.77255  1.16506  0.37382
     19   2.79640  4.62625  3.31880  2.77607  3.78131  3.38074  3.97179  1.82176  2.92538  2.84628  3.38649  3.40342  3.33809  3.02580  3.09860  2.45877  2.60501  2.29376  5.19297  3.93771    225 i - - -
          2.68618  4.42225  2.77519  2.73123  3.46354  2.40513  3.72494  3.29354  2.67741  2.69355  4.24690  2.90347  2.73739  3.18146  2.89801  2.37887  2.77519  2.98518  4.58477  3.61503
          0.01256  4.77941  5.50176  0.61958  0.77255  1.16506  0.37382
     20   2.67074  4.20643  3.14390  2.36586  2.80775  3.08787  3.80381  3.77488  2.37129  3.00548  4.14246  2.63976  3.99667  2.93611  2.07292  2.29763  3.02390  3.42531  5.56382  4.20871    226 r - - -
          2.68618  4.42225  2.77519  2.73123  3.46354  2.40513  3.72494  3.29354  2.67741  2.69355  4.24690  2.90347  2.73739  3.18146  2.89801  2.37887  2.77519  2.98518  4.58477  3.61503
          0.01256  4.77941  5.50176  0.61958  0.77255  1.16506  0.37382
     21   2.80164  5.24240  2.91460  2.11922  4.56305  3.58398  3.57852  4.02855  1.70774  3.08175  4.29044  3.06268  3.97604  2.52396  2.60857  2.77711  3.03178  3.19211  2.98686  4.29749    227 k - - -
          2.68618  4.42225  2.77519  2.73123  3.46354  2.40513  3.72494  3.29354  2.67741  2.69355  4.24690  2.90347  2.73739  3.18146  2.89801  2.37887  2.77519  2.98518  4.58477  3.61503
          0.01256  4.77941  5.50176  0.61958  0.77255  1.16506  0.37382
     22   2.80056  5.29501  2.17879  2.32355  4.63187  3.08764  3.00966  4.11318  2.50393  3.59680  4.33845  2.14367  3.96619  2.86231  2.85015  2.34315  2.56820  3.68136  5.73213  3.59021    228 n - - -
          2.68618  4.42225  2.77519  2.73123  3.46354  2.40513  3.72494  3.29354  2.67741  2.69355  4.24690  2.90347  2.73739  3.18146  2.89801  2.37887  2.77519  2.98518  4.58477  3.61503
          0.01256  4.77941  5.50176  0.61958  0.77255  1.16506  0.37382
     23   2.57216  4.39197  3.92572  3.11520  3.50999  3.49045  4.11419  2.04786  3.27751  2.40020  3.50164  3.68121  4.21304  3.22929  2.65136  2.38559  3.03164  2.03695  3.54014  3.41091    229 v - - -
          2.68618  4.42225  2.77519  2.73123  3.46354  2.40513  3.72494  3.29354  2.67741  2.69355  4.24690  2.90347  2.73739  3.18146  2.89801  2.37887  2.77519  2.98518  4.58477  3.61503
          0.01256  4.77941  5.50176  0.61958  0.77255  1.16506  0.37382
     24   2.64601  4.98900  2.98661  2.63756  4.22588  3.25487  3.82887  3.42907  2.52460  3.04357  2.72304  2.86281  4.01449  2.81495  2.52223  1.83459  3.02368  3.08265  4.24327  4.15829    230 s - - -
          2.68618  4.42225  2.77519  2.73123  3.46354  2.40513  3.72494  3.29354  2.67741  2.69355  4.24690  2.90347  2.73739  3.18146  2.89801  2.37887  2.77519  2.98518  4.58477  3.61503
          0.01256  4.77941  5.50176  0.61958  0.77255  1.02791  0.44278
     25   2.23887  4.51151  3.73057  2.89478  2.72733  3.80368  4.06072  3.00421  2.55730  2.42125  3.14545  3.55691  3.35642  2.92252  3.45641  2.65122  3.04596  2.51283  2.95367  3.23777    231 a - - -
          2.68618  4.42225  2.77519  2.73123  3.46354  2.40513  3.72494  3.29354  2.67741  2.69355  4.24690  2.90347  2.73739  3.18146  2.89801  2.37887  2.77519  2.98518  4.58477  3.61503
          0.01207  4.81862  5.54097  0.61958  0.77255  1.11813  0.39585
     26   2.81337  5.31011  2.53542  1.71103  4.64819  3.29723  3.77529  4.13014  2.51545  2.92331  3.97056  2.69681  3.62093  2.11868  3.00813  2.48009  3.04507  3.69709  5.74658  4.33837    232 e - - -
          2.68618  4.42225  2.77519  2.73123  3.46354  2.40513  3.72494  3.29354  2.67741  2.69355  4.24690  2.90347  2.73739  3.18146  2.89801  2.37887  2.77519  2.98518  4.58477  3.61503
          0.01207  4.81862  5.54097  0.61958  0.77255  1.11813  0.39585
     27   2.67258  5.29484  2.95471  1.47253  4.62479  3.34506  3.78489  4.10053  2.07867  3.03206  4.34144  2.88143  3.98709  2.88757  3.01944  2.53066  2.61138  3.67772  5.73705  4.33430    233 e - - -
          2.68618  4.42225  2.77519  2.73123  3.46354  2.40513  3.72494  3.29354  2.67741  2.69355  4.24690  2.90347  2.73739  3.18146  2.89801  2.37887  2.77519  2.98518  4.58477  3.61503
          0.01207  4.81862  5.54097  0.61958  0.77255  1.11813  0.39585
     28   2.66461  4.57094  3.63531  2.42938  2.91504  3.77836  3.62287  3.07774  2.68838  1.56627  3.67220  3.49077  3.72385  3.33756  3.39637  2.84445  2.80684  2.46068  5.14786  3.90676    234 l - - -
          2.68618  4.42225  2.77519  2.73123  3.46354  2.40513  3.72494  3.29354  2.67741  2.69355  4.24690  2.90347  2.73739  3.18146  2.89801  2.37887  2.77519  2.98518  4.58477  3.61503
          0.01207  4.81862  5.54097  0.61958  0.77255  1.11813  0.39585
     29   2.33936  5.12703  2.79302  2.15104  4.00158  3.61255  3.80898  3.84034  2.41125  3.40158  2.65480  2.93988  4.00397  2.79300  2.59361  2.80914  3.03731  3.03006  5.60448  2.65217    235 e - - -
          2.68618  4.42225  2.77519  2.73123  3.46354  2.40513  3.72494  3.29354  2.67741  2.69355  4.24690  2.90347  2.73739  3.18146  2.89801  2.37887  2.77519  2.98518  4.58477  3.61503
          0.01207  4.81862  5.54097  0.61958  0.77255  1.11813  0.39585
     30   2.67092  5.28129  2.81078  2.39748  4.61220  2.56193  2.79339  3.64992  2.35724  3.58052  4.32575  3.05677  3.03945  2.29549  3.00329  2.37974  2.64910  3.23221  5.72255  4.32028    236 q - - -
          2.68618  4.42225  2.77519  2.73123  3.46354  2.40513  3.72494  3.29354  2.67741  2.69355  4.24690  2.90347  2.73739  3.18146  2.89801  2.37887  2.77519  2.98518  4.58477  3.61503
          0.01207  4.81862  5.54097  0.61958  0.77255  1.11813  0.39585
     31   2.66383  5.09793  2.97248  2.17920  3.30948  3.61864  3.81677  3.46340  1.65930  3.36829  4.16068  3.12758  3.50962  2.94815  3.06809  2.38580  3.03765  3.44475  3.87401  3.28133    237 k - - -
          2.68618  4.42225  2.77519  2.73123  3.46354  2.40513  3.72494  3.29354  2.67741  2.69355  4.24690  2.90347  2.73739  3.18146  2.89801  2.37887  2.77519  2.98518  4.58477  3.61503
          0.01207  4.81862  5.54097  0.61958  0.77255  1.11813  0.39585
     32   2.65165  4.35024  3.63585  3.24518  3.15112  3.88731  4.17619  2.55062  3.42501  2.44067  2.39644  3.79466  3.59067  3.32047  3.66369  2.35203  2.56915  1.94840  3.73828  3.38337    238 v - - -
          2.68618  4.42225  2.77519  2.73123  3.46354  2.40513  3.72494  3.29354  2.67741  2.69355  4.24690  2.90347  2.73739  3.18146  2.89801  2.37887  2.77519  2.98518  4.58477  3.61503
          0.01207  4.81862  5.54097  0.61958  0.77255  1.02591  0.44390
     33   2.14182  4.71237  3.47519  2.61399  3.87853  3.15803  3.96831  2.62754  2.59115  2.14299  3.43042  3.37680  4.12144  3.21337  2.66802  2.42340  3.05297  2.83089  5.26968  3.49057    239 a - - -
          2.68618  4.42225  2.77519  2.73123  3.46354  2.40513  3.72494  3.29354  2.67741  2.69355  4.24690  2.90347  2.73739  3.18146  2.89801  2.37887  2.77519  2.98518  4.58477  3.61503
          0.01177  4.84358  5.56592  0.61958  0.77255  1.08604  0.41181
     34   2.20835  5.32193  2.83863  1.69849  4.66199  3.32663  3.78304  4.14484  2.52140  3.37256  4.36456  2.88063  3.98776  2.38766  2.54039  2.30899  3.05344  3.71001  5.75736  4.34861    240 e - - -
          2.68618  4.42225  2.77519  2.73123  3.46354  2.40513  3.72494  3.29354  2.67741  2.69355  4.24690  2.90347  2.73739  3.18146  2.89801  2.37887  2.77519  2.98518  4.58477  3.61503
          0.01177  4.84358  5.56592  0.61958  0.77255  1.08604  0.41181
     35   2.81759  4.97625  3.03844  1.95637  3.77976  3.65866  3.86546  2.43648  2.67779  2.55727  4.05039  3.20086  3.33069  2.59461  2.60136  2.70993  3.04893  2.74274  5.48718  4.16174    241 e - - -
          2.68618  4.42225  2.77519  2.73123  3.46354  2.40513  3.72494  3.29354  2.67741  2.69355  4.24690  2.90347  2.73739  3.18146  2.89801  2.37887  2.77519  2.98518  4.58477  3.61503
          0.01177  4.84358  5.56592  0.61958  0.77255  1.00069  0.45827
     36   2.10125  3.19471  4.07834  3.49999  2.82421  3.32358  4.18586  2.75488  3.41270  2.43567  3.21371  3.41430  3.73699  3.32207  3.09101  2.96719  2.82083  2.45225  4.98835  2.18479    242 a - - -
          2.68618  4.42225  2.77519  2.73123  3.46354  2.40513  3.72494  3.29354  2.67741  2.69355  4.24690  2.90347  2.73739  3.18146  2.89801  2.37887  2.77519  2.98518  4.58477  3.61503
          0.01151  4.86605  5.58840  0.61958  0.77255  1.05551  0.42774
     37   2.82310  5.26266  2.66462  2.44479  4.57903  2.93445  3.79851  4.04526  2.31341  2.40319  4.31098  2.74687  3.32696  2.35394  2.91852  2.50973  3.05429  2.95652  5.71288  3.21559    243 k - - -
          2.68618  4.42225  2.77519  2.73123  3.46354  2.40513  3.72494  3.29354  2.67741  2.69355  4.24690  2.90347  2.73739  3.18146  2.89801  2.37887  2.77519  2.98518  4.58477  3.61503
          0.01151  4.86605  5.58840  0.61958  0.77255  0.89777  0.52337
     38   2.69688  5.20506  3.15150  2.09156  3.68109  2.34059  3.00805  3.30761  2.49464  3.26778  3.49303  3.13174  3.36942  2.44973  2.84848  2.53665  3.07123  3.56530  5.67272  3.78067    244 e - - -
          2.68618  4.42225  2.77519  2.73123  3.46354  2.40513  3.72494  3.29354  2.67741  2.69355  4.24690  2.90347  2.73739  3.18146  2.89801  2.37887  2.77519  2.98518  4.58477  3.61503
          0.01104  4.90779  5.63014  0.61958  0.77255  0.99420  0.46206
     39   2.22595  5.30781  2.98857  2.33874  4.06947  3.47324  3.80794  4.10986  2.29643  2.86574  4.35300  2.85404  3.08988  2.31519  2.80897  2.31763  2.62104  3.68923  5.75086  3.83500    245 a - - -
          2.68618  4.42225  2.77519  2.73123  3.46354  2.40513  3.72494  3.29354  2.67741  2.69355  4.24690  2.90347  2.73739  3.18146  2.89801  2.37887  2.77519  2.98518  4.58477  3.61503
          0.01104  4.90779  5.63014  0.61958  0.77255  0.99420  0.46206
     40   2.54544  5.30019  2.50233  2.44912  4.06304  3.62038  2.73128  4.09708  2.55263  2.95400  3.72564  2.48368  3.49518  2.65276  2.24009  2.60976  3.06996  3.17799  5.74513  4.34669    246 r - - -
          2.68618  4.42225  2.77519  2.73123  3.46354  2.40513  3.72494  3.29354  2.67741  2.69355  4.24690  2.90347  2.73739  3.18146  2.89801  2.37887  2.77519  2.98518  4.58477  3.61503
          0.01104  4.90779  5.63014  0.61958  0.77255  0.99420  0.46206
     41   2.44700  4.65202  3.60984  2.84814  3.49177  3.79746  4.03925  2.81164  2.83896  2.51079  3.75067  3.22050  2.68137  3.03278  3.39470  2.58342  2.28551  2.09258  5.22265  3.54125    247 v - - -
          2.68618  4.42225  2.77519  2.73123  3.46354  2.40513  3.72494  3.29354  2.67741  2.69355  4.24690  2.90347  2.73739  3.18146  2.89801  2.37887  2.77519  2.98518  4.58477  3.61503
          0.01104  4.90779  5.63014  0.61958  0.77255  0.99420  0.46206
     42   2.41698  4.36405  4.22443  2.73086  2.83805  3.94506  4.24081  1.86315  3.16698  2.15821  3.47781  3.88714  3.72938  3.77208  3.74866  2.82026  2.96414  1.89585  4.97291  3.77637    248 i - - -
          2.68618  4.42225  2.77519  2.73123  3.46354  2.40513  3.72494  3.29354  2.67741  2.69355  4.24690  2.90347  2.73739  3.18146  2.89801  2.37887  2.77519  2.98518  4.58477  3.61503
          0.01104  4.90779  5.63014  0.61958  0.77255  0.99420  0.46206
     43   2.67073  4.43089  2.34522  2.17737  4.69265  3.43194  3.63520  4.17816  1.67261  3.65321  4.38915  2.84546  3.64028  2.68012  2.82126  2.37837  2.88586  3.73855  5.78128  4.37070    249 k - - -
          2.68618  4.42225  2.77519  2.73123  3.46354  2.40513  3.72494  3.29354  2.67741  2.69355  4.24690  2.90347  2.73739  3.18146  2.89801  2.37887  2.77519  2.98518  4.58477  3.61503
          0.01104  4.90779  5.63014  0.61958  0.77255  0.99420  0.46206
     44   2.59406  4.42819  4.03055  3.17402  3.17661  3.90495  3.66974  2.51035  3.00373  2.33775  3.23058  3.76837  4.27889  3.10502  3.64639  2.78663  2.74065  2.24358  5.02869  1.87839    250 y - - -
          2.68618  4.42225  2.77519  2.73123  3.46354  2.40513  3.72494  3.29354  2.67741  2.69355  4.24690  2.90347  2.73739  3.18146  2.89801  2.37887  2.77519  2.98518  4.58477  3.61503
          0.01104  4.90779  5.63014  0.61958  0.77255  0.99420  0.46206
     45   2.48054  5.02031  3.26491  2.70607  4.25191  3.68365  3.47976  3.38097  2.69108  2.30403  3.83284  3.10582  4.07290  1.66063  2.85833  2.33196  2.98045  3.34853  5.52738  4.19934    251 q - - -
          2.68618  4.42225  2.77519  2.73123  3.46354  2.40513  3.72494  3.29354  2.67741  2.69355  4.24690  2.90347  2.73739  3.18146  2.89801  2.37887  2.77519  2.98518  4.58477  3.61503
          0.01104  4.90779  5.63014  0.61958  0.77255  0.99420  0.46206
     46   2.31526  4.58712  3.70772  3.14061  3.52912  3.49438  4.07674  2.89125  2.61287  1.75170  3.41221  3.55258  4.20555  2.81043  2.69013  3.06855  2.71540  2.28547  5.16703  3.93012    252 l - - -
          2.68618  4.42225  2.77519  2.73123  3.46354  2.40513  3.72494  3.29354  2.67741  2.69355  4.24690  2.90347  2.73739  3.18146  2.89801  2.37887  2.77519  2.98518  4.58477  3.61503
          0.04725  4.90779  3.25038  0.61958  0.77255  0.99420  0.46206
     47   2.82800  4.22493  2.52663  2.32596  4.49870  3.62322  3.81661  3.94946  2.45449  2.98327  4.25971  3.11440  1.87252  2.93288  2.40439  2.81795  2.88475  3.11331  5.66946  4.29242    253 p - - -
          2.68618  4.42225  2.77519  2.73123  3.46354  2.40513  3.72494  3.29354  2.67741  2.69355  4.24690  2.90347  2.73739  3.18146  2.89801  2.37887  2.77519  2.98518  4.58477  3.61503
          0.01144  4.87199  5.59433  0.61958  0.77255  1.04717  0.43222
     48   2.46440  5.30046  2.07896  2.24970  4.63755  1.72705  3.87580  4.10131  2.65231  3.62296  4.39015  3.12312  4.05253  2.99191  3.14545  2.71518  2.76968  3.07479  5.79038  4.39631    254 g - - -
          2.68618  4.42225  2.77519  2.73123  3.46354  2.40513  3.72494  3.29354  2.67741  2.69355  4.24690  2.90347  2.73739  3.18146  2.89801  2.37887  2.77519  2.98518  4.58477  3.61503
          0.01144  4.87199  5.59433  0.61958  0.77255  1.04717  0.43222
     49   2.56531  5.26823  2.36418  1.69454  3.67256  3.60966  3.79984  3.38860  2.54613  3.31841  4.31617  2.91661  4.00250  2.50486  2.68232  2.65434  3.05631  3.39147  5.71761  3.61702    255 e - - -
          2.68618  4.42225  2.77519  2.73123  3.46354  2.40513  3.72494  3.29354  2.67741  2.69355  4.24690  2.90347  2.73739  3.18146  2.89801  2.37887  2.77519  2.98518  4.58477  3.61503
          0.02266  4.87199  4.21663  0.61958  0.77255  1.04717  0.43222
     50   2.69540  5.29989  1.69600  2.26501  4.62515  3.60470  3.62242  4.09857  2.54871  3.59687  4.34677  2.78431  2.92836  2.90544  3.03974  2.46077  2.88423  3.39256  5.74436  3.09056    256 d - - -
          2.68618  4.42225  2.77519  2.73123  3.46354  2.40513  3.72494  3.29354  2.67741  2.69355  4.24690  2.90347  2.73739  3.18146  2.89801  2.37887  2.77519  2.98518  4.58477  3.61503
          0.02295  4.86090  4.20315  0.61958  0.77255  1.06266  0.42394
     51   2.33458  5.05038  2.87418  2.32830  3.84435  3.64463  3.84651  3.71864  2.42547  1.80018  4.11861  3.16795  3.30594  2.99018  2.51416  2.84626  3.05141  3.08886  5.54691  4.20499    257 l - - -
          2.68618  4.42225  2.77519  2.73123  3.46354  2.40513  3.72494  3.29354  2.67741  2.69355  4.24690  2.90347  2.73739  3.18146  2.89801  2.37887  2.77519  2.98518  4.58477  3.61503
          0.01170  4.84965  5.57199  0.61958  0.77255  1.07796  0.41596
     52   2.41462  5.31186  1.81266  2.51802  4.64826  3.59447  3.78520  4.12835  2.42587  3.19450  4.35538  2.59744  3.75430  2.39792  2.85379  2.38420  2.74557  3.69795  5.74980  4.34365    258 d - - -
          2.68618  4.42225  2.77519  2.73123  3.46354  2.40513  3.72494  3.29354  2.67741  2.69355  4.24690  2.90347  2.73739  3.18146  2.89801  2.37887  2.77519  2.98518  4.58477  3.61503
          0.03680  4.84965  3.56488  0.61958  0.77255  1.07796  0.41596
     53   1.69540  4.35119  3.51700  3.54447  2.56082  3.89818  4.19174  2.51339  3.44965  2.22746  3.46511  3.81464  4.27109  3.69528  3.68300  2.42417  2.85352  2.13641  4.96086  3.76061    259 a - - -
          2.68618  4.42225  2.77519  2.73123  3.46354  2.40513  3.72494  3.29354  2.67741  2.69355  4.24690  2.90347  2.73739  3.18146  2.89801  2.37887  2.77519  2.98518  4.58477  3.61503
          0.01200  4.82484  5.54719  0.61958  0.77255  1.11030  0.39967
     54   2.17400  4.52441  3.71667  3.14881  3.65911  3.40309  3.65477  3.01965  3.10018  1.55281  3.62852  3.54827  3.72095  2.93512  3.44791  2.57875  2.76545  2.79676  3.75417  3.50339    260 l - - -
          2.68618  4.42225  2.77519  2.73123  3.46354  2.40513  3.72494  3.29354  2.67741  2.69355  4.24690  2.90347  2.73739  3.18146  2.89801  2.37887  2.77519  2.98518  4.58477  3.61503
          0.01200  4.82484  5.54719  0.61958  0.77255  1.11030  0.39967
     55   2.81823  4.46459  3.43565  3.25679  3.59024  3.43644  4.09612  2.09755  3.08921  2.20375  3.25820  3.39904  4.20731  2.75504  3.24956  3.08539  2.57018  1.81015  5.05617  3.83543    261 v - - -
          2.68618  4.42225  2.77519  2.73123  3.46354  2.40513  3.72494  3.29354  2.67741  2.69355  4.24690  2.90347  2.73739  3.18146  2.89801  2.37887  2.77519  2.98518  4.58477  3.61503
          0.01200  4.82484  5.54719  0.61958  0.77255  1.11030  0.39967
     56   2.37180  5.31306  2.84646  2.31084  4.64747  2.76012  3.25466  4.12623  2.54163  3.61586  4.36202  2.53062  3.30595  2.89604  3.03513  1.68053  2.95907  3.69913  5.75643  4.35002    262 s - - -
          2.68618  4.42225  2.77519  2.73123  3.46354  2.40513  3.72494  3.29354  2.67741  2.69355  4.24690  2.90347  2.73739  3.18146  2.89801  2.37887  2.77519  2.98518  4.58477  3.61503
          0.01200  4.82484  5.54719  0.61958  0.77255  1.11030  0.39967
     57   2.52126  3.77691  4.35339  3.76338  2.95085  3.46985  3.67691  2.16602  3.14903  2.47637  3.39795  3.94340  4.30434  3.84143  3.79043  2.61438  3.05475  1.39585  4.89578  3.70670    263 v - - -
          2.68618  4.42225  2.77519  2.73123  3.46354  2.40513  3.72494  3.29354  2.67741  2.69355  4.24690  2.90347  2.73739  3.18146  2.89801  2.37887  2.77519  2.98518  4.58477  3.61503
          0.01200  4.82484  5.54719  0.61958  0.77255  1.11030  0.39967
     58   2.59310  3.38867  3.81057  3.03278  3.44274  3.49129  4.09016  2.68120  3.18268  2.31246  3.12326  3.11143  3.67411  3.18046  3.21309  1.95452  2.67159  2.48895  3.81574  3.84067    264 s - - -
          2.68618  4.42225  2.77519  2.73123  3.46354  2.40513  3.72494  3.29354  2.67741  2.69355  4.24690  2.90347  2.73739  3.18146  2.89801  2.37887  2.77519  2.98518  4.58477  3.61503
          0.01200  4.82484  5.54719  0.61958  0.77255  1.11030  0.39967
     59   2.67447  4.06897  2.89136  2.51667  4.61124  3.58817  3.77629  4.08601  2.20759  3.17636  4.32619  2.63007  3.56068  2.50602  2.07003  1.98608  3.04001  3.66382  5.72281  4.32214    265 s - - -
          2.68618  4.42225  2.77519  2.73123  3.46354  2.40513  3.72494  3.29354  2.67741  2.69355  4.24690  2.90347  2.73739  3.18146  2.89801  2.37887  2.77519  2.98518  4.58477  3.61503
          0.01200  4.82484  5.54719  0.61958  0.77255  1.11030  0.39967
     60   2.80825  5.30816  2.07279  2.24363  4.64872  3.32077  3.77068  4.13148  2.41769  3.04973  3.81198  2.83428  3.59721  2.59926  2.23520  2.27307  3.03944  3.69640  5.74340  4.33520    266 d - - -
          2.68618  4.42225  2.77519  2.73123  3.46354  2.40513  3.72494  3.29354  2.67741  2.69355  4.24690  2.90347  2.73739  3.18146  2.89801  2.37887  2.77519  2.98518  4.58477  3.61503
          0.01200  4.82484  5.54719  0.61958  0.77255  1.11030  0.39967
     61   2.81016  2.94444  2.70328  1.82699  3.21465  3.63820  3.84420  3.68263  2.64234  3.28305  4.09326  3.16808  3.38752  2.99210  3.10756  2.18227  2.73384  2.93457  5.52400  4.18637    267 e - - -
          2.68618  4.42225  2.77519  2.73123  3.46354  2.40513  3.72494  3.29354  2.67741  2.69355  4.24690  2.90347  2.73739  3.18146  2.89801  2.37887  2.77519  2.98518  4.58477  3.61503
          0.01200  4.82484  5.54719  0.61958  0.77255  1.11030  0.39967
     62   2.40492  4.14395  1.90572  2.64088  4.29895  3.63149  3.84442  3.72048  2.63725  2.59765  4.11985  3.16262  4.02707  2.73598  3.10458  2.02297  2.70563  3.26471  5.54794  4.20562    268 d - - -
          2.68618  4.42225  2.77519  2.73123  3.46354  2.40513  3.72494  3.29354  2.67741  2.69355  4.24690  2.90347  2.73739  3.18146  2.89801  2.37887  2.77519  2.98518  4.58477  3.61503
          0.01200  4.82484  5.54719  0.61958  0.77255  1.11030  0.39967
     63   2.36409  4.81876  3.12040  2.79480  4.00937  3.69259  3.91262  2.96609  2.77769  1.89640  3.90513  2.82381  3.39602  3.11512  2.51860  2.33274  3.04410  2.79196  5.35805  4.06645    269 l - - -
          2.68618  4.42225  2.77519  2.73123  3.46354  2.40513  3.72494  3.29354  2.67741  2.69355  4.24690  2.90347  2.73739  3.18146  2.89801  2.37887  2.77519  2.98518  4.58477  3.61503
          0.01200  4.82484  5.54719  0.61958  0.77255  1.11030  0.39967
     64   2.67361  5.26541  2.76232  2.42255  4.58872  2.31479  3.77944  4.05960  2.52314  2.75960  4.31194  2.80557  3.98288  2.27585  2.47308  2.53322  2.74656  3.64432  5.71127  3.54472    270 q - - -
          2.68618  4.42225  2.77519  2.73123  3.46354  2.40513  3.72494  3.29354  2.67741  2.69355  4.24690  2.90347  2.73739  3.18146  2.89801  2.37887  2.77519  2.98518  4.58477  3.61503
          0.01200  4.82484  5.54719  0.61958  0.77255  1.11030  0.39967
     65   2.58349  5.31700  2.56206  2.05794  4.65710  3.58387  3.37048  4.14048  2.51573  3.20015  4.35944  1.89759  3.63484  2.50980  3.00880  2.52711  2.73019  3.70506  5.75224  4.34278    271 n - - -
          2.68618  4.42225  2.77519  2.73123  3.46354  2.40513  3.72494  3.29354  2.67741  2.69355  4.24690  2.90347  2.73739  3.18146  2.89801  2.37887  2.77519  2.98518  4.58477  3.61503
          0.14306  4.82484  2.07729  0.61958  0.77255  1.11030  0.39967
     66   2.52453  3.65139  4.29745  3.70748  2.86882  3.88233  4.19070  2.50683  3.57649  2.13554  1.79990  3.88910  4.25114  3.78635  3.10993  2.29292  3.00204  2.47815  4.84340  3.65437    272 m - - -
          2.68618  4.42225  2.77519  2.73123  3.46354  2.40513  3.72494  3.29354  2.67741  2.69355  4.24690  2.90347  2.73739  3.18146  2.89801  2.37887  2.77519  2.98518  4.58477  3.61503
          0.04411  4.69545  3.38103  0.61958  0.77255  1.25338  0.33622
     67   2.35579  3.54512  3.15711  3.16680  3.54123  3.75852  4.02306  2.46027  3.11047  2.29856  2.24494  3.24264  3.28538  3.39920  3.43595  2.59970  2.64926  2.68097  5.00354  3.78036    273 m - - -
          2.68618  4.42225  2.77519  2.73123  3.46354  2.40513  3.72494  3.29354  2.67741  2.69355  4.24690  2.90347  2.73739  3.18146  2.89801  2.37887  2.77519  2.98518  4.58477  3.61503
          0.03861  4.66543  3.55933  0.61958  0.77255  1.28153  0.32519
     68   2.76233  5.10298  3.06756  1.50182  4.39463  3.55377  3.75301  3.83532  2.50623  3.14104  4.16841  3.05494  3.52495  2.87559  2.49081  2.38297  2.99455  2.83908  5.57750  4.21134    274 e - - -
          2.68618  4.42225  2.77519  2.73123  3.46354  2.40513  3.72494  3.29354  2.67741  2.69355  4.24690  2.90347  2.73739  3.18146  2.89801  2.37887  2.77519  2.98518  4.58477  3.61503
          0.01443  4.64125  5.36360  0.61958  0.77255  1.30304  0.31705
     69   2.64769  5.30873  2.42332  1.50899  4.64272  3.52536  3.75188  4.12786  2.44603  3.60940  4.35644  2.76414  3.94550  2.44386  3.01236  2.39965  3.03813  3.32827  5.74502  4.32884    275 e - - -
          2.68629  4.42266  2.77589  2.72980  3.46356  2.40430  3.72554  3.29375  2.67843  2.69374  4.24637  2.90298  2.73880  3.18183  2.89723  2.37826  2.77617  2.98530  4.58655  3.61310
          1.28933  0.40572  2.84644  2.17845  0.12015  0.85397  0.55464
     70   2.78720  4.67453  3.44453  2.57855  2.87459  3.13403  3.93577  3.21631  2.85654  2.59335  3.76812  3.34543  4.08833  2.30639  3.26477  2.36380  2.56415  2.50558  5.23234  2.83918    288 q - - -
          2.68618  4.42225  2.77519  2.73123  3.46354  2.40513  3.72494  3.29354  2.67741  2.69355  4.24690  2.90347  2.73739  3.18146  2.89801  2.37887  2.77519  2.98518  4.58477  3.61503
          0.01283  4.75787  5.48021  0.61958  0.77255  1.18921  0.36307
     71   3.27493  5.23719  3.92086  3.19407  4.41687  4.02531  3.97882  3.87987  1.64193  2.86264  4.31759  3.58715  4.36991  3.15845  1.95326  3.33954  3.45113  3.61415  1.46697  4.31776    289 w - - -
          2.68618  4.42225  2.77519  2.73123  3.46354  2.40513  3.72494  3.29354  2.67741  2.69355  4.24690  2.90347  2.73739  3.18146  2.89801  2.37887  2.77519  2.98518  4.58477  3.61503
          0.01283  4.75787  5.48021  0.61958  0.77255  1.18921  0.36307
     72   2.59993  4.76599  3.12947  2.63863  3.95026  3.35622  3.89620  3.03648  2.77281  2.15399  3.58685  2.86361  2.96142  3.10755  3.20203  2.58660  2.21394  2.63398  5.30927  4.02324    290 l - - -
          2.68618  4.42225  2.77519  2.73123  3.46354  2.40513  3.72494  3.29354  2.67741  2.69355  4.24690  2.90347  2.73739  3.18146  2.89801  2.37887  2.77519  2.98518  4.58477  3.61503
          0.01283  4.75787  5.48021  0.61958  0.77255  1.18921  0.36307
     73   2.80130  5.12729  3.12663  2.57184  4.41022  2.57594  3.02889  3.85099  2.54598  3.40577  4.19072  2.90470  3.99318  2.91831  1.83333  2.58348  2.42556  3.48638  5.60042  3.14324    291 r - - -
          2.68618  4.42225  2.77519  2.73123  3.46354  2.40513  3.72494  3.29354  2.67741  2.69355  4.24690  2.90347  2.73739  3.18146  2.89801  2.37887  2.77519  2.98518  4.58477  3.61503
          0.01283  4.75787  5.48021  0.61958  0.77255  1.18921  0.36307
     74   2.78619  4.88947  3.25137  2.28578  4.10206  2.41980  3.85104  3.04557  2.41257  2.84503  2.69778  2.81794  4.02868  2.68068  3.12928  2.84957  3.01751  2.48452  5.41061  4.09788    292 e - - -
          2.68618  4.42225  2.77519  2.73123  3.46354  2.40513  3.72494  3.29354  2.67741  2.69355  4.24690  2.90347  2.73739  3.18146  2.89801  2.37887  2.77519  2.98518  4.58477  3.61503
          0.04664  4.75787  3.29729  0.61958  0.77255  1.18921  0.36307
     75   2.79174  2.70969  4.42354  3.83198  1.48447  3.91190  4.24022  2.52469  3.67936  2.42183  3.35354  3.96695  4.28767  3.87621  3.16845  2.75743  3.02868  2.23124  4.84899  3.65479    293 f - - -
          2.68618  4.42225  2.77519  2.73123  3.46354  2.40513  3.72494  3.29354  2.67741  2.69355  4.24690  2.90347  2.73739  3.18146  2.89801  2.37887  2.77519  2.98518  4.58477  3.61503
          0.01327  4.72450  5.44685  0.61958  0.77255  1.22452  0.34800
     76   3.39395  4.84208  4.81218  4.29045  3.48444  4.48604  4.88669  2.46494  4.11443  0.71222  3.33801  4.52675  2.40431  4.33871  4.27682  3.84167  3.64876  2.72242  5.40000  4.26753    294 l - - -
          2.68618  4.42225  2.77519  2.73123  3.46354  2.40513  3.72494  3.29354  2.67741  2.69355  4.24690  2.90347  2.73739  3.18146  2.89801  2.37887  2.77519  2.98518  4.58477  3.61503
          0.01327  4.72450  5.44685  0.61958  0.77255  1.22452  0.34800
     77   2.77830  4.35425  3.48948  3.36963  1.99082  3.14447  4.10649  2.57517  3.29266  2.34041  3.46606  3.33684  4.19979  3.55713  3.56585  2.25637  3.01093  2.03136  4.95543  3.74638    295 f - - -
          2.68633  4.42263  2.77494  2.73148  3.46392  2.40551  3.72533  3.29320  2.67718  2.69393  4.24728  2.90346  2.73742  3.18164  2.89831  2.37817  2.77527  2.98535  4.58515  3.61309
          1.10805  0.47821  2.99759  0.68782  0.69851  1.22452  0.34800
     78   2.77126  5.27727  2.26589  2.15923  4.61832  3.12285  3.72932  4.10300  2.05171  3.58075  4.32017  2.99977  3.29132  2.68075  2.86578  2.02316  2.78199  3.66598  5.71151  4.30027    298 s - - -
          2.68618  4.42225  2.77519  2.73123  3.46354  2.40513  3.72494  3.29354  2.67741  2.69355  4.24690  2.90347  2.73739  3.18146  2.89801  2.37887  2.77519  2.98518  4.58477  3.61503
          0.01391  4.67783  5.40018  0.61958  0.77255  1.27010  0.32962
     79   2.48163  5.25610  2.32388  2.04101  4.59374  3.53211  3.72494  4.07484  1.91445  3.55842  4.02126  3.00234  3.04817  2.82444  2.95707  2.38148  2.73427  3.64298  5.69358  4.28625    299 k - - -
          2.68618  4.42225  2.77519  2.73123  3.46354  2.40513  3.72494  3.29354  2.67741  2.69355  4.24690  2.90347  2.73739  3.18146  2.89801  2.37887  2.77519  2.98518  4.58477  3.61503
          0.01391  4.67783  5.40018  0.61958  0.77255  1.27010  0.32962
     80   2.75957  4.36105  3.86571  3.29227  3.48165  2.54795  4.06949  1.88919  3.22092  2.38933  3.00212  3.62873  3.43689  2.99080  3.51174  2.50379  2.99203  2.24557  4.95996  3.74723    300 i - - -
          2.68618  4.42225  2.77519  2.73123  3.46354  2.40513  3.72494  3.29354  2.67741  2.69355  4.24690  2.90347  2.73739  3.18146  2.89801  2.37887  2.77519  2.98518  4.58477  3.61503
          0.01391  4.67783  5.40018  0.61958  0.77255  1.27010  0.32962
     81   2.76688  5.23591  2.29251  1.72913  4.56291  3.53704  3.73344  4.03700  2.42697  3.24496  4.28264  3.01118  2.85520  2.83688  2.80221  2.38602  2.99887  3.07884  5.67945  4.27808    301 e - - -
          2.68618  4.42225  2.77519  2.73123  3.46354  2.40513  3.72494  3.29354  2.67741  2.69355  4.24690  2.90347  2.73739  3.18146  2.89801  2.37887  2.77519  2.98518  4.58477  3.61503
          0.04249  4.67783  3.43273  0.61958  0.77255  1.27010  0.32962
     82   2.75597  5.24259  2.03799  2.13619  4.57668  2.81176  3.71893  3.82444  2.39998  3.54308  4.28707  2.67077  3.92227  2.81974  2.33536  2.59298  2.98778  3.10096  5.68142  4.27580    302 d - - -
          2.68716  4.42141  2.77515  2.73182  3.46128  2.40499  3.72548  3.29268  2.67855  2.69264  4.24309  2.90309  2.73812  3.18266  2.89865  2.37934  2.77609  2.98423  4.58428  3.61088
          0.94371  0.50059  5.37200  2.14934  0.12393  0.53902  0.87544
     83   2.57872  5.23597  2.46883  2.60512  3.08227  3.16441  2.94649  3.65850  2.21423  3.04451  3.48758  2.29189  4.04464  2.77048  2.92515  2.76014  3.08804  3.07819  5.70042  4.32248    320 k - - -
          2.68618  4.42225  2.77519  2.73123  3.46354  2.40513  3.72494  3.29354  2.67741  2.69355  4.24690  2.90347  2.73739  3.18146  2.89801  2.37887  2.77519  2.98518  4.58477  3.61503
          0.01058  4.95001  5.67236  0.61958  0.77255  0.86026  0.55001
     84   2.49422  5.34530  2.58373  2.34014  4.02983  3.63957  3.82784  4.15728  2.22935  2.96302  3.65752  2.70188  4.03280  2.56261  2.84982  1.81622  2.94943  3.72990  5.78474  4.38066    321 s - - -
          2.68618  4.42225  2.77519  2.73123  3.46354  2.40513  3.72494  3.29354  2.67741  2.69355  4.24690  2.90347  2.73739  3.18146  2.89801  2.37887  2.77519  2.98518  4.58477  3.61503
          0.01042  4.96528  5.68763  0.61958  0.77255  0.89823  0.52305
     85   2.37514  5.34183  2.66315  2.07521  4.67426  3.16324  3.33414  4.15143  2.56834  3.10358  3.54671  2.75585  3.70048  2.39831  3.05897  2.42661  2.55773  3.07773  5.78215  4.37893    322 e - - -
          2.68618  4.42225  2.77519  2.73123  3.46354  2.40513  3.72494  3.29354  2.67741  2.69355  4.24690  2.90347  2.73739  3.18146  2.89801  2.37887  2.77519  2.98518  4.58477  3.61503
          0.01042  4.96528  5.68763  0.61958  0.77255  0.89823  0.52305
     86   2.65745  5.27330  2.33401  2.43172  4.57878  2.67597  3.52918  3.69280  2.40951  2.73129  4.32459  2.87585  4.04528  2.95536  2.70834  2.40646  3.09390  2.42480  5.73043  3.98447    323 d - - -
          2.68618  4.42225  2.77519  2.73123  3.46354  2.40513  3.72494  3.29354  2.67741  2.69355  4.24690  2.90347  2.73739  3.18146  2.89801  2.37887  2.77519  2.98518  4.58477  3.61503
          0.01042  4.96528  5.68763  0.61958  0.77255  0.83107  0.57196
     87   2.57409  5.25096  2.16001  2.42532  3.58435  3.25123  3.50526  3.16899  2.45813  2.72465  3.91609  2.87924  3.40842  2.68707  3.09869  2.71710  2.53022  3.61437  5.71488  3.62253    324 d - - -
          2.68618  4.42225  2.77519  2.73123  3.46354  2.40513  3.72494  3.29354  2.67741  2.69355  4.24690  2.90347  2.73739  3.18146  2.89801  2.37887  2.77519  2.98518  4.58477  3.61503
          0.01026  4.98085  5.70320  0.61958  0.77255  0.86953  0.54326
     88   2.75970  4.52567  2.81623  2.32924  4.69759  2.96610  3.83225  3.46596  2.15334  3.66219  4.40284  2.67210  2.79860  2.82408  2.77374  2.09912  2.53428  3.44128  5.79744  4.39114    325 s - - -
          2.68618  4.42225  2.77519  2.73123  3.46354  2.40513  3.72494  3.29354  2.67741  2.69355  4.24690  2.90347  2.73739  3.18146  2.89801  2.37887  2.77519  2.98518  4.58477  3.61503
          0.01026  4.98085  5.70320  0.61958  0.77255  0.81282  0.58628
     89   2.72679  4.06819  2.87790  1.95426  4.17727  3.05824  3.43959  3.94247  2.39732  3.65214  3.07334  2.78323  4.04514  2.74376  2.23267  2.45569  2.83930  3.73604  5.79301  3.88705    326 e - - -
          2.68618  4.42225  2.77519  2.73123  3.46354  2.40513  3.72494  3.29354  2.67741  2.69355  4.24690  2.90347  2.73739  3.18146  2.89801  2.37887  2.77519  2.98518  4.58477  3.61503
          0.01012  4.99374  5.71609  0.61958  0.77255  0.84477  0.56152
     90   2.89371  3.67992  3.61907  3.35778  2.80415  3.91215  4.18026  2.19361  2.83929  2.51585  2.93535  3.00949  3.88653  3.08158  3.11651  2.42247  2.81747  2.52450  5.12020  2.75695    327 i - - -
          2.68618  4.42225  2.77519  2.73123  3.46354  2.40513  3.72494  3.29354  2.67741  2.69355  4.24690  2.90347  2.73739  3.18146  2.89801  2.37887  2.77519  2.98518  4.58477  3.61503
          0.01012  4.99374  5.71609  0.61958  0.77255  0.84477  0.56152
     91   2.68132  5.35262  3.16665  2.54705  4.68351  3.68115  3.87017  4.14908  2.59438  3.65033  4.40668  2.83530  1.69183  2.12307  2.29478  2.63975  3.14113  3.53182  5.79791  4.40948    328 p - - -
          2.68618  4.42225  2.77519  2.73123  3.46354  2.40513  3.72494  3.29354  2.67741  2.69355  4.24690  2.90347  2.73739  3.18146  2.89801  2.37887  2.77519  2.98518  4.58477  3.61503
          0.01012  4.99374  5.71609  0.61958  0.77255  0.84477  0.56152
     92   2.75776  4.52663  3.93132  3.35958  2.38258  3.43715  4.18101  3.00531  3.14639  2.60013  3.12345  3.71802  2.72838  3.57905  3.41164  2.27991  2.63913  2.79242  5.11988  2.04510    329 y - - -
          2.68618  4.42225  2.77519  2.73123  3.46354  2.40513  3.72494  3.29354  2.67741  2.69355  4.24690  2.90347  2.73739  3.18146  2.89801  2.37887  2.77519  2.98518  4.58477  3.61503
          0.01012  4.99374  5.71609  0.61958  0.77255  0.84477  0.56152
     93   2.34167  4.36204  4.42269  3.83285  3.46371  4.01262  4.31966  2.65264  3.70327  1.82133  3.25784  4.01673  3.59865  3.91373  2.90433  3.00713  2.68404  1.65104  4.97516  2.76883    330 v - - -
          2.68618  4.42225  2.77519  2.73123  3.46354  2.40513  3.72494  3.29354  2.67741  2.69355  4.24690  2.90347  2.73739  3.18146  2.89801  2.37887  2.77519  2.98518  4.58477  3.61503
          0.01012  4.99374  5.71609  0.61958  0.77255  0.69621  0.69009
     94   2.52301  4.74911  2.51929  2.18548  2.91985  3.83394  4.07010  2.86609  3.01393  2.51690  3.07023  3.49515  4.21684  2.88576  3.41131  2.71807  3.13427  2.13955  5.31324  3.63688    331 v - - -
          2.68618  4.42225  2.77519  2.73123  3.46354  2.40513  3.72494  3.29354  2.67741  2.69355  4.24690  2.90347  2.73739  3.18146  2.89801  2.37887  2.77519  2.98518  4.58477  3.61503
          0.00978  5.02830  5.75065  0.61958  0.77255  0.77347  0.61880
     95   1.79515  5.39722  2.08606  2.14338  4.73520  3.27350  3.86162  4.21728  2.51058  3.02783  4.44041  2.78007  4.06529  2.86551  2.96886  2.35066  3.13193  3.78417  5.83371  4.42519    332 a - - -
          2.68618  4.42225  2.77519  2.73123  3.46354  2.40513  3.72494  3.29354  2.67741  2.69355  4.24690  2.90347  2.73739  3.18146  2.89801  2.37887  2.77519  2.98518  4.58477  3.61503
          0.00978  5.02830  5.75065  0.61958  0.77255  0.71688  0.66996
     96   2.91821  4.49663  2.85000  3.50151  2.92897  3.69160  4.24271  2.59860  3.42476  1.61951  3.40930  3.18216  3.68546  3.22047  3.45984  2.85663  3.15011  1.93536  4.34665  3.88754    333 l - - -
          2.68618  4.42225  2.77519  2.73123  3.46354  2.40513  3.72494  3.29354  2.67741  2.69355  4.24690  2.90347  2.73739  3.18146  2.89801  2.37887  2.77519  2.98518  4.58477  3.61503
          0.00966  5.04058  5.76292  0.61958  0.77255  0.74624  0.64273
     97   2.89600  5.40498  2.72896  2.34686  4.74915  2.22547  2.96764  4.23460  2.43528  3.51955  4.44604  1.92565  4.06238  2.49945  2.76554  2.65064  3.12726  3.79517  5.83795  3.91658    334 n - - -
          2.68618  4.42225  2.77519  2.73123  3.46354  2.40513  3.72494  3.29354  2.67741  2.69355  4.24690  2.90347  2.73739  3.18146  2.89801  2.37887  2.77519  2.98518  4.58477  3.61503
          0.00966  5.04058  5.76292  0.61958  0.77255  0.74624  0.64273
     98   2.30860  3.24001  2.92603  2.35163  4.70077  2.08101  3.86090  4.17689  2.27264  3.08508  4.41421  2.84850  3.71343  2.81890  2.62001  2.52232  3.04142  3.75284  5.81100  4.40873    335 g - - -
          2.68618  4.42225  2.77519  2.73123  3.46354  2.40513  3.72494  3.29354  2.67741  2.69355  4.24690  2.90347  2.73739  3.18146  2.89801  2.37887  2.77519  2.98518  4.58477  3.61503
          0.00966  5.04058  5.76292  0.61958  0.77255  0.74624  0.64273
     99   2.91412  4.59612  3.85714  3.11761  3.46885  3.57823  4.16982  2.71500  2.81822  1.78626  2.64810  2.90995  4.28835  2.91532  3.35853  2.87186  2.48547  2.21062  5.18308  3.95588    336 l - - -
          2.68618  4.42225  2.77519  2.73123  3.46354  2.40513  3.72494  3.29354  2.67741  2.69355  4.24690  2.90347  2.73739  3.18146  2.89801  2.37887  2.77519  2.98518  4.58477  3.61503
          0.14345  5.04058  2.06225  0.61958  0.77255  0.74624  0.64273
    100   2.63271  5.06031  2.58093  2.56903  4.30316  3.46917  3.50709  2.68174  2.54168  2.93228  3.36607  3.19643  3.63939  2.64501  3.01404  2.10861  3.07359  2.44936  5.55953  4.22034    337 s - - -
          2.68618  4.42225  2.77519  2.73123  3.46354  2.40513  3.72494  3.29354  2.67741  2.69355  4.24690  2.90347  2.73739  3.18146  2.89801  2.37887  2.77519  2.98518  4.58477  3.61503
          0.01103  4.90816  5.63050  0.61958  0.77255  0.52866  0.89013
    101   2.59318  5.14587  2.54820  2.30316  4.39754  2.09668  3.91966  3.11738  2.61965  3.00583  3.80627  3.13879  4.10928  3.05959  3.17721  2.25318  3.12892  2.55591  5.63893  3.96286    338 g - - -
          2.68618  4.42225  2.77519  2.73123  3.46354  2.40513  3.72494  3.29354  2.67741  2.69355  4.24690  2.90347  2.73739  3.18146  2.89801  2.37887  2.77519  2.98518  4.58477  3.61503
          0.01914  5.04058  4.38283  0.61958  0.77255  0.74624  0.64273
    102   2.70210  5.04908  2.84965  2.43183  3.77635  2.60365  3.94521  2.81390  2.75935  2.25892  4.12365  3.02524  3.02675  2.98760  3.21720  2.27272  2.94420  2.82850  5.56106  4.23677    339 l - - -
          2.68618  4.42225  2.77519  2.73123  3.46354  2.40513  3.72494  3.29354  2.67741  2.69355  4.24690  2.90347  2.73739  3.18146  2.89801  2.37887  2.77519  2.98518  4.58477  3.61503
          0.00975  5.03118  5.75353  0.61958  0.77255  0.72352  0.66367
    103   2.67959  5.37946  2.30269  2.13435  4.71446  3.67042  3.85861  3.12386  2.20578  3.33155  4.42279  2.58275  3.08473  2.95825  2.98033  2.21791  2.83298  3.11643  5.81822  4.41340    340 e - - -
          2.68618  4.42225  2.77519  2.73123  3.46354  2.40513  3.72494  3.29354  2.67741  2.69355  4.24690  2.90347  2.73739  3.18146  2.89801  2.37887  2.77519  2.98518  4.58477  3.61503
          0.00966  5.04058  5.76292  0.61958  0.77255  0.74624  0.64273
    104   2.53099  3.51645  2.54140  2.40596  4.71563  2.25829  3.85866  4.19476  2.52129  3.46835  4.42363  2.97325  2.77621  2.86494  2.45610  2.32719  2.87091  3.76572  5.81895  4.41396    341 g - - -
          2.68618  4.42225  2.77519  2.73123  3.46354  2.40513  3.72494  3.29354  2.67741  2.69355  4.24690  2.90347  2.73739  3.18146  2.89801  2.37887  2.77519  2.98518  4.58477  3.61503
          0.05094  5.04058  3.14214  0.61958  0.77255  0.74624  0.64273
    105   2.88479  4.90983  3.25457  2.63486  3.42620  3.53688  3.97771  2.29809  2.46553  2.54353  3.66052  2.91593  4.14700  2.93745  2.67558  2.37583  2.67534  2.49343  5.44523  4.14953    342 i - - -
          2.68618  4.42225  2.77519  2.73123  3.46354  2.40513  3.72494  3.29354  2.67741  2.69355  4.24690  2.90347  2.73739  3.18146  2.89801  2.37887  2.77519  2.98518  4.58477  3.61503
          0.01006  4.99970  5.72205  0.61958  0.77255  0.65265  0.73535
    106   2.89346  5.37821  2.98246  2.44592  4.71251  3.67129  3.45462  3.88543  2.28968  3.67889  3.51914  2.27140  3.34244  2.86379  2.31075  2.26389  2.30075  3.25088  5.81738  3.94534    343 s - - -
          2.68618  4.42225  2.77519  2.73123  3.46354  2.40513  3.72494  3.29354  2.67741  2.69355  4.24690  2.90347  2.73739  3.18146  2.89801  2.37887  2.77519  2.98518  4.58477  3.61503
          0.00965  5.04193  5.76428  0.61958  0.77255  0.56834  0.83579
    107   2.38270  4.77910  3.62458  2.93568  3.55888  3.65396  4.09182  2.65095  2.74828  2.71932  2.95892  2.94828  3.81123  3.17747  2.78989  1.84078  3.03623  2.93308  3.82028  3.30980    344 s - - -
          2.68618  4.42225  2.77519  2.73123  3.46354  2.40513  3.72494  3.29354  2.67741  2.69355  4.24690  2.90347  2.73739  3.18146  2.89801  2.37887  2.77519  2.98518  4.58477  3.61503
          0.00927  5.08112  5.80347  0.61958  0.77255  0.64791  0.74053
    108   2.81738  5.39257  2.09728  2.07725  4.13679  3.44404  3.66132  3.75482  2.55010  3.09230  4.43640  2.98546  3.54932  2.97747  2.97716  1.85281  2.53038  3.77678  5.83246  4.42879    345 s - - -
          2.68618  4.42225  2.77519  2.73123  3.46354  2.40513  3.72494  3.29354  2.67741  2.69355  4.24690  2.90347  2.73739  3.18146  2.89801  2.37887  2.77519  2.98518  4.58477  3.61503
          0.00927  5.08112  5.80347  0.61958  0.77255  0.64791  0.74053
    109   2.26560  5.07676  2.63866  2.78648  3.86841  3.24040  3.96557  3.56619  2.62184  2.42767  3.92182  3.30083  3.11137  2.82902  3.23660  1.93013  3.06226  2.53308  5.58768  4.26211    346 s - - -
          2.68618  4.42225  2.77519  2.73123  3.46354  2.40513  3.72494  3.29354  2.67741  2.69355  4.24690  2.90347  2.73739  3.18146  2.89801  2.37887  2.77519  2.98518  4.58477  3.61503
          0.00927  5.08112  5.80347  0.61958  0.77255  0.64791  0.74053
    110   2.43506  5.26304  2.52109  2.48640  4.54705  2.59201  3.90899  2.72697  2.60108  2.83557  3.88732  2.86083  3.52678  2.76247  2.97044  2.50888  2.97017  2.66410  5.73412  4.36334    347 a - - -
          2.68618  4.42225  2.77519  2.73123  3.46354  2.40513  3.72494  3.29354  2.67741  2.69355  4.24690  2.90347  2.73739  3.18146  2.89801  2.37887  2.77519  2.98518  4.58477  3.61503
          0.00927  5.08112  5.80347  0.61958  0.77255  0.64791  0.74053
    111   2.92117  4.95332  3.00636  2.88189  3.74269  2.92765  3.72138  3.27847  2.77649  1.89997  3.44599  3.37656  3.14192  2.74542  3.17188  2.14425  2.68360  3.05559  5.48749  3.48838    348 l - - -
          2.68618  4.42225  2.77519  2.73123  3.46354  2.40513  3.72494  3.29354  2.67741  2.69355  4.24690  2.90347  2.73739  3.18146  2.89801  2.37887  2.77519  2.98518  4.58477  3.61503
          0.00927  5.08112  5.80347  0.61958  0.77255  0.64791  0.74053
    112   2.52768  4.38740  3.99348  3.95067  2.73971  4.06840  4.38060  2.15685  3.80819  2.05206  3.23810  3.36865  3.32830  4.00535  3.94316  2.33002  2.74675  1.88996  5.00230  3.14370    349 v - - -
          2.68618  4.42225  2.77519  2.73123  3.46354  2.40513  3.72494  3.29354  2.67741  2.69355  4.24690  2.90347  2.73739  3.18146  2.89801  2.37887  2.77519  2.98518  4.58477  3.61503
          0.00927  5.08112  5.80347  0.61958  0.77255  0.55569  0.85256
    113   2.91949  4.56118  1.86619  2.35500  3.36412  3.35692  3.89045  4.17683  2.56811  2.69204  4.42643  2.44874  3.04090  2.54273  3.12284  2.56358  3.03429  3.59462  5.82544  4.42711    350 d - - -
          2.68618  4.42225  2.77519  2.73123  3.46354  2.40513  3.72494  3.29354  2.67741  2.69355  4.24690  2.90347  2.73739  3.18146  2.89801  2.37887  2.77519  2.98518  4.58477  3.61503
          0.04925  5.10037  3.17099  0.61958  0.77255  0.47511  0.97238
    114   2.70961  4.63475  2.69880  2.43464  3.69149  3.29820  3.88292  4.17933  2.46310  3.41744  3.76215  2.58898  3.12111  2.98541  2.12370  2.12861  2.61811  3.76003  5.82302  3.80178    351 r - - -
          2.68618  4.42225  2.77519  2.73123  3.46354  2.40513  3.72494  3.29354  2.67741  2.69355  4.24690  2.90347  2.73739  3.18146  2.89801  2.37887  2.77519  2.98518  4.58477  3.61503
          0.00922  5.08665  5.80899  0.61958  0.77255  0.63340  0.75669
    115   2.65050  5.41289  3.05588  2.26464  4.75352  2.74194  3.87568  4.23634  2.43315  3.29530  3.92814  2.87765  2.48620  2.54928  2.72578  1.84547  3.14403  3.80115  5.84821  4.43998    352 s - - -
          2.68618  4.42225  2.77519  2.73123  3.46354  2.40513  3.72494  3.29354  2.67741  2.69355  4.24690  2.90347  2.73739  3.18146  2.89801  2.37887  2.77519  2.98518  4.58477  3.61503
          0.00922  5.08665  5.80899  0.61958  0.77255  0.63340  0.75669
    116   2.91233  5.41869  2.11324  2.39578  4.76196  3.40659  3.54657  3.29120  2.27198  3.32771  4.45983  2.60590  3.81753  2.56830  2.43302  2.18750  3.04609  3.57785  5.85245  3.90298    353 d - - -
          2.68618  4.42225  2.77519  2.73123  3.46354  2.40513  3.72494  3.29354  2.67741  2.69355  4.24690  2.90347  2.73739  3.18146  2.89801  2.37887  2.77519  2.98518  4.58477  3.61503
          0.00922  5.08665  5.80899  0.61958  0.77255  0.63340  0.75669
    117   2.28659  5.36626  2.01764  2.40815  3.10373  3.01602  3.66395  3.73671  2.43994  3.36933  4.41317  2.84896  3.27864  2.89352  3.11912  2.52430  2.75439  3.22522  5.81329  4.41697    354 d - - -
          2.68618  4.42225  2.77519  2.73123  3.46354  2.40513  3.72494  3.29354  2.67741  2.69355  4.24690  2.90347  2.73739  3.18146  2.89801  2.37887  2.77519  2.98518  4.58477  3.61503
          0.00922  5.08665  5.80899  0.61958  0.77255  0.63340  0.75669
    118   2.75430  5.38972  2.86302  2.54298  4.72078  2.78197  3.88056  3.42228  2.35710  3.01440  4.07699  2.37231  3.18464  2.90191  2.78238  1.81479  2.82968  3.77281  5.83087  4.42853    355 s - - -
          2.68618  4.42225  2.77519  2.73123  3.46354  2.40513  3.72494  3.29354  2.67741  2.69355  4.24690  2.90347  2.73739  3.18146  2.89801  2.37887  2.77519  2.98518  4.58477  3.61503
          0.00922  5.08665  5.80899  0.61958  0.77255  0.63340  0.75669
    119   2.67894  5.40678  2.44215  2.51133  3.96310  2.82645  3.11415  3.85162  2.30339  2.97733  4.44924  2.41178  3.27783  2.67835  2.86138  2.40486  2.99516  3.44731  5.84359  3.72749    356 k - - -
          2.68618  4.42225  2.77519  2.73123  3.46354  2.40513  3.72494  3.29354  2.67741  2.69355  4.24690  2.90347  2.73739  3.18146  2.89801  2.37887  2.77519  2.98518  4.58477  3.61503
          0.00922  5.08665  5.80899  0.61958  0.77255  0.57423  0.82814
    120   2.47900  4.28076  2.71139  2.61532  3.07163  3.33281  3.47752  3.57347  2.77411  1.88350  3.57890  2.88033  3.47976  3.20151  3.14396  2.69714  3.02512  2.60641  5.50999  4.20880    357 l - - -
          2.68618  4.42225  2.77519  2.73123  3.46354  2.40513  3.72494  3.29354  2.67741  2.69355  4.24690  2.90347  2.73739  3.18146  2.89801  2.37887  2.77519  2.98518  4.58477  3.61503
          0.00911  5.09877  5.82112  0.61958  0.77255  0.60051  0.79525
    121   2.45985  5.36905  2.51197  2.25086  4.02237  3.35733  3.41592  3.58144  1.94918  2.74629  3.79967  3.04806  3.82888  2.74364  3.04399  2.45352  3.14987  3.10342  5.81669  3.76205    358 k - - -
          2.68618  4.42225  2.77519  2.73123  3.46354  2.40513  3.72494  3.29354  2.67741  2.69355  4.24690  2.90347  2.73739  3.18146  2.89801  2.37887  2.77519  2.98518  4.58477  3.61503
          0.00911  5.09877  5.82112  0.61958  0.77255  0.60051  0.79525
    122   2.79926  5.41545  2.72283  1.93416  4.75507  3.69359  3.55302  4.23720  2.42741  2.72470  3.98067  2.54961  3.81400  2.90041  2.50542  2.10635  2.81375  3.16341  5.85141  4.44378    359 e - - -
          2.68618  4.42225  2.77519  2.73123  3.46354  2.40513  3.72494  3.29354  2.67741  2.69355  4.24690  2.90347  2.73739  3.18146  2.89801  2.37887  2.77519  2.98518  4.58477  3.61503
          0.00911  5.09877  5.82112  0.61958  0.77255  0.60051  0.79525
    123   2.51624  5.17965  2.75584  2.65833  3.62244  3.74260  3.33282  3.36521  2.55863  1.97875  3.80475  2.57556  3.67745  2.76412  2.68474  2.81699  2.90332  2.96748  5.67096  3.95079    360 l - - -
          2.68618  4.42225  2.77519  2.73123  3.46354  2.40513  3.72494  3.29354  2.67741  2.69355  4.24690  2.90347  2.73739  3.18146  2.89801  2.37887  2.77519  2.98518  4.58477  3.61503
          0.00911  5.09877  5.82112  0.61958  0.77255  0.60051  0.79525
    124   2.50542  5.42306  2.13007  2.04053  4.76593  3.19919  3.54600  4.25035  2.33987  3.00674  4.46430  3.00698  3.88678  2.66065  2.70231  2.31556  2.91468  3.43156  4.46028  4.44744    361 e - - -
          2.68618  4.42225  2.77519  2.73123  3.46354  2.40513  3.72494  3.29354  2.67741  2.69355  4.24690  2.90347  2.73739  3.18146  2.89801  2.37887  2.77519  2.98518  4.58477  3.61503
          0.00911  5.09877  5.82112  0.61958  0.77255  0.60051  0.79525
    125   2.72129  5.40604  2.57342  2.13469  3.96411  2.74861  3.88332  3.92858  2.55170  3.70730  3.64293  2.64359  4.08852  2.09359  2.86023  2.38636  3.03738  2.80932  5.84440  4.43919    362 q - - -
          2.68696  4.42446  2.77579  2.73117  3.46285  2.40479  3.72486  3.29255  2.67938  2.69401  4.24594  2.90301  2.73791  3.18018  2.89818  2.37844  2.77409  2.98386  4.58441  3.61649
          1.59696  0.87642  0.96438  2.40436  0.09467  0.60051  0.79525
    126   2.47990  5.12871  2.35014  2.48183  4.42713  3.53109  3.30608  3.48211  2.34664  3.16092  4.18441  3.02084  3.18158  2.84306  2.96902  1.77469  2.97341  3.49452  5.59263  4.21235    400 s - - -
          2.68618  4.42225  2.77519  2.73123  3.46354  2.40513  3.72494  3.29354  2.67741  2.69355  4.24690  2.90347  2.73739  3.18146  2.89801  2.37887  2.77519  2.98518  4.58477  3.61503
          0.03093  4.62354  3.88052  0.61958  0.77255  1.05551  0.42773
    127   2.12278  4.98039  2.90129  2.59591  2.94314  3.42254  3.79383  3.25451  2.58981  2.84345  4.04980  2.91932  3.13945  2.55291  2.71293  2.31445  2.99448  3.31482  5.47986  4.14085    401 a - - -
          2.68618  4.42225  2.77519  2.73123  3.46354  2.40513  3.72494  3.29354  2.67741  2.69355  4.24690  2.90347  2.73739  3.18146  2.89801  2.37887  2.77519  2.98518  4.58477  3.61503
          0.01360  4.70017  5.42251  0.61958  0.77255  0.94212  0.49397
    128   2.53298  4.49617  3.21523  2.52833  4.21095  3.40983  3.84245  2.88758  2.15763  3.02046  4.05159  3.17387  4.02655  2.77349  2.64232  2.16104  2.45333  2.98401  5.48610  3.39849    402 k - - -
          2.68618  4.42225  2.77519  2.73123  3.46354  2.40513  3.72494  3.29354  2.67741  2.69355  4.24690  2.90347  2.73739  3.18146  2.89801  2.37887  2.77519  2.98518  4.58477  3.61503
          0.01229  4.80064  5.52298  0.61958  0.77255  0.83901  0.56588
    129   2.39119  4.02215  3.43032  2.72122  3.59111  2.99819  3.67961  3.14827  2.84884  2.54636  3.27001  3.05759  3.66033  2.91777  2.45554  2.45059  2.63008  2.53153  5.33965  4.05935    403 a - - -
          2.68618  4.42225  2.77519  2.73123  3.46354  2.40513  3.72494  3.29354  2.67741  2.69355  4.24690  2.90347  2.73739  3.18146  2.89801  2.37887  2.77519  2.98518  4.58477  3.61503
          0.01124  4.89010  5.61245  0.61958  0.77255  0.95380  0.48658
    130   2.56673  4.24297  3.18170  2.62463  4.41549  3.30114  3.12279  3.17764  2.30684  3.23301  4.20755  2.63014  3.75472  2.69692  2.68864  2.25802  2.53743  2.60084  5.62696  4.26697    404 s - - -
          2.68618  4.42225  2.77519  2.73123  3.46354  2.40513  3.72494  3.29354  2.67741  2.69355  4.24690  2.90347  2.73739  3.18146  2.89801  2.37887  2.77519  2.98518  4.58477  3.61503
          0.01105  4.90688  5.62922  0.61958  0.77255  0.99562  0.46123
    131   2.69660  5.22628  2.82985  2.01345  4.52296  3.39165  3.48804  3.39533  2.58450  2.38532  4.28012  3.12331  2.49538  2.94205  2.89264  2.33782  2.67215  3.59067  5.68915  4.30943    405 e - - -
          2.68618  4.42225  2.77519  2.73123  3.46354  2.40513  3.72494  3.29354  2.67741  2.69355  4.24690  2.90347  2.73739  3.18146  2.89801  2.37887  2.77519  2.98518  4.58477  3.61503
          0.01105  4.90688  5.62922  0.61958  0.77255  0.99562  0.46123
    132   2.70507  4.89699  2.94066  2.78911  4.09715  3.71239  3.34685  2.87555  2.64733  2.31920  2.77072  2.97970  2.98463  2.72933  3.21784  2.43994  2.73663  2.69176  5.42759  4.12592    406 l - - -
          2.68618  4.42225  2.77519  2.73123  3.46354  2.40513  3.72494  3.29354  2.67741  2.69355  4.24690  2.90347  2.73739  3.18146  2.89801  2.37887  2.77519  2.98518  4.58477  3.61503
          0.01105  4.90688  5.62922  0.61958  0.77255  0.95388  0.48653
    133   2.25611  4.57749  3.73284  3.06477  2.54479  3.32698  4.08872  3.07585  3.12011  2.65271  3.68071  3.57151  3.43417  3.08893  3.47425  1.96881  2.60181  2.85098  3.78524  2.71660    407 s - - -
          2.68618  4.42225  2.77519  2.73123  3.46354  2.40513  3.72494  3.29354  2.67741  2.69355  4.24690  2.90347  2.73739  3.18146  2.89801  2.37887  2.77519  2.98518  4.58477  3.61503
          0.01094  4.91703  5.63938  0.61958  0.77255  0.97974  0.47066
    134   2.70419  2.58904  4.59339  3.99296  2.58202  3.25621  3.46321  2.71862  3.82685  2.20245  2.82567  4.08801  4.05180  4.00155  3.91777  2.49789  2.75135  1.81781  4.89831  3.26719    408 v - - -
          2.68618  4.42225  2.77519  2.73123  3.46354  2.40513  3.72494  3.29354  2.67741  2.69355  4.24690  2.90347  2.73739  3.18146  2.89801  2.37887  2.77519  2.98518  4.58477  3.61503
          0.01094  4.91703  5.63938  0.61958  0.77255  0.97974  0.47066
    135   1.83381  5.19472  3.16306  2.55306  4.47914  2.81781  3.26763  3.56656  2.31879  2.88071  4.25226  3.14210  3.64515  2.70881  3.08372  2.06672  2.91331  3.55241  5.66583  4.29519    409 a - - -
          2.68618  4.42225  2.77519  2.73123  3.46354  2.40513  3.72494  3.29354  2.67741  2.69355  4.24690  2.90347  2.73739  3.18146  2.89801  2.37887  2.77519  2.98518  4.58477  3.61503
          0.01094  4.91703  5.63938  0.61958  0.77255  0.97974  0.47066
    136   2.59503  3.96047  2.88196  2.33770  4.25113  2.57585  3.55126  4.13392  2.54875  3.62370  4.36754  2.68390  3.27933  2.65713  2.73341  1.80508  2.89804  3.70768  5.76370  4.36022    410 s - - -
          2.68618  4.42225  2.77519  2.73123  3.46354  2.40513  3.72494  3.29354  2.67741  2.69355  4.24690  2.90347  2.73739  3.18146  2.89801  2.37887  2.77519  2.98518  4.58477  3.61503
          0.01094  4.91703  5.63938  0.61958  0.77255  0.97974  0.47066
    137   2.73401  5.21397  2.47712  2.42729  3.56895  3.64093  3.50422  3.14834  2.14487  2.88551  4.26926  3.13332  4.03292  2.69896  2.74493  2.35431  2.57420  3.34592  5.68043  3.20902    411 k - - -
          2.68618  4.42225  2.77519  2.73123  3.46354  2.40513  3.72494  3.29354  2.67741  2.69355  4.24690  2.90347  2.73739  3.18146  2.89801  2.37887  2.77519  2.98518  4.58477  3.61503
          0.01094  4.91703  5.63938  0.61958  0.77255  0.97974  0.47066
    138   2.56663  5.12897  3.01407  2.64235  4.39448  2.69756  3.86003  3.82621  2.51306  2.66734  4.19545  2.50625  2.34877  2.99296  3.11298  2.49434  2.62029  2.74602  5.61742  4.26265    412 p - - -
          2.68618  4.42225  2.77519  2.73123  3.46354  2.40513  3.72494  3.29354  2.67741  2.69355  4.24690  2.90347  2.73739  3.18146  2.89801  2.37887  2.77519  2.98518  4.58477  3.61503
          0.01094  4.91703  5.63938  0.61958  0.77255  0.97974  0.47066
    139   2.84498  5.26870  2.44061  2.57208  4.57998  2.39782  3.82407  4.04233  2.57454  3.14159  3.62093  2.26909  2.38821  2.78089  3.06094  2.57882  2.89942  3.34726  5.72366  4.33446    413 n - - -
          2.68618  4.42225  2.77519  2.73123  3.46354  2.40513  3.72494  3.29354  2.67741  2.69355  4.24690  2.90347  2.73739  3.18146  2.89801  2.37887  2.77519  2.98518  4.58477  3.61503
          0.01094  4.91703  5.63938  0.61958  0.77255  0.97974  0.47066
    140   2.48485  4.71135  3.27864  2.97948  3.34878  3.77979  3.32809  2.76227  2.78212  1.87890  3.80664  3.03318  3.57075  2.95324  3.35201  2.44707  2.72680  2.44586  5.27365  4.01265    414 l - - -
          2.68618  4.42225  2.77519  2.73123  3.46354  2.40513  3.72494  3.29354  2.67741  2.69355  4.24690  2.90347  2.73739  3.18146  2.89801  2.37887  2.77519  2.98518  4.58477  3.61503
          0.01094  4.91703  5.63938  0.61958  0.77255  0.97974  0.47066
    141   2.24985  5.29000  2.35054  1.98958  3.85967  3.62649  3.27802  4.07767  2.36871  3.34000  3.64021  2.79211  4.01933  2.92164  2.94475  2.57483  2.69941  3.04016  5.73835  3.92828    415 e - - -
          2.68618  4.42225  2.77519  2.73123  3.46354  2.40513  3.72494  3.29354  2.67741  2.69355  4.24690  2.90347  2.73739  3.18146  2.89801  2.37887  2.77519  2.98518  4.58477  3.61503
          0.01094  4.91703  5.63938  0.61958  0.77255  0.97974  0.47066
    142   2.10939  4.44012  4.01684  3.44158  3.05027  2.60398  4.18482  2.72749  3.36514  1.95921  3.55116  3.76137  3.75175  3.11228  3.64136  2.40472  2.97871  2.08763  5.04063  3.83159    416 l - - -
          2.68618  4.42225  2.77519  2.73123  3.46354  2.40513  3.72494  3.29354  2.67741  2.69355  4.24690  2.90347  2.73739  3.18146  2.89801  2.37887  2.77519  2.98518  4.58477  3.61503
          0.01094  4.91703  5.63938  0.61958  0.77255  0.97974  0.47066
    143   2.69991  4.44406  4.00560  3.43039  3.17779  3.90286  4.18050  2.09853  2.64925  2.29410  3.39910  3.14295  4.27727  2.92432  3.07664  3.16775  2.90048  1.79059  5.04317  3.25854    417 v - - -
          2.68618  4.42225  2.77519  2.73123  3.46354  2.40513  3.72494  3.29354  2.67741  2.69355  4.24690  2.90347  2.73739  3.18146  2.89801  2.37887  2.77519  2.98518  4.58477  3.61503
          0.01094  4.91703  5.63938  0.61958  0.77255  0.97974  0.47066
    144   2.58407  5.35065  2.79836  1.94741  4.69457  3.22852  3.40533  4.17958  2.20564  2.89493  4.39168  2.93580  4.01037  2.27134  2.27505  2.67215  2.89297  3.74069  5.78386  4.37381    418 e - - -
          2.68618  4.42225  2.77519  2.73123  3.46354  2.40513  3.72494  3.29354  2.67741  2.69355  4.24690  2.90347  2.73739  3.18146  2.89801  2.37887  2.77519  2.98518  4.58477  3.61503
          0.01094  4.91703  5.63938  0.61958  0.77255  0.97974  0.47066
    145   2.37061  5.33226  2.75603  2.09637  3.89702  3.61916  3.48785  3.46047  1.91245  3.06359  4.37519  2.94447  4.01245  2.29166  2.86689  2.47563  3.07339  3.71828  5.77009  4.36442    419 k - - -
          2.68618  4.42225  2.77519  2.73123  3.46354  2.40513  3.72494  3.29354  2.67741  2.69355  4.24690  2.90347  2.73739  3.18146  2.89801  2.37887  2.77519  2.98518  4.58477  3.61503
          0.01094  4.91703  5.63938  0.61958  0.77255  0.97974  0.47066
    146   2.46692  4.31824  4.41515  3.51579  3.41899  3.72925  4.28953  2.27620  3.68975  1.64931  2.92088  3.99585  3.10538  3.27949  3.84103  3.27145  2.74010  1.95546  4.93202  3.16344    420 l - - -
          2.68618  4.42225  2.77519  2.73123  3.46354  2.40513  3.72494  3.29354  2.67741  2.69355  4.24690  2.90347  2.73739  3.18146  2.89801  2.37887  2.77519  2.98518  4.58477  3.61503
          0.01094  4.91703  5.63938  0.61958  0.77255  0.97974  0.47066
    147   1.95383  3.71964  3.96545  3.39159  3.57959  3.33483  4.16808  2.56184  3.32123  2.26377  3.56966  3.72823  2.66930  3.11827  3.10324  2.94565  2.80550  2.09059  5.05751  3.45669    421 a - - -
          2.68618  4.42225  2.77519  2.73123  3.46354  2.40513  3.72494  3.29354  2.67741  2.69355  4.24690  2.90347  2.73739  3.18146  2.89801  2.37887  2.77519  2.98518  4.58477  3.61503
          0.01094  4.91703  5.63938  0.61958  0.77255  0.97974  0.47066
    148   2.42387  5.33130  2.52257  2.36479  4.66734  2.95944  3.80738  3.70820  2.23147  3.48582  4.37435  2.82539  4.01262  2.61931  2.79206  1.99336  2.93013  2.86828  5.76941  4.36396    422 s - - -
          2.68618  4.42225  2.77519  2.73123  3.46354  2.40513  3.72494  3.29354  2.67741  2.69355  4.24690  2.90347  2.73739  3.18146  2.89801  2.37887  2.77519  2.98518  4.58477  3.61503
          0.01094  4.91703  5.63938  0.61958  0.77255  0.97974  0.47066
    149   2.84713  4.99865  3.15744  2.13845  4.22332  3.18804  3.89730  3.22313  2.27307  2.14524  3.16872  3.06153  4.07899  3.05888  3.16941  2.26728  2.79807  2.80867  5.51100  4.18717    423 e - - -
          2.68618  4.42225  2.77519  2.73123  3.46354  2.40513  3.72494  3.29354  2.67741  2.69355  4.24690  2.90347  2.73739  3.18146  2.89801  2.37887  2.77519  2.98518  4.58477  3.61503
          0.01094  4.91703  5.63938  0.61958  0.77255  0.97974  0.47066
    150   2.84411  5.19590  3.01673  2.46360  4.48057  2.88004  3.63977  3.20868  2.32435  2.77143  4.25300  2.99563  3.09351  2.52160  2.82799  2.47320  3.07534  2.19800  5.66651  4.29533    424 v - - -
          2.68618  4.42225  2.77519  2.73123  3.46354  2.40513  3.72494  3.29354  2.67741  2.69355  4.24690  2.90347  2.73739  3.18146  2.89801  2.37887  2.77519  2.98518  4.58477  3.61503
          0.01094  4.91703  5.63938  0.61958  0.77255  0.97974  0.47066
    151   2.15996  4.11568  3.19729  2.68040  4.17098  2.39147  3.91278  2.76767  2.63138  3.20461  4.03546  3.25881  2.42002  2.80078  3.19242  2.77236  2.51335  3.06696  5.47779  4.16376    425 a - - -
          2.68704  4.42399  2.77646  2.73180  3.46227  2.40459  3.72226  3.29357  2.67871  2.69391  4.24430  2.90461  2.73629  3.17941  2.89839  2.37830  2.77567  2.98599  4.58504  3.61250
          0.49526  1.65892  1.60823  3.03903  0.04907  0.97974  0.47066
    152   2.76211  5.13112  2.18420  2.40716  4.42162  3.55924  3.32038  3.29872  2.51404  2.63635  4.18659  2.52227  3.46582  2.52840  2.99562  2.61451  2.99336  3.09913  5.59787  3.39460    482 d - - -
          2.68618  4.42225  2.77519  2.73123  3.46354  2.40513  3.72494  3.29354  2.67741  2.69355  4.24690  2.90347  2.73739  3.18146  2.89801  2.37887  2.77519  2.98518  4.58477  3.61503
          0.01363  4.69802  5.42037  0.61958  0.77255  1.00801  0.45404
    153   2.68763  5.21299  2.13458  2.34204  3.96443  3.57701  3.76809  3.09362  2.51792  3.50337  4.26293  2.82716  3.41660  2.49459  2.43975  2.63220  2.74397  3.15850  5.66700  3.57510    483 d - - -
          2.68618  4.42225  2.77519  2.73123  3.46354  2.40513  3.72494  3.29354  2.67741  2.69355  4.24690  2.90347  2.73739  3.18146  2.89801  2.37887  2.77519  2.98518  4.58477  3.61503
          0.01260  4.77603  5.49838  0.61958  0.77255  1.16893  0.37208
    154   2.64948  5.15072  2.53502  2.54656  4.43836  3.21906  3.43435  3.88579  2.54570  3.07028  2.74425  2.74667  3.37173  2.47380  3.02653  2.30815  3.02130  3.51013  5.61939  2.82556    484 s - - -
          2.68618  4.42225  2.77519  2.73123  3.46354  2.40513  3.72494  3.29354  2.67741  2.69355  4.24690  2.90347  2.73739  3.18146  2.89801  2.37887  2.77519  2.98518  4.58477  3.61503
          0.01260  4.77603  5.49838  0.61958  0.77255  1.16893  0.37208
    155   2.52853  5.21300  2.73673  2.31367  3.69705  2.43443  3.76813  3.98561  2.23274  3.50337  3.18263  3.05928  3.33850  2.32839  3.00423  2.53684  3.02040  3.29861  5.66702  3.89023    485 k - - -
          2.68618  4.42225  2.77519  2.73123  3.46354  2.40513  3.72494  3.29354  2.67741  2.69355  4.24690  2.90347  2.73739  3.18146  2.89801  2.37887  2.77519  2.98518  4.58477  3.61503
          0.01260  4.77603  5.49838  0.61958  0.77255  1.16893  0.37208
    156   2.65127  5.26838  2.92983  2.31224  3.38650  2.43298  3.75720  4.07653  2.29772  3.56782  4.31272  2.78581  3.96184  2.10540  2.60963  2.34844  3.02152  3.48299  5.70907  4.30646    486 q - - -
          2.68618  4.42225  2.77519  2.73123  3.46354  2.40513  3.72494  3.29354  2.67741  2.69355  4.24690  2.90347  2.73739  3.18146  2.89801  2.37887  2.77519  2.98518  4.58477  3.61503
          0.01260  4.77603  5.49838  0.61958  0.77255  1.16893  0.37208
    157   2.71530  5.27679  2.91396  2.30998  4.61032  2.31624  3.75883  4.08833  2.40015  3.57714  4.32104  2.68738  2.49098  2.66518  2.67998  2.32287  3.02501  3.16340  5.71643  4.31222    487 e - - -
          2.68618  4.42225  2.77519  2.73123  3.46354  2.40513  3.72494  3.29354  2.67741  2.69355  4.24690  2.90347  2.73739  3.18146  2.89801  2.37887  2.77519  2.98518  4.58477  3.61503
          0.01260  4.77603  5.49838  0.61958  0.77255  1.16893  0.37208
    158   2.79977  4.29809  4.18703  3.60310  2.55020  3.88929  4.18648  2.15870  3.49498  2.29485  3.41202  3.27253  3.34576  3.27821  3.69987  2.50630  2.53219  2.10792  4.90694  2.74353    488 v - - -
          2.68618  4.42225  2.77519  2.73123  3.46354  2.40513  3.72494  3.29354  2.67741  2.69355  4.24690  2.90347  2.73739  3.18146  2.89801  2.37887  2.77519  2.98518  4.58477  3.61503
          0.01260  4.77603  5.49838  0.61958  0.77255  1.10177  0.40389
    159   2.36312  4.98357  3.05491  2.53060  4.21724  3.63414  3.83918  3.32062  2.48673  2.57830  4.05575  3.05475  4.02386  1.84736  3.10467  2.83840  2.61468  2.54968  5.48948  4.15828    489 q - - -
          2.68606  4.42410  2.77649  2.73164  3.46455  2.40720  3.72135  3.29482  2.67871  2.69367  4.24625  2.90444  2.73425  3.17937  2.89826  2.37766  2.77650  2.98510  4.58128  3.61143
          1.36707  0.57050  1.71532  2.54793  0.08147  0.92460  0.50532
    160   2.75544  5.20569  2.55069  2.04311  3.67997  3.25031  3.72854  3.33657  2.47376  3.28788  4.25297  2.38990  3.43343  2.83341  2.71336  2.20605  2.82584  3.58307  5.65340  4.25770    505 e - - -
          2.68618  4.42225  2.77519  2.73123  3.46354  2.40513  3.72494  3.29354  2.67741  2.69355  4.24690  2.90347  2.73739  3.18146  2.89801  2.37887  2.77519  2.98518  4.58477  3.61503
          0.05823  4.67925  3.05169  0.61958  0.77255  1.26877  0.33014
    161   2.45576  4.27780  4.02209  3.44274  3.09213  3.39769  4.10368  2.47234  3.35011  1.85104  3.39009  3.72053  2.61055  3.10989  3.58964  3.08787  2.75980  2.01526  4.88450  3.68327    506 l - - -
          2.68618  4.42225  2.77519  2.73123  3.46354  2.40513  3.72494  3.29354  2.67741  2.69355  4.24690  2.90347  2.73739  3.18146  2.89801  2.37887  2.77519  2.98518  4.58477  3.61503
          0.01452  4.63554  5.35789  0.61958  0.77255  1.23940  0.34187
    162   2.74806  5.24020  2.59166  2.25046  4.57765  3.52438  3.45493  3.40038  1.97287  3.05916  4.28292  2.56149  3.44524  2.36753  2.78062  2.53868  2.97920  3.38357  5.67735  4.27122    507 k - - -
          2.68618  4.42225  2.77519  2.73123  3.46354  2.40513  3.72494  3.29354  2.67741  2.69355  4.24690  2.90347  2.73739  3.18146  2.89801  2.37887  2.77519  2.98518  4.58477  3.61503
          0.01420  4.65760  5.37995  0.61958  0.77255  1.28860  0.32249
    163   2.30286  5.14932  3.04246  2.22735  4.45148  3.54051  3.39418  3.90778  2.48666  3.43612  4.20218  2.85178  3.32751  2.84580  2.47494  2.09104  2.55990  3.51684  5.60894  3.12511    508 s - - -
          2.68618  4.42225  2.77519  2.73123  3.46354  2.40513  3.72494  3.29354  2.67741  2.69355  4.24690  2.90347  2.73739  3.18146  2.89801  2.37887  2.77519  2.98518  4.58477  3.61503
          0.01420  4.65760  5.37995  0.61958  0.77255  1.13332  0.38855
    164   2.54713  4.86694  2.91271  2.67503  2.74433  3.13802  3.53285  2.82873  2.66380  2.86380  3.94565  2.96836  3.27916  2.68819  2.81021  2.50612  2.67155  2.82657  5.38886  4.07653    509 s - - -
          2.68618  4.42225  2.77519  2.73123  3.46354  2.40513  3.72494  3.29354  2.67741  2.69355  4.24690  2.90347  2.73739  3.18146  2.89801  2.37887  2.77519  2.98518  4.58477  3.61503
          0.04181  4.70793  3.44447  0.61958  0.77255  1.24119  0.34114
    165   2.58146  5.10052  2.42692  2.39862  4.38265  3.55785  3.75349  3.82642  2.43122  2.39538  4.15853  3.05554  3.28518  2.78703  2.73836  2.26184  2.76913  2.78467  5.57293  4.20360    510 s - - -
          2.68618  4.42225  2.77519  2.73123  3.46354  2.40513  3.72494  3.29354  2.67741  2.69355  4.24690  2.90347  2.73739  3.18146  2.89801  2.37887  2.77519  2.98518  4.58477  3.61503
          0.01388  4.68000  5.40235  0.61958  0.77255  0.76175  0.62895
    166   2.54028  5.12225  2.65034  2.39129  3.40533  3.33724  3.38889  3.52335  2.43357  2.89673  4.18421  2.37803  4.02403  2.83437  2.75648  2.73442  2.95842  2.63021  3.91169  3.85708    511 n - - -
          2.68618  4.42225  2.77519  2.73123  3.46354  2.40513  3.72494  3.29354  2.67741  2.69355  4.24690  2.90347  2.73739  3.18146  2.89801  2.37887  2.77519  2.98518  4.58477  3.61503
          0.01157  4.86071  5.58305  0.61958  0.77255  0.98966  0.46474
    167   2.27366  3.51622  2.62789  2.63368  4.35669  3.22576  3.52973  3.22629  2.50942  3.09805  4.16363  3.16116  3.79381  2.65375  2.82446  2.10447  2.73756  3.03077  5.58759  3.63188    512 s - - -
          2.68618  4.42225  2.77519  2.73123  3.46354  2.40513  3.72494  3.29354  2.67741  2.69355  4.24690  2.90347  2.73739  3.18146  2.89801  2.37887  2.77519  2.98518  4.58477  3.61503
          0.01136  4.87959  5.60193  0.61958  0.77255  0.97246  0.47506
    168   2.51153  3.41356  3.47367  3.16120  3.70101  2.68627  4.08122  2.28793  2.96199  2.50502  3.10948  3.08153  3.08848  3.41647  3.19558  2.48321  2.89246  2.44208  5.14700  3.63432    513 i - - -
          2.68618  4.42225  2.77519  2.73123  3.46354  2.40513  3.72494  3.29354  2.67741  2.69355  4.24690  2.90347  2.73739  3.18146  2.89801  2.37887  2.77519  2.98518  4.58477  3.61503
          0.01117  4.89568  5.61803  0.61958  0.77255  1.01264  0.45139
    169   2.09968  4.69894  3.25429  2.97425  3.50887  3.35166  3.31946  2.60863  2.94564  2.92099  3.79443  3.42862  4.15502  2.98000  2.59108  2.79438  2.75955  2.09828  5.26174  3.01962    514 v - - -
          2.68618  4.42225  2.77519  2.73123  3.46354  2.40513  3.72494  3.29354  2.67741  2.69355  4.24690  2.90347  2.73739  3.18146  2.89801  2.37887  2.77519  2.98518  4.58477  3.61503
          0.01117  4.89568  5.61803  0.61958  0.77255  1.01264  0.45139
    170   2.84122  3.91260  3.40674  2.69707  3.23057  2.87145  3.95125  3.39231  2.82757  2.42285  3.90924  3.33070  3.35762  2.80228  2.90863  1.90103  2.36639  2.92693  5.36481  4.07871    515 s - - -
          2.68618  4.42225  2.77519  2.73123  3.46354  2.40513  3.72494  3.29354  2.67741  2.69355  4.24690  2.90347  2.73739  3.18146  2.89801  2.37887  2.77519  2.98518  4.58477  3.61503
          0.01117  4.89568  5.61803  0.61958  0.77255  1.01264  0.45139
    171   2.24249  4.95572  3.29630  2.73747  3.61297  3.69101  3.26064  2.88859  2.27646  2.70191  4.03330  3.03471  2.03380  2.80956  3.17725  2.70654  3.07115  3.27484  5.47457  4.15895    516 p - - -
          2.68618  4.42225  2.77519  2.73123  3.46354  2.40513  3.72494  3.29354  2.67741  2.69355  4.24690  2.90347  2.73739  3.18146  2.89801  2.37887  2.77519  2.98518  4.58477  3.61503
          0.01117  4.89568  5.61803  0.61958  0.77255  1.01264  0.45139
    172   2.87699  4.26915  3.80068  4.11360  2.97133  4.03495  4.36109  1.77114  3.92515  1.43238  2.73397  4.15662  4.39729  4.07704  3.97555  3.13313  3.10898  2.37911  4.88731  2.75461    517 l - - -
          2.68618  4.42225  2.77519  2.73123  3.46354  2.40513  3.72494  3.29354  2.67741  2.69355  4.24690  2.90347  2.73739  3.18146  2.89801  2.37887  2.77519  2.98518  4.58477  3.61503
          0.01117  4.89568  5.61803  0.61958  0.77255  1.01264  0.45139
    173   2.92464  5.26605  3.11630  2.66511  4.64473  2.06738  2.31675  4.10223  2.71628  3.63997  4.42092  3.19488  1.93494  2.71037  3.18648  2.32894  3.18078  3.70383  5.81589  4.44046    518 p - - -
          2.68618  4.42225  2.77519  2.73123  3.46354  2.40513  3.72494  3.29354  2.67741  2.69355  4.24690  2.90347  2.73739  3.18146  2.89801  2.37887  2.77519  2.98518  4.58477  3.61503
          0.01117  4.89568  5.61803  0.61958  0.77255  1.01264  0.45139
    174   2.83533  5.18713  2.59582  2.41057  3.88716  3.22417  3.54089  3.31599  2.59496  3.03736  4.24422  2.89259  3.38689  2.14342  2.90547  2.27278  3.06656  2.84304  4.21157  3.69171    519 q - - -
          2.68618  4.42225  2.77519  2.73123  3.46354  2.40513  3.72494  3.29354  2.67741  2.69355  4.24690  2.90347  2.73739  3.18146  2.89801  2.37887  2.77519  2.98518  4.58477  3.61503
          0.01117  4.89568  5.61803  0.61958  0.77255  1.01264  0.45139
    175   2.30395  4.41264  4.05246  3.01215  3.52661  3.90551  4.18794  2.27380  2.92565  1.65184  3.08843  3.26676  4.27900  3.65278  3.65564  2.68531  3.08302  2.30995  5.01445  3.23814    520 l - - -
          2.68618  4.42225  2.77519  2.73123  3.46354  2.40513  3.72494  3.29354  2.67741  2.69355  4.24690  2.90347  2.73739  3.18146  2.89801  2.37887  2.77519  2.98518  4.58477  3.61503
          0.01117  4.89568  5.61803  0.61958  0.77255  1.01264  0.45139
    176   1.99725  5.10722  3.19880  2.64247  4.37094  3.65254  3.85598  3.80028  2.23692  3.37987  4.17676  2.74342  2.94973  2.99136  3.10930  2.34789  2.14669  2.98005  5.60010  3.52371    521 a - - -
          2.68618  4.42225  2.77519  2.73123  3.46354  2.40513  3.72494  3.29354  2.67741  2.69355  4.24690  2.90347  2.73739  3.18146  2.89801  2.37887  2.77519  2.98518  4.58477  3.61503
          0.01117  4.89568  5.61803  0.61958  0.77255  1.01264  0.45139
    177   2.65254  3.08741  3.92762  2.90556  3.10251  2.83287  3.32868  2.34840  2.89363  2.31728  3.13572  3.70024  4.25313  3.56408  3.30996  2.23865  3.08130  2.37604  5.05837  3.84345    522 s - - -
          2.68618  4.42225  2.77519  2.73123  3.46354  2.40513  3.72494  3.29354  2.67741  2.69355  4.24690  2.90347  2.73739  3.18146  2.89801  2.37887  2.77519  2.98518  4.58477  3.61503
          0.01117  4.89568  5.61803  0.61958  0.77255  1.01264  0.45139
    178   2.84643  5.34358  3.07769  2.34682  4.68263  2.06720  3.12521  4.16455  2.34775  3.64601  4.38686  2.73718  3.31961  2.32204  3.03662  2.08393  2.90157  3.73120  5.77938  4.37148    523 g - - -
          2.68618  4.42225  2.77519  2.73123  3.46354  2.40513  3.72494  3.29354  2.67741  2.69355  4.24690  2.90347  2.73739  3.18146  2.89801  2.37887  2.77519  2.98518  4.58477  3.61503
          0.01117  4.89568  5.61803  0.61958  0.77255  1.01264  0.45139
    179   2.84232  4.08373  3.07180  2.90116  3.93743  2.20246  3.97574  3.08137  2.57325  2.24387  3.85639  3.07562  4.13287  3.20804  3.29547  2.47140  2.41215  2.56876  5.31752  3.50359    524 g - - -
          2.68618  4.42225  2.77519  2.73123  3.46354  2.40513  3.72494  3.29354  2.67741  2.69355  4.24690  2.90347  2.73739  3.18146  2.89801  2.37887  2.77519  2.98518  4.58477  3.61503
          0.01117  4.89568  5.61803  0.61958  0.77255  1.01264  0.45139
    180   2.34698  2.69551  4.08914  2.95875  2.39549  3.70582  3.38828  2.68845  3.42391  2.50578  3.51085  3.80289  3.60231  3.67822  3.23189  2.37272  3.08319  2.14927  4.24443  3.79880    525 v - - -
          2.68618  4.42225  2.77519  2.73123  3.46354  2.40513  3.72494  3.29354  2.67741  2.69355  4.24690  2.90347  2.73739  3.18146  2.89801  2.37887  2.77519  2.98518  4.58477  3.61503
          0.04784  4.89568  3.23827  0.61958  0.77255  1.01264  0.45139
    181   2.82051  5.28956  2.79768  2.42421  4.61769  3.60070  3.78939  3.75542  2.25495  2.54158  4.33475  2.75992  3.08663  2.49723  2.02353  2.59266  2.90379  3.47664  5.73240  3.97727    526 r - - -
          2.68618  4.42225  2.77519  2.73123  3.46354  2.40513  3.72494  3.29354  2.67741  2.69355  4.24690  2.90347  2.73739  3.18146  2.89801  2.37887  2.77519  2.98518  4.58477  3.61503
          0.01159  4.85944  5.58178  0.61958  0.77255  1.06467  0.42288
    182   2.58228  5.31890  2.41717  2.51769  3.64218  3.02020  2.35119  4.14109  2.14746  3.62193  4.36100  2.81218  3.57189  2.69993  2.63766  2.38170  3.05179  3.70676  5.75465  4.34683    527 k - - -
          2.68618  4.42225  2.77519  2.73123  3.46354  2.40513  3.72494  3.29354  2.67741  2.69355  4.24690  2.90347  2.73739  3.18146  2.89801  2.37887  2.77519  2.98518  4.58477  3.61503
          0.01159  4.85944  5.58178  0.61958  0.77255  1.02115  0.44657
    183   2.82601  5.25046  3.11005  2.34958  4.56149  2.85381  3.80397  3.51547  2.33466  3.54087  4.30033  2.59318  3.39661  2.72499  2.02911  2.56067  3.05710  2.51473  5.70384  3.80529    528 r - - -
          2.68618  4.42225  2.77519  2.73123  3.46354  2.40513  3.72494  3.29354  2.67741  2.69355  4.24690  2.90347  2.73739  3.18146  2.89801  2.37887  2.77519  2.98518  4.58477  3.61503
          0.06214  4.87054  2.94543  0.61958  0.77255  1.00556  0.45546
    184   1.85329  5.24243  3.09266  2.18726  4.55538  3.31315  3.79087  4.01842  2.35785  3.53365  4.29254  2.85863  3.99308  2.51399  2.71567  2.44122  3.04592  2.51250  5.69493  4.30542    529 a - - -
          2.68618  4.42225  2.77519  2.73123  3.46354  2.40513  3.72494  3.29354  2.67741  2.69355  4.24690  2.90347  2.73739  3.18146  2.89801  2.37887  2.77519  2.98518  4.58477  3.61503
          0.01191  4.83204  5.55438  0.61958  0.77255  1.10111  0.40422
    185   2.81988  4.83028  3.35887  2.57782  3.42809  3.69808  3.91436  2.58414  2.43536  1.96488  3.91547  3.28745  4.08430  2.50760  2.67396  2.26043  3.05089  3.13552  5.36673  4.07509    530 l - - -
          2.68618  4.42225  2.77519  2.73123  3.46354  2.40513  3.72494  3.29354  2.67741  2.69355  4.24690  2.90347  2.73739  3.18146  2.89801  2.37887  2.77519  2.98518  4.58477  3.61503
          0.01191  4.83204  5.55438  0.61958  0.77255  1.10111  0.40422
    186   2.72220  3.89807  4.02244  3.00724  3.13886  3.87675  3.37034  2.38840  2.90706  1.49699  3.49595  3.75077  3.38530  3.62327  3.62653  2.86663  2.76641  2.43500  4.98657  3.78050    531 l - - -
          2.68637  4.42186  2.77513  2.73149  3.46298  2.40474  3.72486  3.29369  2.67766  2.69342  4.24739  2.90396  2.73686  3.18108  2.89825  2.37910  2.77549  2.98568  4.58526  3.61321
          0.28408  1.41297  5.55438  1.67843  0.20661  0.76316  0.62772
    187   2.87439  3.61708  4.59417  3.99453  1.45987  3.30626  4.33248  2.72895  3.82943  2.06719  2.50816  4.09263  4.38065  3.55761  3.92298  2.73834  3.10661  2.54056  4.90495  3.27079    540 f - - -
          2.68618  4.42225  2.77519  2.73123  3.46354  2.40513  3.72494  3.29354  2.67741  2.69355  4.24690  2.90347  2.73739  3.18146  2.89801  2.37887  2.77519  2.98518  4.58477  3.61503
          0.01079  4.93077  5.65311  0.61958  0.77255  0.95760  0.48421
    188   2.85638  5.34245  3.11505  2.23372  4.68027  2.92327  3.23793  3.78116  1.72667  2.77392  4.38570  3.10324  3.78835  2.45910  2.34435  2.60207  3.08679  3.72934  5.77781  4.37547    541 k - - -
          2.68618  4.42225  2.77519  2.73123  3.46354  2.40513  3.72494  3.29354  2.67741  2.69355  4.24690  2.90347  2.73739  3.18146  2.89801  2.37887  2.77519  2.98518  4.58477  3.61503
          0.01079  4.93077  5.65311  0.61958  0.77255  0.84819  0.55895
    189   2.38589  5.31840  2.71668  2.22744  4.64216  3.64107  3.83095  4.11342  2.16951  3.17884  4.36479  2.60127  3.65141  2.75095  3.06370  2.56763  2.78846  2.10438  5.76403  4.36620    542 v - - -
          2.68618  4.42225  2.77519  2.73123  3.46354  2.40513  3.72494  3.29354  2.67741  2.69355  4.24690  2.90347  2.73739  3.18146  2.89801  2.37887  2.77519  2.98518  4.58477  3.61503
          0.01050  4.95744  5.67979  0.61958  0.77255  0.91221  0.51356
    190   2.63559  4.53207  3.86768  3.29717  3.41116  2.44980  4.14826  2.61405  3.23970  1.78891  3.63864  3.66979  4.26137  3.02704  2.69851  2.78778  2.45099  2.61533  5.12240  3.31047    543 l - - -
          2.68618  4.42225  2.77519  2.73123  3.46354  2.40513  3.72494  3.29354  2.67741  2.69355  4.24690  2.90347  2.73739  3.18146  2.89801  2.37887  2.77519  2.98518  4.58477  3.61503
          0.01050  4.95744  5.67979  0.61958  0.77255  0.85685  0.55251
    191   2.07426  3.30854  2.22316  2.31285  4.69620  3.22333  3.82799  4.17732  2.25795  3.66040  4.40061  3.11012  3.39000  2.74240  2.68666  2.49676  2.66424  3.74498  5.79493  4.38817    544 a - - -
          2.68618  4.42225  2.77519  2.73123  3.46354  2.40513  3.72494  3.29354  2.67741  2.69355  4.24690  2.90347  2.73739  3.18146  2.89801  2.37887  2.77519  2.98518  4.58477  3.61503
          0.01037  4.97032  5.69266  0.61958  0.77255  0.88908  0.52938
    192   2.23758  5.34201  2.09071  2.38703  4.67366  3.36207  3.83107  3.62657  2.44107  2.95243  4.07249  2.60181  3.36719  2.58627  3.06167  2.35127  2.98561  3.43302  5.78281  4.38008    545 d - - -
          2.68618  4.42225  2.77519  2.73123  3.46354  2.40513  3.72494  3.29354  2.67741  2.69355  4.24690  2.90347  2.73739  3.18146  2.89801  2.37887  2.77519  2.98518  4.58477  3.61503
          0.01037  4.97032  5.69266  0.61958  0.77255  0.88908  0.52938
    193   2.65667  5.27836  2.87968  2.26276  3.42641  3.65423  3.44002  3.20276  2.24981  3.03013  4.32932  2.33665  4.04671  2.95611  2.91791  2.11442  2.65542  3.64818  5.73476  3.64745    546 s - - -
          2.68618  4.42225  2.77519  2.73123  3.46354  2.40513  3.72494  3.29354  2.67741  2.69355  4.24690  2.90347  2.73739  3.18146  2.89801  2.37887  2.77519  2.98518  4.58477  3.61503
          0.01037  4.97032  5.69266  0.61958  0.77255  0.88908  0.52938
    194   2.34075  3.54825  3.99343  3.09865  3.60224  3.06873  3.71177  2.18874  3.34871  2.52231  3.59260  3.75497  3.62871  3.02331  3.38925  3.04383  2.75625  1.75468  5.08056  3.33620    547 v - - -
          2.68618  4.42225  2.77519  2.73123  3.46354  2.40513  3.72494  3.29354  2.67741  2.69355  4.24690  2.90347  2.73739  3.18146  2.89801  2.37887  2.77519  2.98518  4.58477  3.61503
          0.01037  4.97032  5.69266  0.61958  0.77255  0.88908  0.52938
    195   2.42492  4.75904  2.43878  2.24232  4.70943  2.42164  3.36299  4.19336  2.18780  3.67129  3.75300  2.82582  4.03163  2.92286  2.64327  2.24084  2.92155  3.75633  5.80165  4.39244    548 k - - -
          2.68642  4.42250  2.77513  2.73135  3.46328  2.40537  3.72408  3.29379  2.67765  2.69379  4.24714  2.90356  2.73745  3.18046  2.89802  2.37864  2.77486  2.98543  4.58501  3.61486
          0.26521  1.82649  2.63141  1.27249  0.32869  0.88908  0.52938
    196   2.48886  4.66293  3.58694  2.84318  3.81555  3.55108  3.05720  2.75727  2.77181  1.66020  3.76080  2.96259  3.80357  3.30721  3.37821  2.69227  2.91537  2.36606  5.23146  3.97882    553 l - - -
          2.68618  4.42225  2.77519  2.73123  3.46354  2.40513  3.72494  3.29354  2.67741  2.69355  4.24690  2.90347  2.73739  3.18146  2.89801  2.37887  2.77519  2.98518  4.58477  3.61503
          0.01113  4.89924  5.62159  0.61958  0.77255  1.00728  0.45446
    197   2.83906  5.31951  2.92959  2.38567  4.24421  2.83690  3.80461  4.12937  2.21017  3.09008  4.36367  2.72176  1.83581  2.64743  2.74274  2.74180  3.07023  3.70357  5.75925  4.35618    554 p - - -
          2.68607  4.42237  2.77519  2.73054  3.46366  2.40525  3.72507  3.29344  2.67753  2.69367  4.24702  2.90359  2.73752  3.18159  2.89813  2.37873  2.77532  2.98531  4.58489  3.61459
          0.41949  1.08177  5.62159  0.09132  2.43865  0.83948  0.56552
    198   2.31125  2.70371  2.45641  2.77450  4.05380  2.84922  3.33837  3.04993  2.82789  2.50769  3.95035  3.33401  4.12823  3.16466  3.00102  2.40293  3.09199  2.69739  5.40359  4.11243    556 a - - -
          2.68618  4.42225  2.77519  2.73123  3.46354  2.40513  3.72494  3.29354  2.67741  2.69355  4.24690  2.90347  2.73739  3.18146  2.89801  2.37887  2.77519  2.98518  4.58477  3.61503
          0.01066  4.94239  5.66473  0.61958  0.77255  0.80108  0.59574
    199   2.73513  5.35698  3.12831  2.43933  4.69352  2.95691  3.27861  4.17212  2.28823  3.65774  3.88945  2.31117  4.03981  2.69414  1.69479  2.75131  2.88476  3.37194  5.79399  4.39026    557 r - - -
          2.68618  4.42225  2.77519  2.73123  3.46354  2.40513  3.72494  3.29354  2.67741  2.69355  4.24690  2.90347  2.73739  3.18146  2.89801  2.37887  2.77519  2.98518  4.58477  3.61503
          0.01031  4.97580  5.69814  0.61958  0.77255  0.87898  0.53650
    200   2.78768  4.29404  4.70474  4.09945  2.99919  3.23880  4.37124  2.05461  3.91703  1.78400  2.63061  3.02503  4.41130  4.07683  3.97923  2.87211  2.86925  2.46447  2.77994  2.94387    558 l - - -
          2.68618  4.42225  2.77519  2.73123  3.46354  2.40513  3.72494  3.29354  2.67741  2.69355  4.24690  2.90347  2.73739  3.18146  2.89801  2.37887  2.77519  2.98518  4.58477  3.61503
          0.01031  4.97580  5.69814  0.61958  0.77255  0.87898  0.53650
    201   2.44136  5.21017  3.19318  2.63650  4.49171  2.28857  2.78286  3.93459  2.54598  3.48787  3.89929  3.04895  4.06403  2.54913  2.78590  2.13439  3.10117  2.44062  5.68320  4.31516    559 s - - -
          2.68618  4.42225  2.77519  2.73123  3.46354  2.40513  3.72494  3.29354  2.67741  2.69355  4.24690  2.90347  2.73739  3.18146  2.89801  2.37887  2.77519  2.98518  4.58477  3.61503
          0.01031  4.97580  5.69814  0.61958  0.77255  0.83724  0.56723
    202   2.86986  5.34897  2.56545  2.33561  4.68098  3.27933  3.83701  3.34388  2.13846  3.64866  3.32190  2.88643  4.04174  2.57250  2.44450  2.25119  2.84000  2.72543  5.78953  4.38662    560 k - - -
          2.68618  4.42225  2.77519  2.73123  3.46354  2.40513  3.72494  3.29354  2.67741  2.69355  4.24690  2.90347  2.73739  3.18146  2.89801  2.37887  2.77519  2.98518  4.58477  3.61503
          0.01021  4.98528  5.70763  0.61958  0.77255  0.86112  0.54937
    203   2.35009  5.32087  2.69184  2.58791  4.64238  2.24985  3.84435  4.11150  2.51070  3.16627  4.36901  2.65530  3.16442  2.94918  2.86932  2.21242  2.45835  3.33613  5.76940  4.37370    561 s - - -
          2.68618  4.42225  2.77519  2.73123  3.46354  2.40513  3.72494  3.29354  2.67741  2.69355  4.24690  2.90347  2.73739  3.18146  2.89801  2.37887  2.77519  2.98518  4.58477  3.61503
          0.01021  4.98528  5.70763  0.61958  0.77255  0.86112  0.54937
    204   2.62466  3.58330  2.86782  2.66787  3.91204  3.68670  2.57652  3.26897  2.32709  2.41131  4.22159  3.19707  2.83957  2.52227  2.81853  2.51410  3.10434  3.50397  5.64352  4.28843    562 k - - -
          2.68618  4.42225  2.77519  2.73123  3.46354  2.40513  3.72494  3.29354  2.67741  2.69355  4.24690  2.90347  2.73739  3.18146  2.89801  2.37887  2.77519  2.98518  4.58477  3.61503
          0.01021  4.98528  5.70763  0.61958  0.77255  0.86112  0.54937
    205   2.44179  5.25885  3.17230  2.31125  4.09935  3.66556  3.04204  4.00944  2.50282  2.66652  3.83435  3.15460  2.55690  2.14503  2.74260  2.49250  3.10255  3.44397  5.72132  3.85307    563 q - - -
          2.68618  4.42225  2.77519  2.73123  3.46354  2.40513  3.72494  3.29354  2.67741  2.69355  4.24690  2.90347  2.73739  3.18146  2.89801  2.37887  2.77519  2.98518  4.58477  3.61503
          0.03663  4.98528  3.53597  0.61958  0.77255  0.86112  0.54937
    206   2.33888  5.19915  3.00192  2.46209  2.79393  3.21329  3.68644  3.92158  2.55538  3.17034  4.25758  2.83688  4.05617  2.65536  2.83767  2.18671  2.83463  3.37970  5.67292  2.66310    564 s - - -
          2.68618  4.42225  2.77519  2.73123  3.46354  2.40513  3.72494  3.29354  2.67741  2.69355  4.24690  2.90347  2.73739  3.18146  2.89801  2.37887  2.77519  2.98518  4.58477  3.61503
          0.01048  4.95913  5.68148  0.61958  0.77255  0.90922  0.51557
    207   2.65559  3.33776  1.91353  2.58539  4.60356  3.20536  3.61660  4.06749  2.53470  3.40828  4.33986  3.12771  3.53960  2.66543  2.81457  2.18069  2.48474  3.30802  5.74301  4.35231    565 d - - -
          2.68618  4.42245  2.77540  2.73123  3.46374  2.40521  3.72515  3.29291  2.67731  2.69364  4.24668  2.90339  2.73760  3.18129  2.89800  2.37900  2.77540  2.98480  4.58360  3.61493
          0.44633  1.28071  2.49870  0.63757  0.75200  0.78047  0.61284
    208   2.35841  5.34446  2.73861  2.02487  4.05683  2.27473  3.80479  4.16875  2.38495  3.64801  4.38644  2.49119  3.38979  2.71072  3.03469  2.48210  2.79348  3.73292  5.77956  4.37057    568 e - - -
          2.68618  4.42225  2.77519  2.73123  3.46354  2.40513  3.72494  3.29354  2.67741  2.69355  4.24690  2.90347  2.73739  3.18146  2.89801  2.37887  2.77519  2.98518  4.58477  3.61503
          0.01101  4.91041  5.63276  0.61958  0.77255  0.66392  0.72326
    209   2.65928  5.38097  2.80514  2.15256  4.72411  3.09489  3.38485  3.46152  2.38755  3.68543  4.42214  2.51826  3.28529  2.52442  2.89657  2.09129  2.60667  3.36719  5.81480  4.40500    569 s - - -
          2.68618  4.42225  2.77519  2.73123  3.46354  2.40513  3.72494  3.29354  2.67741  2.69355  4.24690  2.90347  2.73739  3.18146  2.89801  2.37887  2.77519  2.98518  4.58477  3.61503
          0.01008  4.99846  5.72081  0.61958  0.77255  0.83547  0.56858
    210   2.61325  5.29825  2.45959  2.31119  3.69661  2.49140  3.27339  4.06981  2.43858  3.20829  4.34835  2.69642  4.05689  2.96449  2.94419  2.65293  2.80287  3.41331  4.67762  2.63668    570 e - - -
          2.68618  4.42225  2.77519  2.73123  3.46354  2.40513  3.72494  3.29354  2.67741  2.69355  4.24690  2.90347  2.73739  3.18146  2.89801  2.37887  2.77519  2.98518  4.58477  3.61503
          0.01008  4.99846  5.72081  0.61958  0.77255  0.83547  0.56858
    211   2.77022  5.29204  2.47458  2.49160  3.44489  2.40098  3.14809  4.05897  2.60991  3.58092  4.34298  2.88844  2.45155  2.77743  3.09552  2.64083  3.10851  3.26678  5.74822  2.78617    571 g - - -
          2.68618  4.42225  2.77519  2.73123  3.46354  2.40513  3.72494  3.29354  2.67741  2.69355  4.24690  2.90347  2.73739  3.18146  2.89801  2.37887  2.77519  2.98518  4.58477  3.61503
          0.01008  4.99846  5.72081  0.61958  0.77255  0.83547  0.56858
    212   2.73434  3.98702  3.46386  2.98922  2.12807  2.79477  3.21489  2.60704  2.90018  2.65089  3.06011  3.65075  4.26691  3.11262  3.32904  2.76575  3.12587  2.36522  5.16614  3.18183    572 f - - -
          2.68618  4.42225  2.77519  2.73123  3.46354  2.40513  3.72494  3.29354  2.67741  2.69355  4.24690  2.90347  2.73739  3.18146  2.89801  2.37887  2.77519  2.98518  4.58477  3.61503
          0.01008  4.99846  5.72081  0.61958  0.77255  0.83547  0.56858
    213   2.32051  5.28960  2.63342  2.60924  4.59611  2.91892  3.85759  3.31732  2.26179  3.12688  3.88806  2.63587  2.84706  2.96798  2.94669  2.13003  3.02020  3.11997  5.74613  4.35973    573 s - - -
          2.68620  4.42164  2.77557  2.73162  3.46377  2.40523  3.72396  3.29297  2.67761  2.69419  4.24644  2.90286  2.73734  3.18071  2.89864  2.37873  2.77517  2.98489  4.58541  3.61466
          0.43372  1.14972  3.34721  1.53896  0.24157  0.83547  0.56858
    214   2.13036  4.53763  3.67591  3.29759  3.21541  3.88718  3.05233  2.57738  3.24077  2.18456  2.63810  3.26446  3.84290  2.90697  3.56506  2.37670  3.11184  2.35226  5.12772  3.90494    579 a - - -
          2.68618  4.42225  2.77519  2.73123  3.46354  2.40513  3.72494  3.29354  2.67741  2.69355  4.24690  2.90347  2.73739  3.18146  2.89801  2.37887  2.77519  2.98518  4.58477  3.61503
          0.01041  4.96604  5.68839  0.61958  0.77255  0.89686  0.52399
    215   2.31865  3.16755  2.41625  2.32009  3.88426  3.64512  3.83506  4.10975  2.34543  3.61290  4.36420  2.40146  4.03825  2.93928  2.95853  2.29045  2.33428  3.69567  5.76405  4.36728    580 s - - -
          2.68618  4.42225  2.77519  2.73123  3.46354  2.40513  3.72494  3.29354  2.67741  2.69355  4.24690  2.90347  2.73739  3.18146  2.89801  2.37887  2.77519  2.98518  4.58477  3.61503
          0.04936  4.96604  3.18957  0.61958  0.77255  0.89686  0.52399
    216   2.57451  3.95534  3.20467  3.07900  2.86807  3.81366  4.05799  3.15556  2.63243  2.25458  3.47789  3.51004  3.10218  2.59044  3.41999  2.64345  2.75875  2.03821  5.21552  3.96936    581 v - - -
          2.68618  4.42225  2.77519  2.73123  3.46354  2.40513  3.72494  3.29354  2.67741  2.69355  4.24690  2.90347  2.73739  3.18146  2.89801  2.37887  2.77519  2.98518  4.58477  3.61503
          0.01082  4.92750  5.64985  0.61958  0.77255  0.89435  0.52573
    217   2.36003  4.41014  4.14415  2.91377  2.94205  3.94194  4.23004  2.05839  2.72180  2.34300  3.16873  3.84524  3.46381  3.72298  3.71511  2.76694  2.72616  2.00582  5.01483  3.37112    582 v - - -
          2.68618  4.42225  2.77519  2.73123  3.46354  2.40513  3.72494  3.29354  2.67741  2.69355  4.24690  2.90347  2.73739  3.18146  2.89801  2.37887  2.77519  2.98518  4.58477  3.61503
          0.01064  4.94402  5.66636  0.61958  0.77255  0.93546  0.49825
    218   2.71489  5.35689  2.44267  2.21161  4.69904  3.62772  3.81522  4.18295  1.96305  3.21498  4.39835  2.31395  3.47699  2.72204  2.73062  2.61151  2.87259  2.80428  5.79128  4.38210    583 k - - -
          2.68618  4.42225  2.77519  2.73123  3.46354  2.40513  3.72494  3.29354  2.67741  2.69355  4.24690  2.90347  2.73739  3.18146  2.89801  2.37887  2.77519  2.98518  4.58477  3.61503
          0.01064  4.94402  5.66636  0.61958  0.77255  0.93546  0.49825
    219   2.48314  4.35143  4.34537  3.75786  2.70384  3.97971  3.31349  2.41084  3.63651  1.72073  3.46618  3.96311  3.41473  3.66012  2.65942  3.26585  2.91470  1.90356  4.96286  3.77125    584 l - - -
          2.68618  4.42225  2.77519  2.73123  3.46354  2.40513  3.72494  3.29354  2.67741  2.69355  4.24690  2.90347  2.73739  3.18146  2.89801  2.37887  2.77519  2.98518  4.58477  3.61503
          0.01064  4.94402  5.66636  0.61958  0.77255  0.93546  0.49825
    220   2.85363  5.34126  2.32806  2.00949  4.67683  3.34527  3.81874  4.15605  2.12863  2.35449  4.06477  2.93918  4.02402  2.82268  2.45195  2.70414  2.83472  3.35147  5.77956  4.37456    585 e - - -
          2.68618  4.42225  2.77519  2.73123  3.46354  2.40513  3.72494  3.29354  2.67741  2.69355  4.24690  2.90347  2.73739  3.18146  2.89801  2.37887  2.77519  2.98518  4.58477  3.61503
          0.01064  4.94402  5.66636  0.61958  0.77255  0.93546  0.49825
    221   2.85462  5.36102  2.11835  1.96808  4.70409  2.85604  3.81592  4.18880  2.13357  3.37125  3.53209  2.43497  3.47646  2.91302  2.93672  2.58719  2.95806  3.75060  5.79481  4.38479    586 e - - -
          2.68618  4.42225  2.77519  2.73123  3.46354  2.40513  3.72494  3.29354  2.67741  2.69355  4.24690  2.90347  2.73739  3.18146  2.89801  2.37887  2.77519  2.98518  4.58477  3.61503
          0.01064  4.94402  5.66636  0.61958  0.77255  0.93546  0.49825
    222   2.47091  5.32741  2.29198  2.45263  3.68990  3.14179  3.82120  3.80949  2.37851  3.62628  4.37203  2.37134  3.36101  2.68419  2.74488  2.33891  3.08421  3.42883  3.45978  4.36744    587 d - - -
          2.68774  4.42394  2.77436  2.73101  3.46449  2.40714  3.72304  3.29240  2.67982  2.69224  4.24066  2.90426  2.73440  3.18156  2.89912  2.37879  2.77615  2.98256  4.58786  3.61362
          1.23807  0.79495  1.35304  3.35952  0.03537  0.93546  0.49825
    223   2.09467  3.70549  2.78783  2.39629  4.36938  3.25416  3.01715  3.81268  2.51155  3.36595  4.14657  2.62708  3.09434  2.86714  2.99064  2.38033  2.97750  2.83365  5.56138  4.19269    656 a - - -
          2.68618  4.42225  2.77519  2.73123  3.46354  2.40513  3.72494  3.29354  2.67741  2.69355  4.24690  2.90347  2.73739  3.18146  2.89801  2.37887  2.77519  2.98518  4.58477  3.61503
          0.01431  4.64966  5.37200  0.61958  0.77255  0.94240  0.49379
    224   2.25630  5.20414  2.70244  2.46907  4.01359  3.28631  3.76872  3.97195  2.31539  3.16562  3.78384  2.75695  2.45120  2.45472  3.00563  2.52496  3.01927  3.29938  5.65999  3.78638    657 a - - -
          2.68618  4.42225  2.77519  2.73123  3.46354  2.40513  3.72494  3.29354  2.67741  2.69355  4.24690  2.90347  2.73739  3.18146  2.89801  2.37887  2.77519  2.98518  4.58477  3.61503
          0.01264  4.77297  5.49531  0.61958  0.77255  1.08415  0.41278
    225   2.44015  5.30337  2.55332  2.01427  4.64556  3.29197  3.76049  4.12973  2.49703  3.60744  4.34494  2.54644  3.34271  2.49669  2.78196  2.36571  2.42003  3.69249  5.73770  3.95488    658 e - - -
          2.68618  4.42225  2.77519  2.73123  3.46354  2.40513  3.72494  3.29354  2.67741  2.69355  4.24690  2.90347  2.73739  3.18146  2.89801  2.37887  2.77519  2.98518  4.58477  3.61503
          0.01233  4.79792  5.52026  0.61958  0.77255  1.14342  0.38379
    226   2.66465  4.25806  2.89718  2.34445  4.53985  3.08575  3.77479  3.39183  2.26293  3.51851  4.27645  2.57222  3.01641  2.88264  2.76288  1.83962  3.02841  3.60026  4.43418  4.28915    659 s - - -
          2.68618  4.42225  2.77519  2.73123  3.46354  2.40513  3.72494  3.29354  2.67741  2.69355  4.24690  2.90347  2.73739  3.18146  2.89801  2.37887  2.77519  2.98518  4.58477  3.61503
          0.01233  4.79792  5.52026  0.61958  0.77255  1.14342  0.38379
    227   2.62300  5.27822  2.71081  2.15930  3.31429  2.66247  3.76387  4.08836  2.23263  3.29176  4.32217  3.04756  3.04971  2.56559  2.86381  2.22199  2.86242  3.66223  5.71833  4.31489    660 e - - -
          2.68618  4.42225  2.77519  2.73123  3.46354  2.40513  3.72494  3.29354  2.67741  2.69355  4.24690  2.90347  2.73739  3.18146  2.89801  2.37887  2.77519  2.98518  4.58477  3.61503
          0.01233  4.79792  5.52026  0.61958  0.77255  1.14342  0.38379
    228   2.17256  4.90109  2.75914  2.70877  4.11297  3.65545  3.86678  2.71806  2.56536  2.94350  3.28162  3.21478  2.52178  2.80571  3.14778  2.39791  2.73947  2.95230  5.42309  4.11070    661 a - - -
          2.68618  4.42225  2.77519  2.73123  3.46354  2.40513  3.72494  3.29354  2.67741  2.69355  4.24690  2.90347  2.73739  3.18146  2.89801  2.37887  2.77519  2.98518  4.58477  3.61503
          0.01233  4.79792  5.52026  0.61958  0.77255  1.14342  0.38379
    229   2.61635  5.27569  2.32963  2.37779  4.07692  3.57576  3.00688  4.08399  2.50476  3.57525  4.31996  2.34480  3.57688  2.86539  2.25737  2.52057  2.71169  3.02502  5.71649  4.31372    662 r - - -
          2.68618  4.42225  2.77519  2.73123  3.46354  2.40513  3.72494  3.29354  2.67741  2.69355  4.24690  2.90347  2.73739  3.18146  2.89801  2.37887  2.77519  2.98518  4.58477  3.61503
          0.01233  4.79792  5.52026  0.61958  0.77255  1.14342  0.38379
    230   2.65467  5.23058  2.70511  2.34605  3.95969  2.80060  3.77391  3.36385  2.12751  3.52255  3.47209  2.44725  3.97601  2.88120  2.74717  2.52224  2.46059  3.31398  5.68228  4.29084    663 k - - -
          2.68618  4.42225  2.77519  2.73123  3.46354  2.40513  3.72494  3.29354  2.67741  2.69355  4.24690  2.90347  2.73739  3.18146  2.89801  2.37887  2.77519  2.98518  4.58477  3.61503
          0.01233  4.79792  5.52026  0.61958  0.77255  1.14342  0.38379
    231   2.42880  5.19991  2.85262  2.05560  4.50193  2.93605  3.21697  3.95863  2.53666  2.79748  4.25228  3.07597  2.56474  2.73794  2.84872  2.78327  3.02998  2.66308  5.65924  4.27581    664 e - - -
          2.68618  4.42225  2.77519  2.73123  3.46354  2.40513  3.72494  3.29354  2.67741  2.69355  4.24690  2.90347  2.73739  3.18146  2.89801  2.37887  2.77519  2.98518  4.58477  3.61503
          0.01233  4.79792  5.52026  0.61958  0.77255  1.14342  0.38379
    232   2.65883  5.26045  2.75355  2.15743  3.56589  3.57889  3.19096  4.05823  2.32473  3.21905  4.30636  3.05428  3.97198  2.87104  1.95815  2.31972  2.59731  3.64058  5.70484  4.30627    665 r - - -
          2.68618  4.42225  2.77519  2.73123  3.46354  2.40513  3.72494  3.29354  2.67741  2.69355  4.24690  2.90347  2.73739  3.18146  2.89801  2.37887  2.77519  2.98518  4.58477  3.61503
          0.03171  4.79792  3.77383  0.61958  0.77255  1.14342  0.38379
    233   2.80092  5.28986  2.58149  2.15278  4.62481  2.49166  3.76425  3.78909  2.50687  3.59111  4.33436  2.40259  3.57945  2.64070  2.99940  1.97944  3.03289  3.23259  5.72881  4.32227    666 s - - -
          2.68618  4.42225  2.77519  2.73123  3.46354  2.40513  3.72494  3.29354  2.67741  2.69355  4.24690  2.90347  2.73739  3.18146  2.89801  2.37887  2.77519  2.98518  4.58477  3.61503
          0.01257  4.77877  5.50112  0.61958  0.77255  1.16579  0.37349
    234   2.48850  3.88602  2.34987  2.46823  3.61132  3.60259  3.26708  3.43592  2.57705  3.15828  4.14911  2.70279  3.32289  2.93110  2.74679  2.46321  2.53674  2.91849  5.56977  4.21215    667 d - - -
          2.68618  4.42225  2.77519  2.73123  3.46354  2.40513  3.72494  3.29354  2.67741  2.69355  4.24690  2.90347  2.73739  3.18146  2.89801  2.37887  2.77519  2.98518  4.58477  3.61503
          0.01257  4.77877  5.50112  0.61958  0.77255  1.09721  0.40617
    235   2.79887  5.03023  2.97375  2.62347  2.82415  3.62370  3.48462  3.16081  2.46022  2.85650  4.09830  2.56171  3.62223  2.72230  2.89943  2.03292  2.70555  3.36684  5.52672  3.52680    668 s - - -
          2.68618  4.42225  2.77519  2.73123  3.46354  2.40513  3.72494  3.29354  2.67741  2.69355  4.24690  2.90347  2.73739  3.18146  2.89801  2.37887  2.77519  2.98518  4.58477  3.61503
          0.01233  4.79792  5.52026  0.61958  0.77255  1.14342  0.38379
    236   2.80136  3.31695  3.00275  2.69379  3.98431  3.35715  3.08815  2.22524  2.69464  2.85529  3.24785  2.98549  3.70909  2.79876  2.81934  2.81391  2.80693  2.57005  5.33736  4.04800    669 i - - -
          2.68618  4.42225  2.77519  2.73123  3.46354  2.40513  3.72494  3.29354  2.67741  2.69355  4.24690  2.90347  2.73739  3.18146  2.89801  2.37887  2.77519  2.98518  4.58477  3.61503
          0.01233  4.79792  5.52026  0.61958  0.77255  1.14342  0.38379
    237   2.55081  5.24201  2.61776  2.51751  4.56042  3.58215  3.77203  3.13620  2.01498  3.53572  4.28993  3.06080  3.16694  2.37240  2.53929  2.34992  3.02918  2.80853  5.69092  4.29706    670 k - - -
          2.68618  4.42225  2.77519  2.73123  3.46354  2.40513  3.72494  3.29354  2.67741  2.69355  4.24690  2.90347  2.73739  3.18146  2.89801  2.37887  2.77519  2.98518  4.58477  3.61503
          0.01233  4.79792  5.52026  0.61958  0.77255  1.14342  0.38379
    238   2.80155  5.28654  2.87488  1.99276  4.62078  3.15747  3.76621  4.09923  2.39710  3.23490  4.33040  2.72446  3.97085  2.68204  2.72723  1.69503  3.03288  3.23680  5.72545  4.32092    671 s - - -
          2.68618  4.42225  2.77519  2.73123  3.46354  2.40513  3.72494  3.29354  2.67741  2.69355  4.24690  2.90347  2.73739  3.18146  2.89801  2.37887  2.77519  2.98518  4.58477  3.61503
          0.01233  4.79792  5.52026  0.61958  0.77255  1.14342  0.38379
    239   2.70480  5.04520  3.17225  2.23050  4.30282  3.10916  3.82934  3.37806  2.61907  2.89870  4.11953  2.81079  1.83395  2.97050  3.08763  2.38457  3.03581  3.14220  5.54591  4.20062    672 p - - -
          2.68618  4.42225  2.77519  2.73123  3.46354  2.40513  3.72494  3.29354  2.67741  2.69355  4.24690  2.90347  2.73739  3.18146  2.89801  2.37887  2.77519  2.98518  4.58477  3.61503
          0.01233  4.79792  5.52026  0.61958  0.77255  1.14342  0.38379
    240   2.69816  4.23111  4.51329  3.91428  2.36336  3.94878  4.26746  2.44610  3.75300  1.87206  2.65772  3.25622  4.31525  3.50305  3.60740  2.45465  3.04290  2.26943  3.83482  2.84497    673 l - - -
          2.68618  4.42225  2.77519  2.73123  3.46354  2.40513  3.72494  3.29354  2.67741  2.69355  4.24690  2.90347  2.73739  3.18146  2.89801  2.37887  2.77519  2.98518  4.58477  3.61503
          0.01233  4.79792  5.52026  0.61958  0.77255  1.14342  0.38379
    241   2.57344  5.29647  2.74130  2.13671  4.63675  2.28443  3.44195  4.11935  2.21320  3.59967  4.33843  3.04163  3.42099  2.64077  2.60329  2.41100  3.02838  3.29202  5.73197  3.80051    674 e - - -
          2.68706  4.42576  2.77501  2.73146  3.46428  2.40634  3.72334  3.29289  2.67966  2.69520  4.24361  2.90435  2.73595  3.18136  2.89809  2.37602  2.77409  2.98510  4.58855  3.61307
          0.68787  0.87504  2.51939  3.40070  0.03392  1.14342  0.38379
    242   2.77057  4.85186  2.74155  2.33199  3.28282  3.63062  3.21877  2.98787  2.68110  2.76545  3.93206  3.00327  2.91476  3.02353  3.12837  2.48913  3.00200  2.19027  5.37730  4.06923    713 v - - -
          2.68618  4.42225  2.77519  2.73123  3.46354  2.40513  3.72494  3.29354  2.67741  2.69355  4.24690  2.90347  2.73739  3.18146  2.89801  2.37887  2.77519  2.98518  4.58477  3.61503
          0.01336  4.71833  5.44067  0.61958  0.77255  0.99527  0.46144
    243   2.79656  4.00107  2.67793  2.52493  2.80031  3.61517  3.81520  3.73975  2.27626  2.53188  4.12266  2.65242  3.07049  2.95262  2.80138  2.30339  3.02784  3.39861  5.54758  3.70597    714 k - - -
          2.68618  4.42225  2.77519  2.73123  3.46354  2.40513  3.72494  3.29354  2.67741  2.69355  4.24690  2.90347  2.73739  3.18146  2.89801  2.37887  2.77519  2.98518  4.58477  3.61503
          0.01240  4.79232  5.51466  0.61958  0.77255  1.05478  0.42812
    244   2.80607  5.13276  2.93414  2.57946  4.40919  2.90155  3.80769  3.50723  2.57712  2.45195  4.19242  2.54697  2.81805  2.70082  2.69536  2.26411  2.78938  2.95549  5.60914  4.24405    715 s - - -
          2.68618  4.42225  2.77519  2.73123  3.46354  2.40513  3.72494  3.29354  2.67741  2.69355  4.24690  2.90347  2.73739  3.18146  2.89801  2.37887  2.77519  2.98518  4.58477  3.61503
          0.01207  4.81881  5.54116  0.61958  0.77255  1.11790  0.39596
    245   2.66640  2.85924  3.09933  2.38138  4.51551  3.59725  3.04568  3.97304  2.30829  2.87752  4.26343  2.88837  3.61454  2.65034  2.45501  2.16645  2.77380  3.57995  5.66951  4.28549    716 s - - -
          2.68618  4.42225  2.77519  2.73123  3.46354  2.40513  3.72494  3.29354  2.67741  2.69355  4.24690  2.90347  2.73739  3.18146  2.89801  2.37887  2.77519  2.98518  4.58477  3.61503
          0.01207  4.81881  5.54116  0.61958  0.77255  1.11790  0.39596
    246   2.45876  5.24205  3.08365  2.21620  4.55753  2.90229  3.78090  4.02313  2.52818  3.32084  3.51269  2.52386  3.06379  2.52305  2.51764  2.33389  3.03610  3.19979  5.69285  3.66037    717 e - - -
          2.68618  4.42225  2.77519  2.73123  3.46354  2.40513  3.72494  3.29354  2.67741  2.69355  4.24690  2.90347  2.73739  3.18146  2.89801  2.37887  2.77519  2.98518  4.58477  3.61503
          0.01207  4.81881  5.54116  0.61958  0.77255  1.11790  0.39596
    247   2.67276  4.62053  2.48423  1.97688  4.63911  3.01169  3.29944  3.46105  2.32051  3.25519  4.34251  2.75570  3.55684  2.45977  2.86741  2.63256  2.72031  3.39081  5.73663  4.32943    718 e - - -
          2.68618  4.42225  2.77519  2.73123  3.46354  2.40513  3.72494  3.29354  2.67741  2.69355  4.24690  2.90347  2.73739  3.18146  2.89801  2.37887  2.77519  2.98518  4.58477  3.61503
          0.01207  4.81881  5.54116  0.61958  0.77255  1.11790  0.39596
    248   2.80487  5.28600  2.63363  2.05151  4.61892  3.58314  3.77139  3.74838  2.40493  3.30486  3.77595  3.05541  3.57756  2.41395  2.20164  2.12991  3.03600  3.18409  5.72594  4.32259    719 e - - -
          2.68618  4.42225  2.77519  2.73123  3.46354  2.40513  3.72494  3.29354  2.67741  2.69355  4.24690  2.90347  2.73739  3.18146  2.89801  2.37887  2.77519  2.98518  4.58477  3.61503
          0.01207  4.81881  5.54116  0.61958  0.77255  1.11790  0.39596
    249   2.80500  5.22968  2.40819  2.53295  3.88870  3.32133  3.78371  3.60046  1.89033  3.52020  4.27953  2.85119  3.98531  2.52132  2.86785  2.30048  2.66371  2.86103  4.67213  4.29425    720 k - - -
          2.68618  4.42225  2.77519  2.73123  3.46354  2.40513  3.72494  3.29354  2.67741  2.69355  4.24690  2.90347  2.73739  3.18146  2.89801  2.37887  2.77519  2.98518  4.58477  3.61503
          0.01207  4.81881  5.54116  0.61958  0.77255  0.99762  0.46006
    250   2.24106  5.25217  2.93596  2.12160  3.74867  3.09706  3.06283  4.03174  2.54178  3.36588  4.30101  3.08362  3.27551  2.39218  3.02893  2.35360  2.61138  3.06047  5.70359  4.31182    721 e - - -
          2.68618  4.42225  2.77519  2.73123  3.46354  2.40513  3.72494  3.29354  2.67741  2.69355  4.24690  2.90347  2.73739  3.18146  2.89801  2.37887  2.77519  2.98518  4.58477  3.61503
          0.01168  4.85169  5.57403  0.61958  0.77255  1.07521  0.41738
    251   2.64468  5.24528  3.10036  2.26651  4.55722  3.09326  3.79549  4.02042  2.24689  2.54276  3.93659  2.90759  2.78803  2.63244  2.77242  2.19162  2.89904  3.47446  5.69829  3.76638    722 s - - -
          2.68618  4.42225  2.77519  2.73123  3.46354  2.40513  3.72494  3.29354  2.67741  2.69355  4.24690  2.90347  2.73739  3.18146  2.89801  2.37887  2.77519  2.98518  4.58477  3.61503
          0.01168  4.85169  5.57403  0.61958  0.77255  1.07521  0.41738
    252   2.67504  3.94221  3.12564  2.29470  4.48422  2.88600  3.23992  3.93449  2.36182  3.47449  4.24709  3.10690  3.31654  2.82101  3.05024  1.93144  2.25920  3.05651  5.65778  4.28130    723 s - - -
          2.68618  4.42225  2.77519  2.73123  3.46354  2.40513  3.72494  3.29354  2.67741  2.69355  4.24690  2.90347  2.73739  3.18146  2.89801  2.37887  2.77519  2.98518  4.58477  3.61503
          0.01168  4.85169  5.57403  0.61958  0.77255  1.07521  0.41738
    253   2.56216  5.30798  2.89774  2.26631  4.64490  2.77967  3.78156  3.66580  2.07301  3.38912  4.35080  2.75759  3.98694  2.58247  2.72900  2.33588  2.33489  3.38345  5.74555  4.33960    724 k - - -
          2.68618  4.42225  2.77519  2.73123  3.46354  2.40513  3.72494  3.29354  2.67741  2.69355  4.24690  2.90347  2.73739  3.18146  2.89801  2.37887  2.77519  2.98518  4.58477  3.61503
          0.01168  4.85169  5.57403  0.61958  0.77255  1.07521  0.41738
    254   2.23946  5.28399  2.90216  2.39421  4.61108  3.01415  3.78699  4.08449  2.29649  3.18620  4.32953  3.07260  2.68867  2.73758  2.71286  2.12195  2.60638  3.40427  5.72766  4.32790    725 s - - -
          2.68618  4.42225  2.77519  2.73123  3.46354  2.40513  3.72494  3.29354  2.67741  2.69355  4.24690  2.90347  2.73739  3.18146  2.89801  2.37887  2.77519  2.98518  4.58477  3.61503
          0.01168  4.85169  5.57403  0.61958  0.77255  1.07521  0.41738
    255   2.83311  4.40865  3.99814  3.17676  1.69281  3.87974  4.15704  2.87561  2.96255  2.27837  3.51912  2.83363  4.25378  3.60907  3.61693  2.48256  3.06498  2.35556  3.92757  3.30212    726 f - - -
          2.68618  4.42225  2.77519  2.73123  3.46354  2.40513  3.72494  3.29354  2.67741  2.69355  4.24690  2.90347  2.73739  3.18146  2.89801  2.37887  2.77519  2.98518  4.58477  3.61503
          0.01168  4.85169  5.57403  0.61958  0.77255  1.07521  0.41738
    256   2.81690  5.30291  2.61181  2.09548  3.42437  2.79057  3.24933  3.55853  2.27062  3.12391  4.34628  3.06595  3.98772  2.40278  2.56169  2.42769  2.89938  3.68803  5.74175  4.33709    727 e - - -
          2.68618  4.42225  2.77519  2.73123  3.46354  2.40513  3.72494  3.29354  2.67741  2.69355  4.24690  2.90347  2.73739  3.18146  2.89801  2.37887  2.77519  2.98518  4.58477  3.61503
          0.01168  4.85169  5.57403  0.61958  0.77255  0.91747  0.51004
    257   2.58637  5.32304  2.11273  2.38001  4.65908  3.61040  3.02463  4.13878  2.53721  3.33564  4.36611  2.56828  3.73006  2.78536  2.73997  2.49685  2.26664  3.70882  5.76111  3.28704    728 d - - -
          2.68618  4.42225  2.77519  2.73123  3.46354  2.40513  3.72494  3.29354  2.67741  2.69355  4.24690  2.90347  2.73739  3.18146  2.89801  2.37887  2.77519  2.98518  4.58477  3.61503
          0.01119  4.89402  5.61636  0.61958  0.77255  1.01514  0.44997
    258   2.83462  4.05291  2.96825  2.32243  4.47844  2.70280  3.46921  3.55443  2.21418  2.85731  4.24849  2.73193  4.02617  2.94832  3.07229  2.17335  2.43356  3.21792  5.66135  3.55138    729 s - - -
          2.68618  4.42225  2.77519  2.73123  3.46354  2.40513  3.72494  3.29354  2.67741  2.69355  4.24690  2.90347  2.73739  3.18146  2.89801  2.37887  2.77519  2.98518  4.58477  3.61503
          0.01119  4.89402  5.61636  0.61958  0.77255  1.01514  0.44997
    259   2.09534  5.29120  2.56802  2.54946  3.99630  2.79960  3.80830  4.08589  2.26106  3.32964  4.33956  2.24810  4.01073  2.91253  3.04208  2.13482  2.81201  3.67096  5.73908  4.34186    730 a - - -
          2.68618  4.42225  2.77519  2.73123  3.46354  2.40513  3.72494  3.29354  2.67741  2.69355  4.24690  2.90347  2.73739  3.18146  2.89801  2.37887  2.77519  2.98518  4.58477  3.61503
          0.01119  4.89402  5.61636  0.61958  0.77255  0.88036  0.53552
    260   2.69767  5.34908  2.39788  2.28890  4.69072  3.35158  3.33481  4.17428  2.18639  3.10135  4.39065  2.58935  3.42421  2.47741  3.03725  2.05613  3.07773  3.35784  4.63609  4.37493    731 s - - -
          2.68618  4.42225  2.77519  2.73123  3.46354  2.40513  3.72494  3.29354  2.67741  2.69355  4.24690  2.90347  2.73739  3.18146  2.89801  2.37887  2.77519  2.98518  4.58477  3.61503
          0.01081  4.92842  5.65077  0.61958  0.77255  0.96144  0.48182
    261   2.75764  5.24713  3.14374  2.10123  4.54846  2.78274  3.56819  3.53329  2.38701  2.92592  4.29958  3.00444  4.03253  2.67111  2.51808  2.43706  2.58294  2.52219  5.70686  4.32410    732 e - - -
          2.68618  4.42225  2.77519  2.73123  3.46354  2.40513  3.72494  3.29354  2.67741  2.69355  4.24690  2.90347  2.73739  3.18146  2.89801  2.37887  2.77519  2.98518  4.58477  3.61503
          0.01081  4.92842  5.65077  0.61958  0.77255  0.96144  0.48182
    262   2.51858  5.19373  3.16968  2.40970  3.66134  3.20696  3.04036  3.92014  2.29354  3.23176  3.45476  3.05946  2.97862  2.73779  3.09055  2.13975  2.74637  3.55022  5.66588  2.91509    733 s - - -
          2.68618  4.42225  2.77519  2.73123  3.46354  2.40513  3.72494  3.29354  2.67741  2.69355  4.24690  2.90347  2.73739  3.18146  2.89801  2.37887  2.77519  2.98518  4.58477  3.61503
          0.02972  4.92842  3.81467  0.61958  0.77255  0.96144  0.48182
    263   2.84067  5.21176  2.53566  2.35638  3.46916  3.63786  3.83159  3.03037  2.05655  2.83338  3.79466  2.93659  3.15751  2.70349  3.07348  2.51357  2.48912  3.57316  5.67806  3.84866    734 k - - -
          2.68618  4.42225  2.77519  2.73123  3.46354  2.40513  3.72494  3.29354  2.67741  2.69355  4.24690  2.90347  2.73739  3.18146  2.89801  2.37887  2.77519  2.98518  4.58477  3.61503
          0.01102  4.90972  5.63206  0.61958  0.77255  0.99122  0.46382
    264   2.77290  5.33952  2.49242  2.32510  4.13861  2.71290  2.92228  3.89670  2.21341  3.64296  4.38132  2.77719  3.04256  2.89971  2.81522  2.39191  2.47073  3.46786  5.77480  4.36645    735 k - - -
          2.68618  4.42225  2.77519  2.73123  3.46354  2.40513  3.72494  3.29354  2.67741  2.69355  4.24690  2.90347  2.73739  3.18146  2.89801  2.37887  2.77519  2.98518  4.58477  3.61503
          0.01102  4.90972  5.63206  0.61958  0.77255  0.99122  0.46382
    265   2.83990  5.34982  2.60662  2.14380  4.69452  3.02969  3.80065  3.94767  2.11765  3.35040  4.39063  2.24546  3.71380  2.53299  2.82831  2.18765  2.83898  3.74027  5.78266  4.37185    736 k - - -
          2.68618  4.42225  2.77519  2.73123  3.46354  2.40513  3.72494  3.29354  2.67741  2.69355  4.24690  2.90347  2.73739  3.18146  2.89801  2.37887  2.77519  2.98518  4.58477  3.61503
          0.02330  4.90972  4.15659  0.61958  0.77255  0.99122  0.46382
    266   2.74179  3.98140  3.29100  2.37911  3.40756  3.37156  3.70981  3.07920  2.56385  2.76205  3.72475  2.81106  2.39909  2.61166  3.04960  2.42925  3.07081  2.96901  5.48038  3.76915    737 e - - -
          2.68618  4.42225  2.77519  2.73123  3.46354  2.40513  3.72494  3.29354  2.67741  2.69355  4.24690  2.90347  2.73739  3.18146  2.89801  2.37887  2.77519  2.98518  4.58477  3.61503
          0.01115  4.89756  5.61991  0.61958  0.77255  1.00982  0.45300
    267   2.56995  5.23166  2.56419  2.35421  3.59757  3.62822  3.82066  3.27912  2.52371  3.51760  4.28440  2.94666  3.32146  2.47658  2.81434  2.25658  2.44335  2.86849  5.69219  3.70096    738 s - - -
          2.68618  4.42225  2.77519  2.73123  3.46354  2.40513  3.72494  3.29354  2.67741  2.69355  4.24690  2.90347  2.73739  3.18146  2.89801  2.37887  2.77519  2.98518  4.58477  3.61503
          0.02163  4.89756  4.27382  0.61958  0.77255  1.00982  0.45300
    268   2.68318  5.11793  3.18537  2.62818  4.38087  2.82024  3.24668  3.14211  2.62410  3.13485  4.18137  2.43711  2.90039  2.73824  2.52004  2.48320  2.94551  2.46484  5.60328  4.24834    739 n - - -
          2.68618  4.42225  2.77519  2.73123  3.46354  2.40513  3.72494  3.29354  2.67741  2.69355  4.24690  2.90347  2.73739  3.18146  2.89801  2.37887  2.77519  2.98518  4.58477  3.61503
          0.01127  4.88721  5.60955  0.61958  0.77255  1.02523  0.44428
    269   2.57843  4.08391  3.29504  2.73612  4.16182  3.13288  2.71597  3.10410  2.56268  2.55029  2.84017  2.87644  3.04503  2.73931  2.76677  2.55847  3.06683  3.26574  5.46715  3.73660    740 l - - -
          2.68618  4.42225  2.77519  2.73123  3.46354  2.40513  3.72494  3.29354  2.67741  2.69355  4.24690  2.90347  2.73739  3.18146  2.89801  2.37887  2.77519  2.98518  4.58477  3.61503
          0.01127  4.88721  5.60955  0.61958  0.77255  1.02523  0.44428
    270   2.68828  5.18487  3.14947  2.27334  3.53792  3.35216  2.96190  2.96771  2.21305  3.21421  4.24186  2.94008  3.42895  2.94754  2.25472  2.61972  2.63697  3.09984  5.65528  4.28384    741 k - - -
          2.68618  4.42225  2.77519  2.73123  3.46354  2.40513  3.72494  3.29354  2.67741  2.69355  4.24690  2.90347  2.73739  3.18146  2.89801  2.37887  2.77519  2.98518  4.58477  3.61503
          0.01127  4.88721  5.60955  0.61958  0.77255  0.96031  0.48252
    271   2.84018  3.34251  2.70331  2.14324  4.32000  3.23404  3.86655  2.87250  2.47896  2.87839  4.14088  2.76796  3.76231  3.00970  3.12629  2.40073  2.72631  2.49990  5.56916  4.22651    742 e - - -
          2.68699  4.42268  2.77537  2.73162  3.46429  2.40521  3.72483  3.29392  2.67826  2.69344  4.24639  2.90355  2.73624  3.18163  2.89723  2.37828  2.77556  2.98442  4.58499  3.61466
          0.75594  0.82379  2.38965  2.34059  0.10123  0.61894  0.77330
    272   2.43857  3.59019  3.14381  3.31098  2.91027  3.41385  4.14397  2.69719  3.08480  2.23585  2.41621  3.10658  4.25398  3.23932  3.18667  2.52383  3.09449  2.29032  5.09618  3.87630    757 l - - -
          2.68618  4.42225  2.77519  2.73123  3.46354  2.40513  3.72494  3.29354  2.67741  2.69355  4.24690  2.90347  2.73739  3.18146  2.89801  2.37887  2.77519  2.98518  4.58477  3.61503
          0.01083  4.92688  5.64923  0.61958  0.77255  0.70389  0.68251
    273   2.63472  5.35795  2.78517  2.57668  4.28550  3.65134  3.30611  4.17046  2.13487  2.87250  4.40150  2.50302  2.96466  2.50543  3.06953  2.05125  2.62508  3.54065  5.79721  4.39293    758 s - - -
          2.68618  4.42225  2.77519  2.73123  3.46354  2.40513  3.72494  3.29354  2.67741  2.69355  4.24690  2.90347  2.73739  3.18146  2.89801  2.37887  2.77519  2.98518  4.58477  3.61503
          0.01012  4.99428  5.71662  0.61958  0.77255  0.62306  0.76852
    274   2.48234  5.25098  3.05333  2.29821  3.12767  2.79798  3.34094  3.98168  2.44547  3.01693  4.30797  3.06923  3.15689  3.01360  3.02562  2.33444  2.49501  2.61098  5.72141  4.34992    759 e - - -
          2.68618  4.42225  2.77519  2.73123  3.46354  2.40513  3.72494  3.29354  2.67741  2.69355  4.24690  2.90347  2.73739  3.18146  2.89801  2.37887  2.77519  2.98518  4.58477  3.61503
          0.00960  5.04704  5.76939  0.61958  0.77255  0.66430  0.72286
    275   2.90349  5.41552  2.86563  2.12766  4.76114  3.27081  3.86350  4.24749  2.00637  3.72094  4.45616  2.68361  3.10241  2.74305  2.30132  2.13700  2.52796  3.80648  5.84773  4.43640    760 k - - -
          2.68618  4.42225  2.77519  2.73123  3.46354  2.40513  3.72494  3.29354  2.67741  2.69355  4.24690  2.90347  2.73739  3.18146  2.89801  2.37887  2.77519  2.98518  4.58477  3.61503
          0.00946  5.06140  5.78374  0.61958  0.77255  0.61211  0.78134
    276   2.57036  5.39562  2.71565  2.06011  4.73044  3.24545  3.87533  2.76505  2.22178  3.32204  4.06564  2.60197  3.81981  2.65005  2.81185  2.46686  2.92619  2.95424  5.83448  4.42979    761 e - - -
          2.68618  4.42225  2.77519  2.73123  3.46354  2.40513  3.72494  3.29354  2.67741  2.69355  4.24690  2.90347  2.73739  3.18146  2.89801  2.37887  2.77519  2.98518  4.58477  3.61503
          0.01803  5.07951  4.45317  0.61958  0.77255  0.65209  0.73597
    277   2.41860  5.37840  2.65979  2.44493  4.70765  3.10238  3.40318  4.18262  2.41440  3.23948  3.96533  2.97686  2.71137  2.71302  2.64146  2.66257  2.79563  2.39812  5.82066  3.91747    762 v - - -
          2.68618  4.42225  2.77519  2.73123  3.46354  2.40513  3.72494  3.29354  2.67741  2.69355  4.24690  2.90347  2.73739  3.18146  2.89801  2.37887  2.77519  2.98518  4.58477  3.61503
          0.00937  5.07086  5.79320  0.61958  0.77255  0.38377  1.14346
    278   2.80595  4.57963  2.70915  1.87816  4.78481  3.31212  3.89618  3.72734  2.47602  3.55900  3.94533  2.72026  2.69352  2.63469  2.35547  2.28028  2.98731  3.83113  5.87503  4.46506    763 e - - -
          2.68618  4.42225  2.77519  2.73123  3.46354  2.40513  3.72494  3.29354  2.67741  2.69355  4.24690  2.90347  2.73739  3.18146  2.89801  2.37887  2.77519  2.98518  4.58477  3.61503
          0.00877  5.13709  5.85944  0.61958  0.77255  0.48576  0.95510
    279   2.56735  5.44147  3.04897  1.33252  4.78257  3.42572  3.90118  3.56326  2.26822  3.74503  4.48345  2.85994  4.10656  2.40341  3.13065  2.42120  3.17081  3.61497  5.87638  4.46737    764 e - - -
          2.68618  4.42225  2.77519  2.73123  3.46354  2.40513  3.72494  3.29354  2.67741  2.69355  4.24690  2.90347  2.73739  3.18146  2.89801  2.37887  2.77519  2.98518  4.58477  3.61503
          0.00877  5.13709  5.85944  0.61958  0.77255  0.48576  0.95510
    280   2.97829  3.94721  4.47343  3.53799  2.54991  4.08527  3.51158  2.89285  3.75936  1.90855  3.56099  3.63576  4.45417  3.06584  3.92843  3.37315  2.91324  2.69910  1.77576  2.52990    765 w - - -
          2.68618  4.42225  2.77519  2.73123  3.46354  2.40513  3.72494  3.29354  2.67741  2.69355  4.24690  2.90347  2.73739  3.18146  2.89801  2.37887  2.77519  2.98518  4.58477  3.61503
          0.00877  5.13709  5.85944  0.61958  0.77255  0.48576  0.95510
    281   2.93949  5.24074  2.92877  1.82706  4.50872  3.74987  3.94749  3.52271  2.72271  2.15799  2.51116  3.06714  3.47103  2.57426  3.05686  2.68621  2.89000  3.19229  5.72255  4.36360    766 e - - -
          2.68618  4.42225  2.77519  2.73123  3.46354  2.40513  3.72494  3.29354  2.67741  2.69355  4.24690  2.90347  2.73739  3.18146  2.89801  2.37887  2.77519  2.98518  4.58477  3.61503
          0.04451  5.13709  3.27907  0.61958  0.77255  0.48576  0.95510
    282   2.83489  4.38458  4.63428  2.90241  2.90612  4.09393  4.41132  1.71449  3.88084  2.00587  2.95941  3.10996  4.46053  4.06513  3.55049  3.39167  2.98474  1.72201  5.00248  3.81862    767 i - - -
          2.68658  4.42265  2.77529  2.73149  3.46298  2.40553  3.72499  3.29394  2.67713  2.69286  4.24652  2.90341  2.73779  3.18144  2.89761  2.37827  2.77559  2.98528  4.58517  3.61511
          0.22714  1.69982  3.88854  1.49458  0.25404  0.42440  1.06178
    283   2.79852  5.45919  1.57735  2.48123  4.80384  3.70725  3.60892  4.29084  2.26136  3.76411  4.50074  2.22310  3.23621  2.71987  2.83407  2.48509  3.17717  3.84975  5.89117  4.47820    776 d - - -
          2.68618  4.42225  2.77519  2.73123  3.46354  2.40513  3.72494  3.29354  2.67741  2.69355  4.24690  2.90347  2.73739  3.18146  2.89801  2.37887  2.77519  2.98518  4.58477  3.61503
          0.00892  5.12004  5.84238  0.61958  0.77255  0.45385  1.00835
    284   2.68029  5.31165  2.65842  2.68954  4.60387  3.73512  3.92886  4.05395  2.22718  2.64386  3.76550  2.63258  1.69939  3.04577  2.98839  2.79508  3.16996  3.11266  5.77747  4.40117    777 p - - -
          2.68618  4.42225  2.77519  2.73123  3.46354  2.40513  3.72494  3.29354  2.67741  2.69355  4.24690  2.90347  2.73739  3.18146  2.89801  2.37887  2.77519  2.98518  4.58477  3.61503
          0.33038  5.13709  1.28925  0.61958  0.77255  0.48576  0.95510
    285   2.34954  4.82033  3.34825  2.78804  4.01167  2.60786  3.90799  2.98327  2.77161  2.67858  3.49013  2.94856  3.18609  2.98494  3.00839  1.95709  2.88383  2.76604  5.35869  4.06606    778 s - - -
          2.68618  4.42225  2.77519  2.73123  3.46354  2.40513  3.72494  3.29354  2.67741  2.69355  4.24690  2.90347  2.73739  3.18146  2.89801  2.37887  2.77519  2.98518  4.58477  3.61503
          0.01207  4.81878  5.54113  0.61958  0.77255  1.11793  0.39594
    286   2.20987  5.15617  2.89056  2.16454  4.44027  3.31110  3.80242  3.88529  2.35787  2.33323  4.21376  2.91396  3.43579  2.92332  3.04712  2.62630  2.49336  2.87887  5.62753  4.25676    779 e - - -
          2.68618  4.42225  2.77519  2.73123  3.46354  2.40513  3.72494  3.29354  2.67741  2.69355  4.24690  2.90347  2.73739  3.18146  2.89801  2.37887  2.77519  2.98518  4.58477  3.61503
          0.11944  4.81878  2.25848  0.61958  0.77255  1.11793  0.39594
    287   2.42339  5.27666  2.83086  2.17732  4.61665  2.61295  3.73649  4.09981  2.37266  3.57978  4.31941  2.68440  3.53492  2.55704  2.72163  1.94258  3.00746  3.66472  5.71207  4.30280    780 s - - -
          2.68618  4.42225  2.77519  2.73123  3.46354  2.40513  3.72494  3.29354  2.67741  2.69355  4.24690  2.90347  2.73739  3.18146  2.89801  2.37887  2.77519  2.98518  4.58477  3.61503
          0.01343  4.71277  5.43511  0.61958  0.77255  1.23638  0.34310
    288   2.76801  4.90044  3.21311  2.51416  3.25430  2.97974  3.82420  3.26862  2.64472  3.15043  3.97668  2.51651  3.08591  2.66416  3.00404  2.28728  2.73549  3.22180  3.22802  3.34969    781 s - - -
          2.68618  4.42225  2.77519  2.73123  3.46354  2.40513  3.72494  3.29354  2.67741  2.69355  4.24690  2.90347  2.73739  3.18146  2.89801  2.37887  2.77519  2.98518  4.58477  3.61503
          0.01343  4.71277  5.43511  0.61958  0.77255  1.23638  0.34310
    289   2.51632  5.10486  2.70032  2.43512  3.35267  3.57121  3.76708  3.82659  2.53390  3.13451  4.16361  3.07047  2.14393  2.36300  2.56474  2.76777  2.99976  3.07704  5.57881  4.21146    782 p - - -
          2.68618  4.42225  2.77519  2.73123  3.46354  2.40513  3.72494  3.29354  2.67741  2.69355  4.24690  2.90347  2.73739  3.18146  2.89801  2.37887  2.77519  2.98518  4.58477  3.61503
          0.01343  4.71277  5.43511  0.61958  0.77255  1.23638  0.34310
    290   2.61658  3.37509  3.39588  2.68022  2.96107  3.13237  3.90513  3.23701  2.81055  2.91403  3.77809  3.05540  3.59870  2.46681  2.60017  2.68856  3.00101  2.64647  2.85681  3.96689    783 q - - -
          2.68618  4.42225  2.77519  2.73123  3.46354  2.40513  3.72494  3.29354  2.67741  2.69355  4.24690  2.90347  2.73739  3.18146  2.89801  2.37887  2.77519  2.98518  4.58477  3.61503
          0.01343  4.71277  5.43511  0.61958  0.77255  1.23638  0.34310
    291   2.57182  2.93293  4.35297  3.76059  2.67076  3.89840  4.20907  2.51186  2.36420  1.73971  3.08095  3.92271  4.26601  3.82345  3.34141  3.19081  3.00992  2.13735  4.84082  3.65372    784 l - - -
          2.68618  4.42225  2.77519  2.73123  3.46354  2.40513  3.72494  3.29354  2.67741  2.69355  4.24690  2.90347  2.73739  3.18146  2.89801  2.37887  2.77519  2.98518  4.58477  3.61503
          0.01343  4.71277  5.43511  0.61958  0.77255  1.23638  0.34310
    292   2.16191  5.08050  3.10469  2.54780  4.35283  2.56997  3.17186  3.79019  2.54442  2.93912  3.55358  2.90369  3.31935  2.72753  2.70595  2.41690  2.55084  3.43154  5.55996  4.19824    785 a - - -
          2.68618  4.42225  2.77519  2.73123  3.46354  2.40513  3.72494  3.29354  2.67741  2.69355  4.24690  2.90347  2.73739  3.18146  2.89801  2.37887  2.77519  2.98518  4.58477  3.61503
          0.01343  4.71277  5.43511  0.61958  0.77255  1.23638  0.34310
    293   2.62496  5.22599  3.03545  2.19808  4.54991  2.94941  3.26432  4.02113  2.34928  3.52217  3.47710  2.44579  3.94198  2.45709  2.97047  2.04019  2.83773  3.23946  5.67152  4.27380    786 s - - -
          2.68618  4.42225  2.77519  2.73123  3.46354  2.40513  3.72494  3.29354  2.67741  2.69355  4.24690  2.90347  2.73739  3.18146  2.89801  2.37887  2.77519  2.98518  4.58477  3.61503
          0.01343  4.71277  5.43511  0.61958  0.77255  1.23638  0.34310
    294   2.76733  5.26166  2.65538  1.76405  4.60007  3.54308  3.31231  3.46536  2.08874  3.07967  4.30416  2.70392  3.56919  2.57799  2.78056  2.73269  2.99846  3.34193  5.69819  4.29154    787 e - - -
          2.68618  4.42225  2.77519  2.73123  3.46354  2.40513  3.72494  3.29354  2.67741  2.69355  4.24690  2.90347  2.73739  3.18146  2.89801  2.37887  2.77519  2.98518  4.58477  3.61503
          0.01343  4.71277  5.43511  0.61958  0.77255  1.23638  0.34310
    295   2.76690  5.24885  2.63728  2.33834  4.58207  3.25902  3.73322  3.37708  2.36489  2.88166  4.29269  2.62441  3.44351  2.47234  2.25832  2.31905  2.84474  3.63312  5.68861  4.28502    788 r - - -
          2.68618  4.42225  2.77519  2.73123  3.46354  2.40513  3.72494  3.29354  2.67741  2.69355  4.24690  2.90347  2.73739  3.18146  2.89801  2.37887  2.77519  2.98518  4.58477  3.61503
          0.01343  4.71277  5.43511  0.61958  0.77255  1.23638  0.34310
    296   2.76660  5.25851  2.80529  2.09732  4.59574  2.88069  2.97173  4.07621  2.21678  3.06508  4.30126  2.71831  3.34415  2.45543  2.96024  2.49318  2.68216  3.64494  4.17951  4.28970    789 e - - -
          2.68618  4.42225  2.77519  2.73123  3.46354  2.40513  3.72494  3.29354  2.67741  2.69355  4.24690  2.90347  2.73739  3.18146  2.89801  2.37887  2.77519  2.98518  4.58477  3.61503
          0.01343  4.71277  5.43511  0.61958  0.77255  1.23638  0.34310
    297   2.28901  4.98144  2.79047  2.60316  4.22313  2.15364  3.47623  3.64201  2.59788  2.85779  4.05152  2.93849  3.98701  2.73580  3.06325  2.79944  2.53353  2.71766  5.48201  3.65789    790 g - - -
          2.68618  4.42225  2.77519  2.73123  3.46354  2.40513  3.72494  3.29354  2.67741  2.69355  4.24690  2.90347  2.73739  3.18146  2.89801  2.37887  2.77519  2.98518  4.58477  3.61503
          0.01343  4.71277  5.43511  0.61958  0.77255  1.23638  0.34310
    298   2.77248  3.53760  3.85341  3.28032  3.50632  3.80088  4.07370  2.67212  3.21232  2.12489  3.18331  2.90195  4.17677  3.48906  2.77877  2.19482  2.49008  2.09747  4.98139  3.76667    791 v - - -
          2.68618  4.42225  2.77519  2.73123  3.46354  2.40513  3.72494  3.29354  2.67741  2.69355  4.24690  2.90347  2.73739  3.18146  2.89801  2.37887  2.77519  2.98518  4.58477  3.61503
          0.01343  4.71277  5.43511  0.61958  0.77255  1.23638  0.34310
    299   2.61562  3.88976  2.39094  2.17769  4.42519  3.56445  3.27861  3.41479  2.46598  2.65746  4.19043  2.83084  3.54624  2.72075  2.82473  2.75878  2.54460  3.04853  5.60188  4.22665    792 e - - -
          2.68618  4.42225  2.77519  2.73123  3.46354  2.40513  3.72494  3.29354  2.67741  2.69355  4.24690  2.90347  2.73739  3.18146  2.89801  2.37887  2.77519  2.98518  4.58477  3.61503
          0.01343  4.71277  5.43511  0.61958  0.77255  1.23638  0.34310
    300   2.36776  5.06462  2.90310  2.55564  4.33171  2.72586  3.77642  3.06811  2.55257  2.75713  4.12717  2.51320  2.88133  2.57112  2.94143  2.59904  2.81922  3.15567  5.54757  4.18954    793 a - - -
          2.68618  4.42225  2.77519  2.73123  3.46354  2.40513  3.72494  3.29354  2.67741  2.69355  4.24690  2.90347  2.73739  3.18146  2.89801  2.37887  2.77519  2.98518  4.58477  3.61503
          0.01343  4.71277  5.43511  0.61958  0.77255  1.23638  0.34310
    301   2.63839  5.27064  2.76294  2.18504  4.61262  3.54166  3.72933  4.09630  2.17093  3.57448  4.31222  2.66901  3.53771  2.16777  2.46762  2.44836  2.68272  3.13771  5.70502  4.29608    794 q - - -
          2.68618  4.42225  2.77519  2.73123  3.46354  2.40513  3.72494  3.29354  2.67741  2.69355  4.24690  2.90347  2.73739  3.18146  2.89801  2.37887  2.77519  2.98518  4.58477  3.61503
          0.01343  4.71277  5.43511  0.61958  0.77255  1.23638  0.34310
    302   2.76743  5.19401  3.05006  2.29034  4.50591  3.20281  3.74535  3.40589  2.49402  3.48504  4.24391  2.65816  3.15581  2.45232  2.41011  2.09737  2.70506  2.97485  5.64731  4.25774    795 s - - -
          2.68618  4.42225  2.77519  2.73123  3.46354  2.40513  3.72494  3.29354  2.67741  2.69355  4.24690  2.90347  2.73739  3.18146  2.89801  2.37887  2.77519  2.98518  4.58477  3.61503
          0.01343  4.71277  5.43511  0.61958  0.77255  1.23638  0.34310
    303   2.35299  4.96213  2.83882  2.45390  4.20863  2.54161  3.81223  3.09559  2.61538  3.22989  4.04331  3.13708  3.99244  2.96381  3.07856  2.08820  2.36124  2.74158  5.47576  4.14193    796 s - - -
          2.68618  4.42225  2.77519  2.73123  3.46354  2.40513  3.72494  3.29354  2.67741  2.69355  4.24690  2.90347  2.73739  3.18146  2.89801  2.37887  2.77519  2.98518  4.58477  3.61503
          0.01343  4.71277  5.43511  0.61958  0.77255  1.23638  0.34310
    304   2.32535  4.87877  2.95317  2.66959  3.53795  3.62085  2.65748  3.03561  2.65888  2.91996  3.95673  2.45863  3.46635  3.00328  3.11065  2.39985  2.69438  2.81229  5.39885  3.80696    797 a - - -
          2.68618  4.42225  2.77519  2.73123  3.46354  2.40513  3.72494  3.29354  2.67741  2.69355  4.24690  2.90347  2.73739  3.18146  2.89801  2.37887  2.77519  2.98518  4.58477  3.61503
          0.01343  4.71277  5.43511  0.61958  0.77255  1.23638  0.34310
    305   2.22358  5.06258  2.87018  2.55794  4.33013  3.12118  3.77812  3.76390  2.55448  3.33491  3.00436  2.89280  3.97068  2.74695  2.46839  2.01857  2.99962  2.80977  5.54702  4.18969    798 s - - -
          2.68618  4.42225  2.77519  2.73123  3.46354  2.40513  3.72494  3.29354  2.67741  2.69355  4.24690  2.90347  2.73739  3.18146  2.89801  2.37887  2.77519  2.98518  4.58477  3.61503
          0.01343  4.71277  5.43511  0.61958  0.77255  1.23638  0.34310
    306   2.49460  4.68269  3.39968  2.83768  3.50061  3.20266  3.90674  2.94779  2.40103  2.59564  3.43109  2.72825  2.66932  3.14273  3.00065  2.71940  3.00100  2.22744  5.23660  3.96453    799 v - - -
          2.68618  4.42225  2.77519  2.73123  3.46354  2.40513  3.72494  3.29354  2.67741  2.69355  4.24690  2.90347  2.73739  3.18146  2.89801  2.37887  2.77519  2.98518  4.58477  3.61503
          0.01343  4.71277  5.43511  0.61958  0.77255  1.23638  0.34310
    307   2.76972  5.10850  3.09211  2.07115  4.38934  3.57172  3.76677  3.83193  2.53142  3.02545  4.16702  2.49539  2.60587  2.74183  2.78741  2.38559  3.00085  3.19233  2.97681  4.21375    800 e - - -
          2.68618  4.42225  2.77519  2.73123  3.46354  2.40513  3.72494  3.29354  2.67741  2.69355  4.24690  2.90347  2.73739  3.18146  2.89801  2.37887  2.77519  2.98518  4.58477  3.61503
          0.01343  4.71277  5.43511  0.61958  0.77255  1.23638  0.34310
    308   2.39308  5.17403  2.87165  2.50263  4.47829  3.55768  3.27461  2.91208  2.18317  3.46166  4.22570  2.86260  2.50134  2.70526  2.69209  2.56400  2.74297  3.54256  5.63187  3.64181    801 k - - -
          2.68618  4.42225  2.77519  2.73123  3.46354  2.40513  3.72494  3.29354  2.67741  2.69355  4.24690  2.90347  2.73739  3.18146  2.89801  2.37887  2.77519  2.98518  4.58477  3.61503
          0.01343  4.71277  5.43511  0.61958  0.77255  1.23638  0.34310
    309   2.58076  4.40336  2.65383  2.14969  3.61010  3.59833  3.80201  3.62813  2.60158  3.23053  4.04218  2.62285  3.98817  2.95134  2.73580  2.52643  2.99891  2.93591  2.98452  3.01775    802 e - - -
          2.68618  4.42225  2.77519  2.73123  3.46354  2.40513  3.72494  3.29354  2.67741  2.69355  4.24690  2.90347  2.73739  3.18146  2.89801  2.37887  2.77519  2.98518  4.58477  3.61503
          0.01343  4.71277  5.43511  0.61958  0.77255  1.23638  0.34310
    310   2.76995  4.62598  2.69928  2.89978  3.40509  2.88609  3.48359  3.15882  2.87146  2.11377  3.36180  3.35432  4.08107  3.19353  3.27148  2.20061  2.68475  2.34358  5.18897  3.92846    803 l - - -
          2.68618  4.42225  2.77519  2.73123  3.46354  2.40513  3.72494  3.29354  2.67741  2.69355  4.24690  2.90347  2.73739  3.18146  2.89801  2.37887  2.77519  2.98518  4.58477  3.61503
          0.01343  4.71277  5.43511  0.61958  0.77255  1.23638  0.34310
    311   2.52446  5.06567  2.75737  2.33712  3.19406  3.57801  3.29558  3.32840  2.36345  2.70356  3.65444  2.75278  3.47559  2.74309  2.56009  2.77560  2.99832  2.86185  5.54804  4.18973    804 e - - -
          2.68618  4.42225  2.77519  2.73123  3.46354  2.40513  3.72494  3.29354  2.67741  2.69355  4.24690  2.90347  2.73739  3.18146  2.89801  2.37887  2.77519  2.98518  4.58477  3.61503
          0.01343  4.71277  5.43511  0.61958  0.77255  1.23638  0.34310
    312   2.76839  3.66547  3.19136  2.63292  4.16289  3.60772  3.81385  3.15086  2.50607  2.87835  3.59153  2.23267  3.32513  2.79386  2.74236  1.97762  2.82108  3.26067  5.44367  4.11673    805 s - - -
          2.68618  4.42225  2.77519  2.73123  3.46354  2.40513  3.72494  3.29354  2.67741  2.69355  4.24690  2.90347  2.73739  3.18146  2.89801  2.37887  2.77519  2.98518  4.58477  3.61503
          0.01343  4.71277  5.43511  0.61958  0.77255  1.23638  0.34310
    313   2.62533  5.24026  2.70760  1.90249  3.88745  3.54627  2.74928  4.04523  2.38176  3.04479  4.28501  3.01984  3.93946  2.45460  2.49077  2.56689  2.99807  3.62265  5.68210  3.57459    806 e - - -
          2.68618  4.42225  2.77519  2.73123  3.46354  2.40513  3.72494  3.29354  2.67741  2.69355  4.24690  2.90347  2.73739  3.18146  2.89801  2.37887  2.77519  2.98518  4.58477  3.61503
          0.04884  4.71277  3.25218  0.61958  0.77255  1.23638  0.34310
    314   2.33077  5.16342  2.75394  2.34683  4.46827  3.54502  3.73679  3.54406  2.37793  3.07545  4.21489  2.71316  3.93747  2.21888  2.65546  2.47690  2.98584  2.87677  5.62092  3.45140    807 q - - -
          2.68618  4.42225  2.77519  2.73123  3.46354  2.40513  3.72494  3.29354  2.67741  2.69355  4.24690  2.90347  2.73739  3.18146  2.89801  2.37887  2.77519  2.98518  4.58477  3.61503
          0.04249  4.67783  3.43273  0.61958  0.77255  1.27010  0.32962
    315   2.59458  5.15735  2.79775  2.25757  3.51659  3.26777  3.72643  3.56515  2.36861  3.06436  4.20846  2.38147  3.44688  2.48294  2.96380  2.28397  2.97620  3.52688  5.61407  3.39919    808 e - - -
          2.68618  4.42225  2.77519  2.73123  3.46354  2.40513  3.72494  3.29354  2.67741  2.69355  4.24690  2.90347  2.73739  3.18146  2.89801  2.37887  2.77519  2.98518  4.58477  3.61503
          0.01431  4.64966  5.37200  0.61958  0.77255  1.29568  0.31981
    316   2.46289  5.04222  3.09148  2.53432  3.50785  3.55675  3.75446  3.16668  2.12573  3.31341  4.10460  2.87016  2.92638  2.30194  2.81061  2.45409  2.67925  3.15195  5.52493  4.16722    809 k - - -
          2.68618  4.42225  2.77519  2.73123  3.46354  2.40513  3.72494  3.29354  2.67741  2.69355  4.24690  2.90347  2.73739  3.18146  2.89801  2.37887  2.77519  2.98518  4.58477  3.61503
          0.01431  4.64966  5.37200  0.61958  0.77255  1.29568  0.31981
    317   2.57254  5.19824  2.69516  2.06948  3.51038  3.06454  3.07273  3.56531  2.28817  3.09827  4.24512  3.00473  3.51854  2.41284  2.95050  2.47623  2.79086  3.57627  5.64516  4.24873    810 e - - -
          2.68618  4.42225  2.77519  2.73123  3.46354  2.40513  3.72494  3.29354  2.67741  2.69355  4.24690  2.90347  2.73739  3.18146  2.89801  2.37887  2.77519  2.98518  4.58477  3.61503
          0.01431  4.64966  5.37200  0.61958  0.77255  1.29568  0.31981
    318   2.74494  5.16518  2.63147  2.31901  4.47426  3.53339  3.72460  3.43100  2.26054  3.18348  3.43779  2.84309  3.27328  2.21097  2.87828  2.59518  2.50329  3.03262  5.62000  4.23190    811 q - - -
          2.68618  4.42225  2.77519  2.73123  3.46354  2.40513  3.72494  3.29354  2.67741  2.69355  4.24690  2.90347  2.73739  3.18146  2.89801  2.37887  2.77519  2.98518  4.58477  3.61503
          0.01431  4.64966  5.37200  0.61958  0.77255  1.29568  0.31981
    319   2.25995  3.99438  3.91042  2.88624  3.44012  3.79389  4.07310  2.37905  2.89268  2.28263  2.73406  3.65247  4.16801  3.52225  3.24071  2.58443  2.97929  1.95427  4.92420  3.52354    812 v - - -
          2.68618  4.42225  2.77519  2.73123  3.46354  2.40513  3.72494  3.29354  2.67741  2.69355  4.24690  2.90347  2.73739  3.18146  2.89801  2.37887  2.77519  2.98518  4.58477  3.61503
          0.01431  4.64966  5.37200  0.61958  0.77255  1.29568  0.31981
    320   2.37506  5.20578  2.69953  2.25993  4.53028  3.23858  3.15140  4.00203  2.45955  3.50226  3.70448  2.20322  3.36455  2.81958  2.78654  2.59126  2.63772  3.58533  5.65096  3.36256    813 n - - -
          2.68618  4.42225  2.77519  2.73123  3.46354  2.40513  3.72494  3.29354  2.67741  2.69355  4.24690  2.90347  2.73739  3.18146  2.89801  2.37887  2.77519  2.98518  4.58477  3.61503
          0.01431  4.64966  5.37200  0.61958  0.77255  1.29568  0.31981
    321   2.39380  5.24142  2.53880  2.44541  4.57906  3.24985  3.54740  4.05979  2.25876  3.23608  4.28435  2.73449  3.25419  1.92600  2.76970  2.54595  2.97973  3.62813  5.67830  4.27183    814 q - - -
          2.68618  4.42225  2.77519  2.73123  3.46354  2.40513  3.72494  3.29354  2.67741  2.69355  4.24690  2.90347  2.73739  3.18146  2.89801  2.37887  2.77519  2.98518  4.58477  3.61503
          0.01431  4.64966  5.37200  0.61958  0.77255  1.29568  0.31981
    322   2.74614  4.64576  2.97038  2.82840  3.81375  2.80744  3.88950  2.57499  2.65061  2.62259  3.36899  3.29475  4.04359  3.13099  3.21523  2.06249  2.38684  2.70443  5.20199  3.53201    815 s - - -
          2.68618  4.42225  2.77519  2.73123  3.46354  2.40513  3.72494  3.29354  2.67741  2.69355  4.24690  2.90347  2.73739  3.18146  2.89801  2.37887  2.77519  2.98518  4.58477  3.61503
          0.01431  4.64966  5.37200  0.61958  0.77255  1.29568  0.31981
    323   2.52020  5.15482  2.80365  2.33746  4.46081  2.49954  3.73258  3.91895  2.48778  3.44484  4.20955  2.27216  3.51969  2.84463  2.97311  2.32593  2.65848  2.86706  5.61564  3.96086    816 n - - -
          2.68618  4.42225  2.77519  2.73123  3.46354  2.40513  3.72494  3.29354  2.67741  2.69355  4.24690  2.90347  2.73739  3.18146  2.89801  2.37887  2.77519  2.98518  4.58477  3.61503
          0.01431  4.64966  5.37200  0.61958  0.77255  1.29568  0.31981
    324   2.48120  5.22576  2.80794  2.12123  4.55528  3.52565  3.71825  4.03076  2.26671  2.87701  4.27122  2.36649  3.27659  2.82035  2.85445  2.03334  2.98326  3.60816  5.66771  4.26560    817 s - - -
          2.68618  4.42225  2.77519  2.73123  3.46354  2.40513  3.72494  3.29354  2.67741  2.69355  4.24690  2.90347  2.73739  3.18146  2.89801  2.37887  2.77519  2.98518  4.58477  3.61503
          0.01431  4.64966  5.37200  0.61958  0.77255  1.29568  0.31981
    325   2.74507  5.19671  2.56605  2.13573  4.51775  3.52803  3.20711  3.20847  2.34772  3.22687  4.24378  2.65991  3.03864  2.63738  2.95115  2.31276  2.97626  3.09346  5.64403  3.73390    818 e - - -
          2.68618  4.42225  2.77519  2.73123  3.46354  2.40513  3.72494  3.29354  2.67741  2.69355  4.24690  2.90347  2.73739  3.18146  2.89801  2.37887  2.77519  2.98518  4.58477  3.61503
          0.01431  4.64966  5.37200  0.61958  0.77255  1.29568  0.31981
    326   2.38655  5.24836  2.35543  2.25989  4.58884  3.05988  2.79527  4.07187  2.12021  3.55166  3.74999  2.73268  3.51578  2.66551  2.93953  2.47151  2.97905  3.63657  5.68362  4.27495    819 k - - -
          2.68618  4.42225  2.77519  2.73123  3.46354  2.40513  3.72494  3.29354  2.67741  2.69355  4.24690  2.90347  2.73739  3.18146  2.89801  2.37887  2.77519  2.98518  4.58477  3.61503
          0.01431  4.64966  5.37200  0.61958  0.77255  1.29568  0.31981
    327   2.74626  4.61363  3.42599  2.70031  3.13024  2.90256  3.52592  2.41385  2.68230  2.65974  3.34522  3.06473  4.05366  3.15910  3.23845  2.08500  2.47112  2.90165  5.17460  3.91186    820 s - - -
          2.68618  4.42225  2.77519  2.73123  3.46354  2.40513  3.72494  3.29354  2.67741  2.69355  4.24690  2.90347  2.73739  3.18146  2.89801  2.37887  2.77519  2.98518  4.58477  3.61503
          0.01431  4.64966  5.37200  0.61958  0.77255  1.29568  0.31981
    328   2.37424  4.36488  3.81527  3.24256  3.48642  3.29874  3.31890  2.58809  3.17662  2.21482  2.95888  2.94629  3.08983  3.45448  3.47834  2.65041  2.97882  2.05994  3.99899  3.74421    821 v - - -
          2.68618  4.42225  2.77519  2.73123  3.46354  2.40513  3.72494  3.29354  2.67741  2.69355  4.24690  2.90347  2.73739  3.18146  2.89801  2.37887  2.77519  2.98518  4.58477  3.61503
          0.01431  4.64966  5.37200  0.61958  0.77255  1.29568  0.31981
    329   2.61251  5.11525  3.05632  2.49965  3.61516  3.05259  3.73713  3.85591  1.94015  3.39741  4.17123  3.03655  2.92420  2.41328  2.64687  2.45925  2.80224  2.94052  5.58192  4.20698    822 k - - -
          2.68618  4.42225  2.77519  2.73123  3.46354  2.40513  3.72494  3.29354  2.67741  2.69355  4.24690  2.90347  2.73739  3.18146  2.89801  2.37887  2.77519  2.98518  4.58477  3.61503
          0.01431  4.64966  5.37200  0.61958  0.77255  1.29568  0.31981
    330   2.74484  5.19169  2.58488  2.26447  4.51089  3.52880  3.24936  3.27780  2.46433  3.48587  3.77705  2.82577  3.52004  2.48484  2.66601  2.10919  2.67228  3.19465  5.64016  3.97532    823 s - - -
          2.68618  4.42225  2.77519  2.73123  3.46354  2.40513  3.72494  3.29354  2.67741  2.69355  4.24690  2.90347  2.73739  3.18146  2.89801  2.37887  2.77519  2.98518  4.58477  3.61503
          0.02784  4.64966  4.02332  0.61958  0.77255  1.29568  0.31981
    331   2.41896  4.63061  3.39678  2.14611  3.38707  3.33807  3.88906  2.79976  2.71769  2.61160  3.72403  3.29805  4.04189  3.13484  3.00940  2.24003  2.97290  2.34828  5.18826  3.48799    824 e - - -
          2.68618  4.42225  2.77519  2.73123  3.46354  2.40513  3.72494  3.29354  2.67741  2.69355  4.24690  2.90347  2.73739  3.18146  2.89801  2.37887  2.77519  2.98518  4.58477  3.61503
          0.01451  4.63632  5.35867  0.61958  0.77255  1.30732  0.31546
    332   2.74488  5.12412  3.04074  2.12924  3.39605  3.12401  3.73324  3.87183  2.37911  3.40901  4.18052  2.85243  3.51857  2.84941  2.81701  1.77751  2.56812  3.48863  5.58975  4.21168    825 s - - -
          2.68618  4.42225  2.77519  2.73123  3.46354  2.40513  3.72494  3.29354  2.67741  2.69355  4.24690  2.90347  2.73739  3.18146  2.89801  2.37887  2.77519  2.98518  4.58477  3.61503
          0.01451  4.63632  5.35867  0.61958  0.77255  1.30732  0.31546
    333   2.74258  3.48711  2.85032  2.47025  4.47512  2.51727  3.38139  3.93696  2.36227  3.32466  4.21560  2.63038  3.92258  2.23507  2.95751  2.23916  2.69574  3.53676  5.61952  4.23092    826 q - - -
          2.68618  4.42225  2.77519  2.73123  3.46354  2.40513  3.72494  3.29354  2.67741  2.69355  4.24690  2.90347  2.73739  3.18146  2.89801  2.37887  2.77519  2.98518  4.58477  3.61503
          0.01451  4.63632  5.35867  0.61958  0.77255  1.26543  0.33145
    334   2.36092  5.18156  2.82995  2.11376  3.55836  3.38965  3.72110  3.34568  2.17121  2.95641  4.23019  2.68319  3.92342  2.56056  2.65444  2.46783  2.97624  3.55607  5.63248  4.24032    827 e - - -
          2.68699  4.42210  2.77472  2.72990  3.46559  2.40585  3.72418  3.29235  2.67777  2.69454  4.24329  2.90342  2.73766  3.18296  2.89831  2.37754  2.77483  2.98397  4.58677  3.61681
          1.15046  0.38733  5.37200  2.85416  0.05933  1.29568  0.31981
    335   2.47826  5.16995  2.94049  2.08545  4.48043  3.53322  3.38673  3.94259  2.42361  3.46028  3.70743  2.00366  3.36566  2.83355  2.74934  2.72595  2.82281  2.81595  5.62385  4.23491    867 n - - -
          2.68618  4.42225  2.77519  2.73123  3.46354  2.40513  3.72494  3.29354  2.67741  2.69355  4.24690  2.90347  2.73739  3.18146  2.89801  2.37887  2.77519  2.98518  4.58477  3.61503
          0.04437  4.64966  3.38620  0.61958  0.77255  1.29568  0.31981
    336   2.54762  4.09545  3.14954  2.05619  4.14627  3.29726  3.77712  3.55953  2.51330  2.69537  3.52560  3.10834  3.17642  2.61862  3.04475  2.32057  2.70425  2.83071  5.42127  4.09117    868 e - - -
          2.68618  4.42225  2.77519  2.73123  3.46354  2.40513  3.72494  3.29354  2.67741  2.69355  4.24690  2.90347  2.73739  3.18146  2.89801  2.37887  2.77519  2.98518  4.58477  3.61503
          0.01475  4.62003  5.34238  0.61958  0.77255  1.32115  0.31038
    337   2.32008  5.22743  2.99098  2.16144  4.56422  3.11280  3.16615  4.04407  2.30751  3.23789  4.27047  2.44006  3.20089  2.42628  2.71271  2.46374  2.96845  3.61365  5.66480  4.25931    869 e - - -
          2.68618  4.42225  2.77519  2.73123  3.46354  2.40513  3.72494  3.29354  2.67741  2.69355  4.24690  2.90347  2.73739  3.18146  2.89801  2.37887  2.77519  2.98518  4.58477  3.61503
          0.01475  4.62003  5.34238  0.61958  0.77255  1.32115  0.31038
    338   2.60071  4.61141  3.40562  2.66357  3.31631  3.31085  3.88979  3.15044  2.81681  2.24560  2.75801  2.72236  3.02769  3.14131  3.22209  2.63765  2.31973  2.90079  5.17171  3.90726    870 l - - -
          2.68618  4.42225  2.77519  2.73123  3.46354  2.40513  3.72494  3.29354  2.67741  2.69355  4.24690  2.90347  2.73739  3.18146  2.89801  2.37887  2.77519  2.98518  4.58477  3.61503
          0.01475  4.62003  5.34238  0.61958  0.77255  1.32115  0.31038
    339   2.58545  5.12086  3.03942  2.48283  3.82061  2.89143  3.72360  3.86992  2.06036  2.89069  4.17499  2.41382  3.92343  2.57462  2.57576  2.35139  2.96813  3.22595  5.58356  4.20501    871 k - - -
          2.68618  4.42225  2.77519  2.73123  3.46354  2.40513  3.72494  3.29354  2.67741  2.69355  4.24690  2.90347  2.73739  3.18146  2.89801  2.37887  2.77519  2.98518  4.58477  3.61503
          0.01475  4.62003  5.34238  0.61958  0.77255  1.32115  0.31038
    340   2.52977  5.11403  2.72538  2.15636  4.40788  2.80166  3.20327  3.85929  2.48334  2.74963  3.91262  3.02169  3.92323  2.61156  2.96576  2.43957  2.64725  3.47685  5.57863  3.10389    872 e - - -
          2.68618  4.42225  2.77519  2.73123  3.46354  2.40513  3.72494  3.29354  2.67741  2.69355  4.24690  2.90347  2.73739  3.18146  2.89801  2.37887  2.77519  2.98518  4.58477  3.61503
          0.01475  4.62003  5.34238  0.61958  0.77255  1.32115  0.31038
    341   2.73638  4.65732  3.35878  2.79666  3.35314  3.64244  3.08747  3.20921  2.60442  2.88522  3.23234  3.15014  2.36121  3.10236  2.71788  2.44318  2.96783  2.65935  3.28195  3.93565    873 p - - -
          2.68618  4.42225  2.77519  2.73123  3.46354  2.40513  3.72494  3.29354  2.67741  2.69355  4.24690  2.90347  2.73739  3.18146  2.89801  2.37887  2.77519  2.98518  4.58477  3.61503
          0.01475  4.62003  5.34238  0.61958  0.77255  1.32115  0.31038
    342   2.49350  3.69494  3.06210  2.20181  4.34848  3.53929  3.73524  3.79009  2.50269  3.34618  3.88385  2.53086  3.36592  2.52088  2.66005  2.21645  2.96679  2.73494  5.54421  4.17746    874 e - - -
          2.68618  4.42225  2.77519  2.73123  3.46354  2.40513  3.72494  3.29354  2.67741  2.69355  4.24690  2.90347  2.73739  3.18146  2.89801  2.37887  2.77519  2.98518  4.58477  3.61503
          0.01475  4.62003  5.34238  0.61958  0.77255  1.32115  0.31038
    343   2.50759  5.07169  2.65899  2.50370  3.48594  3.39588  2.88695  3.79341  2.39628  2.99105  4.13030  2.83755  3.93032  2.85744  2.53280  2.21642  2.71245  2.97524  5.54577  4.17831    875 s - - -
          2.68618  4.42225  2.77519  2.73123  3.46354  2.40513  3.72494  3.29354  2.67741  2.69355  4.24690  2.90347  2.73739  3.18146  2.89801  2.37887  2.77519  2.98518  4.58477  3.61503
          0.01475  4.62003  5.34238  0.61958  0.77255  1.32115  0.31038
    344   2.50178  4.35704  2.64511  2.58868  3.34342  3.56846  3.77698  3.57322  2.58157  3.18115  3.99633  2.90987  2.64133  2.93030  2.83747  2.06449  2.73512  2.83668  5.42988  4.09809    876 s - - -
          2.68618  4.42225  2.77519  2.73123  3.46354  2.40513  3.72494  3.29354  2.67741  2.69355  4.24690  2.90347  2.73739  3.18146  2.89801  2.37887  2.77519  2.98518  4.58477  3.61503
          0.01475  4.62003  5.34238  0.61958  0.77255  1.32115  0.31038
    345   2.73692  4.28550  3.97264  3.02142  3.39799  3.79827  4.08371  2.39015  3.30681  1.97668  2.47320  3.68726  3.63454  3.56223  3.21569  2.53746  2.61936  2.07420  4.88933  3.68558    877 l - - -
          2.68618  4.42225  2.77519  2.73123  3.46354  2.40513  3.72494  3.29354  2.67741  2.69355  4.24690  2.90347  2.73739  3.18146  2.89801  2.37887  2.77519  2.98518  4.58477  3.61503
          0.01475  4.62003  5.34238  0.61958  0.77255  1.32115  0.31038
    346   2.74056  5.23716  2.68359  2.14175  4.57569  3.51183  3.70285  4.05754  2.44166  3.53959  4.27993  2.40521  3.24110  2.31875  2.71545  2.16133  2.67102  3.62436  5.67345  3.72893    878 e - - -
          2.68618  4.42225  2.77519  2.73123  3.46354  2.40513  3.72494  3.29354  2.67741  2.69355  4.24690  2.90347  2.73739  3.18146  2.89801  2.37887  2.77519  2.98518  4.58477  3.61503
          0.01475  4.62003  5.34238  0.61958  0.77255  1.32115  0.31038
    347   2.40983  4.84414  3.19910  2.64137  4.06417  2.92435  3.22903  3.46717  2.48684  2.69479  3.92802  3.14758  2.61794  2.97488  3.08067  2.27300  2.63541  2.67968  5.36989  4.05581    879 s - - -
          2.68618  4.42225  2.77519  2.73123  3.46354  2.40513  3.72494  3.29354  2.67741  2.69355  4.24690  2.90347  2.73739  3.18146  2.89801  2.37887  2.77519  2.98518  4.58477  3.61503
          0.01475  4.62003  5.34238  0.61958  0.77255  1.32115  0.31038
    348   2.74544  5.21512  2.76585  1.89486  4.54231  3.51721  3.28132  4.01655  2.29543  3.01398  4.26119  2.13555  3.04258  2.81496  2.94614  2.71475  2.97717  3.12170  5.65791  4.25670    880 e - - -
          2.68618  4.42225  2.77519  2.73123  3.46354  2.40513  3.72494  3.29354  2.67741  2.69355  4.24690  2.90347  2.73739  3.18146  2.89801  2.37887  2.77519  2.98518  4.58477  3.61503
          0.01475  4.62003  5.34238  0.61958  0.77255  1.32115  0.31038
    349   2.73586  4.71278  2.98401  2.74326  3.89635  3.62472  3.84673  2.37148  2.50881  2.62896  3.80054  3.22725  3.25917  2.84420  3.15211  2.11994  2.49286  3.01346  3.73080  3.97099    881 s - - -
          2.68618  4.42225  2.77519  2.73123  3.46354  2.40513  3.72494  3.29354  2.67741  2.69355  4.24690  2.90347  2.73739  3.18146  2.89801  2.37887  2.77519  2.98518  4.58477  3.61503
          0.01475  4.62003  5.34238  0.61958  0.77255  1.32115  0.31038
    350   2.58214  4.53859  3.49427  2.92957  3.68899  3.30263  3.92426  2.79156  2.89467  2.17505  3.63736  3.36747  3.34380  2.96923  2.68610  2.46142  2.47392  2.34862  5.10919  3.46023    882 l - - -
          2.68618  4.42225  2.77519  2.73123  3.46354  2.40513  3.72494  3.29354  2.67741  2.69355  4.24690  2.90347  2.73739  3.18146  2.89801  2.37887  2.77519  2.98518  4.58477  3.61503
          0.01475  4.62003  5.34238  0.61958  0.77255  1.32115  0.31038
    351   2.47612  5.16603  2.81814  2.14721  4.47811  3.03728  3.71540  3.29433  2.36875  3.45733  4.21614  2.91694  2.48070  2.67679  2.95232  2.24538  2.96937  3.24750  5.61939  4.22902    883 e - - -
          2.68618  4.42225  2.77519  2.73123  3.46354  2.40513  3.72494  3.29354  2.67741  2.69355  4.24690  2.90347  2.73739  3.18146  2.89801  2.37887  2.77519  2.98518  4.58477  3.61503
          0.01475  4.62003  5.34238  0.61958  0.77255  1.32115  0.31038
    352   2.53062  5.22542  2.80129  2.14879  4.56106  3.51330  3.70208  3.43332  2.24094  3.52644  4.26879  2.67574  3.90731  2.41953  2.59604  2.01251  2.81480  3.61103  5.66349  4.25853    884 s - - -
          2.68618  4.42225  2.77519  2.73123  3.46354  2.40513  3.72494  3.29354  2.67741  2.69355  4.24690  2.90347  2.73739  3.18146  2.89801  2.37887  2.77519  2.98518  4.58477  3.61503
          0.01475  4.62003  5.34238  0.61958  0.77255  1.32115  0.31038
    353   2.32952  5.21396  2.58175  2.25847  4.54400  3.51530  3.70599  4.01963  2.30767  3.51269  4.25892  2.98852  3.25938  2.56682  2.70401  1.98709  2.97049  3.59657  5.65547  3.24581    885 s - - -
          2.68618  4.42225  2.77519  2.73123  3.46354  2.40513  3.72494  3.29354  2.67741  2.69355  4.24690  2.90347  2.73739  3.18146  2.89801  2.37887  2.77519  2.98518  4.58477  3.61503
          0.01475  4.62003  5.34238  0.61958  0.77255  1.32115  0.31038
    354   2.39238  5.10094  3.04688  2.49063  4.39051  2.68947  3.31302  3.83879  2.28086  3.38217  4.15696  2.71600  3.92593  2.64321  2.81306  2.20441  2.71037  2.80930  5.56848  3.72291    886 s - - -
          2.68618  4.42225  2.77519  2.73123  3.46354  2.40513  3.72494  3.29354  2.67741  2.69355  4.24690  2.90347  2.73739  3.18146  2.89801  2.37887  2.77519  2.98518  4.58477  3.61503
          0.01475  4.62003  5.34238  0.61958  0.77255  1.32115  0.31038
    355   2.60247  5.08076  3.05791  2.39232  4.36403  3.53838  3.73374  3.58991  2.49759  2.93077  4.13951  2.76559  2.86539  2.70827  2.59172  2.06509  2.33359  3.43799  5.55335  4.18455    887 s - - -
          2.68618  4.42225  2.77519  2.73123  3.46354  2.40513  3.72494  3.29354  2.67741  2.69355  4.24690  2.90347  2.73739  3.18146  2.89801  2.37887  2.77519  2.98518  4.58477  3.61503
          0.01475  4.62003  5.34238  0.61958  0.77255  1.32115  0.31038
    356   2.73555  3.04195  3.45050  2.88674  3.72946  3.66988  3.90712  2.64747  2.60510  2.53589  3.66974  3.07241  3.54324  2.53781  3.25042  2.27342  2.64939  2.69344  5.13857  3.20070    888 s - - -
          2.68618  4.42225  2.77519  2.73123  3.46354  2.40513  3.72494  3.29354  2.67741  2.69355  4.24690  2.90347  2.73739  3.18146  2.89801  2.37887  2.77519  2.98518  4.58477  3.61503
          0.01475  4.62003  5.34238  0.61958  0.77255  1.32115  0.31038
    357   2.43810  5.02452  2.65150  2.52830  3.79606  2.48626  3.74737  3.72269  2.52569  2.88711  4.08887  2.85215  3.93935  2.49994  2.99963  2.37583  2.57886  2.95240  5.51023  4.15413    889 s - - -
          2.68618  4.42225  2.77519  2.73123  3.46354  2.40513  3.72494  3.29354  2.67741  2.69355  4.24690  2.90347  2.73739  3.18146  2.89801  2.37887  2.77519  2.98518  4.58477  3.61503
          0.01475  4.62003  5.34238  0.61958  0.77255  1.32115  0.31038
    358   2.75094  5.12260  3.05395  2.49865  4.41971  2.82614  2.44151  3.86843  2.30694  2.95356  4.17894  3.03422  3.93478  2.56565  2.78908  1.99485  2.75863  3.48783  5.58399  4.21149    890 s - - -
          2.68618  4.42225  2.77519  2.73123  3.46354  2.40513  3.72494  3.29354  2.67741  2.69355  4.24690  2.90347  2.73739  3.18146  2.89801  2.37887  2.77519  2.98518  4.58477  3.61503
          0.01475  4.62003  5.34238  0.61958  0.77255  1.32115  0.31038
    359   2.73876  5.13968  2.33450  2.47426  4.44389  3.52678  3.72306  3.54309  2.31264  3.42870  4.19459  2.33889  3.49117  2.83575  2.96308  2.22353  2.45563  2.84784  5.60127  4.21751    891 s - - -
          2.68618  4.42225  2.77519  2.73123  3.46354  2.40513  3.72494  3.29354  2.67741  2.69355  4.24690  2.90347  2.73739  3.18146  2.89801  2.37887  2.77519  2.98518  4.58477  3.61503
          0.01475  4.62003  5.34238  0.61958  0.77255  1.32115  0.31038
    360   2.73553  4.86964  3.17912  2.11658  4.08996  2.92385  3.79110  3.04923  2.61086  2.44960  3.53787  2.90770  3.97121  2.59143  3.06578  2.33332  2.71897  2.87428  5.38539  4.06555    892 e - - -
          2.68618  4.42225  2.77519  2.73123  3.46354  2.40513  3.72494  3.29354  2.67741  2.69355  4.24690  2.90347  2.73739  3.18146  2.89801  2.37887  2.77519  2.98518  4.58477  3.61503
          0.01475  4.62003  5.34238  0.61958  0.77255  1.32115  0.31038
    361   2.58907  4.94463  2.90984  2.57350  4.18508  3.56534  3.19044  3.20474  2.24118  2.65766  3.74942  3.09407  3.57579  2.91658  2.33162  2.37197  2.96703  2.63440  5.44546  4.10858    893 k - - -
          2.68618  4.42225  2.77519  2.73123  3.46354  2.40513  3.72494  3.29354  2.67741  2.69355  4.24690  2.90347  2.73739  3.18146  2.89801  2.37887  2.77519  2.98518  4.58477  3.61503
          0.01475  4.62003  5.34238  0.61958  0.77255  1.32115  0.31038
    362   2.73588  3.94556  2.48543  2.33707  4.24628  2.70181  3.75578  2.94896  2.54181  2.63484  4.05825  2.96087  3.94578  2.89418  2.66581  2.22811  2.96731  3.33286  5.48362  4.13548    894 s - - -
          2.68618  4.42225  2.77519  2.73123  3.46354  2.40513  3.72494  3.29354  2.67741  2.69355  4.24690  2.90347  2.73739  3.18146  2.89801  2.37887  2.77519  2.98518  4.58477  3.61503
          0.01475  4.62003  5.34238  0.61958  0.77255  1.32115  0.31038
    363   2.73618  5.17276  2.46664  2.35782  4.48787  3.03820  3.39203  3.20078  2.39952  3.46519  4.22152  2.67530  3.00306  2.56119  2.94737  2.42430  2.78128  2.76585  5.62377  4.23145    895 e - - -
          2.68618  4.42225  2.77519  2.73123  3.46354  2.40513  3.72494  3.29354  2.67741  2.69355  4.24690  2.90347  2.73739  3.18146  2.89801  2.37887  2.77519  2.98518  4.58477  3.61503
          0.01475  4.62003  5.34238  0.61958  0.77255  1.32115  0.31038
    364   2.73558  4.37334  3.76248  2.93407  3.19462  3.11236  3.56571  2.31752  3.12978  2.57867  2.66156  3.13560  4.12846  2.91983  3.44321  2.64045  2.72616  2.16547  3.73649  3.74668    896 v - - -
          2.68618  4.42225  2.77519  2.73123  3.46354  2.40513  3.72494  3.29354  2.67741  2.69355  4.24690  2.90347  2.73739  3.18146  2.89801  2.37887  2.77519  2.98518  4.58477  3.61503
          0.01475  4.62003  5.34238  0.61958  0.77255  1.32115  0.31038
    365   2.74199  5.23180  2.23921  2.43727  4.56809  3.24286  3.70494  4.04791  2.19404  3.53317  4.27555  2.23610  3.90950  2.53872  2.64801  2.44956  2.75746  3.07451  5.66955  4.26369    897 k - - -
          2.68618  4.42225  2.77519  2.73123  3.46354  2.40513  3.72494  3.29354  2.67741  2.69355  4.24690  2.90347  2.73739  3.18146  2.89801  2.37887  2.77519  2.98518  4.58477  3.61503
          0.01475  4.62003  5.34238  0.61958  0.77255  1.32115  0.31038
    366   2.52772  5.14303  2.61024  2.28160  3.50384  3.52577  3.71763  3.90577  2.03253  3.17644  4.19462  3.01097  3.54404  2.60595  2.73266  2.45643  2.86790  2.67502  5.60077  4.21580    898 k - - -
          2.68618  4.42225  2.77519  2.73123  3.46354  2.40513  3.72494  3.29354  2.67741  2.69355  4.24690  2.90347  2.73739  3.18146  2.89801  2.37887  2.77519  2.98518  4.58477  3.61503
          0.01475  4.62003  5.34238  0.61958  0.77255  1.32115  0.31038
    367   2.73544  4.92629  2.38945  2.58390  3.54227  3.27833  3.12138  2.69646  2.57692  3.18336  3.99785  2.98704  3.29160  2.76618  2.73664  2.58825  2.96679  2.47918  5.43096  4.09808    899 d - - -
          2.68618  4.42225  2.77519  2.73123  3.46354  2.40513  3.72494  3.29354  2.67741  2.69355  4.24690  2.90347  2.73739  3.18146  2.89801  2.37887  2.77519  2.98518  4.58477  3.61503
          0.01475  4.62003  5.34238  0.61958  0.77255  1.32115  0.31038
    368   2.60885  4.99995  2.52542  2.43069  3.47575  3.24913  3.75334  3.10563  2.36332  2.57401  4.06529  2.88124  3.42335  2.89011  3.00891  2.07381  2.96709  3.34206  5.48974  4.13960    900 s - - -
          2.68618  4.42225  2.77519  2.73123  3.46354  2.40513  3.72494  3.29354  2.67741  2.69355  4.24690  2.90347  2.73739  3.18146  2.89801  2.37887  2.77519  2.98518  4.58477  3.61503
          0.01475  4.62003  5.34238  0.61958  0.77255  1.32115  0.31038
    369   2.48529  5.12090  2.80800  2.48063  4.41757  3.25516  3.72302  3.36943  2.48016  3.40543  3.20328  2.60972  2.67434  2.23695  2.78602  2.60008  2.72721  3.48534  5.58409  4.20462    901 q - - -
          2.68618  4.42225  2.77519  2.73123  3.46354  2.40513  3.72494  3.29354  2.67741  2.69355  4.24690  2.90347  2.73739  3.18146  2.89801  2.37887  2.77519  2.98518  4.58477  3.61503
          0.01475  4.62003  5.34238  0.61958  0.77255  1.32115  0.31038
    370   2.61323  4.53140  1.95963  2.25129  4.54251  2.87156  3.38729  4.01813  2.21282  3.51119  4.25721  2.98828  3.90909  2.80643  2.66696  2.45910  2.96889  3.59502  5.65393  3.53519    902 d - - -
          2.68618  4.42225  2.77519  2.73123  3.46354  2.40513  3.72494  3.29354  2.67741  2.69355  4.24690  2.90347  2.73739  3.18146  2.89801  2.37887  2.77519  2.98518  4.58477  3.61503
          0.01475  4.62003  5.34238  0.61958  0.77255  1.32115  0.31038
    371   2.34721  5.11536  2.60102  2.48292  3.68192  3.53061  3.40553  3.86164  2.37555  2.76395  4.16975  2.47531  3.28547  2.83970  2.64594  2.30396  2.96650  3.23191  5.57959  4.20143    903 s - - -
          2.68250  4.43608  2.77014  2.72465  3.46352  2.41169  3.72466  3.29322  2.68492  2.69227  4.23954  2.90148  2.73809  3.17906  2.90430  2.37228  2.77907  2.98323  4.59670  3.61893
          1.21233  0.35995  5.34238  4.56257  0.01049  1.23289  0.34453
    372   2.75650  4.92765  2.53480  2.01462  4.15428  3.58643  3.79654  3.56910  2.48179  1.84493  4.00133  3.12422  3.97958  2.95462  3.06504  2.64408  2.98819  3.25470  3.91307  3.85316   1076 l - - -
          2.68618  4.42225  2.77519  2.73123  3.46354  2.40513  3.72494  3.29354  2.67741  2.69355  4.24690  2.90347  2.73739  3.18146  2.89801  2.37887  2.77519  2.98518  4.58477  3.61503
          0.02786  4.64904  4.02270  0.61958  0.77255  1.29622  0.31961
    373   2.81847  2.80849  3.86156  3.29244  3.31669  3.82808  3.74247  2.91756  3.20087  2.39736  3.54469  3.62921  4.20126  1.77072  3.49584  3.09017  3.04923  2.70835  2.90141  2.67462   1077 q - - -
          2.68618  4.42225  2.77519  2.73123  3.46354  2.40513  3.72494  3.29354  2.67741  2.69355  4.24690  2.90347  2.73739  3.18146  2.89801  2.37887  2.77519  2.98518  4.58477  3.61503
          0.01451  4.63570  5.35804  0.61958  0.77255  1.17943  0.36738
    374   2.78756  5.07133  2.70817  1.67821  4.33405  3.57367  3.79480  2.27632  2.58678  3.34128  4.14017  2.71017  3.97968  2.93109  3.06347  2.53029  3.02162  2.92867  5.56114  4.20326   1078 e - - -
          2.68618  4.42225  2.77519  2.73123  3.46354  2.40513  3.72494  3.29354  2.67741  2.69355  4.24690  2.90347  2.73739  3.18146  2.89801  2.37887  2.77519  2.98518  4.58477  3.61503
          0.01391  4.67783  5.40018  0.61958  0.77255  1.27010  0.32962
    375   3.60792  4.84430  5.58257  5.14926  4.03317  5.09524  5.87590  0.56443  5.04638  2.42864  3.79206  5.30364  5.37179  5.29605  5.20099  4.55310  3.88505  1.69974  6.17707  4.96883   1079 I - - -
          2.68618  4.42225  2.77519  2.73123  3.46354  2.40513  3.72494  3.29354  2.67741  2.69355  4.24690  2.90347  2.73739  3.18146  2.89801  2.37887  2.77519  2.98518  4.58477  3.61503
          0.01391  4.67783  5.40018  0.61958  0.77255  1.27010  0.32962
    376   2.76260  5.11678  2.60107  2.52078  4.40466  3.56037  3.75220  3.84990  1.81708  2.38661  3.27799  3.05571  3.24186  2.87210  2.55111  2.54583  2.99326  3.47643  5.58425  4.21428   1080 k - - -
          2.68618  4.42225  2.77519  2.73123  3.46354  2.40513  3.72494  3.29354  2.67741  2.69355  4.24690  2.90347  2.73739  3.18146  2.89801  2.37887  2.77519  2.98518  4.58477  3.61503
          0.01391  4.67783  5.40018  0.61958  0.77255  1.27010  0.32962
    377   2.99834  4.88736  2.86932  3.00503  2.56484  3.83577  3.90542  3.46453  3.03064  3.07847  3.99796  1.81395  4.23773  3.33496  3.43408  3.10180  3.23445  3.21679  1.79488  3.27522   1081 w - - -
          2.68618  4.42225  2.77519  2.73123  3.46354  2.40513  3.72494  3.29354  2.67741  2.69355  4.24690  2.90347  2.73739  3.18146  2.89801  2.37887  2.77519  2.98518  4.58477  3.61503
          0.01391  4.67783  5.40018  0.61958  0.77255  0.19312  1.73943
    378   2.59095  4.39132  2.26952  1.99078  4.78194  3.70940  3.89676  4.26613  2.17712  2.96189  4.48074  2.65802  4.10285  2.79868  2.86612  2.05866  2.87865  3.63049  5.87360  4.46418   1082 e - - -
          2.68618  4.42225  2.77519  2.73123  3.46354  2.40513  3.72494  3.29354  2.67741  2.69355  4.24690  2.90347  2.73739  3.18146  2.89801  2.37887  2.77519  2.98518  4.58477  3.61503
          0.00877  5.13709  5.85944  0.61958  0.77255  0.48576  0.95510
    379   3.03458  5.55062  1.29631  2.13774  4.89036  3.74873  3.30184  4.37767  2.07430  3.08183  4.59722  3.21332  4.17074  2.55032  3.21889  2.98855  3.26946  3.93937  5.98000  4.56330   1083 d - - -
          2.68618  4.42225  2.77519  2.73123  3.46354  2.40513  3.72494  3.29354  2.67741  2.69355  4.24690  2.90347  2.73739  3.18146  2.89801  2.37887  2.77519  2.98518  4.58477  3.61503
          0.00877  5.13709  5.85944  0.61958  0.77255  0.48576  0.95510
    380   4.36091  5.53898  6.34487  5.76751  2.89395  5.80209  6.07886  2.19933  5.64502  0.43616  3.44436  5.97794  5.76389  5.43514  5.54978  5.21317  4.55870  2.45211  5.98458  5.04672   1084 L - - -
          2.68618  4.42225  2.77519  2.73123  3.46354  2.40513  3.72494  3.29354  2.67741  2.69355  4.24690  2.90347  2.73739  3.18146  2.89801  2.37887  2.77519  2.98518  4.58477  3.61503
          0.00877  5.13709  5.85944  0.61958  0.77255  0.48576  0.95510
    381   2.93579  5.38835  3.05303  1.70725  2.91805  3.71884  3.32277  3.68132  2.39280  3.68350  3.97366  2.94062  4.11173  2.73834  2.84965  2.50139  2.19882  3.23098  5.83544  4.43922   1085 e - - -
          2.68618  4.42225  2.77519  2.73123  3.46354  2.40513  3.72494  3.29354  2.67741  2.69355  4.24690  2.90347  2.73739  3.18146  2.89801  2.37887  2.77519  2.98518  4.58477  3.61503
          0.00877  5.13709  5.85944  0.61958  0.77255  0.48576  0.95510
    382   2.95393  4.80521  3.00283  2.12181  3.16793  3.88351  4.11907  1.81905  2.76952  2.86470  3.19202  3.15538  4.26653  3.21653  3.24494  3.11301  3.06311  2.17784  5.36861  3.75271   1086 i - - -
          2.68618  4.42225  2.77519  2.73123  3.46354  2.40513  3.72494  3.29354  2.67741  2.69355  4.24690  2.90347  2.73739  3.18146  2.89801  2.37887  2.77519  2.98518  4.58477  3.61503
          0.00877  5.13709  5.85944  0.61958  0.77255  0.48576  0.95510
    383   2.52354  4.98312  3.47325  2.76234  4.18096  1.62082  4.04171  3.14231  2.35990  2.11450  4.06885  3.40759  4.21189  3.23612  3.19324  2.50138  3.18384  3.15945  5.51841  4.22201   1087 g - - -
          2.68618  4.42225  2.77519  2.73123  3.46354  2.40513  3.72494  3.29354  2.67741  2.69355  4.24690  2.90347  2.73739  3.18146  2.89801  2.37887  2.77519  2.98518  4.58477  3.61503
          0.00877  5.13709  5.85944  0.61958  0.77255  0.48576  0.95510
    384   2.71257  5.44611  2.64847  1.72371  4.79151  3.36423  3.16572  4.27771  2.18782  3.52213  4.48670  2.85858  3.21132  2.99158  2.44872  2.56359  2.59769  3.56698  5.87859  4.46744   1088 e - - -
          2.68618  4.42225  2.77519  2.73123  3.46354  2.40513  3.72494  3.29354  2.67741  2.69355  4.24690  2.90347  2.73739  3.18146  2.89801  2.37887  2.77519  2.98518  4.58477  3.61503
          0.00877  5.13709  5.85944  0.61958  0.77255  0.48576  0.95510
    385   2.80267  5.41250  3.20011  1.74050  4.07522  3.24493  3.90410  4.21913  1.93398  3.71142  3.41815  3.18943  4.10924  2.38863  2.21578  2.78051  3.16827  3.01521  5.85334  4.45187   1089 e - - -
          2.68618  4.42225  2.77519  2.73123  3.46354  2.40513  3.72494  3.29354  2.67741  2.69355  4.24690  2.90347  2.73739  3.18146  2.89801  2.37887  2.77519  2.98518  4.58477  3.61503
          0.00877  5.13709  5.85944  0.61958  0.77255  0.48576  0.95510
    386   3.96336  5.18464  6.00919  5.46350  2.78412  5.41574  5.84770  1.00865  5.34075  1.25833  3.67598  5.58482  5.56634  5.35412  5.34826  4.80426  4.19336  1.76786  6.00946  4.94412   1090 i - - -
          2.68618  4.42225  2.77519  2.73123  3.46354  2.40513  3.72494  3.29354  2.67741  2.69355  4.24690  2.90347  2.73739  3.18146  2.89801  2.37887  2.77519  2.98518  4.58477  3.61503
          0.00877  5.13709  5.85944  0.61958  0.77255  0.48576  0.95510
    387   1.69049  4.88709  4.94405  4.83290  5.65203  0.54042  5.65283  5.14398  4.89519  4.82869  5.57608  4.45895  4.53412  5.02689  5.01196  2.46777  3.21053  4.26356  6.98520  5.92160   1091 G - - -
          2.68618  4.42225  2.77519  2.73123  3.46354  2.40513  3.72494  3.29354  2.67741  2.69355  4.24690  2.90347  2.73739  3.18146  2.89801  2.37887  2.77519  2.98518  4.58477  3.61503
          0.00877  5.13709  5.85944  0.61958  0.77255  0.48576  0.95510
    388   2.61312  4.73873  3.19951  2.05783  4.73890  3.71542  2.92274  3.27186  2.26358  3.03512  4.45384  3.18901  3.62912  2.45843  2.59221  1.87400  3.16697  3.79152  5.85095  4.44963   1092 s - - -
          2.68618  4.42225  2.77519  2.73123  3.46354  2.40513  3.72494  3.29354  2.67741  2.69355  4.24690  2.90347  2.73739  3.18146  2.89801  2.37887  2.77519  2.98518  4.58477  3.61503
          0.00877  5.13709  5.85944  0.61958  0.77255  0.48576  0.95510
    389   2.97531  5.14923  4.02943  4.06167  5.73524  0.30161  5.41228  5.30724  4.57743  4.95348  5.75317  3.34769  4.63139  4.72615  4.85521  3.35426  3.74402  4.47414  7.02172  5.83303   1093 G - - -
          2.68618  4.42225  2.77519  2.73123  3.46354  2.40513  3.72494  3.29354  2.67741  2.69355  4.24690  2.90347  2.73739  3.18146  2.89801  2.37887  2.77519  2.98518  4.58477  3.61503
          0.00877  5.13709  5.85944  0.61958  0.77255  0.48576  0.95510
    390   2.12676  4.80216  3.69801  3.13853  3.32665  3.55676  4.16049  3.21821  2.95592  2.92235  3.93269  3.57844  4.28107  3.42762  3.50097  1.63500  1.63553  3.11460  5.40056  4.14427   1094 s - - -
          2.68618  4.42225  2.77519  2.73123  3.46354  2.40513  3.72494  3.29354  2.67741  2.69355  4.24690  2.90347  2.73739  3.18146  2.89801  2.37887  2.77519  2.98518  4.58477  3.61503
          0.00877  5.13709  5.85944  0.61958  0.77255  0.48576  0.95510
    391   3.45618  2.87747  4.88820  4.36478  1.30201  4.49343  2.62922  3.34544  4.22426  3.01312  3.99742  3.78926  4.84866  4.36511  4.34427  3.07925  3.68659  3.16393  4.66819  1.42548   1095 f - - -
          2.68618  4.42225  2.77519  2.73123  3.46354  2.40513  3.72494  3.29354  2.67741  2.69355  4.24690  2.90347  2.73739  3.18146  2.89801  2.37887  2.77519  2.98518  4.58477  3.61503
          0.03168  5.13709  3.67651  0.61958  0.77255  0.48576  0.95510
    392   2.37908  4.10781  3.99176  3.56290  4.96066  0.74526  4.68717  4.39974  3.58121  4.02958  4.82917  3.42841  4.37662  3.10156  3.97024  2.15883  3.38956  3.88051  6.25263  4.99616   1096 g - - -
          2.68618  4.42225  2.77519  2.73123  3.46354  2.40513  3.72494  3.29354  2.67741  2.69355  4.24690  2.90347  2.73739  3.18146  2.89801  2.37887  2.77519  2.98518  4.58477  3.61503
          0.00897  5.11438  5.83672  0.61958  0.77255  0.55588  0.85230
    393   2.78731  5.34499  3.00254  2.05631  4.65338  3.71561  3.90684  3.30293  2.13399  3.63443  4.01370  3.19890  4.10815  2.88988  2.89736  2.67240  1.59155  3.06540  5.80023  4.41273   1097 t - - -
          2.68618  4.42225  2.77519  2.73123  3.46354  2.40513  3.72494  3.29354  2.67741  2.69355  4.24690  2.90347  2.73739  3.18146  2.89801  2.37887  2.77519  2.98518  4.58477  3.61503
          0.07285  5.11438  2.74504  0.61958  0.77255  0.55588  0.85230
    394   3.89800  5.07641  6.01726  5.56159  4.35676  5.56476  6.33334  1.85629  5.51430  2.18421  4.07365  5.73117  5.74378  5.73945  5.66939  5.01693  4.15641  0.48228  6.55291  5.35941   1098 V - - -
          2.68618  4.42225  2.77519  2.73123  3.46354  2.40513  3.72494  3.29354  2.67741  2.69355  4.24690  2.90347  2.73739  3.18146  2.89801  2.37887  2.77519  2.98518  4.58477  3.61503
          0.00956  5.05109  5.77343  0.61958  0.77255  0.72203  0.66507
    395   4.16901  3.98080  5.38104  5.01422  2.24017  5.01625  2.33205  3.97727  4.84260  3.44363  4.58431  4.76005  5.33131  4.81084  4.85759  4.35935  4.38959  3.40532  4.35489  0.55317   1099 Y - - -
          2.68618  4.42225  2.77519  2.73123  3.46354  2.40513  3.72494  3.29354  2.67741  2.69355  4.24690  2.90347  2.73739  3.18146  2.89801  2.37887  2.77519  2.98518  4.58477  3.61503
          0.00956  5.05109  5.77343  0.61958  0.77255  0.61044  0.78332
    396   3.26229  5.64025  3.58601  2.60867  5.05636  3.97752  1.62284  4.47110  1.89206  3.90212  4.69002  3.45176  4.34617  2.71046  1.52188  3.22741  3.45973  4.07553  5.96798  3.78571   1100 r - - -
          2.68618  4.42225  2.77519  2.73123  3.46354  2.40513  3.72494  3.29354  2.67741  2.69355  4.24690  2.90347  2.73739  3.18146  2.89801  2.37887  2.77519  2.98518  4.58477  3.61503
          0.00933  5.07527  5.79762  0.61958  0.77255  0.38903  1.13231
    397   1.66809  5.02185  4.87335  4.86357  5.77638  0.42528  5.76935  5.27811  5.04841  4.98031  5.75826  4.55896  4.64976  5.17232  5.14128  3.31910  3.69360  4.40609  7.05919  6.03959   1101 G - - -
          2.68618  4.42225  2.77519  2.73123  3.46354  2.40513  3.72494  3.29354  2.67741  2.69355  4.24690  2.90347  2.73739  3.18146  2.89801  2.37887  2.77519  2.98518  4.58477  3.61503
          0.00877  5.13709  5.85944  0.61958  0.77255  0.48576  0.95510
    398   2.94025  5.21731  2.79654  2.30613  4.47775  3.75550  3.95443  2.83763  1.69897  2.57042  3.93306  3.26771  4.14632  3.08857  2.73639  2.83082  2.57957  2.68428  5.70424  3.96541   1102 k - - -
          2.68618  4.42225  2.77519  2.73123  3.46354  2.40513  3.72494  3.29354  2.67741  2.69355  4.24690  2.90347  2.73739  3.18146  2.89801  2.37887  2.77519  2.98518  4.58477  3.61503
          0.00877  5.13709  5.85944  0.61958  0.77255  0.48576  0.95510
    399   5.17668  6.07382  6.00992  5.96920  2.43312  5.64299  4.24929  4.72343  5.72989  2.97356  5.23488  5.16420  5.88649  5.34420  5.50001  5.05012  5.36318  4.68481  0.72898  1.22828   1103 w - - -
          2.68618  4.42225  2.77519  2.73123  3.46354  2.40513  3.72494  3.29354  2.67741  2.69355  4.24690  2.90347  2.73739  3.18146  2.89801  2.37887  2.77519  2.98518  4.58477  3.61503
          0.00877  5.13709  5.85944  0.61958  0.77255  0.48576  0.95510
    400   2.81628  4.01785  2.80057  2.47616  3.20300  3.18673  2.74964  4.23701  2.21479  3.72381  4.46620  2.28288  4.10673  3.00105  1.76961  2.90318  3.16741  3.80824  5.86132  4.45666   1104 r - - -
          2.68618  4.42225  2.77519  2.73123  3.46354  2.40513  3.72494  3.29354  2.67741  2.69355  4.24690  2.90347  2.73739  3.18146  2.89801  2.37887  2.77519  2.98518  4.58477  3.61503
          0.00877  5.13709  5.85944  0.61958  0.77255  0.48576  0.95510
    401   3.18529  5.64421  2.94448  2.74969  4.98846  0.96354  4.10440  4.46078  2.71245  3.95407  4.73006  2.56352  4.28492  3.05559  2.69084  2.80240  3.42894  4.04403  6.09798  4.69463   1105 g - - -
          2.68618  4.42225  2.77519  2.73123  3.46354  2.40513  3.72494  3.29354  2.67741  2.69355  4.24690  2.90347  2.73739  3.18146  2.89801  2.37887  2.77519  2.98518  4.58477  3.61503
          0.00877  5.13709  5.85944  0.61958  0.77255  0.48576  0.95510
    402   2.94793  5.29325  3.26751  2.59986  4.57881  3.74735  3.94022  3.27953  2.45349  3.57192  4.35184  3.24488  4.13923  2.08395  3.03975  1.87611  1.70390  3.36959  5.76345  4.39555   1106 t - - -
          2.68620  4.42227  2.77522  2.73126  3.46328  2.40515  3.72497  3.29356  2.67743  2.69357  4.24692  2.90349  2.73742  3.18149  2.89803  2.37889  2.77522  2.98489  4.58479  3.61505
          0.06282  2.84672  5.85944  0.28605  1.39121  0.48576  0.95510
    403   2.54304  5.44175  1.40765  2.09160  4.77885  3.71624  3.90953  3.46525  2.45549  3.74354  4.48514  3.18614  3.07564  2.89945  2.93590  2.91214  2.84638  3.82822  5.87871  4.47120   1108 d - - -
          2.68618  4.42225  2.77519  2.73123  3.46354  2.40513  3.72494  3.29354  2.67741  2.69355  4.24690  2.90347  2.73739  3.18146  2.89801  2.37887  2.77519  2.98518  4.58477  3.61503
          0.00877  5.13709  5.85944  0.61958  0.77255  0.48576  0.95510
    404   4.06308  5.42446  5.81012  5.62059  4.89141  5.01909  6.34107  2.80515  5.55791  3.43940  4.76927  5.62752  5.60009  5.87712  5.65283  4.71880  4.44341  0.20847  6.78336  5.59303   1109 V - - -
          2.68618  4.42225  2.77519  2.73123  3.46354  2.40513  3.72494  3.29354  2.67741  2.69355  4.24690  2.90347  2.73739  3.18146  2.89801  2.37887  2.77519  2.98518  4.58477  3.61503
          0.00877  5.13709  5.85944  0.61958  0.77255  0.48576  0.95510
    405   0.28048  4.90938  4.97796  4.92478  5.62726  3.69994  5.70914  5.08719  4.97131  4.82186  5.60045  4.50673  4.56611  5.11505  5.04740  2.44338  3.57716  4.25367  6.97991  5.90612   1110 A - - -
          2.68618  4.42225  2.77519  2.73123  3.46354  2.40513  3.72494  3.29354  2.67741  2.69355  4.24690  2.90347  2.73739  3.18146  2.89801  2.37887  2.77519  2.98518  4.58477  3.61503
          0.00877  5.13709  5.85944  0.61958  0.77255  0.48576  0.95510
    406   3.97800  5.13606  6.15150  5.72742  4.59782  5.73629  6.67115  0.87599  5.72079  2.76303  4.27996  5.91011  5.90594  6.01494  5.92488  5.21786  4.24205  0.85853  6.87277  5.62499   1111 v - - -
          2.68618  4.42225  2.77519  2.73123  3.46354  2.40513  3.72494  3.29354  2.67741  2.69355  4.24690  2.90347  2.73739  3.18146  2.89801  2.37887  2.77519  2.98518  4.58477  3.61503
          0.00877  5.13709  5.85944  0.61958  0.77255  0.48576  0.95510
    407   4.16284  6.23067  4.04432  3.11094  5.85988  4.49975  4.52045  5.19352  0.31909  4.52841  5.44923  4.05454  4.94584  3.66528  2.91467  4.10852  4.31800  4.86459  6.43931  5.35252   1112 K - - -
          2.68618  4.42225  2.77519  2.73123  3.46354  2.40513  3.72494  3.29354  2.67741  2.69355  4.24690  2.90347  2.73739  3.18146  2.89801  2.37887  2.77519  2.98518  4.58477  3.61503
          0.00877  5.13709  5.85944  0.61958  0.77255  0.48576  0.95510
    408   2.99986  4.49938  4.37350  3.78852  3.44476  4.09061  4.38575  1.78203  2.51865  2.25280  3.38675  4.03296  4.45921  3.91365  2.00976  3.37236  3.05020  1.80639  5.11787  3.92217   1113 i - - -
          2.68618  4.42225  2.77519  2.73123  3.46354  2.40513  3.72494  3.29354  2.67741  2.69355  4.24690  2.90347  2.73739  3.18146  2.89801  2.37887  2.77519  2.98518  4.58477  3.61503
          0.00877  5.13709  5.85944  0.61958  0.77255  0.48576  0.95510
    409   3.47649  4.80222  5.44851  4.84450  1.74482  4.70634  5.03120  1.44975  4.65009  1.41065  3.15401  4.86988  4.98921  4.71150  4.64067  4.03539  3.70220  2.10279  5.39142  3.67101   1114 l - - -
          2.68651  4.41401  2.77496  2.73123  3.46409  2.40531  3.72550  3.29409  2.67646  2.69410  4.24745  2.90331  2.73795  3.18201  2.89764  2.37856  2.77553  2.98573  4.58259  3.61558
          1.22562  1.05999  1.02176  1.19040  0.36255  0.48576  0.95510
    410   2.64549  5.14973  2.56384  2.24684  2.10981  3.55566  3.51195  3.60522  2.35515  3.43407  4.20353  2.68753  3.94852  2.58477  2.82079  2.75049  2.99413  3.29378  5.61216  4.23234   1119 f - - -
          2.68618  4.42225  2.77519  2.73123  3.46354  2.40513  3.72494  3.29354  2.67741  2.69355  4.24690  2.90347  2.73739  3.18146  2.89801  2.37887  2.77519  2.98518  4.58477  3.61503
          0.01367  4.69531  5.41766  0.61958  0.77255  1.25352  0.33617
    411   1.92931  5.00638  3.15090  2.59576  4.27894  2.79047  3.79821  3.11263  2.42306  3.29053  4.09328  3.11652  2.57128  2.93900  2.41056  2.54074  3.00270  3.36266  5.51716  4.17414   1120 a - - -
          2.68618  4.42225  2.77519  2.73123  3.46354  2.40513  3.72494  3.29354  2.67741  2.69355  4.24690  2.90347  2.73739  3.18146  2.89801  2.37887  2.77519  2.98518  4.58477  3.61503
          0.01367  4.69531  5.41766  0.61958  0.77255  1.25352  0.33617
    412   2.81851  5.23315  2.74392  2.34276  4.53444  1.53336  3.32998  3.99508  2.42549  3.51966  4.28999  2.91279  3.97733  2.90337  3.04807  2.62940  2.90339  3.60104  5.69081  3.53640   1121 g - - -
          2.68618  4.42225  2.77519  2.73123  3.46354  2.40513  3.72494  3.29354  2.67741  2.69355  4.24690  2.90347  2.73739  3.18146  2.89801  2.37887  2.77519  2.98518  4.58477  3.61503
          0.01367  4.69531  5.41766  0.61958  0.77255  0.34018  1.24354
    413   2.70313  5.36594  2.89968  2.35163  4.05467  3.33954  3.62124  3.75984  2.08263  2.60669  3.88821  2.86648  4.07625  2.97520  2.14626  2.08999  2.95416  3.74624  5.81027  4.41120   1122 k - - -
          2.68618  4.42225  2.77519  2.73123  3.46354  2.40513  3.72494  3.29354  2.67741  2.69355  4.24690  2.90347  2.73739  3.18146  2.89801  2.37887  2.77519  2.98518  4.58477  3.61503
          0.00946  5.06111  5.78346  0.61958  0.77255  0.37273  1.16748
    414   2.93735  5.43519  2.23738  2.34925  4.77477  3.25770  3.90037  3.63740  2.06929  3.51503  4.47755  3.09333  2.82570  2.99864  3.12987  1.84669  2.43681  3.82293  5.87124  4.46338   1123 s - - -
          2.68618  4.42225  2.77519  2.73123  3.46354  2.40513  3.72494  3.29354  2.67741  2.69355  4.24690  2.90347  2.73739  3.18146  2.89801  2.37887  2.77519  2.98518  4.58477  3.61503
          0.00877  5.13709  5.85944  0.61958  0.77255  0.48576  0.95510
    415   2.94568  5.45127  2.66860  2.31333  4.79310  3.43042  3.90579  4.27762  2.45541  3.75515  4.49332  3.18153  2.65305  1.85157  3.13758  1.77257  2.96239  3.84027  5.88547  3.83506   1124 s - - -
          2.68618  4.42225  2.77519  2.73123  3.46354  2.40513  3.72494  3.29354  2.67741  2.69355  4.24690  2.90347  2.73739  3.18146  2.89801  2.37887  2.77519  2.98518  4.58477  3.61503
          0.00877  5.13709  5.85944  0.61958  0.77255  0.48576  0.95510
    416   2.25544  5.69960  1.66446  1.25074  5.03026  3.78141  4.07492  4.52799  2.87907  3.99918  4.75598  3.06411  4.24745  2.98826  2.98830  2.94316  3.39944  4.08477  6.13133  4.69243   1125 e - - -
          2.68618  4.42225  2.77519  2.73123  3.46354  2.40513  3.72494  3.29354  2.67741  2.69355  4.24690  2.90347  2.73739  3.18146  2.89801  2.37887  2.77519  2.98518  4.58477  3.61503
          0.23600  5.13709  1.58794  0.61958  0.77255  0.48576  0.95510
    417   2.85808  4.42892  4.03574  2.53503  2.43998  3.58337  4.18807  2.61688  2.99571  1.95316  3.28299  3.77238  4.28150  3.04527  3.65011  2.91574  2.94178  2.25455  5.02957  2.62444   1126 l - - -
          2.68627  4.42181  2.77519  2.73133  3.46319  2.40522  3.72504  3.29363  2.67743  2.69336  4.24699  2.90356  2.73749  3.18156  2.89810  2.37872  2.77518  2.98528  4.58486  3.61455
          0.18117  2.00988  3.45149  0.67564  0.71097  0.26522  1.45688
    418   2.79165  5.41567  2.52555  2.62630  4.75208  3.28688  3.19805  3.19761  2.62884  3.71726  4.45874  2.84194  4.09583  1.93449  2.74338  2.12829  2.24076  3.80168  5.85360  4.44792   1129 q - - -
          2.68618  4.42225  2.77519  2.73123  3.46354  2.40513  3.72494  3.29354  2.67741  2.69355  4.24690  2.90347  2.73739  3.18146  2.89801  2.37887  2.77519  2.98518  4.58477  3.61503
          0.00897  5.11438  5.83672  0.61958  0.77255  0.55588  0.85230
    419   1.85905  5.41849  2.82080  1.66426  4.75598  2.88037  3.89010  3.51297  2.51881  3.72057  4.46125  3.07765  3.63046  2.84667  2.99225  2.43410  3.00816  3.60547  5.85577  4.44932   1130 e - - -
          2.68618  4.42225  2.77519  2.73123  3.46354  2.40513  3.72494  3.29354  2.67741  2.69355  4.24690  2.90347  2.73739  3.18146  2.89801  2.37887  2.77519  2.98518  4.58477  3.61503
          0.00897  5.11438  5.83672  0.61958  0.77255  0.44429  1.02522
    420   2.35433  5.43773  2.48450  1.75475  4.40540  3.71016  3.89758  4.26289  2.36713  3.51827  3.95180  3.17895  4.10363  2.86542  1.91782  2.46011  3.05500  3.82655  5.87238  4.46361   1131 e - - -
          2.68618  4.42225  2.77519  2.73123  3.46354  2.40513  3.72494  3.29354  2.67741  2.69355  4.24690  2.90347  2.73739  3.18146  2.89801  2.37887  2.77519  2.98518  4.58477  3.61503
          0.00877  5.13709  5.85944  0.61958  0.77255  0.48576  0.95510
    421   2.45912  4.88955  3.32490  2.99374  4.06510  3.85148  3.65882  2.74248  2.84126  1.69005  3.04462  2.79973  4.23654  2.58782  2.66006  3.07280  2.89863  2.81160  5.43931  4.16196   1132 l - - -
          2.68618  4.42225  2.77519  2.73123  3.46354  2.40513  3.72494  3.29354  2.67741  2.69355  4.24690  2.90347  2.73739  3.18146  2.89801  2.37887  2.77519  2.98518  4.58477  3.61503
          0.00877  5.13709  5.85944  0.61958  0.77255  0.48576  0.95510
    422   2.95738  4.73023  3.35318  2.30360  3.37997  3.91587  4.16155  2.09336  2.82403  2.25847  3.06342  3.61835  4.29677  3.46372  2.54392  3.15391  2.22078  2.56139  5.30504  4.06085   1133 i - - -
          2.68618  4.42225  2.77519  2.73123  3.46354  2.40513  3.72494  3.29354  2.67741  2.69355  4.24690  2.90347  2.73739  3.18146  2.89801  2.37887  2.77519  2.98518  4.58477  3.61503
          0.00877  5.13709  5.85944  0.61958  0.77255  0.48576  0.95510
    423   2.43467  5.44831  2.87537  2.11143  4.79407  3.02972  3.89606  4.28057  1.90261  3.75385  4.48886  2.57087  4.10245  2.51717  2.65754  2.31809  2.55135  3.83933  5.88050  4.46904   1134 k - - -
          2.68618  4.42225  2.77519  2.73123  3.46354  2.40513  3.72494  3.29354  2.67741  2.69355  4.24690  2.90347  2.73739  3.18146  2.89801  2.37887  2.77519  2.98518  4.58477  3.61503
          0.00877  5.13709  5.85944  0.61958  0.77255  0.48576  0.95510
    424   2.53415  5.44607  2.04790  1.69646  4.79037  3.70968  3.89764  4.27584  2.45601  3.55871  4.48707  3.17736  4.10379  2.47648  2.56351  2.31497  2.98915  3.54427  5.87908  4.46848   1135 e - - -
          2.68618  4.42225  2.77519  2.73123  3.46354  2.40513  3.72494  3.29354  2.67741  2.69355  4.24690  2.90347  2.73739  3.18146  2.89801  2.37887  2.77519  2.98518  4.58477  3.61503
          0.00877  5.13709  5.85944  0.61958  0.77255  0.48576  0.95510
    425   4.36608  3.93153  5.88235  5.73364  0.23329  4.99866  4.83846  4.14963  5.54932  3.50118  4.87033  5.28797  5.54418  5.46993  5.44742  4.60010  4.75299  4.10211  4.96446  3.27269   1136 F - - -
          2.68618  4.42225  2.77519  2.73123  3.46354  2.40513  3.72494  3.29354  2.67741  2.69355  4.24690  2.90347  2.73739  3.18146  2.89801  2.37887  2.77519  2.98518  4.58477  3.61503
          0.03168  5.13709  3.67651  0.61958  0.77255  0.48576  0.95510
    426   2.58513  3.47318  3.43692  2.69797  4.19585  3.80298  3.73026  3.36816  2.38022  2.71361  4.07623  3.37611  4.19035  2.60940  2.17953  2.84837  2.82833  2.90723  2.30123  4.22110   1137 r - - -
          2.68618  4.42225  2.77519  2.73123  3.46354  2.40513  3.72494  3.29354  2.67741  2.69355  4.24690  2.90347  2.73739  3.18146  2.89801  2.37887  2.77519  2.98518  4.58477  3.61503
          0.00897  5.11438  5.83672  0.61958  0.77255  0.55588  0.85230
    427   2.92955  5.43893  2.91441  2.62161  4.78453  3.01935  2.95450  4.26981  2.11652  3.74371  4.47980  2.46165  4.09562  2.05878  2.04673  2.37731  3.16047  3.56509  5.87058  4.46079   1138 r - - -
          2.68618  4.42225  2.77519  2.73123  3.46354  2.40513  3.72494  3.29354  2.67741  2.69355  4.24690  2.90347  2.73739  3.18146  2.89801  2.37887  2.77519  2.98518  4.58477  3.61503
          0.00897  5.11438  5.83672  0.61958  0.77255  0.55588  0.85230
    428   4.76249  6.62589  3.86386  0.12161  6.26812  4.65864  5.54599  6.10255  4.67985  5.51210  6.60080  4.48089  5.34335  4.84532  5.11176  4.69707  5.12197  5.69479  7.10111  6.12242   1139 E - - -
          2.68605  4.42125  2.77526  2.73129  3.46360  2.40519  3.72501  3.29360  2.67728  2.69361  4.24696  2.90353  2.73746  3.18122  2.89807  2.37893  2.77526  2.98499  4.58483  3.61509
          0.03723  3.39235  5.83672  1.18701  0.36403  0.44429  1.02522
    429   1.74923  4.91208  5.66305  5.14116  4.21835  5.09137  5.64327  1.77492  5.02889  2.16505  4.04255  5.24178  5.37862  5.23492  5.13925  4.46794  3.90479  0.88182  6.07590  4.87652   1145 v - - -
          2.68618  4.42225  2.77519  2.73123  3.46354  2.40513  3.72494  3.29354  2.67741  2.69355  4.24690  2.90347  2.73739  3.18146  2.89801  2.37887  2.77519  2.98518  4.58477  3.61503
          0.00877  5.13709  5.85944  0.61958  0.77255  0.48576  0.95510
    430   2.13388  5.40076  3.06586  2.01440  4.00829  3.71654  3.90567  4.20014  2.64801  2.71516  4.44638  2.71904  4.10959  2.57330  2.56511  2.12701  2.59899  3.78132  5.84478  4.13464   1146 e - - -
          2.68618  4.42225  2.77519  2.73123  3.46354  2.40513  3.72494  3.29354  2.67741  2.69355  4.24690  2.90347  2.73739  3.18146  2.89801  2.37887  2.77519  2.98518  4.58477  3.61503
          0.00877  5.13709  5.85944  0.61958  0.77255  0.48576  0.95510
    431   3.35368  4.68964  5.28803  4.69610  3.68937  4.59448  4.95551  1.26587  4.51425  1.34753  2.36020  3.52224  4.91070  4.63882  4.54746  3.92121  3.58674  2.04976  5.39712  4.24472   1147 i - - -
          2.68618  4.42225  2.77519  2.73123  3.46354  2.40513  3.72494  3.29354  2.67741  2.69355  4.24690  2.90347  2.73739  3.18146  2.89801  2.37887  2.77519  2.98518  4.58477  3.61503
          0.00877  5.13709  5.85944  0.61958  0.77255  0.48576  0.95510
    432   4.15923  5.40078  6.05158  5.46341  3.30976  5.44642  5.58618  2.97500  5.29501  0.72306  1.38248  5.57810  5.52952  5.16947  5.22583  4.81258  4.35914  3.25547  3.05049  4.53017   1148 l - - -
          2.68618  4.42225  2.77519  2.73123  3.46354  2.40513  3.72494  3.29354  2.67741  2.69355  4.24690  2.90347  2.73739  3.18146  2.89801  2.37887  2.77519  2.98518  4.58477  3.61503
          0.00877  5.13709  5.85944  0.61958  0.77255  0.48576  0.95510
    433   2.40291  5.42246  3.20344  2.51832  4.75707  3.71962  3.21845  4.23356  1.99756  3.44698  4.46645  3.19185  4.11242  2.61604  2.61278  1.51855  2.95573  3.56901  5.86026  4.45886   1149 s - - -
          2.68618  4.42225  2.77519  2.73123  3.46354  2.40513  3.72494  3.29354  2.67741  2.69355  4.24690  2.90347  2.73739  3.18146  2.89801  2.37887  2.77519  2.98518  4.58477  3.61503
          0.00877  5.13709  5.85944  0.61958  0.77255  0.48576  0.95510
    434   2.99488  4.18833  3.28326  2.71822  4.37184  3.24607  3.94222  4.21758  1.48931  3.71713  4.47746  2.71700  4.16118  3.04913  1.58267  2.60626  3.22301  3.81075  5.86046  4.48421   1150 k - - -
          2.68618  4.42225  2.77519  2.73123  3.46354  2.40513  3.72494  3.29354  2.67741  2.69355  4.24690  2.90347  2.73739  3.18146  2.89801  2.37887  2.77519  2.98518  4.58477  3.61503
          0.00877  5.13709  5.85944  0.61958  0.77255  0.48576  0.95510
    435   3.09445  4.61184  5.16340  4.56093  3.24352  3.68046  4.79397  2.60131  4.37155  0.84832  2.99446  4.59723  4.78294  4.49023  4.39934  3.77336  3.48535  1.75076  5.24911  4.09801   1151 l - - -
          2.68618  4.42225  2.77519  2.73123  3.46354  2.40513  3.72494  3.29354  2.67741  2.69355  4.24690  2.90347  2.73739  3.18146  2.89801  2.37887  2.77519  2.98518  4.58477  3.61503
          0.03168  5.13709  3.67651  0.61958  0.77255  0.48576  0.95510
    436   2.94993  5.44133  2.76408  2.64521  4.24805  3.72021  2.17200  4.26332  2.33944  3.74179  4.48414  3.07203  4.11345  2.39033  1.54974  2.79754  3.03891  3.83152  5.87095  4.47000   1152 r - - -
          2.68618  4.42225  2.77519  2.73123  3.46354  2.40513  3.72494  3.29354  2.67741  2.69355  4.24690  2.90347  2.73739  3.18146  2.89801  2.37887  2.77519  2.98518  4.58477  3.61503
          0.00897  5.11438  5.83672  0.61958  0.77255  0.44429  1.02522
    437   5.22768  6.52214  5.24345  5.21578  5.04630  5.10299  0.08270  6.19934  5.11757  5.43825  6.67384  5.53138  5.74151  5.64094  5.22713  5.34990  5.62001  5.89109  6.38366  4.99581   1153 H - - -
          2.68618  4.42225  2.77519  2.73123  3.46354  2.40513  3.72494  3.29354  2.67741  2.69355  4.24690  2.90347  2.73739  3.18146  2.89801  2.37887  2.77519  2.98518  4.58477  3.61503
          0.00877  5.13709  5.85944  0.61958  0.77255  0.48576  0.95510
    438   3.36533  5.86049  2.80670  2.48394  5.18299  3.88286  3.24993  4.66363  2.23865  4.14347  4.94029  3.34575  0.85530  3.35077  3.46381  3.29467  3.61252  4.24750  6.27838  4.86003   1154 p - - -
          2.68618  4.42225  2.77519  2.73123  3.46354  2.40513  3.72494  3.29354  2.67741  2.69355  4.24690  2.90347  2.73739  3.18146  2.89801  2.37887  2.77519  2.98518  4.58477  3.61503
          0.00877  5.13709  5.85944  0.61958  0.77255  0.48576  0.95510
    439   3.45669  5.51224  3.49741  3.52705  5.51708  3.92186  5.06198  5.33302  4.12600  4.90483  5.78066  0.31868  4.70139  4.33272  4.52029  3.02243  3.95361  4.65122  6.81972  5.42241   1155 N - - -
          2.68618  4.42225  2.77519  2.73123  3.46354  2.40513  3.72494  3.29354  2.67741  2.69355  4.24690  2.90347  2.73739  3.18146  2.89801  2.37887  2.77519  2.98518  4.58477  3.61503
          0.00877  5.13709  5.85944  0.61958  0.77255  0.48576  0.95510
    440   3.97054  5.13617  6.12633  5.68238  4.48882  5.68732  6.51737  1.37706  5.65750  2.19152  4.18825  5.85618  5.85365  5.90089  5.82701  5.15100  4.22967  0.62769  6.71804  5.51213   1156 V - - -
          2.68618  4.42225  2.77519  2.73123  3.46354  2.40513  3.72494  3.29354  2.67741  2.69355  4.24690  2.90347  2.73739  3.18146  2.89801  2.37887  2.77519  2.98518  4.58477  3.61503
          0.00877  5.13709  5.85944  0.61958  0.77255  0.48576  0.95510
    441   3.61618  4.88503  5.62842  5.08403  4.05964  5.01467  5.49162  1.99577  4.94918  1.94056  3.12874  5.16436  5.29332  5.11365  5.02275  4.37667  2.79735  0.71568  5.89754  4.72531   1157 v - - -
          2.68618  4.42225  2.77519  2.73123  3.46354  2.40513  3.72494  3.29354  2.67741  2.69355  4.24690  2.90347  2.73739  3.18146  2.89801  2.37887  2.77519  2.98518  4.58477  3.61503
          0.00877  5.13709  5.85944  0.61958  0.77255  0.48576  0.95510
    442   2.02947  5.21959  3.33147  2.77019  3.92271  3.77759  3.96899  3.90431  1.93783  1.95631  4.28556  3.29369  4.16698  2.20879  2.65493  2.72332  3.19230  3.56386  5.70434  4.36040   1158 k - - -
          2.68660  4.42268  2.77562  2.73138  3.46396  2.40555  3.72537  3.29253  2.67783  2.69161  4.24732  2.90389  2.73782  3.18146  2.89843  2.37814  2.77534  2.98526  4.58345  3.61479
          0.04743  3.13565  5.85944  2.61648  0.07587  0.48576  0.95510
    443   4.90449  5.99918  5.97150  5.86591  0.25208  5.50591  4.60426  4.04355  5.66176  2.85291  4.62046  5.35217  5.82785  5.44125  5.51286  5.05647  5.16673  4.17239  4.67715  2.95479   1183 F - - -
          2.68618  4.42225  2.77519  2.73123  3.46354  2.40513  3.72494  3.29354  2.67741  2.69355  4.24690  2.90347  2.73739  3.18146  2.89801  2.37887  2.77519  2.98518  4.58477  3.61503
          0.00877  5.13709  5.85944  0.61958  0.77255  0.48576  0.95510
    444   3.32450  4.66625  5.28076  4.67806  3.59197  4.54151  4.87822  1.72766  4.48254  1.77655  1.93528  4.69792  4.85689  4.58305  4.49197  3.86481  3.55430  1.93732  5.29902  1.86542   1184 i - - -
          2.68618  4.42225  2.77519  2.73123  3.46354  2.40513  3.72494  3.29354  2.67741  2.69355  4.24690  2.90347  2.73739  3.18146  2.89801  2.37887  2.77519  2.98518  4.58477  3.61503
          0.00877  5.13709  5.85944  0.61958  0.77255  0.48576  0.95510
    445   3.10932  5.32517  4.80083  4.83945  5.94644  0.18705  5.88897  5.55108  5.15231  5.21230  6.05794  4.73979  4.88642  5.31477  5.26758  3.64887  4.02509  4.72014  7.09597  6.14936   1185 G - - -
          2.68618  4.42225  2.77519  2.73123  3.46354  2.40513  3.72494  3.29354  2.67741  2.69355  4.24690  2.90347  2.73739  3.18146  2.89801  2.37887  2.77519  2.98518  4.58477  3.61503
          0.00877  5.13709  5.85944  0.61958  0.77255  0.48576  0.95510
    446   0.80612  4.90334  5.39454  4.92367  4.31933  4.66594  5.53018  2.05661  4.81540  2.98644  4.15991  4.97547  5.14884  5.04780  4.96902  4.07626  3.81098  1.46643  6.12090  4.91980   1186 a - - -
          2.68618  4.42225  2.77519  2.73123  3.46354  2.40513  3.72494  3.29354  2.67741  2.69355  4.24690  2.90347  2.73739  3.18146  2.89801  2.37887  2.77519  2.98518  4.58477  3.61503
          0.00877  5.13709  5.85944  0.61958  0.77255  0.48576  0.95510
    447   2.87038  1.80748  4.73686  4.17515  3.66714  4.05569  4.57141  2.94705  4.01825  2.75244  3.68089  3.77621  4.51049  4.20733  4.12801  2.89304  3.11685  1.06109  5.18797  3.64277   1187 v - - -
          2.68618  4.42225  2.77519  2.73123  3.46354  2.40513  3.72494  3.29354  2.67741  2.69355  4.24690  2.90347  2.73739  3.18146  2.89801  2.37887  2.77519  2.98518  4.58477  3.61503
          0.14449  5.13709  2.05058  0.61958  0.77255  0.48576  0.95510
    448   2.82207  4.01568  3.61958  3.05483  3.88017  3.83099  4.06821  2.90194  2.22116  2.66024  2.94421  3.50105  3.21305  3.34024  2.91680  3.06330  1.49439  3.00806  5.29093  4.03607   1188 t - - -
          2.68618  4.42225  2.77519  2.73123  3.46354  2.40513  3.72494  3.29354  2.67741  2.69355  4.24690  2.90347  2.73739  3.18146  2.89801  2.37887  2.77519  2.98518  4.58477  3.61503
          0.01003  5.00264  5.72498  0.61958  0.77255  0.31951  1.29647
    449   2.93661  5.44341  1.90992  2.40647  4.78705  2.85653  3.89749  3.28618  1.92151  3.57943  4.48456  3.17817  4.10386  2.46435  2.48347  2.49190  2.99600  3.83330  5.87674  4.46693   1189 d - - -
          2.68618  4.42225  2.77519  2.73123  3.46354  2.40513  3.72494  3.29354  2.67741  2.69355  4.24690  2.90347  2.73739  3.18146  2.89801  2.37887  2.77519  2.98518  4.58477  3.61503
          0.00877  5.13709  5.85944  0.61958  0.77255  0.48576  0.95510
    450   2.86569  5.46232  2.82205  2.03431  4.80423  2.28248  3.91696  4.28888  2.65959  3.76727  4.50692  2.76454  1.97935  3.01603  2.79279  2.40182  2.75845  3.85192  5.89860  4.48726   1190 p - - -
          2.68618  4.42225  2.77519  2.73123  3.46354  2.40513  3.72494  3.29354  2.67741  2.69355  4.24690  2.90347  2.73739  3.18146  2.89801  2.37887  2.77519  2.98518  4.58477  3.61503
          0.02346  5.13709  4.05638  0.61958  0.77255  0.48576  0.95510
    451   2.84481  5.24119  3.27539  2.60309  4.51169  3.74410  3.94153  3.72071  2.62570  3.35543  3.84624  2.90135  1.35725  2.53377  3.18796  2.66162  2.71128  3.42468  5.72202  4.36239   1191 p - - -
          2.68618  4.42225  2.77519  2.73123  3.46354  2.40513  3.72494  3.29354  2.67741  2.69355  4.24690  2.90347  2.73739  3.18146  2.89801  2.37887  2.77519  2.98518  4.58477  3.61503
          0.00890  5.12253  5.84487  0.61958  0.77255  0.53146  0.88611
    452   2.92847  5.42206  2.77178  2.56092  4.76002  2.20208  3.33101  3.91031  2.42687  3.19125  4.07923  2.34967  3.00241  2.61945  2.30506  2.89406  3.06673  3.05882  5.85900  4.45242   1192 g - - -
          2.68618  4.42225  2.77519  2.73123  3.46354  2.40513  3.72494  3.29354  2.67741  2.69355  4.24690  2.90347  2.73739  3.18146  2.89801  2.37887  2.77519  2.98518  4.58477  3.61503
          0.00890  5.12253  5.84487  0.61958  0.77255  0.53146  0.88611
    453   2.75475  4.38185  4.73693  4.13485  3.21491  2.09178  4.43962  2.81643  3.96134  1.30660  2.22874  4.21323  4.48490  4.12939  4.03966  3.16917  3.20589  2.63001  4.14587  3.31946   1193 l - - -
          2.68607  4.42061  2.77568  2.73160  3.46423  2.40519  3.72534  3.29348  2.67794  2.69275  4.24576  2.90346  2.73727  3.18127  2.89812  2.37872  2.77448  2.98546  4.58546  3.61572
          0.35086  1.22750  5.84487  1.56896  0.23352  0.45821  1.00080
    454   1.76438  1.93297  4.65773  4.07346  3.58117  4.09677  4.48738  2.70557  3.92617  2.66314  2.44596  4.19181  4.49703  4.11804  4.05028  2.08508  3.24235  2.21126  5.10288  3.91835   1215 a - - -
          2.68618  4.42225  2.77519  2.73123  3.46354  2.40513  3.72494  3.29354  2.67741  2.69355  4.24690  2.90347  2.73739  3.18146  2.89801  2.37887  2.77519  2.98518  4.58477  3.61503
          0.00877  5.13709  5.85944  0.61958  0.77255  0.48576  0.95510
    455   3.60931  4.88046  5.59854  5.05826  4.10178  5.01181  5.50045  0.88935  4.93029  2.33161  3.51153  5.15175  5.29642  5.11282  5.02133  4.37422  1.84904  1.72536  5.92946  4.74652   1216 i - - -
          2.68618  4.42225  2.77519  2.73123  3.46354  2.40513  3.72494  3.29354  2.67741  2.69355  4.24690  2.90347  2.73739  3.18146  2.89801  2.37887  2.77519  2.98518  4.58477  3.61503
          0.00877  5.13709  5.85944  0.61958  0.77255  0.48576  0.95510
    456   3.97197  5.13538  6.13171  5.69809  4.54607  5.70489  6.58631  1.54106  5.67952  2.56232  4.23904  5.87627  5.87698  5.95217  5.86809  5.17731  4.23428  0.49562  6.79433  5.56364   1217 V - - -
          2.68618  4.42225  2.77519  2.73123  3.46354  2.40513  3.72494  3.29354  2.67741  2.69355  4.24690  2.90347  2.73739  3.18146  2.89801  2.37887  2.77519  2.98518  4.58477  3.61503
          0.00877  5.13709  5.85944  0.61958  0.77255  0.48576  0.95510
    457   2.63360  4.70749  4.50183  4.00214  4.18393  3.89189  4.74691  3.37393  3.91266  3.23549  3.58320  4.14551  4.49241  4.17304  4.15908  2.76148  0.71817  2.29900  5.66946  4.47538   1218 t - - -
          2.68618  4.42225  2.77519  2.73123  3.46354  2.40513  3.72494  3.29354  2.67741  2.69355  4.24690  2.90347  2.73739  3.18146  2.89801  2.37887  2.77519  2.98518  4.58477  3.61503
          0.00877  5.13709  5.85944  0.61958  0.77255  0.48576  0.95510
    458   3.84822  6.43045  2.91951  0.40142  5.76627  4.02192  4.53120  5.28917  2.95746  4.71189  5.60286  3.47741  4.65719  3.34512  3.80846  3.70384  4.12880  4.85571  6.80120  5.33760   1219 E - - -
          2.68618  4.42225  2.77519  2.73123  3.46354  2.40513  3.72494  3.29354  2.67741  2.69355  4.24690  2.90347  2.73739  3.18146  2.89801  2.37887  2.77519  2.98518  4.58477  3.61503
          0.00877  5.13709  5.85944  0.61958  0.77255  0.48576  0.95510
    459   4.29879  4.32763  5.72677  5.40444  1.39022  5.19511  4.35271  3.86139  5.19190  1.82173  4.45777  4.99017  5.48134  5.05039  5.09461  4.55533  4.51513  3.80314  4.47417  0.86885   1220 y - - -
          2.68618  4.42225  2.77519  2.73123  3.46354  2.40513  3.72494  3.29354  2.67741  2.69355  4.24690  2.90347  2.73739  3.18146  2.89801  2.37887  2.77519  2.98518  4.58477  3.61503
          0.00877  5.13709  5.85944  0.61958  0.77255  0.48576  0.95510
    460   2.83012  4.00005  4.82324  4.21772  3.48018  4.15298  4.06735  2.71005  4.03121  1.37312  1.51415  3.66383  4.51652  4.18868  4.08853  3.45905  3.22988  2.19861  5.01496  3.83690   1221 l - - -
          2.68618  4.42225  2.77519  2.73123  3.46354  2.40513  3.72494  3.29354  2.67741  2.69355  4.24690  2.90347  2.73739  3.18146  2.89801  2.37887  2.77519  2.98518  4.58477  3.61503
          0.00877  5.13709  5.85944  0.61958  0.77255  0.48576  0.95510
    461   2.75368  5.20323  3.31223  2.33759  4.45887  3.76462  3.96426  3.88489  2.63020  3.15875  4.26981  3.28181  1.68577  2.80151  2.92747  2.61370  3.07792  2.10166  5.69377  4.34649   1222 p - - -
          2.68618  4.42225  2.77519  2.73123  3.46354  2.40513  3.72494  3.29354  2.67741  2.69355  4.24690  2.90347  2.73739  3.18146  2.89801  2.37887  2.77519  2.98518  4.58477  3.61503
          0.00877  5.13709  5.85944  0.61958  0.77255  0.48576  0.95510
    462   2.94322  5.43982  2.73141  2.55665  4.78031  1.98734  3.90336  4.26172  2.37425  3.48255  3.91602  2.22033  4.11027  2.89181  1.85452  2.90771  3.01186  3.82811  5.87423  4.46791   1223 r - - -
          2.68618  4.42225  2.77519  2.73123  3.46354  2.40513  3.72494  3.29354  2.67741  2.69355  4.24690  2.90347  2.73739  3.18146  2.89801  2.37887  2.77519  2.98518  4.58477  3.61503
          0.00877  5.13709  5.85944  0.61958  0.77255  0.48576  0.95510
    463   3.11568  4.87407  4.16153  3.76411  3.11084  0.63594  4.59556  3.62555  3.74231  3.31729  3.20882  3.48406  4.52949  4.03771  4.03269  3.33954  3.46946  3.35903  5.51125  4.14018   1224 G - - -
          2.68618  4.42225  2.77519  2.73123  3.46354  2.40513  3.72494  3.29354  2.67741  2.69355  4.24690  2.90347  2.73739  3.18146  2.89801  2.37887  2.77519  2.98518  4.58477  3.61503
          0.00877  5.13709  5.85944  0.61958  0.77255  0.48576  0.95510
    464   2.80450  5.32689  2.49480  2.97445  5.02042  3.04697  4.30453  4.49424  3.13755  4.03294  4.80490  3.23437  4.30661  3.44249  3.62272  0.91739  2.17494  4.00861  6.19997  4.82757   1225 s - - -
          2.68618  4.42225  2.77519  2.73123  3.46354  2.40513  3.72494  3.29354  2.67741  2.69355  4.24690  2.90347  2.73739  3.18146  2.89801  2.37887  2.77519  2.98518  4.58477  3.61503
          0.00877  5.13709  5.85944  0.61958  0.77255  0.48576  0.95510
    465   4.51785  5.67207  6.47137  5.92256  3.73956  5.99456  6.31211  2.61340  5.78666  0.29537  3.46033  6.19543  5.89470  5.55466  5.69063  5.45515  4.71976  2.68349  6.10019  5.19831   1226 L - - -
          2.68604  4.42237  2.77532  2.73135  3.46366  2.40525  3.72507  3.29271  2.67753  2.69341  4.24702  2.90327  2.73752  3.18159  2.89813  2.37899  2.77475  2.98531  4.58489  3.61515
          0.04725  3.13963  5.85944  1.52591  0.24516  0.48576  0.95510
    466   2.97535  5.17274  3.38035  2.81593  3.00452  3.59357  3.69704  3.83106  2.23742  2.99033  4.24342  3.33107  4.18873  2.68607  1.56858  2.81817  3.20405  3.50846  5.66168  2.37121   1234 r - - -
          2.68618  4.42225  2.77519  2.73123  3.46354  2.40513  3.72494  3.29354  2.67741  2.69355  4.24690  2.90347  2.73739  3.18146  2.89801  2.37887  2.77519  2.98518  4.58477  3.61503
          0.00877  5.13709  5.85944  0.61958  0.77255  0.48576  0.95510
    467   2.93491  5.44470  2.77653  2.43150  4.78952  3.70872  2.50593  4.27520  2.05615  3.74980  4.07490  2.87169  3.40165  2.35947  2.07509  2.49633  3.16603  3.46329  5.87747  3.61309   1235 k - - -
          2.68618  4.42225  2.77519  2.73123  3.46354  2.40513  3.72494  3.29354  2.67741  2.69355  4.24690  2.90347  2.73739  3.18146  2.89801  2.37887  2.77519  2.98518  4.58477  3.61503
          0.00877  5.13709  5.85944  0.61958  0.77255  0.48576  0.95510
    468   2.50309  4.38575  4.92354  4.31381  1.97636  4.17089  4.05896  2.52729  4.10853  1.68002  3.49193  4.31585  4.53278  4.24453  4.13094  3.48105  3.23858  1.95944  4.97889  2.05314   1236 l - - -
          2.68618  4.42225  2.77519  2.73123  3.46354  2.40513  3.72494  3.29354  2.67741  2.69355  4.24690  2.90347  2.73739  3.18146  2.89801  2.37887  2.77519  2.98518  4.58477  3.61503
          0.00877  5.13709  5.85944  0.61958  0.77255  0.48576  0.95510
    469   4.34747  5.52234  6.34699  5.77434  3.74162  5.81322  6.13057  2.02249  5.65718  0.49750  2.64869  5.99252  5.77637  5.46073  5.57150  5.22868  4.54849  2.33580  6.03230  5.11835   1237 L - - -
          2.68618  4.42225  2.77519  2.73123  3.46354  2.40513  3.72494  3.29354  2.67741  2.69355  4.24690  2.90347  2.73739  3.18146  2.89801  2.37887  2.77519  2.98518  4.58477  3.61503
          0.00877  5.13709  5.85944  0.61958  0.77255  0.48576  0.95510
    470   2.94854  4.96379  3.27589  2.92297  3.86989  3.82650  2.01922  2.96328  2.70405  2.12126  4.04876  3.24542  4.21312  2.19097  3.14385  3.04167  2.69584  2.59243  5.50071  4.20722   1238 h - - -
          2.68618  4.42225  2.77519  2.73123  3.46354  2.40513  3.72494  3.29354  2.67741  2.69355  4.24690  2.90347  2.73739  3.18146  2.89801  2.37887  2.77519  2.98518  4.58477  3.61503
          0.00877  5.13709  5.85944  0.61958  0.77255  0.48576  0.95510
    471   2.95298  5.37946  3.23736  2.59368  3.63779  3.73724  3.92151  4.15735  1.59509  3.37503  3.96083  2.80548  4.12886  3.02952  1.82749  2.16590  3.01724  3.75485  5.82703  4.44127   1239 k - - -
          2.68618  4.42225  2.77519  2.73123  3.46354  2.40513  3.72494  3.29354  2.67741  2.69355  4.24690  2.90347  2.73739  3.18146  2.89801  2.37887  2.77519  2.98518  4.58477  3.61503
          0.00877  5.13709  5.85944  0.61958  0.77255  0.48576  0.95510
    472   2.93602  5.42116  3.19487  2.42732  4.75591  3.71360  3.52454  3.46107  1.67686  3.05965  4.46461  2.41213  2.72113  2.82973  2.70417  2.37858  2.90024  3.49017  5.85990  4.45568   1240 k - - -
          2.68608  4.42247  2.77541  2.73115  3.46375  2.40507  3.72516  3.29375  2.67755  2.69350  4.24711  2.90368  2.73761  3.18109  2.89670  2.37894  2.77541  2.98540  4.58498  3.61498
          0.65418  1.05887  2.01525  0.32786  1.27462  0.48576  0.95510
    473   2.87573  5.37643  2.22933  2.57191  4.71743  2.86940  3.83811  4.20043  2.06146  3.67990  3.88640  2.39089  2.48086  2.81363  2.55071  2.75323  3.02363  3.24438  5.81148  4.40313   1243 k - - -
          2.68618  4.42225  2.77519  2.73123  3.46354  2.40513  3.72494  3.29354  2.67741  2.69355  4.24690  2.90347  2.73739  3.18146  2.89801  2.37887  2.77519  2.98518  4.58477  3.61503
          0.01009  4.99733  5.71968  0.61958  0.77255  0.31556  1.30705
    474   2.73407  4.77446  3.18914  2.38511  4.78589  2.51711  3.57960  4.26971  2.00218  3.74639  4.48376  2.86459  4.10537  2.38952  1.84291  2.46262  3.16896  3.83226  5.87549  4.06144   1244 r - - -
          2.68618  4.42225  2.77519  2.73123  3.46354  2.40513  3.72494  3.29354  2.67741  2.69355  4.24690  2.90347  2.73739  3.18146  2.89801  2.37887  2.77519  2.98518  4.58477  3.61503
          0.00877  5.13709  5.85944  0.61958  0.77255  0.48576  0.95510
    475   2.73579  4.64140  3.19476  2.54137  4.75267  3.49539  2.69139  4.23075  2.03941  2.58757  4.46244  2.61607  2.90965  2.44841  2.62826  2.54108  2.87519  3.44984  5.85823  4.45422   1245 k - - -
          2.68618  4.42225  2.77519  2.73123  3.46354  2.40513  3.72494  3.29354  2.67741  2.69355  4.24690  2.90347  2.73739  3.18146  2.89801  2.37887  2.77519  2.98518  4.58477  3.61503
          0.00877  5.13709  5.85944  0.61958  0.77255  0.48576  0.95510
    476   3.57843  4.90933  5.46373  4.86856  2.66148  4.79987  5.10958  2.37636  4.69069  0.58983  3.47857  4.93845  5.06688  4.75029  4.70412  3.19073  3.80358  2.67042  5.45306  4.32665   1246 L - - -
          2.68618  4.42225  2.77519  2.73123  3.46354  2.40513  3.72494  3.29354  2.67741  2.69355  4.24690  2.90347  2.73739  3.18146  2.89801  2.37887  2.77519  2.98518  4.58477  3.61503
          0.00877  5.13709  5.85944  0.61958  0.77255  0.48576  0.95510
    477   2.69363  5.43965  1.34606  2.56636  4.77702  3.71527  3.29189  4.25825  2.40523  3.74162  4.01307  3.18520  3.13176  2.81930  3.13987  2.32114  2.94417  3.82626  5.87663  4.46917   1247 d - - -
          2.68618  4.42225  2.77519  2.73123  3.46354  2.40513  3.72494  3.29354  2.67741  2.69355  4.24690  2.90347  2.73739  3.18146  2.89801  2.37887  2.77519  2.98518  4.58477  3.61503
          0.00877  5.13709  5.85944  0.61958  0.77255  0.48576  0.95510
    478   2.95528  4.79537  3.66716  2.43744  3.20338  3.88860  4.12505  2.71630  2.90179  1.91825  3.89174  3.55302  3.00310  3.06222  2.14989  3.11938  2.64672  3.08053  3.16820  4.10302   1248 l - - -
          2.68618  4.42225  2.77519  2.73123  3.46354  2.40513  3.72494  3.29354  2.67741  2.69355  4.24690  2.90347  2.73739  3.18146  2.89801  2.37887  2.77519  2.98518  4.58477  3.61503
          0.00877  5.13709  5.85944  0.61958  0.77255  0.48576  0.95510
    479   2.66657  3.93217  3.22212  2.49758  4.77149  3.73317  3.60767  4.24534  1.81296  3.73158  4.47801  3.20562  2.88336  2.73092  1.57167  2.75551  3.05030  3.82080  5.86688  4.47053   1249 r - - -
          2.68618  4.42225  2.77519  2.73123  3.46354  2.40513  3.72494  3.29354  2.67741  2.69355  4.24690  2.90347  2.73739  3.18146  2.89801  2.37887  2.77519  2.98518  4.58477  3.61503
          0.00877  5.13709  5.85944  0.61958  0.77255  0.48576  0.95510
    480   2.84985  5.18269  3.14399  2.76171  4.43232  3.76506  3.65608  3.64375  1.68419  2.50803  3.78373  3.28589  4.15530  2.96815  2.02445  2.88416  2.67100  2.84782  5.67694  3.49310   1250 k - - -
          2.68618  4.42225  2.77519  2.73123  3.46354  2.40513  3.72494  3.29354  2.67741  2.69355  4.24690  2.90347  2.73739  3.18146  2.89801  2.37887  2.77519  2.98518  4.58477  3.61503
          0.00877  5.13709  5.85944  0.61958  0.77255  0.48576  0.95510
    481   2.08788  5.14022  3.37401  2.81246  4.37669  3.79206  3.99032  3.40481  2.28451  2.79808  4.21273  3.32751  4.18057  2.80097  1.62439  2.59756  3.18943  2.65942  5.64238  4.31499   1251 r - - -
          2.68618  4.42225  2.77519  2.73123  3.46354  2.40513  3.72494  3.29354  2.67741  2.69355  4.24690  2.90347  2.73739  3.18146  2.89801  2.37887  2.77519  2.98518  4.58477  3.61503
          0.00877  5.13709  5.85944  0.61958  0.77255  0.48576  0.95510
    482   3.52536  4.85134  5.46400  4.86076  3.00345  4.75663  5.08390  1.60629  4.67451  0.93405  3.16423  4.91022  5.02804  3.48538  4.67399  4.08589  3.74959  2.04412  5.43758  4.33455   1252 l - - -
          2.68618  4.42225  2.77519  2.73123  3.46354  2.40513  3.72494  3.29354  2.67741  2.69355  4.24690  2.90347  2.73739  3.18146  2.89801  2.37887  2.77519  2.98518  4.58477  3.61503
          0.00877  5.13709  5.85944  0.61958  0.77255  0.48576  0.95510
    483   2.93594  5.39851  3.05523  2.56550  4.72399  3.20549  3.59827  2.51450  2.08862  3.22464  3.66780  2.90041  4.11025  2.51319  2.12405  2.27199  2.83050  3.77859  5.84303  4.44438   1253 k - - -
          2.68618  4.42225  2.77519  2.73123  3.46354  2.40513  3.72494  3.29354  2.67741  2.69355  4.24690  2.90347  2.73739  3.18146  2.89801  2.37887  2.77519  2.98518  4.58477  3.61503
          0.00877  5.13709  5.85944  0.61958  0.77255  0.48576  0.95510
    484   3.15281  4.51746  5.09525  4.48345  1.77450  4.33282  4.65672  1.61109  4.27749  2.00585  1.91407  4.48815  4.67234  3.80525  4.28610  3.64762  3.38245  2.46812  5.11259  3.38792   1254 i - - -
          2.68618  4.42225  2.77519  2.73123  3.46354  2.40513  3.72494  3.29354  2.67741  2.69355  4.24690  2.90347  2.73739  3.18146  2.89801  2.37887  2.77519  2.98518  4.58477  3.61503
          0.00877  5.13709  5.85944  0.61958  0.77255  0.48576  0.95510
    485   0.43428  4.83200  4.69846  4.36169  4.88127  3.33357  5.17225  4.22076  4.30225  2.80538  4.83858  4.29215  4.50578  4.54856  4.51641  2.99388  3.00899  3.75028  6.30031  5.13833   1255 A - - -
          2.68618  4.42225  2.77519  2.73123  3.46354  2.40513  3.72494  3.29354  2.67741  2.69355  4.24690  2.90347  2.73739  3.18146  2.89801  2.37887  2.77519  2.98518  4.58477  3.61503
          0.00877  5.13709  5.85944  0.61958  0.77255  0.48576  0.95510
    486   2.85616  4.41576  4.85604  4.24963  3.48297  4.18162  4.50758  2.60293  4.06075  1.06983  2.05571  4.29959  4.54097  4.21447  3.34917  3.35561  3.25499  2.26302  5.03320  3.47882   1256 l - - -
          2.68618  4.42225  2.77519  2.73123  3.46354  2.40513  3.72494  3.29354  2.67741  2.69355  4.24690  2.90347  2.73739  3.18146  2.89801  2.37887  2.77519  2.98518  4.58477  3.61503
          0.00877  5.13709  5.85944  0.61958  0.77255  0.48576  0.95510
    487   4.08214  6.87852  0.35391  2.16224  6.14505  4.02414  4.75827  5.80574  4.04379  5.21603  6.19601  3.47585  4.75394  3.96243  4.83466  3.86961  4.42441  5.30044  7.30889  5.66676   1257 D - - -
          2.68618  4.42225  2.77519  2.73123  3.46354  2.40513  3.72494  3.29354  2.67741  2.69355  4.24690  2.90347  2.73739  3.18146  2.89801  2.37887  2.77519  2.98518  4.58477  3.61503
          0.00877  5.13709  5.85944  0.61958  0.77255  0.48576  0.95510
    488   2.04464  4.58767  5.10325  4.52302  3.77318  4.45595  4.85179  1.14884  4.35813  2.29143  3.73726  4.58629  4.81049  4.53249  4.43329  3.31963  2.99131  1.61356  5.37624  4.18912   1258 i - - -
          2.68663  4.42028  2.77560  2.73220  3.46225  2.40551  3.72518  3.29213  2.67838  2.69243  4.24663  2.90379  2.73809  3.18116  2.89802  2.37888  2.77560  2.98510  4.58227  3.61206
          0.04725  3.13963  5.85944  3.40746  0.03369  0.48576  0.95510
    489   0.38935  2.74836  5.31495  5.15676  5.43826  3.67983  5.69702  4.85170  5.02194  4.60021  5.39243  4.54825  4.53905  5.14330  5.05423  2.28104  3.52116  4.11079  6.82604  5.76298   1314 A - - -
          2.68618  4.42225  2.77519  2.73123  3.46354  2.40513  3.72494  3.29354  2.67741  2.69355  4.24690  2.90347  2.73739  3.18146  2.89801  2.37887  2.77519  2.98518  4.58477  3.61503
          0.00877  5.13709  5.85944  0.61958  0.77255  0.48576  0.95510
    490   3.28447  5.38489  3.77875  2.87360  2.05501  4.06106  4.11844  4.04758  2.00140  3.61012  3.80925  3.59821  4.42595  3.27342  1.09664  3.32401  3.48463  3.74906  5.79151  4.53558   1315 r - - -
          2.68618  4.42225  2.77519  2.73123  3.46354  2.40513  3.72494  3.29354  2.67741  2.69355  4.24690  2.90347  2.73739  3.18146  2.89801  2.37887  2.77519  2.98518  4.58477  3.61503
          0.00877  5.13709  5.85944  0.61958  0.77255  0.48576  0.95510
    491   2.00917  5.04956  4.84524  4.84848  5.79932  0.34080  5.78104  5.30806  5.06029  5.00888  5.79243  4.57063  4.67074  5.18568  5.15534  3.34752  3.72319  4.43624  7.07036  6.05659   1316 G - - -
          2.68618  4.42225  2.77519  2.73123  3.46354  2.40513  3.72494  3.29354  2.67741  2.69355  4.24690  2.90347  2.73739  3.18146  2.89801  2.37887  2.77519  2.98518  4.58477  3.61503
          0.00877  5.13709  5.85944  0.61958  0.77255  0.48576  0.95510
    492   4.52730  5.71308  6.34861  5.81145  3.69467  5.86732  6.13840  2.95880  5.58762  1.26208  0.61756  6.06177  5.83079  5.44812  5.51644  5.33723  4.73012  3.28965  6.00701  5.05111   1317 M - - -
          2.68618  4.42225  2.77519  2.73123  3.46354  2.40513  3.72494  3.29354  2.67741  2.69355  4.24690  2.90347  2.73739  3.18146  2.89801  2.37887  2.77519  2.98518  4.58477  3.61503
          0.00877  5.13709  5.85944  0.61958  0.77255  0.48576  0.95510
    493   2.81263  5.42915  3.18829  1.50375  4.76058  3.72114  3.29235  4.23707  2.52015  3.72842  3.36163  1.83181  4.11865  3.01724  3.14679  2.34075  3.04656  3.81273  5.86986  4.46680   1318 e - - -
          2.68618  4.42225  2.77519  2.73123  3.46354  2.40513  3.72494  3.29354  2.67741  2.69355  4.24690  2.90347  2.73739  3.18146  2.89801  2.37887  2.77519  2.98518  4.58477  3.61503
          0.00877  5.13709  5.85944  0.61958  0.77255  0.48576  0.95510
    494   4.64046  2.18969  5.82623  5.63311  2.14113  5.34528  4.28991  4.32224  5.41194  3.66261  4.92579  5.05475  5.65566  5.19049  5.27734  4.73848  4.87163  4.22567  4.38713  0.47611   1319 Y - - -
          2.68618  4.42225  2.77519  2.73123  3.46354  2.40513  3.72494  3.29354  2.67741  2.69355  4.24690  2.90347  2.73739  3.18146  2.89801  2.37887  2.77519  2.98518  4.58477  3.61503
          0.00877  5.13709  5.85944  0.61958  0.77255  0.48576  0.95510
    495   4.39882  5.55504  6.40899  5.86269  3.80035  5.92523  6.29269  1.94448  5.75740  0.41868  3.51629  6.11096  5.86258  5.56711  5.68663  5.37035  4.60687  2.47515  6.13686  5.22172   1320 L - - -
          2.68618  4.42225  2.77519  2.73123  3.46354  2.40513  3.72494  3.29354  2.67741  2.69355  4.24690  2.90347  2.73739  3.18146  2.89801  2.37887  2.77519  2.98518  4.58477  3.61503
          0.00877  5.13709  5.85944  0.61958  0.77255  0.48576  0.95510
    496   4.02905  6.03803  3.64183  3.60233  4.47138  4.32858  0.33838  5.27216  3.73096  4.66878  5.69035  2.92019  4.97924  4.21812  4.01911  4.02241  4.38761  4.87423  5.94364  4.35469   1321 H - - -
          2.68644  4.41570  2.77545  2.73096  3.46380  2.40539  3.72386  3.29364  2.67767  2.69362  4.24716  2.90346  2.73766  3.18172  2.89773  2.37877  2.77519  2.98544  4.58503  3.61529
          0.33526  1.26586  5.85944  0.68559  0.70076  0.48576  0.95510
    497   2.42197  5.43909  2.96775  2.57893  4.78145  2.85783  3.57949  4.26549  2.24354  3.74320  3.85068  2.46403  3.79641  2.75485  2.82295  1.67555  2.70265  3.82828  5.87339  4.46409   1324 s - - -
          2.68618  4.42225  2.77519  2.73123  3.46354  2.40513  3.72494  3.29354  2.67741  2.69355  4.24690  2.90347  2.73739  3.18146  2.89801  2.37887  2.77519  2.98518  4.58477  3.61503
          0.00877  5.13709  5.85944  0.61958  0.77255  0.48576  0.95510
    498   2.95504  5.44788  3.20943  2.51847  4.79142  3.51323  3.06057  4.27052  1.72389  3.74885  3.36757  2.35619  2.03366  2.72832  2.72862  2.91962  3.18474  3.83801  5.87806  4.47629   1325 k - - -
          2.68621  4.42228  2.77496  2.73107  3.46357  2.40515  3.72497  3.29357  2.67743  2.69358  4.24692  2.90349  2.73742  3.18149  2.89803  2.37889  2.77522  2.98521  4.58480  3.61506
          0.07115  2.72076  5.85944  0.26493  1.45785  0.48576  0.95510
    499   2.70982  5.39423  3.20636  2.56236  4.71841  2.18173  3.90827  4.18938  2.23123  3.69080  3.92447  2.09982  2.33253  3.01202  2.91310  2.65627  2.85021  3.31213  5.84043  4.44305   1327 n - - -
          2.68618  4.42225  2.77519  2.73123  3.46354  2.40513  3.72494  3.29354  2.67741  2.69355  4.24690  2.90347  2.73739  3.18146  2.89801  2.37887  2.77519  2.98518  4.58477  3.61503
          0.00877  5.13709  5.85944  0.61958  0.77255  0.48576  0.95510
    500   3.80932  5.02770  5.88831  5.40338  3.69615  5.35813  6.02227  0.53543  5.32508  2.85237  4.12759  5.52606  5.60510  5.54653  5.45702  4.77099  3.26678  1.61917  6.37148  5.16036   1328 I - - -
          2.68618  4.42225  2.77519  2.73123  3.46354  2.40513  3.72494  3.29354  2.67741  2.69355  4.24690  2.90347  2.73739  3.18146  2.89801  2.37887  2.77519  2.98518  4.58477  3.61503
          0.00877  5.13709  5.85944  0.61958  0.77255  0.48576  0.95510
    501   3.31783  5.09503  6.06948  5.64273  4.62338  5.59655  6.53098  1.00832  5.62175  3.01998  4.31746  5.79547  5.82334  5.92595  5.82054  5.06423  4.18380  0.75910  6.82226  5.56181   1329 v - - -
          2.68618  4.42225  2.77519  2.73123  3.46354  2.40513  3.72494  3.29354  2.67741  2.69355  4.24690  2.90347  2.73739  3.18146  2.89801  2.37887  2.77519  2.98518  4.58477  3.61503
          0.00877  5.13709  5.85944  0.61958  0.77255  0.48576  0.95510
    502   4.69759  6.10875  4.82799  4.68306  3.12297  5.04727  0.28869  4.96118  4.39235  4.16875  5.45050  4.78195  5.51775  4.81368  4.53385  4.66578  4.96794  4.81892  4.77233  2.68229   1330 H - - -
          2.68618  4.42225  2.77519  2.73123  3.46354  2.40513  3.72494  3.29354  2.67741  2.69355  4.24690  2.90347  2.73739  3.18146  2.89801  2.37887  2.77519  2.98518  4.58477  3.61503
          0.00877  5.13709  5.85944  0.61958  0.77255  0.48576  0.95510
    503   3.17664  3.29840  4.39235  3.79582  1.89769  4.19612  4.31576  3.19428  3.49578  2.89082  3.83112  4.05285  4.56369  3.53615  1.07968  3.48401  3.40444  2.99749  3.79034  3.62689   1331 r - - -
          2.68618  4.42225  2.77519  2.73123  3.46354  2.40513  3.72494  3.29354  2.67741  2.69355  4.24690  2.90347  2.73739  3.18146  2.89801  2.37887  2.77519  2.98518  4.58477  3.61503
          0.00877  5.13709  5.85944  0.61958  0.77255  0.48576  0.95510
    504   4.21161  6.79899  0.24369  2.85401  6.17957  4.14347  4.91915  5.89165  4.21441  5.31424  6.32235  3.64825  4.87496  4.13956  4.96785  4.02188  4.56682  5.39457  7.28053  5.77263   1332 D - - -
          2.68618  4.42225  2.77519  2.73123  3.46354  2.40513  3.72494  3.29354  2.67741  2.69355  4.24690  2.90347  2.73739  3.18146  2.89801  2.37887  2.77519  2.98518  4.58477  3.61503
          0.00877  5.13709  5.85944  0.61958  0.77255  0.48576  0.95510
    505   4.43600  5.59876  6.41091  5.86366  3.76992  5.92439  6.27376  2.56412  5.73974  0.34247  3.49076  6.11652  5.86121  5.54377  5.66405  5.37267  4.64334  2.33107  6.10967  5.19396   1333 L - - -
          2.68618  4.42225  2.77519  2.73123  3.46354  2.40513  3.72494  3.29354  2.67741  2.69355  4.24690  2.90347  2.73739  3.18146  2.89801  2.37887  2.77519  2.98518  4.58477  3.61503
          0.00877  5.13709  5.85944  0.61958  0.77255  0.48576  0.95510
    506   3.33703  5.69300  3.50790  2.70506  5.09570  4.00776  4.11249  4.50902  0.68131  3.96476  4.18344  2.73971  4.40979  3.22938  2.92978  3.30334  3.25058  4.12316  6.05166  4.75379   1334 K - - -
          2.68618  4.42225  2.77519  2.73123  3.46354  2.40513  3.72494  3.29354  2.67741  2.69355  4.24690  2.90347  2.73739  3.18146  2.89801  2.37887  2.77519  2.98518  4.58477  3.61503
          0.00877  5.13709  5.85944  0.61958  0.77255  0.48576  0.95510
    507   2.77346  1.90418  4.78308  4.40286  5.07351  3.69951  5.22816  4.49299  4.33473  4.19175  5.00927  4.29598  1.60236  4.56816  4.56850  1.18569  2.13912  3.91669  6.45439  5.30181   1335 s - - -
          2.68618  4.42225  2.77519  2.73123  3.46354  2.40513  3.72494  3.29354  2.67741  2.69355  4.24690  2.90347  2.73739  3.18146  2.89801  2.37887  2.77519  2.98518  4.58477  3.61503
          0.00877  5.13709  5.85944  0.61958  0.77255  0.48576  0.95510
    508   2.41537  5.46310  2.02234  1.86549  4.80746  3.71391  3.90809  4.29419  2.45659  3.76802  4.50464  3.04944  2.58590  2.81713  2.73776  2.21516  3.18206  3.85349  5.89551  4.48286   1336 e - - -
          2.68618  4.42225  2.77519  2.73123  3.46354  2.40513  3.72494  3.29354  2.67741  2.69355  4.24690  2.90347  2.73739  3.18146  2.89801  2.37887  2.77519  2.98518  4.58477  3.61503
          0.00877  5.13709  5.85944  0.61958  0.77255  0.48576  0.95510
    509   3.52827  5.66215  3.39929  3.31560  5.43865  3.97910  4.70494  5.07982  3.41344  4.58523  5.45545  0.40898  4.65822  3.90646  3.16233  3.25739  3.92474  4.55271  6.58806  5.23353   1337 N - - -
          2.68618  4.42225  2.77519  2.73123  3.46354  2.40513  3.72494  3.29354  2.67741  2.69355  4.24690  2.90347  2.73739  3.18146  2.89801  2.37887  2.77519  2.98518  4.58477  3.61503
          0.00877  5.13709  5.85944  0.61958  0.77255  0.48576  0.95510
    510   3.70770  3.17603  5.69242  5.10305  3.70778  5.00312  5.35703  2.08262  4.93102  0.70160  2.49466  5.16833  5.23325  4.96317  4.92239  4.34943  3.93259  2.24075  5.64267  4.56291   1338 l - - -
          2.68618  4.42225  2.77519  2.73123  3.46354  2.40513  3.72494  3.29354  2.67741  2.69355  4.24690  2.90347  2.73739  3.18146  2.89801  2.37887  2.77519  2.98518  4.58477  3.61503
          0.00877  5.13709  5.85944  0.61958  0.77255  0.48576  0.95510
    511   4.65624  5.77833  6.59238  6.02140  3.69304  6.15735  6.37276  2.61024  5.87640  0.26434  3.18199  6.34414  5.95283  5.56998  5.73897  5.62948  4.83678  3.25115  6.08264  5.21613   1339 L - - -
          2.68618  4.42225  2.77519  2.73123  3.46354  2.40513  3.72494  3.29354  2.67741  2.69355  4.24690  2.90347  2.73739  3.18146  2.89801  2.37887  2.77519  2.98518  4.58477  3.61503
          0.00877  5.13709  5.85944  0.61958  0.77255  0.48576  0.95510
    512   3.46953  4.79209  5.39527  4.80830  3.73724  4.73361  5.09996  2.26790  4.62952  1.32862  3.07075  4.87241  5.02827  4.75044  3.60377  4.06639  3.70184  0.97777  5.51418  4.37608   1340 v - - -
          2.68634  4.42253  2.77547  2.73151  3.46382  2.40540  3.72522  3.29382  2.67768  2.69264  4.24613  2.90189  2.73767  3.18174  2.89828  2.37900  2.77461  2.98534  4.58505  3.61531
          0.45601  1.01242  5.85944  0.51025  0.91716  0.48576  0.95510
    513   2.68790  5.48953  1.42721  2.41778  4.83297  3.02297  3.92714  4.32035  2.20259  3.79362  4.53242  2.90340  4.12894  2.89011  2.34755  2.68253  3.20709  3.87964  5.92112  4.50670   1343 d - - -
          2.68618  4.42225  2.77519  2.73123  3.46354  2.40513  3.72494  3.29354  2.67741  2.69355  4.24690  2.90347  2.73739  3.18146  2.89801  2.37887  2.77519  2.98518  4.58477  3.61503
          0.00877  5.13709  5.85944  0.61958  0.77255  0.48576  0.95510
    514   2.86688  5.47416  1.63546  2.38754  4.81825  3.71920  3.91648  4.30478  1.67347  3.77845  4.51629  2.49426  3.76364  3.01459  2.74396  2.73370  3.19345  3.86451  5.90585  4.12043   1344 d - - -
          2.68618  4.42225  2.77519  2.73123  3.46354  2.40513  3.72494  3.29354  2.67741  2.69355  4.24690  2.90347  2.73739  3.18146  2.89801  2.37887  2.77519  2.98518  4.58477  3.61503
          0.00877  5.13709  5.85944  0.61958  0.77255  0.48576  0.95510
    515   2.82923  5.43480  3.04153  2.48031  4.77526  3.24271  2.76355  4.25800  2.42658  3.44083  4.00111  1.99080  2.23538  2.54853  3.12651  2.43879  3.05715  3.82296  5.87022  4.06627   1345 n - - -
          2.68618  4.42225  2.77519  2.73123  3.46354  2.40513  3.72494  3.29354  2.67741  2.69355  4.24690  2.90347  2.73739  3.18146  2.89801  2.37887  2.77519  2.98518  4.58477  3.61503
          0.02601  5.13709  3.92198  0.61958  0.77255  0.48576  0.95510
    516   2.66827  4.15656  3.12270  2.57788  3.73370  2.88961  3.35887  3.61747  1.99157  3.37303  3.93996  3.24604  4.13186  2.48043  2.87487  2.55815  3.16269  3.58861  2.30174  3.86042   1346 k - - -
          2.68618  4.42225  2.77519  2.73123  3.46354  2.40513  3.72494  3.29354  2.67741  2.69355  4.24690  2.90347  2.73739  3.18146  2.89801  2.37887  2.77519  2.98518  4.58477  3.61503
          0.02576  5.12000  3.93962  0.61958  0.77255  0.53913  0.87528
    517   2.93818  5.29888  3.25125  2.69319  4.59152  3.73367  2.50675  4.03797  2.67061  3.43660  4.35602  2.56163  4.12528  2.84834  1.93935  2.64530  1.91689  2.82004  5.76346  4.39324   1347 t - - -
          2.68637  4.42244  2.77538  2.73142  3.46373  2.40532  3.72513  3.29116  2.67760  2.69374  4.24709  2.90366  2.73611  3.18165  2.89820  2.37906  2.77538  2.98537  4.58496  3.61522
          0.24519  1.53947  5.82565  0.68318  0.70322  0.42686  1.05715
    518   3.10331  1.95377  5.51862  4.96984  4.03608  4.85302  5.34065  2.24306  4.82138  1.82289  3.91537  5.02247  5.17187  4.99656  4.89065  4.21031  3.75550  0.91979  5.78968  4.60228   1350 v - - -
          2.68618  4.42225  2.77519  2.73123  3.46354  2.40513  3.72494  3.29354  2.67741  2.69355  4.24690  2.90347  2.73739  3.18146  2.89801  2.37887  2.77519  2.98518  4.58477  3.61503
          0.00877  5.13709  5.85944  0.61958  0.77255  0.48576  0.95510
    519   3.94623  3.76569  4.81640  4.17454  5.59044  4.47586  4.82974  4.96834  0.26728  4.49720  5.43618  4.43445  5.00787  4.01270  3.25832  4.04349  4.25003  4.60389  6.45456  5.39061   1351 K - - -
          2.68618  4.42225  2.77519  2.73123  3.46354  2.40513  3.72494  3.29354  2.67741  2.69355  4.24690  2.90347  2.73739  3.18146  2.89801  2.37887  2.77519  2.98518  4.58477  3.61503
          0.00877  5.13709  5.85944  0.61958  0.77255  0.48576  0.95510
    520   3.97438  5.14569  6.11707  5.65843  4.39288  5.65713  6.41553  1.35149  5.61938  1.75991  4.10333  5.82606  5.81758  5.81857  5.75985  5.10943  4.22950  0.77056  6.60149  5.43077   1352 v - - -
          2.68618  4.42225  2.77519  2.73123  3.46354  2.40513  3.72494  3.29354  2.67741  2.69355  4.24690  2.90347  2.73739  3.18146  2.89801  2.37887  2.77519  2.98518  4.58477  3.61503
          0.00877  5.13709  5.85944  0.61958  0.77255  0.48576  0.95510
    521   0.92680  1.96756  5.26188  5.08011  5.44280  1.30895  5.66470  4.89517  4.96979  4.60723  5.38865  4.52445  4.53053  5.09461  5.02675  2.78523  3.51370  4.13231  6.82071  5.75638   1353 a - - -
          2.68618  4.42225  2.77519  2.73123  3.46354  2.40513  3.72494  3.29354  2.67741  2.69355  4.24690  2.90347  2.73739  3.18146  2.89801  2.37887  2.77519  2.98518  4.58477  3.61503
          0.00877  5.13709  5.85944  0.61958  0.77255  0.48576  0.95510
    522   4.21217  6.52260  0.23609  3.27362  6.21825  3.09510  5.10314  5.96392  4.40190  5.39261  6.38068  3.85652  4.96835  4.34091  5.09734  4.09917  4.60631  5.41001  7.24540  5.90071   1354 D - - -
          2.68618  4.42225  2.77519  2.73123  3.46354  2.40513  3.72494  3.29354  2.67741  2.69355  4.24690  2.90347  2.73739  3.18146  2.89801  2.37887  2.77519  2.98518  4.58477  3.61503
          0.00877  5.13709  5.85944  0.61958  0.77255  0.48576  0.95510
    523   4.72973  5.84519  6.12038  5.84668  0.44384  5.66399  4.88446  3.46940  5.65510  1.71639  3.97978  5.53267  5.82363  5.41259  5.51663  5.14048  4.94527  3.71902  4.92997  3.27807   1355 F - - -
          2.68618  4.42225  2.77519  2.73123  3.46354  2.40513  3.72494  3.29354  2.67741  2.69355  4.24690  2.90347  2.73739  3.18146  2.89801  2.37887  2.77519  2.98518  4.58477  3.61503
          0.00877  5.13709  5.85944  0.61958  0.77255  0.48576  0.95510
    524   4.75960  6.25769  5.61161  5.67317  6.53964  0.05727  6.54045  6.57148  5.96575  5.96799  7.05245  5.78301  5.64076  6.20531  5.93875  4.98304  5.30284  5.90150  7.19136  6.72288   1356 G - - -
          2.68618  4.42225  2.77519  2.73123  3.46354  2.40513  3.72494  3.29354  2.67741  2.69355  4.24690  2.90347  2.73739  3.18146  2.89801  2.37887  2.77519  2.98518  4.58477  3.61503
          0.00877  5.13709  5.85944  0.61958  0.77255  0.48576  0.95510
    525   3.97467  5.20486  5.98182  5.42740  3.86955  5.40106  5.81884  2.06990  5.29884  0.61282  3.37673  5.56263  5.54806  5.30515  5.30712  4.78442  3.72151  1.75216  5.98147  4.94132   1357 L - - -
          2.68618  4.42225  2.77519  2.73123  3.46354  2.40513  3.72494  3.29354  2.67741  2.69355  4.24690  2.90347  2.73739  3.18146  2.89801  2.37887  2.77519  2.98518  4.58477  3.61503
          0.00877  5.13709  5.85944  0.61958  0.77255  0.48576  0.95510
    526   1.38554  4.82402  4.52331  4.07784  4.64542  3.78650  4.94637  3.07134  4.01770  3.69542  4.58939  4.17052  4.48643  4.28706  4.29730  0.84176  3.42969  3.03554  6.08592  4.89069   1358 s - - -
          2.68618  4.42225  2.77519  2.73123  3.46354  2.40513  3.72494  3.29354  2.67741  2.69355  4.24690  2.90347  2.73739  3.18146  2.89801  2.37887  2.77519  2.98518  4.58477  3.61503
          0.00877  5.13709  5.85944  0.61958  0.77255  0.48576  0.95510
    527   3.55696  3.48563  4.10386  3.36936  5.20327  4.23507  4.20253  4.54439  1.46721  3.99279  4.83668  3.77751  4.59887  3.33000  0.86946  3.33291  3.24831  4.20389  6.05089  4.87000   1359 r - - -
          2.68618  4.42225  2.77519  2.73123  3.46354  2.40513  3.72494  3.29354  2.67741  2.69355  4.24690  2.90347  2.73739  3.18146  2.89801  2.37887  2.77519  2.98518  4.58477  3.61503
          0.00877  5.13709  5.85944  0.61958  0.77255  0.48576  0.95510
    528   2.77093  4.37852  4.81166  2.33652  2.97213  4.13739  4.46384  1.61762  4.01937  1.95041  2.85334  4.25436  4.50180  4.17552  3.66356  3.44282  3.21466  1.90565  4.13034  3.81987   1360 i - - -
          2.68618  4.42225  2.77519  2.73123  3.46354  2.40513  3.72494  3.29354  2.67741  2.69355  4.24690  2.90347  2.73739  3.18146  2.89801  2.37887  2.77519  2.98518  4.58477  3.61503
          0.00877  5.13709  5.85944  0.61958  0.77255  0.48576  0.95510
    529   2.85344  4.18018  3.26138  1.76719  4.58031  3.74295  3.93593  3.73323  1.32830  3.35572  3.32057  3.23902  4.13450  2.88977  3.17169  2.76685  3.17401  3.45252  5.76380  4.39375   1361 k - - -
          2.68618  4.42225  2.77519  2.73123  3.46354  2.40513  3.72494  3.29354  2.67741  2.69355  4.24690  2.90347  2.73739  3.18146  2.89801  2.37887  2.77519  2.98518  4.58477  3.61503
          0.00877  5.13709  5.85944  0.61958  0.77255  0.48576  0.95510
    530   2.25213  3.93195  3.21536  2.49329  4.68937  3.72209  2.57818  3.92133  2.29473  3.66632  4.42230  3.02394  4.11479  2.76198  2.25650  2.43563  2.26038  3.09104  5.82441  4.43215   1362 a - - -
          2.68618  4.42225  2.77519  2.73123  3.46354  2.40513  3.72494  3.29354  2.67741  2.69355  4.24690  2.90347  2.73739  3.18146  2.89801  2.37887  2.77519  2.98518  4.58477  3.61503
          0.00877  5.13709  5.85944  0.61958  0.77255  0.48576  0.95510
    531   2.79669  5.41745  3.03788  2.26476  4.75074  3.21251  3.43788  3.71622  2.36662  2.86017  4.46121  2.09569  4.10654  2.31829  2.95865  2.31986  3.16630  2.85593  5.85724  3.72117   1363 n - - -
          2.68618  4.42225  2.77519  2.73123  3.46354  2.40513  3.72494  3.29354  2.67741  2.69355  4.24690  2.90347  2.73739  3.18146  2.89801  2.37887  2.77519  2.98518  4.58477  3.61503
          0.00877  5.13709  5.85944  0.61958  0.77255  0.48576  0.95510
    532   2.94853  3.69027  3.34246  2.67790  4.41886  2.93989  3.98894  3.83856  2.59401  3.43678  4.24592  2.74314  4.16893  3.00206  3.24799  2.66363  1.21317  3.20486  5.67507  4.33732   1364 t - - -
          2.68618  4.42225  2.77519  2.73123  3.46354  2.40513  3.72494  3.29354  2.67741  2.69355  4.24690  2.90347  2.73739  3.18146  2.89801  2.37887  2.77519  2.98518  4.58477  3.61503
          0.00877  5.13709  5.85944  0.61958  0.77255  0.48576  0.95510
    533   2.80777  5.24375  2.98787  2.13802  2.87840  2.94085  3.94680  3.94822  2.62273  2.10396  4.30534  2.78059  3.14868  2.97560  3.06333  2.85667  2.98232  3.59276  5.72493  2.67666   1365 l - - -
          2.68618  4.42225  2.77519  2.73123  3.46354  2.40513  3.72494  3.29354  2.67741  2.69355  4.24690  2.90347  2.73739  3.18146  2.89801  2.37887  2.77519  2.98518  4.58477  3.61503
          0.00877  5.13709  5.85944  0.61958  0.77255  0.48576  0.95510
    534   2.96279  4.61564  3.17627  2.96689  3.74212  3.59853  4.23665  2.58508  3.06153  1.91035  2.19234  3.37213  4.34913  3.36983  3.65298  3.07117  3.02656  1.76413  5.20634  3.98441   1366 v - - -
          2.68618  4.42225  2.77519  2.73123  3.46354  2.40513  3.72494  3.29354  2.67741  2.69355  4.24690  2.90347  2.73739  3.18146  2.89801  2.37887  2.77519  2.98518  4.58477  3.61503
          0.06282  5.13709  2.90020  0.61958  0.77255  0.48576  0.95510
    535   2.64979  5.27738  2.70038  2.66973  4.56609  3.71259  3.63957  4.01407  2.30245  3.18162  2.66779  3.20641  3.53773  3.02525  2.96141  1.68067  2.38070  3.40321  5.74546  4.37146   1367 s - - -
          2.68631  4.42260  2.77495  2.73151  3.46370  2.40542  3.72466  3.29376  2.67717  2.69383  4.24412  2.90354  2.73755  3.18182  2.89823  2.37845  2.77513  2.98483  4.58512  3.61515
          0.56495  0.84723  5.80587  0.62734  0.76360  0.39934  1.11098
    536   2.62452  5.38230  3.28755  2.61923  4.77962  1.98242  4.05080  4.23028  1.75941  3.76004  4.53670  3.32316  4.21829  3.17246  3.23960  3.03244  1.54384  3.82725  5.92780  4.56008   1375 t - - -
          2.68618  4.42225  2.77519  2.73123  3.46354  2.40513  3.72494  3.29354  2.67741  2.69355  4.24690  2.90347  2.73739  3.18146  2.89801  2.37887  2.77519  2.98518  4.58477  3.61503
          0.00877  5.13709  5.85944  0.61958  0.77255  0.48576  0.95510
    537   2.29609  3.38800  3.00985  2.64386  3.90027  1.86315  3.54450  3.86730  2.75047  3.45476  4.25668  3.18744  3.74926  2.99489  3.22008  2.02919  2.82763  3.26823  5.68299  3.75382   1376 g - - -
          2.68618  4.42225  2.77519  2.73123  3.46354  2.40513  3.72494  3.29354  2.67741  2.69355  4.24690  2.90347  2.73739  3.18146  2.89801  2.37887  2.77519  2.98518  4.58477  3.61503
          0.00877  5.13709  5.85944  0.61958  0.77255  0.48576  0.95510
    538   2.68064  5.23425  3.13270  1.67114  4.50003  2.74495  3.95106  3.36675  2.72852  3.30000  4.29729  2.97875  4.14369  2.96388  3.20294  2.68596  2.60801  2.01931  5.71818  4.36104   1377 e - - -
          2.68618  4.42225  2.77519  2.73123  3.46354  2.40513  3.72494  3.29354  2.67741  2.69355  4.24690  2.90347  2.73739  3.18146  2.89801  2.37887  2.77519  2.98518  4.58477  3.61503
          0.00877  5.13709  5.85944  0.61958  0.77255  0.48576  0.95510
    539   1.88651  5.34843  2.70697  2.67637  4.65499  3.73062  3.92207  3.77485  2.42018  3.63716  4.01350  3.21635  3.80157  3.03332  1.86406  2.92430  1.96661  3.71846  5.80613  4.42198   1378 r - - -
          2.68618  4.42225  2.77519  2.73123  3.46354  2.40513  3.72494  3.29354  2.67741  2.69355  4.24690  2.90347  2.73739  3.18146  2.89801  2.37887  2.77519  2.98518  4.58477  3.61503
          0.00877  5.13709  5.85944  0.61958  0.77255  0.48576  0.95510
    540   3.15401  5.28041  2.98296  3.02518  4.74709  0.68971  4.34054  3.74590  3.05245  3.52188  4.62064  3.51804  3.93176  3.52353  3.66883  2.99546  3.46488  3.80166  6.03271  4.70300   1379 G - - -
          2.68618  4.42225  2.77519  2.73123  3.46354  2.40513  3.72494  3.29354  2.67741  2.69355  4.24690  2.90347  2.73739  3.18146  2.89801  2.37887  2.77519  2.98518  4.58477  3.61503
          0.00877  5.13709  5.85944  0.61958  0.77255  0.48576  0.95510
    541   2.97347  4.88275  4.60947  4.29472  5.11455  3.14271  5.19994  4.52213  4.25560  4.22935  4.23623  4.25905  4.49906  4.52354  4.49903  2.27261  0.45736  3.94784  6.48498  5.31977   1380 T - - -
          2.68618  4.42225  2.77519  2.73123  3.46354  2.40513  3.72494  3.29354  2.67741  2.69355  4.24690  2.90347  2.73739  3.18146  2.89801  2.37887  2.77519  2.98518  4.58477  3.61503
          0.00877  5.13709  5.85944  0.61958  0.77255  0.48576  0.95510
    542   2.67398  4.01294  4.40060  3.81592  3.56135  4.06897  4.36917  2.91468  3.70024  1.57995  3.57869  3.36315  2.06836  3.92717  3.89246  3.11117  3.20764  2.71858  4.26313  1.95545   1381 l - - -
          2.68618  4.42225  2.77519  2.73123  3.46354  2.40513  3.72494  3.29354  2.67741  2.69355  4.24690  2.90347  2.73739  3.18146  2.89801  2.37887  2.77519  2.98518  4.58477  3.61503
          0.00877  5.13709  5.85944  0.61958  0.77255  0.48576  0.95510
    543   2.97319  5.45992  3.21693  1.92085  4.80367  2.97065  3.92012  4.28017  2.52090  3.75896  4.50354  3.20982  2.20702  2.40528  1.79926  2.93782  3.20239  3.85044  5.88787  3.63485   1382 r - - -
          2.68618  4.42225  2.77519  2.73123  3.46354  2.40513  3.72494  3.29354  2.67741  2.69355  4.24690  2.90347  2.73739  3.18146  2.89801  2.37887  2.77519  2.98518  4.58477  3.61503
          0.00877  5.13709  5.85944  0.61958  0.77255  0.48576  0.95510
    544   4.83576  4.40335  5.85863  5.70072  2.71430  5.42268  4.29690  4.56129  5.41103  3.81307  5.11722  5.09652  5.73605  5.23491  5.29003  4.84898  5.06581  4.47441  0.47347  1.72448   1383 W - - -
          2.68618  4.42225  2.77519  2.73123  3.46354  2.40513  3.72494  3.29354  2.67741  2.69355  4.24690  2.90347  2.73739  3.18146  2.89801  2.37887  2.77519  2.98518  4.58477  3.61503
          0.00877  5.13709  5.85944  0.61958  0.77255  0.48576  0.95510
    545   4.34087  5.55288  6.19938  5.65117  3.74017  5.71646  6.02855  2.45903  5.43665  1.87668  0.48537  5.87232  5.74769  5.38586  5.41831  5.14386  4.55652  3.01343  6.00424  5.00339   1384 M - - -
          2.68618  4.42225  2.77519  2.73123  3.46354  2.40513  3.72494  3.29354  2.67741  2.69355  4.24690  2.90347  2.73739  3.18146  2.89801  2.37887  2.77519  2.98518  4.58477  3.61503
          0.00877  5.13709  5.85944  0.61958  0.77255  0.48576  0.95510
    546   0.14359  5.34739  5.24981  5.24440  5.81227  4.12170  6.01821  5.22953  5.30451  4.99914  5.94916  4.94518  4.95780  5.50810  5.34357  3.73083  4.08586  4.58370  7.02119  6.08347   1385 A - - -
          2.68618  4.42225  2.77519  2.73123  3.46354  2.40513  3.72494  3.29354  2.67741  2.69355  4.24690  2.90347  2.73739  3.18146  2.89801  2.37887  2.77519  2.98518  4.58477  3.61503
          0.00877  5.13709  5.85944  0.61958  0.77255  0.48576  0.95510
    547   5.01649  6.39336  5.69916  5.74391  6.46475  5.02418  6.55913  6.52215  5.92948  5.88457  7.05927  5.91843  0.05477  6.25090  5.90575  5.24725  5.53434  5.99973  7.15345  6.63643   1386 P - - -
          2.68618  4.42225  2.77519  2.73123  3.46354  2.40513  3.72494  3.29354  2.67741  2.69355  4.24690  2.90347  2.73739  3.18146  2.89801  2.37887  2.77519  2.98518  4.58477  3.61503
          0.00877  5.13709  5.85944  0.61958  0.77255  0.48576  0.95510
    548   4.80526  6.65668  3.90249  0.11641  6.30652  4.69242  5.58672  6.15066  4.72666  5.55511  6.64769  4.52145  5.37782  4.88914  5.15711  4.74034  5.16588  5.74153  7.13104  6.16304   1387 E - - -
          2.68618  4.42225  2.77519  2.73123  3.46354  2.40513  3.72494  3.29354  2.67741  2.69355  4.24690  2.90347  2.73739  3.18146  2.89801  2.37887  2.77519  2.98518  4.58477  3.61503
          0.00877  5.13709  5.85944  0.61958  0.77255  0.48576  0.95510
    549   3.97258  5.21439  5.97545  5.39953  3.15221  5.34587  5.70480  2.38049  5.25281  0.99419  2.80683  5.51483  5.48797  5.21608  5.22631  4.71693  4.19193  1.09128  5.85579  4.82940   1388 l - - -
          2.68618  4.42225  2.77519  2.73123  3.46354  2.40513  3.72494  3.29354  2.67741  2.69355  4.24690  2.90347  2.73739  3.18146  2.89801  2.37887  2.77519  2.98518  4.58477  3.61503
          0.00877  5.13709  5.85944  0.61958  0.77255  0.48576  0.95510
    550   3.25716  3.94649  5.20836  4.60147  2.86936  4.45015  4.75940  1.85255  4.39799  0.96897  3.48731  4.60557  4.77560  4.49571  4.40082  3.76929  3.48608  2.55596  5.18212  2.38905   1389 l - - -
          2.68685  4.42292  2.77573  2.73153  3.46421  2.40409  3.72537  3.29378  2.67808  2.69326  4.24757  2.90298  2.73769  3.18157  2.89763  2.37856  2.77461  2.98500  4.58544  3.61506
          0.40952  1.09908  5.85944  1.41934  0.27690  0.48576  0.95510
    551   2.76741  5.45333  2.96859  1.90171  4.79871  3.71408  3.90188  4.28390  2.07693  3.75789  4.49450  2.96704  4.10894  2.85551  1.79753  2.14902  2.77276  3.84426  5.88487  4.47502   1399 r - - -
          2.68618  4.42225  2.77519  2.73123  3.46354  2.40513  3.72494  3.29354  2.67741  2.69355  4.24690  2.90347  2.73739  3.18146  2.89801  2.37887  2.77519  2.98518  4.58477  3.61503
          0.00877  5.13709  5.85944  0.61958  0.77255  0.48576  0.95510
    552   2.95627  5.46754  2.72957  2.55626  4.81139  2.60122  3.04178  4.29750  2.05224  3.77190  4.50959  1.99308  4.11701  3.01073  2.88298  1.82850  3.18823  3.85774  5.89981  4.48774   1400 s - - -
          2.68618  4.42225  2.77519  2.73123  3.46354  2.40513  3.72494  3.29354  2.67741  2.69355  4.24690  2.90347  2.73739  3.18146  2.89801  2.37887  2.77519  2.98518  4.58477  3.61503
          0.00877  5.13709  5.85944  0.61958  0.77255  0.48576  0.95510
    553   2.94326  5.45167  2.96293  1.57538  4.79608  3.71316  3.90205  3.89350  1.76646  3.75615  4.49302  2.64725  4.10838  2.99917  2.74080  2.16670  2.92117  3.84206  5.88407  4.47394   1401 e - - -
          2.68618  4.42225  2.77519  2.73123  3.46354  2.40513  3.72494  3.29354  2.67741  2.69355  4.24690  2.90347  2.73739  3.18146  2.89801  2.37887  2.77519  2.98518  4.58477  3.61503
          0.00877  5.13709  5.85944  0.61958  0.77255  0.48576  0.95510
    554   2.55846  5.30606  3.25075  2.42491  4.59622  3.73743  2.67980  3.60176  2.22632  3.15186  3.60455  3.23054  1.75759  3.04854  2.65559  2.73231  3.17082  3.48673  5.77279  4.39846   1402 p - - -
          2.68618  4.42225  2.77519  2.73123  3.46354  2.40513  3.72494  3.29354  2.67741  2.69355  4.24690  2.90347  2.73739  3.18146  2.89801  2.37887  2.77519  2.98518  4.58477  3.61503
          0.00877  5.13709  5.85944  0.61958  0.77255  0.48576  0.95510
    555   2.16553  4.48213  4.31719  3.33856  2.77447  4.05292  3.59615  2.93686  3.63364  2.67964  3.59594  3.98794  4.42461  3.87188  3.85126  2.75795  2.90757  1.72892  5.08820  1.78228   1403 v - - -
          2.68618  4.42225  2.77519  2.73123  3.46354  2.40513  3.72494  3.29354  2.67741  2.69355  4.24690  2.90347  2.73739  3.18146  2.89801  2.37887  2.77519  2.98518  4.58477  3.61503
          0.00877  5.13709  5.85944  0.61958  0.77255  0.48576  0.95510
    556   3.13817  5.65434  1.66861  2.68961  5.00528  3.25635  4.07734  4.49889  2.67892  3.97797  4.73610  1.73086  4.24326  3.19125  3.39618  1.77818  2.75736  4.05713  6.11498  4.68261   1404 d - - -
          2.68618  4.42225  2.77519  2.73123  3.46354  2.40513  3.72494  3.29354  2.67741  2.69355  4.24690  2.90347  2.73739  3.18146  2.89801  2.37887  2.77519  2.98518  4.58477  3.61503
          0.00877  5.13709  5.85944  0.61958  0.77255  0.48576  0.95510
    557   2.97772  5.47160  3.21954  1.26389  4.82001  3.74237  2.68768  4.29804  2.48163  3.57588  4.51426  2.84883  4.13622  2.74881  2.33344  2.94068  2.75103  3.86467  5.89571  4.49718   1405 e - - -
          2.68618  4.42225  2.77519  2.73123  3.46354  2.40513  3.72494  3.29354  2.67741  2.69355  4.24690  2.90347  2.73739  3.18146  2.89801  2.37887  2.77519  2.98518  4.58477  3.61503
          0.00877  5.13709  5.85944  0.61958  0.77255  0.48576  0.95510
    558   4.11987  6.12142  4.78388  3.83081  5.82475  4.60057  4.32800  5.04214  0.42466  4.33181  5.23731  4.11567  4.91636  3.45309  2.00275  3.68626  4.20357  4.73803  6.24459  5.21393   1406 K - - -
          2.68622  4.42229  2.77524  2.73111  3.46358  2.40517  3.72499  3.29358  2.67745  2.69359  4.24620  2.90351  2.73744  3.18150  2.89805  2.37879  2.77524  2.98522  4.58377  3.61507
          0.03168  3.56372  5.85944  1.00395  0.45639  0.48576  0.95510
    559   2.31580  2.04140  4.90733  4.34725  3.75273  4.16404  4.71485  2.40728  4.18825  2.78659  3.74645  4.38331  4.61790  4.36583  4.28115  2.08246  3.35579  1.26195  5.30265  4.12062   1411 v - - -
          2.68618  4.42225  2.77519  2.73123  3.46354  2.40513  3.72494  3.29354  2.67741  2.69355  4.24690  2.90347  2.73739  3.18146  2.89801  2.37887  2.77519  2.98518  4.58477  3.61503
          0.00877  5.13709  5.85944  0.61958  0.77255  0.48576  0.95510
    560   4.06576  6.68025  0.28521  2.95385  6.05105  4.05223  4.82785  5.80131  4.11862  5.23050  6.21315  3.03446  4.78876  4.04409  4.87928  3.89148  4.43196  5.27567  7.23894  5.64764   1412 D - - -
          2.68618  4.42225  2.77519  2.73123  3.46354  2.40513  3.72494  3.29354  2.67741  2.69355  4.24690  2.90347  2.73739  3.18146  2.89801  2.37887  2.77519  2.98518  4.58477  3.61503
          0.00877  5.13709  5.85944  0.61958  0.77255  0.48576  0.95510
    561   2.58587  4.92284  5.63348  5.15326  4.35720  4.97080  5.72550  1.78348  5.04944  2.99335  4.17311  5.21838  5.35194  5.28498  5.18137  3.90515  3.90250  0.55321  6.21417  4.99711   1413 V - - -
          2.68618  4.42225  2.77519  2.73123  3.46354  2.40513  3.72494  3.29354  2.67741  2.69355  4.24690  2.90347  2.73739  3.18146  2.89801  2.37887  2.77519  2.98518  4.58477  3.61503
          0.00877  5.13709  5.85944  0.61958  0.77255  0.48576  0.95510
    562   5.35647  6.17092  6.04075  6.06048  1.05123  5.70833  3.38480  4.90487  5.82108  3.98189  5.39478  5.18567  5.94646  5.38696  5.56234  5.12733  5.53464  4.86774  4.30301  0.65301   1414 Y - - -
          2.68618  4.42225  2.77519  2.73123  3.46354  2.40513  3.72494  3.29354  2.67741  2.69355  4.24690  2.90347  2.73739  3.18146  2.89801  2.37887  2.77519  2.98518  4.58477  3.61503
          0.00877  5.13709  5.85944  0.61958  0.77255  0.48576  0.95510
    563   3.45624  5.32856  4.89411  4.89699  5.71713  4.05997  5.84058  5.49723  5.07249  5.13199  6.00520  4.76670  4.89600  5.29403  5.18439  0.16345  4.03032  4.70280  6.94841  5.86329   1415 S - - -
          2.68618  4.42225  2.77519  2.73123  3.46354  2.40513  3.72494  3.29354  2.67741  2.69355  4.24690  2.90347  2.73739  3.18146  2.89801  2.37887  2.77519  2.98518  4.58477  3.61503
          0.00877  5.13709  5.85944  0.61958  0.77255  0.48576  0.95510
    564   5.14279  6.05800  6.01627  5.96450  0.37555  5.64672  4.28029  4.56565  5.72923  2.88439  5.08021  5.18531  5.88411  5.35035  5.50337  5.05771  5.33239  4.57876  4.34951  1.86305   1416 F - - -
          2.68618  4.42225  2.77519  2.73123  3.46354  2.40513  3.72494  3.29354  2.67741  2.69355  4.24690  2.90347  2.73739  3.18146  2.89801  2.37887  2.77519  2.98518  4.58477  3.61503
          0.00877  5.13709  5.85944  0.61958  0.77255  0.48576  0.95510
    565   1.69594  5.02371  4.87130  4.86258  5.77810  0.41705  5.77027  5.28031  5.04945  4.98244  5.76074  4.55976  4.65118  5.17338  5.14240  3.32101  3.69560  4.40819  7.06012  6.04095   1417 G - - -
          2.68618  4.42225  2.77519  2.73123  3.46354  2.40513  3.72494  3.29354  2.67741  2.69355  4.24690  2.90347  2.73739  3.18146  2.89801  2.37887  2.77519  2.98518  4.58477  3.61503
          0.00877  5.13709  5.85944  0.61958  0.77255  0.48576  0.95510
    566   3.93459  5.12084  6.05633  5.57553  4.30200  5.55793  6.22723  0.90676  5.51391  2.12310  3.13640  5.72399  5.73232  5.68240  5.62570  4.98804  4.18533  1.09110  6.44560  5.29350   1418 i - - -
          2.68618  4.42225  2.77519  2.73123  3.46354  2.40513  3.72494  3.29354  2.67741  2.69355  4.24690  2.90347  2.73739  3.18146  2.89801  2.37887  2.77519  2.98518  4.58477  3.61503
          0.00877  5.13709  5.85944  0.61958  0.77255  0.48576  0.95510
    567   3.54167  3.04716  5.57733  5.04148  4.14241  4.92825  5.45148  1.26592  4.90475  2.72222  4.01094  5.09916  5.24411  5.10090  4.98768  3.45915  3.79424  0.86134  5.90603  4.70212   1419 v - - -
          2.68618  4.42225  2.77519  2.73123  3.46354  2.40513  3.72494  3.29354  2.67741  2.69355  4.24690  2.90347  2.73739  3.18146  2.89801  2.37887  2.77519  2.98518  4.58477  3.61503
          0.00877  5.13709  5.85944  0.61958  0.77255  0.48576  0.95510
    568   4.58715  5.72865  6.53200  5.93955  2.95443  6.03840  6.22023  2.95593  5.82056  0.38966  2.16222  6.21810  5.87381  5.49166  5.66795  5.47262  4.76306  3.10149  5.99461  5.10848   1420 L - - -
          2.68618  4.42225  2.77519  2.73123  3.46354  2.40513  3.72494  3.29354  2.67741  2.69355  4.24690  2.90347  2.73739  3.18146  2.89801  2.37887  2.77519  2.98518  4.58477  3.61503
          0.00877  5.13709  5.85944  0.61958  0.77255  0.48576  0.95510
    569   4.75981  5.92927  5.50155  5.24809  2.75724  5.32981  4.28703  4.57553  4.77853  3.81612  5.10340  4.94587  5.64640  3.47939  4.81279  4.75503  4.97045  4.48393  0.40641  2.22462   1421 W - - -
          2.68618  4.42225  2.77519  2.73123  3.46354  2.40513  3.72494  3.29354  2.67741  2.69355  4.24690  2.90347  2.73739  3.18146  2.89801  2.37887  2.77519  2.98518  4.58477  3.61503
          0.00877  5.13709  5.85944  0.61958  0.77255  0.48576  0.95510
    570   3.81231  6.39092  2.85770  0.38553  5.76126  3.97450  4.58538  5.33336  3.58009  4.78344  5.67911  3.45389  4.64397  3.27975  4.11895  3.28318  4.12779  4.86945  6.89578  5.36989   1422 E - - -
          2.68618  4.42225  2.77519  2.73123  3.46354  2.40513  3.72494  3.29354  2.67741  2.69355  4.24690  2.90347  2.73739  3.18146  2.89801  2.37887  2.77519  2.98518  4.58477  3.61503
          0.00877  5.13709  5.85944  0.61958  0.77255  0.48576  0.95510
    571   4.49475  5.64380  6.48178  5.90210  3.70796  5.97903  6.24635  1.53366  5.78526  0.60821  2.20024  6.16511  5.85807  5.51169  5.66189  5.41337  4.68347  3.12520  6.05002  5.17572   1423 L - - -
          2.68618  4.42225  2.77519  2.73123  3.46354  2.40513  3.72494  3.29354  2.67741  2.69355  4.24690  2.90347  2.73739  3.18146  2.89801  2.37887  2.77519  2.98518  4.58477  3.61503
          0.00877  5.13709  5.85944  0.61958  0.77255  0.48576  0.95510
    572   2.37811  3.77404  4.93234  4.31792  2.69209  4.14845  4.48164  2.13179  4.10544  1.44581  3.21082  4.30714  4.51209  4.23883  4.11772  3.02851  2.83650  2.00130  4.97857  2.92375   1424 l - - -
          2.68618  4.42225  2.77519  2.73123  3.46354  2.40513  3.72494  3.29354  2.67741  2.69355  4.24690  2.90347  2.73739  3.18146  2.89801  2.37887  2.77519  2.98518  4.58477  3.61503
          0.00877  5.13709  5.85944  0.61958  0.77255  0.48576  0.95510
    573   2.72516  3.26534  3.62079  2.47721  4.12639  3.85789  3.56778  3.50233  3.05002  3.04196  4.04606  3.53859  4.27758  3.39038  3.45406  3.10968  1.00372  3.23409  5.50326  4.23279   1425 t - - -
          2.68618  4.42225  2.77519  2.73123  3.46354  2.40513  3.72494  3.29354  2.67741  2.69355  4.24690  2.90347  2.73739  3.18146  2.89801  2.37887  2.77519  2.98518  4.58477  3.61503
          0.00877  5.13709  5.85944  0.61958  0.77255  0.48576  0.95510
    574   2.84302  3.33527  3.45187  2.41203  4.26510  1.58217  4.06044  3.66330  2.90430  2.21066  4.14170  2.35182  4.21400  3.24442  3.34814  2.87445  3.00768  3.36661  5.58677  4.28198   1426 g - - -
          2.68618  4.42225  2.77519  2.73123  3.46354  2.40513  3.72494  3.29354  2.67741  2.69355  4.24690  2.90347  2.73739  3.18146  2.89801  2.37887  2.77519  2.98518  4.58477  3.61503
          0.00877  5.13709  5.85944  0.61958  0.77255  0.48576  0.95510
    575   2.72310  4.50627  2.63309  1.65589  4.77905  3.71014  3.89744  4.26249  1.96348  3.10248  4.47900  3.17895  4.10353  2.45802  2.41843  2.77455  2.98196  3.31375  5.87207  4.46336   1427 e - - -
          2.68618  4.42225  2.77519  2.73123  3.46354  2.40513  3.72494  3.29354  2.67741  2.69355  4.24690  2.90347  2.73739  3.18146  2.89801  2.37887  2.77519  2.98518  4.58477  3.61503
          0.00877  5.13709  5.85944  0.61958  0.77255  0.48576  0.95510
    576   2.94616  5.03050  3.42588  1.72675  4.23830  3.80554  4.01782  2.65236  2.62293  2.36552  2.69251  3.36995  3.63797  2.48603  3.08359  2.91470  2.85446  2.96683  5.55525  4.24664   1428 e - - -
          2.68618  4.42225  2.77519  2.73123  3.46354  2.40513  3.72494  3.29354  2.67741  2.69355  4.24690  2.90347  2.73739  3.18146  2.89801  2.37887  2.77519  2.98518  4.58477  3.61503
          0.00877  5.13709  5.85944  0.61958  0.77255  0.48576  0.95510
    577   2.73395  4.96918  4.68297  4.49496  5.06560  3.81341  5.36852  4.24491  4.39619  3.61143  5.06670  4.40100  0.38188  4.73042  4.57512  3.30745  3.61846  3.46987  6.55970  5.35741   1429 P - - -
          2.68618  4.42225  2.77519  2.73123  3.46354  2.40513  3.72494  3.29354  2.67741  2.69355  4.24690  2.90347  2.73739  3.18146  2.89801  2.37887  2.77519  2.98518  4.58477  3.61503
          0.00877  5.13709  5.85944  0.61958  0.77255  0.48576  0.95510
    578   5.39097  6.18239  6.07587  6.11554  1.28005  5.72778  4.23735  4.91621  5.87169  3.98282  5.40305  5.19833  5.96086  5.40516  5.59011  5.14790  5.56592  4.88488  1.42201  0.95423   1430 y - - -
          2.68618  4.42225  2.77519  2.73123  3.46354  2.40513  3.72494  3.29354  2.67741  2.69355  4.24690  2.90347  2.73739  3.18146  2.89801  2.37887  2.77519  2.98518  4.58477  3.61503
          0.00877  5.13709  5.85944  0.61958  0.77255  0.48576  0.95510
    579   1.79428  5.44904  3.00597  1.76712  4.79346  2.84484  3.17902  4.27927  2.35433  3.75400  4.49007  2.92149  3.11094  2.75860  2.95819  2.71509  3.17031  3.83937  5.88190  4.47082   1431 e - - -
          2.68618  4.42225  2.77519  2.73123  3.46354  2.40513  3.72494  3.29354  2.67741  2.69355  4.24690  2.90347  2.73739  3.18146  2.89801  2.37887  2.77519  2.98518  4.58477  3.61503
          0.00877  5.13709  5.85944  0.61958  0.77255  0.48576  0.95510
    580   2.94061  5.44710  2.08787  2.32369  4.38645  2.09799  3.90138  4.27450  2.44224  3.75135  4.48866  2.08217  3.46903  2.99881  2.96468  2.50229  3.08800  3.83648  5.88100  3.86582   1432 n - - -
          2.68618  4.42225  2.77519  2.73123  3.46354  2.40513  3.72494  3.29354  2.67741  2.69355  4.24690  2.90347  2.73739  3.18146  2.89801  2.37887  2.77519  2.98518  4.58477  3.61503
          0.00877  5.13709  5.85944  0.61958  0.77255  0.48576  0.95510
    581   2.98384  3.42991  4.78196  4.17690  3.47696  4.13453  3.98440  2.57569  3.06798  1.51546  1.55252  4.24036  4.49911  4.15770  3.77640  3.43865  3.21588  2.21725  5.00439  3.82494   1433 l - - -
          2.68618  4.42225  2.77519  2.73123  3.46354  2.40513  3.72494  3.29354  2.67741  2.69355  4.24690  2.90347  2.73739  3.18146  2.89801  2.37887  2.77519  2.98518  4.58477  3.61503
          0.00877  5.13709  5.85944  0.61958  0.77255  0.48576  0.95510
    582   2.96911  5.45043  3.17463  2.41315  4.78410  3.72738  2.17103  4.26191  2.58184  3.75173  4.49894  1.97936  2.64596  3.03323  3.16638  2.01451  2.60615  3.83597  5.89221  4.48714   1434 n - - -
          2.68618  4.42225  2.77519  2.73123  3.46354  2.40513  3.72494  3.29354  2.67741  2.69355  4.24690  2.90347  2.73739  3.18146  2.89801  2.37887  2.77519  2.98518  4.58477  3.61503
          0.00877  5.13709  5.85944  0.61958  0.77255  0.48576  0.95510
    583   2.50008  3.09282  3.13446  2.93232  2.97969  3.82920  4.05009  3.53421  2.78258  3.19153  4.04111  2.46263  1.93184  3.25308  3.35048  2.58259  3.18089  3.25931  5.49395  2.62305   1435 p - - -
          2.68618  4.42225  2.77519  2.73123  3.46354  2.40513  3.72494  3.29354  2.67741  2.69355  4.24690  2.90347  2.73739  3.18146  2.89801  2.37887  2.77519  2.98518  4.58477  3.61503
          0.00877  5.13709  5.85944  0.61958  0.77255  0.48576  0.95510
    584   2.19706  4.55457  4.10010  2.63291  3.67214  2.25694  4.28309  2.50531  3.45157  2.15083  2.33137  3.85276  4.38091  3.72056  3.45833  2.73498  3.19780  2.38565  5.15320  3.64474   1436 l - - -
          2.68618  4.42226  2.77520  2.73113  3.46354  2.40513  3.72495  3.29355  2.67741  2.69355  4.24690  2.90347  2.73740  3.18147  2.89801  2.37887  2.77520  2.98519  4.58477  3.61504
          0.02346  3.89549  5.85944  0.46717  0.98557  0.48576  0.95510
    585   2.04368  5.42357  2.97644  2.11143  4.08182  3.71482  3.90384  4.23633  2.45891  3.42903  4.46729  3.18644  4.10884  1.49517  2.95313  2.57741  3.17006  3.80852  5.86245  4.45818   1438 q - - -
          2.68618  4.42225  2.77519  2.73123  3.46354  2.40513  3.72494  3.29354  2.67741  2.69355  4.24690  2.90347  2.73739  3.18146  2.89801  2.37887  2.77519  2.98518  4.58477  3.61503
          0.00877  5.13709  5.85944  0.61958  0.77255  0.48576  0.95510
    586   1.78862  4.89092  5.64387  5.12161  3.60135  5.05356  5.60654  1.30499  5.00709  2.87307  4.05213  5.21131  5.35126  5.21356  5.11366  4.42894  3.88008  1.01562  6.04798  4.84141   1439 v - - -
          2.68618  4.42225  2.77519  2.73123  3.46354  2.40513  3.72494  3.29354  2.67741  2.69355  4.24690  2.90347  2.73739  3.18146  2.89801  2.37887  2.77519  2.98518  4.58477  3.61503
          0.00877  5.13709  5.85944  0.61958  0.77255  0.48576  0.95510
    587   1.68926  4.49974  4.67170  4.09968  3.66904  4.12267  4.55944  1.49395  3.96372  2.72956  3.67058  4.22850  3.57211  4.16551  4.10518  2.80580  2.99897  1.69646  5.19843  4.01145   1440 i - - -
          2.68618  4.42225  2.77519  2.73123  3.46354  2.40513  3.72494  3.29354  2.67741  2.69355  4.24690  2.90347  2.73739  3.18146  2.89801  2.37887  2.77519  2.98518  4.58477  3.61503
          0.00877  5.13709  5.85944  0.61958  0.77255  0.48576  0.95510
    588   2.79796  4.98566  3.46335  2.71826  3.14494  1.58497  3.42668  3.57580  2.60268  3.22519  4.06915  3.39955  3.74710  3.22868  3.19712  2.67429  3.17945  2.78016  5.51875  2.50810   1441 g - - -
          2.68618  4.42225  2.77519  2.73123  3.46354  2.40513  3.72494  3.29354  2.67741  2.69355  4.24690  2.90347  2.73739  3.18146  2.89801  2.37887  2.77519  2.98518  4.58477  3.61503
          0.02445  5.13709  4.00198  0.61958  0.77255  0.48576  0.95510
    589   1.25731  4.66658  3.86216  3.29624  3.80961  1.90358  3.83287  2.99008  3.24599  2.79232  3.56738  3.69237  4.32116  3.54707  3.59287  3.05758  3.19136  2.78839  5.25835  3.60436   1442 a - - -
          2.68618  4.42225  2.77519  2.73123  3.46354  2.40513  3.72494  3.29354  2.67741  2.69355  4.24690  2.90347  2.73739  3.18146  2.89801  2.37887  2.77519  2.98518  4.58477  3.61503
          0.00890  5.12154  5.84389  0.61958  0.77255  0.45648  1.00379
    590   2.34893  4.54063  5.14386  4.54897  3.36261  4.41866  4.78276  1.48377  4.35973  2.48436  3.24851  4.56857  4.76348  4.50607  4.39375  3.74027  3.42838  1.12704  5.26866  3.41203   1443 v - - -
          2.68618  4.42225  2.77519  2.73123  3.46354  2.40513  3.72494  3.29354  2.67741  2.69355  4.24690  2.90347  2.73739  3.18146  2.89801  2.37887  2.77519  2.98518  4.58477  3.61503
          0.00877  5.13709  5.85944  0.61958  0.77255  0.48576  0.95510
    591   1.74978  3.47732  4.68773  4.14132  3.78983  2.06100  4.62519  2.72727  4.00941  2.87020  3.79505  4.22070  4.50280  4.21001  4.15499  2.90834  3.29554  1.27789  5.30363  4.12040   1444 v - - -
          2.68618  4.42225  2.77519  2.73123  3.46354  2.40513  3.72494  3.29354  2.67741  2.69355  4.24690  2.90347  2.73739  3.18146  2.89801  2.37887  2.77519  2.98518  4.58477  3.61503
          0.05681  5.13709  3.00884  0.61958  0.77255  0.48576  0.95510
    592   2.74071  5.15020  3.30313  2.65580  1.94579  3.52161  3.21612  3.60488  2.56140  3.03012  4.21838  2.05638  4.13534  2.81811  2.88209  2.56608  3.15144  3.48666  5.64680  3.53008   1445 f - - -
          2.68618  4.42225  2.77519  2.73123  3.46354  2.40513  3.72494  3.29354  2.67741  2.69355  4.24690  2.90347  2.73739  3.18146  2.89801  2.37887  2.77519  2.98518  4.58477  3.61503
          0.00920  5.08948  5.81183  0.61958  0.77255  0.40718  1.09519
    593   2.93899  4.23645  3.05557  2.15443  4.78186  3.71324  3.67926  4.26460  1.83862  3.74308  2.96942  2.02285  4.10658  2.09320  2.83902  2.90293  3.16987  3.82888  5.87360  4.46605   1446 k - - -
          2.68618  4.42225  2.77519  2.73123  3.46354  2.40513  3.72494  3.29354  2.67741  2.69355  4.24690  2.90347  2.73739  3.18146  2.89801  2.37887  2.77519  2.98518  4.58477  3.61503
          0.00877  5.13709  5.85944  0.61958  0.77255  0.48576  0.95510
    594   2.70088  4.37379  2.82372  2.64702  4.74192  2.16225  3.18674  4.21654  2.56459  3.71185  4.45933  1.82467  4.11368  2.71490  3.14396  2.91207  2.12909  3.79516  5.85653  4.45535   1447 n - - -
          2.68618  4.42225  2.77519  2.73123  3.46354  2.40513  3.72494  3.29354  2.67741  2.69355  4.24690  2.90347  2.73739  3.18146  2.89801  2.37887  2.77519  2.98518  4.58477  3.61503
          0.02150  5.13709  4.17367  0.61958  0.77255  0.48576  0.95510
    595   2.67139  5.20215  3.31004  2.36137  4.45901  3.76047  3.67765  3.39379  2.40038  1.69951  4.26772  3.27647  4.15053  2.44065  2.23018  2.83039  3.17374  3.03628  5.69032  4.34319   1448 l - - -
          2.68618  4.42225  2.77519  2.73123  3.46354  2.40513  3.72494  3.29354  2.67741  2.69355  4.24690  2.90347  2.73739  3.18146  2.89801  2.37887  2.77519  2.98518  4.58477  3.61503
          0.00888  5.12447  5.84682  0.61958  0.77255  0.46168  0.99486
    596   5.01901  6.46567  5.62213  5.05875  6.18994  5.05184  5.52366  5.99285  3.77873  5.27220  6.33708  5.29055  5.58846  4.78842  0.10316  5.12341  5.26607  5.67285  6.82290  6.01697   1449 R - - -
          2.68618  4.42225  2.77519  2.73123  3.46354  2.40513  3.72494  3.29354  2.67741  2.69355  4.24690  2.90347  2.73739  3.18146  2.89801  2.37887  2.77519  2.98518  4.58477  3.61503
          0.00877  5.13709  5.85944  0.61958  0.77255  0.48576  0.95510
    597   3.94905  5.55765  5.09130  4.86042  4.45543  4.62342  5.57812  3.82774  4.69626  1.26658  4.46643  5.01315  0.62470  5.05521  4.83845  4.24491  4.35192  3.83895  6.21994  5.03672   1450 P - - -
          2.68618  4.42225  2.77519  2.73123  3.46354  2.40513  3.72494  3.29354  2.67741  2.69355  4.24690  2.90347  2.73739  3.18146  2.89801  2.37887  2.77519  2.98518  4.58477  3.61503
          0.00877  5.13709  5.85944  0.61958  0.77255  0.48576  0.95510
    598   2.82716  5.41831  2.47490  1.83589  4.75183  3.71335  3.90177  3.35396  2.29035  3.50972  4.46204  3.18534  2.97937  2.73964  3.13194  2.39562  2.25022  2.98603  5.85797  4.45406   1451 e - - -
          2.68618  4.42225  2.77519  2.73123  3.46354  2.40513  3.72494  3.29354  2.67741  2.69355  4.24690  2.90347  2.73739  3.18146  2.89801  2.37887  2.77519  2.98518  4.58477  3.61503
          0.06524  5.13709  2.85977  0.61958  0.77255  0.48576  0.95510
    599   3.76951  5.01968  5.79987  5.24268  2.70819  5.16719  5.59004  0.82082  5.10206  1.91178  2.92838  5.33248  5.37496  5.15987  5.11998  4.53636  4.00207  1.73280  5.84842  4.75316   1452 i - - -
          2.68600  4.42234  2.77529  2.73132  3.46363  2.40522  3.72503  3.29363  2.67704  2.69364  4.24699  2.90343  2.73728  3.18155  2.89789  2.37896  2.77512  2.98527  4.58486  3.61512
          0.13049  2.48184  3.25079  0.87433  0.53981  0.39628  1.11725
    600   2.46113  4.85132  4.73266  4.46656  5.28409  3.66574  5.33830  4.69120  4.44717  4.40817  5.20996  4.31116  0.50856  4.67367  4.65685  2.35215  3.11857  3.37494  6.64273  5.51034   1456 P - - -
          2.68618  4.42225  2.77519  2.73123  3.46354  2.40513  3.72494  3.29354  2.67741  2.69355  4.24690  2.90347  2.73739  3.18146  2.89801  2.37887  2.77519  2.98518  4.58477  3.61503
          0.00907  5.10273  5.82507  0.61958  0.77255  0.42599  1.05879
    601   2.77179  5.45065  2.46955  1.90217  4.79663  3.12562  3.89710  4.28340  1.70040  3.75627  4.49120  2.79322  3.55229  2.74294  2.57006  2.62355  2.86788  3.84180  5.88263  4.47085   1457 k - - -
          2.68618  4.42225  2.77519  2.73123  3.46354  2.40513  3.72494  3.29354  2.67741  2.69355  4.24690  2.90347  2.73739  3.18146  2.89801  2.37887  2.77519  2.98518  4.58477  3.61503
          0.00877  5.13709  5.85944  0.61958  0.77255  0.48576  0.95510
    602   2.93754  3.45194  2.36851  2.39867  2.91791  2.55068  3.92663  4.06194  2.51709  3.59966  4.37088  2.26837  4.12538  3.04253  2.95342  2.32049  3.16876  3.67933  4.04642  3.25256   1458 n - - -
          2.68618  4.42225  2.77519  2.73123  3.46354  2.40513  3.72494  3.29354  2.67741  2.69355  4.24690  2.90347  2.73739  3.18146  2.89801  2.37887  2.77519  2.98518  4.58477  3.61503
          0.06138  5.13709  2.92513  0.61958  0.77255  0.48576  0.95510
    603   3.02208  1.51421  4.93250  4.32669  3.49665  4.20157  4.54225  2.13689  4.12944  1.96583  3.50600  4.34475  4.56067  4.27420  4.16263  3.51405  2.45111  2.06634  5.04810  3.01908   1459 c - - -
          2.68618  4.42225  2.77519  2.73123  3.46354  2.40513  3.72494  3.29354  2.67741  2.69355  4.24690  2.90347  2.73739  3.18146  2.89801  2.37887  2.77519  2.98518  4.58477  3.61503
          0.00924  5.08495  5.80730  0.61958  0.77255  0.63789  0.75164
    604   2.98381  5.48576  1.65018  2.48406  4.81879  3.71195  3.36156  4.30277  2.69479  3.46780  4.53329  2.82342  1.92908  2.91386  3.19388  2.31769  3.06553  3.87065  5.92302  4.50837   1460 d - - -
          2.68618  4.42225  2.77519  2.73123  3.46354  2.40513  3.72494  3.29354  2.67741  2.69355  4.24690  2.90347  2.73739  3.18146  2.89801  2.37887  2.77519  2.98518  4.58477  3.61503
          0.00924  5.08495  5.80730  0.61958  0.77255  0.63789  0.75164
    605   2.64170  5.32356  2.65937  2.46882  4.09396  3.50066  3.40788  4.08757  2.56963  3.35693  3.57735  3.18866  1.57329  2.73533  3.13329  2.57408  2.93250  3.46844  5.78087  4.39532   1461 p - - -
          2.68618  4.42225  2.77519  2.73123  3.46354  2.40513  3.72494  3.29354  2.67741  2.69355  4.24690  2.90347  2.73739  3.18146  2.89801  2.37887  2.77519  2.98518  4.58477  3.61503
          0.00924  5.08495  5.80730  0.61958  0.77255  0.40119  1.10723
    606   2.29454  5.44096  2.33876  1.83804  4.78362  2.94616  3.89754  4.26797  2.46057  3.74522  4.48233  3.17803  3.23572  2.54476  2.89258  2.56467  3.00127  2.69049  5.87507  4.46543   1462 e - - -
          2.68618  4.42225  2.77519  2.73123  3.46354  2.40513  3.72494  3.29354  2.67741  2.69355  4.24690  2.90347  2.73739  3.18146  2.89801  2.37887  2.77519  2.98518  4.58477  3.61503
          0.00877  5.13709  5.85944  0.61958  0.77255  0.48576  0.95510
    607   3.52474  4.85107  5.48218  4.87384  3.20845  4.74608  5.05917  2.30656  4.67927  1.11306  2.85344  4.90796  5.01545  4.72252  4.66360  4.07465  3.74726  2.04425  1.69127  4.29171   1463 l - - -
          2.68618  4.42225  2.77519  2.73123  3.46354  2.40513  3.72494  3.29354  2.67741  2.69355  4.24690  2.90347  2.73739  3.18146  2.89801  2.37887  2.77519  2.98518  4.58477  3.61503
          0.00877  5.13709  5.85944  0.61958  0.77255  0.48576  0.95510
    608   1.87419  5.28338  3.26676  2.63014  4.56555  3.00038  3.93867  2.97977  1.88373  3.56080  4.34174  3.24334  4.13642  2.79492  2.27175  2.75213  3.07507  2.77245  5.75532  4.38788   1464 a - - -
          2.68618  4.42225  2.77519  2.73123  3.46354  2.40513  3.72494  3.29354  2.67741  2.69355  4.24690  2.90347  2.73739  3.18146  2.89801  2.37887  2.77519  2.98518  4.58477  3.61503
          0.00877  5.13709  5.85944  0.61958  0.77255  0.48576  0.95510
    609   2.58092  5.41509  2.72762  2.13403  3.66620  3.04226  3.65220  3.68280  2.15434  3.23763  3.26459  2.93602  3.45323  2.86027  2.96248  2.19308  2.71759  3.79887  5.85547  3.82831   1465 e - - -
          2.68618  4.42225  2.77519  2.73123  3.46354  2.40513  3.72494  3.29354  2.67741  2.69355  4.24690  2.90347  2.73739  3.18146  2.89801  2.37887  2.77519  2.98518  4.58477  3.61503
          0.00877  5.13709  5.85944  0.61958  0.77255  0.48576  0.95510
    610   4.32795  5.48771  6.36337  5.83042  3.85826  5.87900  6.29814  1.29712  5.73331  0.63470  3.57482  6.06244  5.85192  5.59220  5.68961  5.32399  4.54446  2.49603  6.18068  5.23884   1466 L - - -
          2.68618  4.42225  2.77519  2.73123  3.46354  2.40513  3.72494  3.29354  2.67741  2.69355  4.24690  2.90347  2.73739  3.18146  2.89801  2.37887  2.77519  2.98518  4.58477  3.61503
          0.00877  5.13709  5.85944  0.61958  0.77255  0.48576  0.95510
    611   3.97432  5.19101  6.01655  5.47745  3.94898  5.44806  5.90931  1.23666  5.36212  1.91695  1.20430  5.61334  5.59534  5.39047  5.38414  4.84187  4.20644  1.88076  6.07083  5.01435   1467 m - - -
          2.68618  4.42225  2.77519  2.73123  3.46354  2.40513  3.72494  3.29354  2.67741  2.69355  4.24690  2.90347  2.73739  3.18146  2.89801  2.37887  2.77519  2.98518  4.58477  3.61503
          0.00877  5.13709  5.85944  0.61958  0.77255  0.48576  0.95510
    612   2.57896  5.41296  3.20190  1.28664  4.74393  3.71772  3.90527  3.69485  2.26794  3.42474  4.45766  3.19110  4.11075  2.41488  2.83302  2.77186  2.71912  3.56049  5.85366  4.45283   1468 e - - -
          2.68618  4.42225  2.77519  2.73123  3.46354  2.40513  3.72494  3.29354  2.67741  2.69355  4.24690  2.90347  2.73739  3.18146  2.89801  2.37887  2.77519  2.98518  4.58477  3.61503
          0.00877  5.13709  5.85944  0.61958  0.77255  0.48576  0.95510
    613   2.73026  4.48831  2.54045  2.06254  4.79102  3.42503  3.89645  4.27679  2.18510  3.75120  4.48686  3.17669  4.10288  2.36733  2.21176  1.89105  3.05552  3.83666  5.87872  4.46797   1469 s - - -
          2.68618  4.42225  2.77519  2.73123  3.46354  2.40513  3.72494  3.29354  2.67741  2.69355  4.24690  2.90347  2.73739  3.18146  2.89801  2.37887  2.77519  2.98518  4.58477  3.61503
          0.00877  5.13709  5.85944  0.61958  0.77255  0.48576  0.95510
    614   3.88275  0.17522  5.77216  5.67481  5.12953  4.47300  6.03182  4.41910  5.40705  3.64768  5.49523  5.33225  5.24292  5.72038  5.39697  4.15592  4.41431  4.15786  6.60949  5.40939   1470 C - - -
          2.68618  4.42225  2.77519  2.73123  3.46354  2.40513  3.72494  3.29354  2.67741  2.69355  4.24690  2.90347  2.73739  3.18146  2.89801  2.37887  2.77519  2.98518  4.58477  3.61503
          0.00877  5.13709  5.85944  0.61958  0.77255  0.48576  0.95510
    615   5.83000  6.65109  6.16924  6.19215  4.80913  5.37096  6.03315  6.19220  6.10262  5.32455  6.71343  6.26406  5.97791  6.39459  5.97500  6.05562  6.20403  6.06359  0.05942  4.77896   1471 W - - -
          2.68618  4.42225  2.77519  2.73123  3.46354  2.40513  3.72494  3.29354  2.67741  2.69355  4.24690  2.90347  2.73739  3.18146  2.89801  2.37887  2.77519  2.98518  4.58477  3.61503
          0.06138  5.13709  2.92513  0.61958  0.77255  0.48576  0.95510
    616   2.03122  5.41421  2.40605  2.47782  4.75470  3.68790  2.61020  4.23762  2.47052  3.71754  4.45620  2.84327  4.08201  2.34963  3.10570  2.18285  2.71937  3.22817  5.84957  4.44111   1472 a - - -
          2.68618  4.42225  2.77519  2.73123  3.46354  2.40513  3.72494  3.29354  2.67741  2.69355  4.24690  2.90347  2.73739  3.18146  2.89801  2.37887  2.77519  2.98518  4.58477  3.61503
          0.00924  5.08495  5.80730  0.61958  0.77255  0.40119  1.10723
    617   2.20523  5.42246  2.93396  2.08522  3.98803  3.52699  3.67241  4.23696  2.54960  3.72359  4.46569  3.00606  2.62474  2.71206  3.03603  2.20126  2.25736  3.21331  5.86101  4.45599   1473 e - - -
          2.68618  4.42225  2.77519  2.73123  3.46354  2.40513  3.72494  3.29354  2.67741  2.69355  4.24690  2.90347  2.73739  3.18146  2.89801  2.37887  2.77519  2.98518  4.58477  3.61503
          0.00877  5.13709  5.85944  0.61958  0.77255  0.48576  0.95510
    618   2.97582  4.14799  1.45098  1.52476  5.00026  3.77463  4.05789  4.49560  2.74262  3.96934  4.72465  2.09784  4.23350  2.99623  3.37138  3.07512  3.37551  4.05453  6.10275  4.66770   1474 d - - -
          2.68618  4.42225  2.77519  2.73123  3.46354  2.40513  3.72494  3.29354  2.67741  2.69355  4.24690  2.90347  2.73739  3.18146  2.89801  2.37887  2.77519  2.98518  4.58477  3.61503
          0.00877  5.13709  5.85944  0.61958  0.77255  0.48576  0.95510
    619   2.57099  4.83994  4.21429  3.73268  4.51757  3.78309  4.68983  3.54384  3.67887  3.58776  3.86081  3.97021  0.70178  3.98472  4.00909  2.60270  2.74967  3.50333  5.92078  4.70160   1475 p - - -
          2.68618  4.42225  2.77519  2.73123  3.46354  2.40513  3.72494  3.29354  2.67741  2.69355  4.24690  2.90347  2.73739  3.18146  2.89801  2.37887  2.77519  2.98518  4.58477  3.61503
          0.00877  5.13709  5.85944  0.61958  0.77255  0.48576  0.95510
    620   2.64639  5.43867  2.36559  2.15050  3.54577  3.23933  3.57946  4.26495  2.31934  3.74276  3.70374  2.42257  4.10285  2.58477  2.96797  2.21144  2.63005  3.82780  4.52307  4.46376   1476 e - - -
          2.68618  4.42225  2.77519  2.73123  3.46354  2.40513  3.72494  3.29354  2.67741  2.69355  4.24690  2.90347  2.73739  3.18146  2.89801  2.37887  2.77519  2.98518  4.58477  3.61503
          0.00877  5.13709  5.85944  0.61958  0.77255  0.48576  0.95510
    621   2.31299  4.77600  2.77965  2.20134  4.63682  3.72925  3.92154  3.83951  1.99733  2.60214  3.52474  3.21616  4.12155  2.38926  3.01129  2.71997  2.82606  2.68726  5.79561  4.41285   1477 k - - -
          2.68618  4.42225  2.77519  2.73123  3.46354  2.40513  3.72494  3.29354  2.67741  2.69355  4.24690  2.90347  2.73739  3.18146  2.89801  2.37887  2.77519  2.98518  4.58477  3.61503
          0.00877  5.13709  5.85944  0.61958  0.77255  0.48576  0.95510
    622   5.01901  6.46567  5.62213  5.05875  6.18994  5.05184  5.52366  5.99285  3.77873  5.27220  6.33708  5.29055  5.58846  4.78842  0.10316  5.12341  5.26607  5.67285  6.82290  6.01697   1478 R - - -
          2.68618  4.42225  2.77519  2.73123  3.46354  2.40513  3.72494  3.29354  2.67741  2.69355  4.24690  2.90347  2.73739  3.18146  2.89801  2.37887  2.77519  2.98518  4.58477  3.61503
          0.00877  5.13709  5.85944  0.61958  0.77255  0.48576  0.95510
    623   4.00511  5.72136  5.02328  4.91408  5.12907  4.51307  5.73854  4.73755  4.80361  2.93078  5.47126  5.03006  0.21328  5.23692  4.94694  4.22257  4.49451  4.49788  6.56656  5.36231   1479 P - - -
          2.68618  4.42225  2.77519  2.73123  3.46354  2.40513  3.72494  3.29354  2.67741  2.69355  4.24690  2.90347  2.73739  3.18146  2.89801  2.37887  2.77519  2.98518  4.58477  3.61503
          0.00877  5.13709  5.85944  0.61958  0.77255  0.48576  0.95510
    624   2.51368  4.40375  2.96779  2.01533  4.71207  3.71917  3.91087  3.89818  2.65590  3.53336  4.43784  2.54305  3.56162  3.01549  3.14446  1.49373  2.57898  3.76818  5.83794  4.44173   1480 s - - -
          2.68618  4.42225  2.77519  2.73123  3.46354  2.40513  3.72494  3.29354  2.67741  2.69355  4.24690  2.90347  2.73739  3.18146  2.89801  2.37887  2.77519  2.98518  4.58477  3.61503
          0.00877  5.13709  5.85944  0.61958  0.77255  0.48576  0.95510
    625   3.73252  3.13157  5.54344  5.04327  0.57577  4.82001  4.85598  3.10144  4.84488  2.46944  2.71277  4.95717  5.16797  4.87872  4.84173  4.19009  3.99216  3.10619  5.09224  3.59917   1481 F - - -
          2.68618  4.42225  2.77519  2.73123  3.46354  2.40513  3.72494  3.29354  2.67741  2.69355  4.24690  2.90347  2.73739  3.18146  2.89801  2.37887  2.77519  2.98518  4.58477  3.61503
          0.00877  5.13709  5.85944  0.61958  0.77255  0.48576  0.95510
    626   2.46220  5.43224  3.07732  2.23082  4.77176  3.12244  3.89828  4.25383  2.23126  3.51324  4.47436  2.99355  3.43799  2.50165  2.87939  2.23038  1.96079  3.65973  4.17482  4.46068   1482 t - - -
          2.68618  4.42225  2.77519  2.73123  3.46354  2.40513  3.72494  3.29354  2.67741  2.69355  4.24690  2.90347  2.73739  3.18146  2.89801  2.37887  2.77519  2.98518  4.58477  3.61503
          0.00877  5.13709  5.85944  0.61958  0.77255  0.48576  0.95510
    627   3.06019  5.57727  2.80850  0.98775  4.91096  3.75366  3.71766  4.39965  2.77146  3.87765  4.62739  3.06617  4.18762  2.22527  3.27516  2.76303  3.07494  3.62394  6.01162  4.58931   1483 e - - -
          2.68618  4.42225  2.77519  2.73123  3.46354  2.40513  3.72494  3.29354  2.67741  2.69355  4.24690  2.90347  2.73739  3.18146  2.89801  2.37887  2.77519  2.98518  4.58477  3.61503
          0.00877  5.13709  5.85944  0.61958  0.77255  0.48576  0.95510
    628   4.03153  5.19938  6.15919  5.69876  4.31534  5.70998  6.44688  0.52134  5.65399  1.99888  4.02450  5.88158  5.84488  5.81317  5.77843  5.16904  4.28456  1.79936  6.56773  5.43204   1484 I - - -
          2.68618  4.42225  2.77519  2.73123  3.46354  2.40513  3.72494  3.29354  2.67741  2.69355  4.24690  2.90347  2.73739  3.18146  2.89801  2.37887  2.77519  2.98518  4.58477  3.61503
          0.00877  5.13709  5.85944  0.61958  0.77255  0.48576  0.95510
    629   2.32891  4.37891  4.80133  4.19588  3.47456  4.13528  3.75206  1.85193  4.01185  2.16289  2.29691  4.24915  4.50025  4.17033  4.07121  2.83622  2.50269  1.72197  5.00083  3.82124   1485 v - - -
          2.68618  4.42225  2.77519  2.73123  3.46354  2.40513  3.72494  3.29354  2.67741  2.69355  4.24690  2.90347  2.73739  3.18146  2.89801  2.37887  2.77519  2.98518  4.58477  3.61503
          0.00877  5.13709  5.85944  0.61958  0.77255  0.48576  0.95510
    630   2.63425  3.63656  2.57428  2.01299  4.78392  3.03053  3.58945  3.48518  2.19320  3.74522  4.48190  2.80748  3.84502  2.49024  2.48416  2.48743  3.16574  3.35879  5.87456  3.92471   1486 e - - -
          2.68618  4.42225  2.77519  2.73123  3.46354  2.40513  3.72494  3.29354  2.67741  2.69355  4.24690  2.90347  2.73739  3.18146  2.89801  2.37887  2.77519  2.98518  4.58477  3.61503
          0.00877  5.13709  5.85944  0.61958  0.77255  0.48576  0.95510
    631   2.94397  5.13460  3.35108  2.56849  4.37009  3.50371  3.98138  3.40713  2.25174  2.46796  2.83412  3.31093  4.16701  2.86347  1.89465  2.40542  2.79283  2.83799  5.63884  4.30633   1487 r - - -
          2.68618  4.42225  2.77519  2.73123  3.46354  2.40513  3.72494  3.29354  2.67741  2.69355  4.24690  2.90347  2.73739  3.18146  2.89801  2.37887  2.77519  2.98518  4.58477  3.61503
          0.00877  5.13709  5.85944  0.61958  0.77255  0.48576  0.95510
    632   4.66735  5.81363  6.50498  5.97792  3.69442  6.05093  6.29964  2.97309  5.76537  0.23943  3.07538  6.27052  5.93012  5.54487  5.65475  5.56040  4.86121  3.34578  6.05844  5.13494   1488 L - - -
          2.68618  4.42225  2.77519  2.73123  3.46354  2.40513  3.72494  3.29354  2.67741  2.69355  4.24690  2.90347  2.73739  3.18146  2.89801  2.37887  2.77519  2.98518  4.58477  3.61503
          0.00877  5.13709  5.85944  0.61958  0.77255  0.48576  0.95510
    633   2.94108  5.44046  2.88736  1.90015  4.78247  3.71507  3.90081  4.26464  2.09805  2.72289  3.95118  2.76975  4.10835  2.82694  1.74073  2.90517  2.83851  3.82955  5.87395  4.46720   1489 r - - -
          2.68618  4.42225  2.77519  2.73123  3.46354  2.40513  3.72494  3.29354  2.67741  2.69355  4.24690  2.90347  2.73739  3.18146  2.89801  2.37887  2.77519  2.98518  4.58477  3.61503
          0.00877  5.13709  5.85944  0.61958  0.77255  0.48576  0.95510
    634   2.55925  5.44510  2.68057  2.16605  4.79013  3.52392  3.61874  4.27607  2.20376  3.50025  4.48577  2.75792  3.42216  2.63012  2.51878  2.27970  2.36283  3.09296  5.87780  4.46687   1490 e - - -
          2.68618  4.42225  2.77519  2.73123  3.46354  2.40513  3.72494  3.29354  2.67741  2.69355  4.24690  2.90347  2.73739  3.18146  2.89801  2.37887  2.77519  2.98518  4.58477  3.61503
          0.00877  5.13709  5.85944  0.61958  0.77255  0.48576  0.95510
    635   2.65639  3.06026  4.98732  4.37266  2.70070  4.19553  4.52910  2.01520  4.15869  1.48604  1.95969  4.35847  4.55372  4.28499  4.16535  3.50803  3.25359  2.46216  5.01345  3.18771   1491 l - - -
          2.68618  4.42225  2.77519  2.73123  3.46354  2.40513  3.72494  3.29354  2.67741  2.69355  4.24690  2.90347  2.73739  3.18146  2.89801  2.37887  2.77519  2.98518  4.58477  3.61503
          0.00877  5.13709  5.85944  0.61958  0.77255  0.48576  0.95510
    636   2.36504  5.27673  2.64536  2.32597  3.75388  3.74171  3.93722  3.19235  2.53148  2.26322  4.05884  3.05034  4.13332  2.27553  3.18299  2.18920  2.95425  3.31431  5.75042  4.38250   1492 s - - -
          2.68618  4.42225  2.77519  2.73123  3.46354  2.40513  3.72494  3.29354  2.67741  2.69355  4.24690  2.90347  2.73739  3.18146  2.89801  2.37887  2.77519  2.98518  4.58477  3.61503
          0.02597  5.13709  3.92397  0.61958  0.77255  0.48576  0.95510
    637   2.61991  5.27073  3.09113  2.53451  4.55139  3.73368  3.67199  3.43880  2.06238  3.07792  3.67249  3.23220  4.12530  3.05155  2.18804  2.25916  2.17334  3.17585  5.74401  3.55974   1493 k - - -
          2.68618  4.42225  2.77519  2.73123  3.46354  2.40513  3.72494  3.29354  2.67741  2.69355  4.24690  2.90347  2.73739  3.18146  2.89801  2.37887  2.77519  2.98518  4.58477  3.61503
          0.00892  5.12004  5.84238  0.61958  0.77255  0.53901  0.87545
    638   2.28351  4.58314  3.18539  2.24894  4.75196  3.70500  3.47511  4.23136  2.02121  3.42829  4.45922  2.96476  3.23125  2.99229  2.57315  1.98134  2.37061  3.80178  5.85426  4.44912   1494 s - - -
          2.68618  4.42225  2.77519  2.73123  3.46354  2.40513  3.72494  3.29354  2.67741  2.69355  4.24690  2.90347  2.73739  3.18146  2.89801  2.37887  2.77519  2.98518  4.58477  3.61503
          0.03224  5.12004  3.65945  0.61958  0.77255  0.53901  0.87545
    639   2.21300  3.48655  4.83656  4.22692  3.20642  4.11679  4.44595  2.26210  3.00075  1.71072  2.72878  4.25128  3.33874  4.17709  4.06793  3.42441  3.18879  1.93246  4.96517  2.79181   1495 l - - -
          2.68618  4.42225  2.77519  2.73123  3.46354  2.40513  3.72494  3.29354  2.67741  2.69355  4.24690  2.90347  2.73739  3.18146  2.89801  2.37887  2.77519  2.98518  4.58477  3.61503
          0.00913  5.09693  5.81927  0.61958  0.77255  0.60561  0.78909
    640   2.80204  3.25335  3.42541  2.75793  4.19080  2.51326  4.00787  3.58704  2.75152  3.03289  3.41053  2.91551  3.28164  2.81897  3.29646  2.35848  2.05645  2.43046  5.51778  4.21427   1496 t - - -
          2.68618  4.42225  2.77519  2.73123  3.46354  2.40513  3.72494  3.29354  2.67741  2.69355  4.24690  2.90347  2.73739  3.18146  2.89801  2.37887  2.77519  2.98518  4.58477  3.61503
          0.06398  5.09693  2.88497  0.61958  0.77255  0.60561  0.78909
    641   2.79762  5.33876  3.06918  2.46914  4.65697  2.79224  3.14313  3.00202  2.42527  3.18542  4.38658  3.15756  2.78008  2.75263  2.71641  1.86852  2.74274  3.55235  5.78786  4.39375   1497 s - - -
          2.68724  4.41889  2.77584  2.73069  3.46523  2.40628  3.72624  3.29196  2.67552  2.69251  4.24566  2.90406  2.73585  3.18213  2.89849  2.37926  2.77405  2.98608  4.58446  3.61713
          0.47980  1.30169  2.21620  3.14030  0.04423  0.65651  0.73118
    642   2.64324  5.36316  3.00665  2.28385  4.70582  2.25370  3.81954  4.19004  2.03106  3.66732  4.40468  2.63755  4.02549  2.22341  2.90503  2.52517  2.56476  3.57867  5.79717  4.38767   1546 k - - -
          2.68618  4.42225  2.77519  2.73123  3.46354  2.40513  3.72494  3.29354  2.67741  2.69355  4.24690  2.90347  2.73739  3.18146  2.89801  2.37887  2.77519  2.98518  4.58477  3.61503
          0.06156  4.95124  2.94447  0.61958  0.77255  0.92306  0.50634
    643   2.49497  4.31991  3.26493  2.35682  2.51721  3.01695  3.88691  3.64138  2.20527  3.05246  3.04956  2.86521  4.06958  2.59117  3.15723  2.48647  3.07152  3.00048  5.51315  4.18674   1547 k - - -
          2.68618  4.42225  2.77519  2.73123  3.46354  2.40513  3.72494  3.29354  2.67741  2.69355  4.24690  2.90347  2.73739  3.18146  2.89801  2.37887  2.77519  2.98518  4.58477  3.61503
          0.01112  4.90079  5.62314  0.61958  0.77255  1.00493  0.45582
    644   2.84123  4.94372  3.30760  2.56684  3.76378  3.44677  3.90708  2.49585  2.46967  2.80883  4.02227  3.04940  3.35386  2.19242  2.91935  2.22601  3.07261  2.78567  3.85636  4.15252   1548 q - - -
          2.68618  4.42225  2.77519  2.73123  3.46354  2.40513  3.72494  3.29354  2.67741  2.69355  4.24690  2.90347  2.73739  3.18146  2.89801  2.37887  2.77519  2.98518  4.58477  3.61503
          0.01112  4.90079  5.62314  0.61958  0.77255  0.75971  0.63074
    645   2.34550  5.11293  3.23844  2.48915  4.36437  3.18169  2.88396  3.00201  2.23603  3.18103  3.43903  2.97752  2.54938  3.02779  2.87743  2.77344  2.73824  3.19924  3.92105  4.26001   1549 k - - -
          2.68618  4.42225  2.77519  2.73123  3.46354  2.40513  3.72494  3.29354  2.67741  2.69355  4.24690  2.90347  2.73739  3.18146  2.89801  2.37887  2.77519  2.98518  4.58477  3.61503
          0.01041  4.96560  5.68795  0.61958  0.77255  0.69182  0.69447
    646   2.32345  5.38799  2.89450  2.29670  4.14380  3.65670  3.56692  4.21552  2.01368  3.69239  4.42920  2.85175  2.63342  2.77569  2.46460  2.28226  2.72406  3.61643  5.82189  4.41220   1550 k - - -
          2.68618  4.42225  2.77519  2.73123  3.46354  2.40513  3.72494  3.29354  2.67741  2.69355  4.24690  2.90347  2.73739  3.18146  2.89801  2.37887  2.77519  2.98518  4.58477  3.61503
          0.00990  5.01592  5.73827  0.61958  0.77255  0.79988  0.59671
    647   2.88224  5.38208  2.30722  2.42579  4.72262  3.65768  3.36768  3.86564  2.23369  3.68542  3.52818  2.80792  2.90760  2.79338  2.31822  2.38835  2.61954  3.09201  5.81747  4.40929   1551 k - - -
          2.68618  4.42225  2.77519  2.73123  3.46354  2.40513  3.72494  3.29354  2.67741  2.69355  4.24690  2.90347  2.73739  3.18146  2.89801  2.37887  2.77519  2.98518  4.58477  3.61503
          0.03062  5.01592  3.74975  0.61958  0.77255  0.79988  0.59671
    648   2.23111  5.35525  2.95839  2.57875  4.68812  3.65258  3.58300  3.45208  2.07772  3.65526  4.39915  2.56160  4.04574  2.33483  2.36536  2.26203  2.80768  3.43533  4.87416  4.39190   1552 k - - -
          2.68618  4.42225  2.77519  2.73123  3.46354  2.40513  3.72494  3.29354  2.67741  2.69355  4.24690  2.90347  2.73739  3.18146  2.89801  2.37887  2.77519  2.98518  4.58477  3.61503
          0.04043  4.99541  3.41569  0.61958  0.77255  0.84149  0.56399
    649   2.09785  5.02548  3.29482  2.73642  3.05006  2.53640  2.58796  3.66200  2.47012  2.99030  4.09965  3.25066  3.66933  2.86113  2.91307  2.49455  2.77978  3.11685  4.54862  4.21110   1553 a - - -
          2.68618  4.42225  2.77519  2.73123  3.46354  2.40513  3.72494  3.29354  2.67741  2.69355  4.24690  2.90347  2.73739  3.18146  2.89801  2.37887  2.77519  2.98518  4.58477  3.61503
          0.03735  4.96540  3.51706  0.61958  0.77255  0.89801  0.52320
    650   2.85318  5.35349  2.79722  2.54900  4.69458  2.88018  3.81504  4.17739  2.08878  3.11075  4.39544  2.81952  2.32716  2.41382  2.57696  2.27659  2.98628  3.74204  5.78834  4.38027   1554 k - - -
          2.68618  4.42225  2.77519  2.73123  3.46354  2.40513  3.72494  3.29354  2.67741  2.69355  4.24690  2.90347  2.73739  3.18146  2.89801  2.37887  2.77519  2.98518  4.58477  3.61503
          0.04406  4.93875  3.32593  0.61958  0.77255  0.94436  0.49254
    651   2.42395  4.29448  4.49236  3.89707  1.98345  2.58534  4.30217  2.05545  3.74859  2.16168  3.25246  4.03416  4.35514  3.24458  3.87218  2.94283  2.73015  2.54519  4.21552  3.41418   1555 f - - -
          2.68618  4.42225  2.77519  2.73123  3.46354  2.40513  3.72494  3.29354  2.67741  2.69355  4.24690  2.90347  2.73739  3.18146  2.89801  2.37887  2.77519  2.98518  4.58477  3.61503
          0.03417  4.90575  3.64229  0.61958  0.77255  0.99735  0.46022
    652   2.54365  3.25488  2.97976  2.49865  2.80618  3.08889  3.26223  3.49249  2.75991  2.69747  3.97622  3.27277  3.38379  3.10091  3.00477  2.08109  2.89333  2.92868  5.42374  3.85153   1556 s - - -
          2.68618  4.42225  2.77519  2.73123  3.46354  2.40513  3.72494  3.29354  2.67741  2.69355  4.24690  2.90347  2.73739  3.18146  2.89801  2.37887  2.77519  2.98518  4.58477  3.61503
          0.09300  4.88289  2.51042  0.61958  0.77255  1.03153  0.44077
    653   2.80109  4.14092  3.01254  2.53329  2.65208  3.42586  3.84145  3.63209  1.92550  2.81885  4.05688  2.54415  4.02596  2.99540  2.99915  2.34286  2.89556  3.31384  3.83913  4.15962   1557 k - - -
          2.68618  4.42225  2.77519  2.73123  3.46354  2.40513  3.72494  3.29354  2.67741  2.69355  4.24690  2.90347  2.73739  3.18146  2.89801  2.37887  2.77519  2.98518  4.58477  3.61503
          0.14505  4.80216  2.06506  0.61958  0.77255  1.13832  0.38619
    654   2.63476  2.66018  3.49586  2.76023  3.45488  3.45017  3.93696  2.54029  2.35576  2.63195  3.67009  3.37398  3.65513  3.21592  3.28655  2.01705  2.87827  2.85451  5.14075  3.88812   1558 s - - -
          2.68610  4.42102  2.77618  2.73186  3.46147  2.40570  3.72446  3.29401  2.67638  2.69345  4.24629  2.90319  2.73729  3.18131  2.89735  2.37854  2.77609  2.98590  4.58461  3.61558
          1.07365  0.41818        *  1.93306  0.15631  0.00000        *
//
