# Supplementary material for: Multispecies genome-wide analysis defines the MAP3K gene family in Gossypium hirsutum and reveals conserved family expansions
Source: BMC Bioinformatics. 2019 Mar 14;20(Suppl 2):99. doi: 10.1186/s12859-019-2624-9 (PMC6419318; doi:10.1186/s12859-019-2624-9)
Supplement: Supplementary file 1 — Zipped file containing two subfolders and an excel spreadsheet of all identified MAP3Ks with their longest transcript variants. The “HMM_results” file holds the HMMsearch output files for each MAP3K subfamily with relevant orthogroups identification highlighted. The “HMMs” folder holds the HMMs used for each MAP3K subfamily. (ZIP 3956 kb) [file 12859_2019_2624_MOESM1_ESM.zip › Supplementary file 1/HMMs/zik_hmm]

HMMER3/f [3.1b2 | February 2015]
NAME  zik_muscle_arab
LENG  554
ALPH  amino
RF    no
MM    no
CONS  yes
CS    no
MAP   yes
DATE  Wed Feb 14 08:23:57 2018
NSEQ  11
EFFN  0.947998
CKSUM 2024122954
STATS LOCAL MSV      -12.1318  0.69756
STATS LOCAL VITERBI  -12.7991  0.69756
STATS LOCAL FORWARD   -5.8845  0.69756
HMM          A        C        D        E        F        G        H        I        K        L        M        N        P        Q        R        S        T        V        W        Y   
            m->m     m->i     m->d     i->m     i->i     d->m     d->d
  COMPO   2.58572  4.18360  2.84314  2.52289  3.40721  2.96474  3.66336  2.85403  2.59821  2.49774  3.63704  3.00234  3.43589  3.04047  2.89887  2.65484  2.87458  2.68831  4.66241  3.47323
          2.68607  4.42160  2.77533  2.73127  3.46368  2.40511  3.72508  3.29368  2.67755  2.69369  4.24411  2.90360  2.73753  3.18160  2.89815  2.37864  2.77507  2.98532  4.58491  3.61517
          0.54834  1.62198  1.49352  1.25817  0.33432  0.00000        *
      1   2.56631  4.53546  2.57158  2.54726  3.68085  3.08036  3.67216  3.09676  2.56601  2.76527  2.69472  3.03071  3.82807  2.89766  2.98915  2.67268  2.80561  2.83259  5.06175  3.26025      8 e - - -
          2.68618  4.42225  2.77519  2.73123  3.46354  2.40513  3.72494  3.29354  2.67741  2.69355  4.24690  2.90347  2.73739  3.18146  2.89801  2.37887  2.77519  2.98518  4.58477  3.61503
          0.03003  3.91649  4.63884  0.61958  0.77255  0.64563  0.74303
      2   2.58169  4.66139  2.54620  2.47332  3.36774  3.40691  3.64569  3.24985  2.49926  2.89534  3.00832  2.40544  3.81583  2.83605  2.94566  2.64916  2.81930  2.96390  5.16240  3.82815      9 n - - -
          2.68618  4.42225  2.77519  2.73123  3.46354  2.40513  3.72494  3.29354  2.67741  2.69355  4.24690  2.90347  2.73739  3.18146  2.89801  2.37887  2.77519  2.98518  4.58477  3.61503
          0.02857  3.96534  4.68769  0.61958  0.77255  0.60109  0.79454
      3   2.44544  4.64125  3.02671  2.34978  3.86043  3.09306  3.65929  3.24549  2.49258  2.54456  3.32773  2.40825  3.82513  2.84609  2.92548  2.65700  2.81805  2.95720  5.18314  3.88014     10 e - - -
          2.68618  4.42225  2.77519  2.73123  3.46354  2.40513  3.72494  3.29354  2.67741  2.69355  4.24690  2.90347  2.73739  3.18146  2.89801  2.37887  2.77519  2.98518  4.58477  3.61503
          0.02715  4.01573  4.73808  0.61958  0.77255  0.63841  0.75105
      4   2.58352  4.56533  3.11868  2.26428  3.76060  3.12989  3.67794  2.86208  2.51984  2.33296  3.66070  3.05693  3.84660  2.88697  2.72405  2.53719  2.81641  2.86700  5.10942  3.82591     11 e - - -
          2.68618  4.42225  2.77519  2.73123  3.46354  2.40513  3.72494  3.29354  2.67741  2.69355  4.24690  2.90347  2.73739  3.18146  2.89801  2.37887  2.77519  2.98518  4.58477  3.61503
          0.02715  4.01573  4.73808  0.61958  0.77255  0.63841  0.75105
      5   2.47100  4.91015  2.72101  2.20345  4.26357  3.33267  3.67109  3.69215  2.45124  3.26752  4.08555  2.89270  3.81427  2.23951  2.88931  1.95759  2.92298  3.33156  5.47568  4.12521     12 s - - -
          2.68618  4.42225  2.77519  2.73123  3.46354  2.40513  3.72494  3.29354  2.67741  2.69355  4.24690  2.90347  2.73739  3.18146  2.89801  2.37887  2.77519  2.98518  4.58477  3.61503
          0.02715  4.01573  4.73808  0.61958  0.77255  0.53696  0.87832
      6   2.57595  4.44861  2.98573  2.49392  3.60776  3.49598  3.72913  2.77784  2.65618  2.40472  3.13508  3.14358  3.88039  2.98232  3.05947  2.40230  2.80766  2.73280  5.00668  3.04556     13 s - - -
          2.68618  4.42225  2.77519  2.73123  3.46354  2.40513  3.72494  3.29354  2.67741  2.69355  4.24690  2.90347  2.73739  3.18146  2.89801  2.37887  2.77519  2.98518  4.58477  3.61503
          0.02554  4.07620  4.79855  0.61958  0.77255  0.58037  0.82028
      7   2.43354  4.66467  3.05378  2.37858  3.42252  3.44260  3.65751  3.26933  2.32943  2.42506  3.74725  2.75452  3.83431  2.67825  2.92291  2.51323  2.82262  2.97936  5.18914  3.88400     14 k - - -
          2.68618  4.42225  2.77519  2.73123  3.46354  2.40513  3.72494  3.29354  2.67741  2.69355  4.24690  2.90347  2.73739  3.18146  2.89801  2.37887  2.77519  2.98518  4.58477  3.61503
          0.02554  4.07620  4.79855  0.61958  0.77255  0.58037  0.82028
      8   2.60617  4.91534  2.63689  2.04921  4.18939  3.38375  3.60664  3.62449  2.39107  3.19282  3.40972  2.55766  3.79239  2.73841  2.86851  2.32398  2.84109  2.99516  5.40126  4.03749     15 e - - -
          2.68618  4.42225  2.77519  2.73123  3.46354  2.40513  3.72494  3.29354  2.67741  2.69355  4.24690  2.90347  2.73739  3.18146  2.89801  2.37887  2.77519  2.98518  4.58477  3.61503
          0.02554  4.07620  4.79855  0.61958  0.77255  0.50479  0.92542
      9   2.61720  4.99423  2.65996  2.22674  4.28668  3.38909  3.28221  3.73766  2.22347  3.27580  3.25530  2.51194  2.89474  2.71585  2.83827  2.60417  2.84968  3.35686  5.45761  4.07939     16 k - - -
          2.68618  4.42225  2.77519  2.73123  3.46354  2.40513  3.72494  3.29354  2.67741  2.69355  4.24690  2.90347  2.73739  3.18146  2.89801  2.37887  2.77519  2.98518  4.58477  3.61503
          0.02447  4.11845  4.84079  0.61958  0.77255  0.53543  0.88048
     10   2.70016  5.14841  1.91357  2.04431  4.45143  3.35451  3.64079  3.92176  2.44708  3.10504  4.21510  2.82936  3.36576  2.52003  2.95074  2.48010  2.94269  3.51910  5.60367  4.19339     17 d - - -
          2.68618  4.42225  2.77519  2.73123  3.46354  2.40513  3.72494  3.29354  2.67741  2.69355  4.24690  2.90347  2.73739  3.18146  2.89801  2.37887  2.77519  2.98518  4.58477  3.61503
          0.02447  4.11845  4.84079  0.61958  0.77255  0.53543  0.88048
     11   2.58885  3.84831  2.89256  2.19660  3.83450  3.45396  3.67887  3.22656  2.53086  2.87691  3.72056  3.03701  3.84612  2.87056  2.97096  2.34954  2.66400  2.70667  5.16905  3.12641     18 e - - -
          2.68618  4.42225  2.77519  2.73123  3.46354  2.40513  3.72494  3.29354  2.67741  2.69355  4.24690  2.90347  2.73739  3.18146  2.89801  2.37887  2.77519  2.98518  4.58477  3.61503
          0.02447  4.11845  4.84079  0.61958  0.77255  0.53543  0.88048
     12   2.19629  4.78697  2.96173  2.18258  4.04840  3.41111  3.65197  3.10983  2.45615  3.06948  3.88753  2.96254  3.42813  2.64375  2.91229  2.22950  2.84428  3.13677  5.31664  3.98525     19 e - - -
          2.68618  4.42225  2.77519  2.73123  3.46354  2.40513  3.72494  3.29354  2.67741  2.69355  4.24690  2.90347  2.73739  3.18146  2.89801  2.37887  2.77519  2.98518  4.58477  3.61503
          0.02447  4.11845  4.84079  0.61958  0.77255  0.53543  0.88048
     13   2.47696  5.07376  2.39546  1.78768  4.37658  3.36583  3.62920  3.83360  2.29657  3.36552  4.14515  2.85169  3.80652  2.75268  2.91538  2.43754  2.90716  3.09281  5.54274  4.14795     20 e - - -
          2.68618  4.42225  2.77519  2.73123  3.46354  2.40513  3.72494  3.29354  2.67741  2.69355  4.24690  2.90347  2.73739  3.18146  2.89801  2.37887  2.77519  2.98518  4.58477  3.61503
          0.02447  4.11845  4.84079  0.61958  0.77255  0.53543  0.88048
     14   3.31917  4.66379  4.54179  4.11131  1.15604  4.24829  3.68996  2.96707  3.96712  2.41281  3.62345  4.05108  4.57222  4.03547  4.06102  3.58348  3.54851  2.54295  3.89906  1.78006     21 f - - -
          2.68618  4.42225  2.77519  2.73123  3.46354  2.40513  3.72494  3.29354  2.67741  2.69355  4.24690  2.90347  2.73739  3.18146  2.89801  2.37887  2.77519  2.98518  4.58477  3.61503
          0.02447  4.11845  4.84079  0.61958  0.77255  0.53543  0.88048
     15   2.62408  4.38233  4.45427  3.95744  3.58013  4.10464  4.69520  1.94744  3.83108  1.92604  3.43732  4.18463  4.51582  4.12558  4.05562  3.47577  3.23027  1.08326  5.38668  4.17629     22 v - - -
          2.68618  4.42225  2.77519  2.73123  3.46354  2.40513  3.72494  3.29354  2.67741  2.69355  4.24690  2.90347  2.73739  3.18146  2.89801  2.37887  2.77519  2.98518  4.58477  3.61503
          0.06729  4.11845  3.01980  0.61958  0.77255  0.53543  0.88048
     16   2.94939  5.33386  2.40735  1.13616  4.61825  3.34099  3.78081  4.10788  2.60140  3.62606  4.50101  2.84097  3.91265  2.60893  3.04150  2.88079  3.21976  3.73685  5.78180  4.37489     23 e - - -
          2.68618  4.42225  2.77519  2.73123  3.46354  2.40513  3.72494  3.29354  2.67741  2.69355  4.24690  2.90347  2.73739  3.18146  2.89801  2.37887  2.77519  2.98518  4.58477  3.61503
          0.02552  4.07668  4.79902  0.61958  0.77255  0.57989  0.82089
     17   2.65904  4.31240  3.64154  3.08362  3.50003  3.66621  3.97359  2.16685  2.53643  2.46269  3.43533  3.46099  4.05655  3.31432  3.28969  2.94130  2.41302  1.80403  5.00471  3.77741     24 v - - -
          2.68618  4.42225  2.77519  2.73123  3.46354  2.40513  3.72494  3.29354  2.67741  2.69355  4.24690  2.90347  2.73739  3.18146  2.89801  2.37887  2.77519  2.98518  4.58477  3.61503
          0.02552  4.07668  4.79902  0.61958  0.77255  0.57989  0.82089
     18   3.22202  5.36672  0.66413  2.48591  4.77423  3.37715  4.12854  4.41168  3.25399  3.98533  4.97254  3.05080  4.04476  3.37126  3.79444  3.16449  3.56654  4.03058  5.90174  4.61937     25 D - - -
          2.68618  4.42225  2.77519  2.73123  3.46354  2.40513  3.72494  3.29354  2.67741  2.69355  4.24690  2.90347  2.73739  3.18146  2.89801  2.37887  2.77519  2.98518  4.58477  3.61503
          0.02552  4.07668  4.79902  0.61958  0.77255  0.57989  0.82089
     19   3.04539  4.76361  3.67541  3.54734  4.51728  3.43980  4.60407  4.12026  3.62313  3.72284  4.78447  3.83129  0.52255  4.00556  3.84151  3.22030  3.50390  3.74144  5.64299  4.64219     26 P - - -
          2.68618  4.42225  2.77519  2.73123  3.46354  2.40513  3.72494  3.29354  2.67741  2.69355  4.24690  2.90347  2.73739  3.18146  2.89801  2.37887  2.77519  2.98518  4.58477  3.61503
          0.02552  4.07668  4.79902  0.61958  0.77255  0.57989  0.82089
     20   2.31033  4.24188  3.45535  3.14342  4.22484  3.04176  4.20197  3.56563  3.14742  3.31260  4.17466  3.33637  3.76439  3.47491  3.45707  1.78531  1.34393  3.10140  5.59124  4.36004     27 t - - -
          2.68618  4.42225  2.77519  2.73123  3.46354  2.40513  3.72494  3.29354  2.67741  2.69355  4.24690  2.90347  2.73739  3.18146  2.89801  2.37887  2.77519  2.98518  4.58477  3.61503
          0.02552  4.07668  4.79902  0.61958  0.77255  0.57989  0.82089
     21   2.61554  4.45430  3.47698  3.19074  2.92459  1.04968  4.15999  3.41093  3.25053  3.09574  4.08683  3.46858  3.95327  3.55887  3.55842  2.79481  3.02857  3.09373  5.18330  3.80334     28 g - - -
          2.68618  4.42225  2.77519  2.73123  3.46354  2.40513  3.72494  3.29354  2.67741  2.69355  4.24690  2.90347  2.73739  3.18146  2.89801  2.37887  2.77519  2.98518  4.58477  3.61503
          0.02552  4.07668  4.79902  0.61958  0.77255  0.50510  0.92494
     22   3.17180  5.19694  3.61955  2.96177  4.65680  3.74619  3.71299  4.02024  1.81435  3.47044  4.37041  3.33168  4.13474  2.86017  1.00800  3.18478  3.34435  3.71704  5.49952  4.35403     29 r - - -
          2.68618  4.42225  2.77519  2.73123  3.46354  2.40513  3.72494  3.29354  2.67741  2.69355  4.24690  2.90347  2.73739  3.18146  2.89801  2.37887  2.77519  2.98518  4.58477  3.61503
          0.02447  4.11845  4.84079  0.61958  0.77255  0.53543  0.88048
     23   3.04796  4.70056  3.71531  3.41082  2.52013  3.77640  3.71732  3.35437  3.32038  2.90579  3.98739  3.62724  4.27848  3.63805  3.55911  2.73292  3.35704  3.14535  4.15302  1.02094     30 y - - -
          2.68618  4.42225  2.77519  2.73123  3.46354  2.40513  3.72494  3.29354  2.67741  2.69355  4.24690  2.90347  2.73739  3.18146  2.89801  2.37887  2.77519  2.98518  4.58477  3.61503
          0.02447  4.11845  4.84079  0.61958  0.77255  0.53543  0.88048
     24   2.50067  4.31265  3.53222  3.11010  3.80270  1.64624  4.09191  2.18851  3.06846  2.79943  3.75200  3.40555  3.92277  3.40016  3.38935  2.71667  2.58316  2.63886  5.26846  4.03103     31 g - - -
          2.68618  4.42225  2.77519  2.73123  3.46354  2.40513  3.72494  3.29354  2.67741  2.69355  4.24690  2.90347  2.73739  3.18146  2.89801  2.37887  2.77519  2.98518  4.58477  3.61503
          0.02447  4.11845  4.84079  0.61958  0.77255  0.53543  0.88048
     25   3.11970  5.16205  3.51210  2.90993  4.54443  3.70640  3.71666  3.97833  2.00195  3.42449  4.33326  3.29652  4.11003  2.55466  1.04316  3.13541  3.30745  3.67664  5.47478  4.28791     32 r - - -
          2.68618  4.42225  2.77519  2.73123  3.46354  2.40513  3.72494  3.29354  2.67741  2.69355  4.24690  2.90347  2.73739  3.18146  2.89801  2.37887  2.77519  2.98518  4.58477  3.61503
          0.02447  4.11845  4.84079  0.61958  0.77255  0.53543  0.88048
     26   3.58635  4.85789  4.65689  4.29009  1.63489  4.40819  3.57594  3.23955  4.13211  2.30067  3.84962  4.11118  4.71019  4.13601  4.19019  3.75557  3.80548  3.16998  3.73330  1.01775     33 y - - -
          2.68618  4.42225  2.77519  2.73123  3.46354  2.40513  3.72494  3.29354  2.67741  2.69355  4.24690  2.90347  2.73739  3.18146  2.89801  2.37887  2.77519  2.98518  4.58477  3.61503
          0.02447  4.11845  4.84079  0.61958  0.77255  0.53543  0.88048
     27   2.44323  5.02381  2.50399  2.32904  4.33299  3.03622  3.59722  3.78993  2.15109  3.31640  4.08657  2.40190  3.79128  2.71304  2.63892  2.60377  2.85716  3.12723  5.48752  4.10287     34 k - - -
          2.68618  4.42225  2.77519  2.73123  3.46354  2.40513  3.72494  3.29354  2.67741  2.69355  4.24690  2.90347  2.73739  3.18146  2.89801  2.37887  2.77519  2.98518  4.58477  3.61503
          0.02447  4.11845  4.84079  0.61958  0.77255  0.53543  0.88048
     28   3.02243  5.60019  1.73308  1.14601  4.88997  3.28693  3.83501  4.41419  2.85394  3.91057  4.76567  2.75085  3.91097  3.00167  3.45050  2.90204  3.31184  3.98349  6.05510  4.55013     35 e - - -
          2.68618  4.42225  2.77519  2.73123  3.46354  2.40513  3.72494  3.29354  2.67741  2.69355  4.24690  2.90347  2.73739  3.18146  2.89801  2.37887  2.77519  2.98518  4.58477  3.61503
          0.02447  4.11845  4.84079  0.61958  0.77255  0.53543  0.88048
     29   3.18171  4.46358  4.95693  4.43794  3.57390  4.59082  5.10486  1.43709  4.33219  1.87394  3.36860  4.65305  4.85224  4.56212  4.51020  3.96642  3.43332  1.08264  5.55770  4.37557     36 v - - -
          2.68618  4.42225  2.77519  2.73123  3.46354  2.40513  3.72494  3.29354  2.67741  2.69355  4.24690  2.90347  2.73739  3.18146  2.89801  2.37887  2.77519  2.98518  4.58477  3.61503
          0.02447  4.11845  4.84079  0.61958  0.77255  0.53543  0.88048
     30   3.40851  4.72144  4.96834  4.41886  2.67495  4.65254  4.84443  2.05332  4.28414  0.80536  2.91114  4.65623  4.81769  4.35713  4.38687  4.00694  3.62776  2.35246  5.08762  3.89529     37 l - - -
          2.68618  4.42225  2.77519  2.73123  3.46354  2.40513  3.72494  3.29354  2.67741  2.69355  4.24690  2.90347  2.73739  3.18146  2.89801  2.37887  2.77519  2.98518  4.58477  3.61503
          0.02447  4.11845  4.84079  0.61958  0.77255  0.53543  0.88048
     31   3.00052  4.74427  3.72409  3.65823  4.78222  0.43369  4.75659  4.44848  3.87256  4.06927  5.05201  3.88936  4.14275  4.17770  4.07501  3.18059  3.50084  3.92920  5.80538  4.89483     38 G - - -
          2.68618  4.42225  2.77519  2.73123  3.46354  2.40513  3.72494  3.29354  2.67741  2.69355  4.24690  2.90347  2.73739  3.18146  2.89801  2.37887  2.77519  2.98518  4.58477  3.61503
          0.06729  4.11845  3.01980  0.61958  0.77255  0.53543  0.88048
     32   2.92936  5.11809  3.29507  2.68530  4.54922  3.60016  3.63174  3.92183  1.39653  3.39486  4.23392  3.12904  3.98560  2.76292  1.81137  2.57031  3.12375  3.57957  5.47713  4.25448     39 k - - -
          2.68618  4.42225  2.77519  2.73123  3.46354  2.40513  3.72494  3.29354  2.67741  2.69355  4.24690  2.90347  2.73739  3.18146  2.89801  2.37887  2.77519  2.98518  4.58477  3.61503
          0.02552  4.07668  4.79902  0.61958  0.77255  0.57989  0.82089
     33   2.93894  4.68928  3.65415  3.58187  4.71126  0.47366  4.68518  4.36497  3.79065  3.99196  4.97269  3.81912  4.08666  4.09898  3.99995  3.11745  3.43606  3.85383  5.74788  4.82164     40 G - - -
          2.68618  4.42225  2.77519  2.73123  3.46354  2.40513  3.72494  3.29354  2.67741  2.69355  4.24690  2.90347  2.73739  3.18146  2.89801  2.37887  2.77519  2.98518  4.58477  3.61503
          0.02552  4.07668  4.79902  0.61958  0.77255  0.57989  0.82089
     34   0.75522  4.30633  3.68147  3.48788  4.26696  3.12434  4.48416  3.42388  3.50972  3.29560  4.30885  3.58217  3.88338  3.83289  3.74275  2.65685  2.94865  3.04245  5.67342  4.49813     41 a - - -
          2.68618  4.42225  2.77519  2.73123  3.46354  2.40513  3.72494  3.29354  2.67741  2.69355  4.24690  2.90347  2.73739  3.18146  2.89801  2.37887  2.77519  2.98518  4.58477  3.61503
          0.02552  4.07668  4.79902  0.61958  0.77255  0.57989  0.82089
     35   2.63077  4.17879  3.88770  3.32290  2.33290  3.68068  3.99107  2.51716  3.22854  2.21490  2.59593  3.60181  4.06720  3.48319  3.47518  2.33442  2.87530  2.17684  4.75062  3.50662     42 v - - -
          2.68618  4.42225  2.77519  2.73123  3.46354  2.40513  3.72494  3.29354  2.67741  2.69355  4.24690  2.90347  2.73739  3.18146  2.89801  2.37887  2.77519  2.98518  4.58477  3.61503
          0.02552  4.07668  4.79902  0.61958  0.77255  0.57989  0.82089
     36   3.17019  5.13137  3.35904  2.94833  4.56485  3.63206  3.88908  4.00826  0.78913  3.53111  4.48613  3.36201  4.12175  3.07227  2.49237  3.20151  3.41051  3.70620  5.53889  4.38338     43 k - - -
          2.68618  4.42225  2.77519  2.73123  3.46354  2.40513  3.72494  3.29354  2.67741  2.69355  4.24690  2.90347  2.73739  3.18146  2.89801  2.37887  2.77519  2.98518  4.58477  3.61503
          0.02552  4.07668  4.79902  0.61958  0.77255  0.57989  0.82089
     37   2.71474  4.81973  2.88347  2.32820  4.16559  3.40360  3.73753  3.51953  2.23450  3.16271  4.02015  3.01496  3.88629  2.91464  2.82616  2.76307  1.63348  3.20494  5.41129  4.11139     44 t - - -
          2.68618  4.42225  2.77519  2.73123  3.46354  2.40513  3.72494  3.29354  2.67741  2.69355  4.24690  2.90347  2.73739  3.18146  2.89801  2.37887  2.77519  2.98518  4.58477  3.61503
          0.02552  4.07668  4.79902  0.61958  0.77255  0.57989  0.82089
     38   2.97225  4.46370  4.40431  4.07833  3.70774  3.93091  4.84747  2.06296  3.94934  2.36211  3.64615  4.23416  4.48340  4.29651  4.14154  3.45094  3.33093  0.80142  5.52518  4.26757     45 v - - -
          2.68618  4.42225  2.77519  2.73123  3.46354  2.40513  3.72494  3.29354  2.67741  2.69355  4.24690  2.90347  2.73739  3.18146  2.89801  2.37887  2.77519  2.98518  4.58477  3.61503
          0.02552  4.07668  4.79902  0.61958  0.77255  0.50510  0.92494
     39   3.71396  4.98282  4.58477  4.28335  1.82801  4.41785  3.54198  3.43977  4.13151  2.77233  4.05093  4.10084  4.74925  4.15389  4.19965  3.80598  3.94630  3.36145  3.69297  0.78112     46 y - - -
          2.68618  4.42225  2.77519  2.73123  3.46354  2.40513  3.72494  3.29354  2.67741  2.69355  4.24690  2.90347  2.73739  3.18146  2.89801  2.37887  2.77519  2.98518  4.58477  3.61503
          0.02447  4.11845  4.84079  0.61958  0.77255  0.53543  0.88048
     40   3.16539  5.27214  3.61806  2.90035  4.76532  3.76156  3.66029  4.09494  1.26555  3.50611  4.37989  3.28528  4.11673  2.79130  1.43335  3.15298  3.31665  3.77627  5.51986  4.37668     47 k - - -
          2.68618  4.42225  2.77519  2.73123  3.46354  2.40513  3.72494  3.29354  2.67741  2.69355  4.24690  2.90347  2.73739  3.18146  2.89801  2.37887  2.77519  2.98518  4.58477  3.61503
          0.02447  4.11845  4.84079  0.61958  0.77255  0.53543  0.88048
     41   0.84995  4.23524  3.58383  3.37042  4.40442  2.56007  4.41817  3.72675  3.44649  3.50622  4.37400  3.46460  3.79581  3.72890  3.71375  2.51599  2.83042  3.20719  5.75733  4.57879     48 a - - -
          2.68618  4.42225  2.77519  2.73123  3.46354  2.40513  3.72494  3.29354  2.67741  2.69355  4.24690  2.90347  2.73739  3.18146  2.89801  2.37887  2.77519  2.98518  4.58477  3.61503
          0.02447  4.11845  4.84079  0.61958  0.77255  0.53543  0.88048
     42   3.31346  4.67173  4.68122  4.23472  1.13812  4.35399  4.17997  2.15792  4.08901  1.88125  3.25429  4.30245  4.66510  4.20159  4.19863  3.73163  3.56228  2.48570  4.41993  2.84684     49 f - - -
          2.68618  4.42225  2.77519  2.73123  3.46354  2.40513  3.72494  3.29354  2.67741  2.69355  4.24690  2.90347  2.73739  3.18146  2.89801  2.37887  2.77519  2.98518  4.58477  3.61503
          0.02447  4.11845  4.84079  0.61958  0.77255  0.53543  0.88048
     43   3.27396  5.41781  0.62057  2.52360  4.83258  3.41523  4.17437  4.48106  3.30904  4.04791  5.03834  3.08978  4.08590  3.41872  3.85349  3.21322  3.62012  4.09617  5.95104  4.67374     50 D - - -
          2.68618  4.42225  2.77519  2.73123  3.46354  2.40513  3.72494  3.29354  2.67741  2.69355  4.24690  2.90347  2.73739  3.18146  2.89801  2.37887  2.77519  2.98518  4.58477  3.61503
          0.02447  4.11845  4.84079  0.61958  0.77255  0.53543  0.88048
     44   2.91636  5.32857  2.48700  1.33457  4.62851  3.37297  3.74997  4.10860  2.52430  3.61111  4.45449  2.85905  3.91057  2.09792  2.95620  2.85119  3.17246  3.72545  5.75715  4.35807     51 e - - -
          2.68618  4.42225  2.77519  2.73123  3.46354  2.40513  3.72494  3.29354  2.67741  2.69355  4.24690  2.90347  2.73739  3.18146  2.89801  2.37887  2.77519  2.98518  4.58477  3.61503
          0.02447  4.11845  4.84079  0.61958  0.77255  0.53543  0.88048
     45   2.61371  4.36456  3.41585  2.62147  3.48563  3.56731  3.80384  2.83325  2.54441  2.41245  3.46313  3.27746  3.94958  3.11636  3.11508  2.81938  2.84458  2.00840  4.92518  2.74719     52 v - - -
          2.68618  4.42225  2.77519  2.73123  3.46354  2.40513  3.72494  3.29354  2.67741  2.69355  4.24690  2.90347  2.73739  3.18146  2.89801  2.37887  2.77519  2.98518  4.58477  3.61503
          0.02447  4.11845  4.84079  0.61958  0.77255  0.53543  0.88048
     46   2.77764  5.16833  2.07527  1.58226  4.42843  3.35298  3.70515  3.86321  2.56182  2.63663  4.25411  2.83695  3.85331  2.85013  3.06840  2.73755  3.02963  3.49865  5.63763  4.22691     53 e - - -
          2.68618  4.42225  2.77519  2.73123  3.46354  2.40513  3.72494  3.29354  2.67741  2.69355  4.24690  2.90347  2.73739  3.18146  2.89801  2.37887  2.77519  2.98518  4.58477  3.61503
          0.02447  4.11845  4.84079  0.61958  0.77255  0.53543  0.88048
     47   3.00052  4.74427  3.72409  3.65823  4.78222  0.43369  4.75659  4.44848  3.87256  4.06927  5.05201  3.88936  4.14275  4.17770  4.07501  3.18059  3.50084  3.92920  5.80538  4.89483     54 G - - -
          2.68618  4.42225  2.77519  2.73123  3.46354  2.40513  3.72494  3.29354  2.67741  2.69355  4.24690  2.90347  2.73739  3.18146  2.89801  2.37887  2.77519  2.98518  4.58477  3.61503
          0.02447  4.11845  4.84079  0.61958  0.77255  0.53543  0.88048
     48   3.21585  4.54186  4.83875  4.32277  3.38576  4.50820  4.95509  1.00674  4.15472  1.83384  2.73949  4.55647  4.77995  4.39314  4.32041  3.88702  3.46729  1.86278  5.39256  4.22833     55 i - - -
          2.68618  4.42225  2.77519  2.73123  3.46354  2.40513  3.72494  3.29354  2.67741  2.69355  4.24690  2.90347  2.73739  3.18146  2.89801  2.37887  2.77519  2.98518  4.58477  3.61503
          0.02447  4.11845  4.84079  0.61958  0.77255  0.53543  0.88048
     49   3.18749  5.32747  2.62154  0.71989  4.70818  3.44990  4.06775  4.21259  2.98132  3.79311  4.76407  3.10281  4.06851  3.28318  3.41023  3.14913  3.49612  3.87381  5.83286  4.56482     56 e - - -
          2.68618  4.42225  2.77519  2.73123  3.46354  2.40513  3.72494  3.29354  2.67741  2.69355  4.24690  2.90347  2.73739  3.18146  2.89801  2.37887  2.77519  2.98518  4.58477  3.61503
          0.02447  4.11845  4.84079  0.61958  0.77255  0.53543  0.88048
     50   3.00716  4.48976  4.46065  4.13820  3.74281  3.97249  4.90163  2.07200  4.01002  2.39118  3.67685  4.28680  4.52430  4.35518  4.19795  3.49696  3.36584  0.76256  5.56659  4.31071     57 v - - -
          2.68618  4.42225  2.77519  2.73123  3.46354  2.40513  3.72494  3.29354  2.67741  2.69355  4.24690  2.90347  2.73739  3.18146  2.89801  2.37887  2.77519  2.98518  4.58477  3.61503
          0.02447  4.11845  4.84079  0.61958  0.77255  0.53543  0.88048
     51   0.71007  4.33362  3.73030  3.54154  4.31490  3.15001  4.53193  3.47857  3.56465  3.34813  4.35855  3.62321  3.91323  3.88422  3.79299  2.68472  2.97957  3.08946  5.71687  4.54728     58 a - - -
          2.68618  4.42225  2.77519  2.73123  3.46354  2.40513  3.72494  3.29354  2.67741  2.69355  4.24690  2.90347  2.73739  3.18146  2.89801  2.37887  2.77519  2.98518  4.58477  3.61503
          0.02447  4.11845  4.84079  0.61958  0.77255  0.53543  0.88048
     52   3.77736  5.05826  4.48835  4.26028  2.96274  4.02386  4.23757  3.81955  3.98162  3.16873  4.44061  4.36178  4.56341  4.35619  4.06417  3.97848  4.09181  3.71636  0.50774  2.95314     59 W - - -
          2.68618  4.42225  2.77519  2.73123  3.46354  2.40513  3.72494  3.29354  2.67741  2.69355  4.24690  2.90347  2.73739  3.18146  2.89801  2.37887  2.77519  2.98518  4.58477  3.61503
          0.02447  4.11845  4.84079  0.61958  0.77255  0.53543  0.88048
     53   2.64711  4.75261  2.72077  2.58251  4.40756  3.20182  3.97527  3.99036  2.87085  3.60527  4.46231  1.19706  3.86571  3.18993  3.27722  2.32438  3.04282  3.52481  5.70212  4.31832     60 n - - -
          2.68618  4.42225  2.77519  2.73123  3.46354  2.40513  3.72494  3.29354  2.67741  2.69355  4.24690  2.90347  2.73739  3.18146  2.89801  2.37887  2.77519  2.98518  4.58477  3.61503
          0.02447  4.11845  4.84079  0.61958  0.77255  0.53543  0.88048
     54   2.88484  4.86967  3.21802  2.78315  3.80880  3.59897  3.82635  3.30091  2.48321  2.29973  3.86637  3.23693  4.04365  1.43491  2.78308  2.96410  3.13182  3.12331  5.24107  3.89370     61 q - - -
          2.68618  4.42225  2.77519  2.73123  3.46354  2.40513  3.72494  3.29354  2.67741  2.69355  4.24690  2.90347  2.73739  3.18146  2.89801  2.37887  2.77519  2.98518  4.58477  3.61503
          0.02447  4.11845  4.84079  0.61958  0.77255  0.53543  0.88048
     55   3.04997  4.45224  4.61152  4.12159  3.53029  4.24330  4.82769  1.92674  3.96397  2.08529  2.92673  4.33945  4.62791  4.26043  4.16830  3.63161  3.33401  0.94931  5.42782  4.21437     62 v - - -
          2.68618  4.42225  2.77519  2.73123  3.46354  2.40513  3.72494  3.29354  2.67741  2.69355  4.24690  2.90347  2.73739  3.18146  2.89801  2.37887  2.77519  2.98518  4.58477  3.61503
          0.02447  4.11845  4.84079  0.61958  0.77255  0.53543  0.88048
     56   2.89791  5.10106  3.23676  2.65854  4.52470  3.57793  3.65234  3.90952  1.33806  3.39609  4.22904  3.11447  3.97587  2.78451  2.05038  2.41903  3.10416  3.56083  5.49329  4.25135     63 k - - -
          2.68618  4.42225  2.77519  2.73123  3.46354  2.40513  3.72494  3.29354  2.67741  2.69355  4.24690  2.90347  2.73739  3.18146  2.89801  2.37887  2.77519  2.98518  4.58477  3.61503
          0.02447  4.11845  4.84079  0.61958  0.77255  0.53543  0.88048
     57   3.35774  4.66270  4.96987  4.44041  3.21060  4.64628  4.99949  1.56000  4.27112  0.97674  3.01762  4.68635  4.84499  4.42669  4.39563  4.02520  3.59203  2.08901  5.30166  4.18553     64 l - - -
          2.68618  4.42225  2.77519  2.73123  3.46354  2.40513  3.72494  3.29354  2.67741  2.69355  4.24690  2.90347  2.73739  3.18146  2.89801  2.37887  2.77519  2.98518  4.58477  3.61503
          0.02447  4.11845  4.84079  0.61958  0.77255  0.53543  0.88048
     58   2.64057  5.07238  2.37114  2.11189  4.38400  3.38210  3.59571  3.84820  2.20203  3.36013  4.12594  2.65434  3.79479  2.70863  2.45331  2.61270  2.87345  3.44639  5.51833  3.21446     65 e - - -
          2.68618  4.42225  2.77519  2.73123  3.46354  2.40513  3.72494  3.29354  2.67741  2.69355  4.24690  2.90347  2.73739  3.18146  2.89801  2.37887  2.77519  2.98518  4.58477  3.61503
          0.02447  4.11845  4.84079  0.61958  0.77255  0.53543  0.88048
     59   2.71513  3.70332  1.74002  1.98822  4.40751  3.34703  3.67612  3.86273  2.51163  3.40961  4.20591  2.60661  3.82732  2.81254  3.01597  2.68506  2.96699  3.47810  5.59740  4.19621     66 d - - -
          2.68618  4.42225  2.77519  2.73123  3.46354  2.40513  3.72494  3.29354  2.67741  2.69355  4.24690  2.90347  2.73739  3.18146  2.89801  2.37887  2.77519  2.98518  4.58477  3.61503
          0.02447  4.11845  4.84079  0.61958  0.77255  0.53543  0.88048
     60   2.74255  4.23420  4.06571  3.50156  2.21246  3.83546  4.10426  2.37185  2.99821  2.04036  3.23369  3.76022  4.19523  3.63322  3.59060  3.13007  2.97902  1.66607  4.78973  3.52402     67 v - - -
          2.68618  4.42225  2.77519  2.73123  3.46354  2.40513  3.72494  3.29354  2.67741  2.69355  4.24690  2.90347  2.73739  3.18146  2.89801  2.37887  2.77519  2.98518  4.58477  3.61503
          0.02447  4.11845  4.84079  0.61958  0.77255  0.53543  0.88048
     61   2.66683  4.17542  3.99925  3.42487  2.63466  3.74833  4.04826  2.47344  3.31630  1.58066  2.88402  3.68447  4.11472  3.55811  3.53683  2.72057  2.66250  2.32770  4.76555  3.55770     68 l - - -
          2.68618  4.42225  2.77519  2.73123  3.46354  2.40513  3.72494  3.29354  2.67741  2.69355  4.24690  2.90347  2.73739  3.18146  2.89801  2.37887  2.77519  2.98518  4.58477  3.61503
          0.02447  4.11845  4.84079  0.61958  0.77255  0.53543  0.88048
     62   2.64453  3.94878  2.70024  2.41941  4.22498  3.42293  3.62034  3.65604  2.33629  3.21527  4.01375  2.94034  3.82583  2.00894  2.25777  2.65110  2.87658  3.30085  5.40870  4.06399     69 q - - -
          2.68618  4.42225  2.77519  2.73123  3.46354  2.40513  3.72494  3.29354  2.67741  2.69355  4.24690  2.90347  2.73739  3.18146  2.89801  2.37887  2.77519  2.98518  4.58477  3.61503
          0.02447  4.11845  4.84079  0.61958  0.77255  0.53543  0.88048
     63   2.60984  4.75737  2.64374  2.47095  4.05866  3.37914  3.70196  3.47372  2.53544  3.09635  3.08311  2.73286  3.83199  2.87089  2.99012  1.77879  2.87031  3.14605  5.34654  4.01494     70 s - - -
          2.68618  4.42225  2.77519  2.73123  3.46354  2.40513  3.72494  3.29354  2.67741  2.69355  4.24690  2.90347  2.73739  3.18146  2.89801  2.37887  2.77519  2.98518  4.58477  3.61503
          0.02447  4.11845  4.84079  0.61958  0.77255  0.53543  0.88048
     64   2.41279  4.37721  3.25766  3.03369  4.35678  3.08786  4.20389  3.82865  3.13366  3.49805  4.35480  3.29961  1.26657  3.46395  3.46089  1.96367  2.87924  3.31862  5.68389  4.42455     71 p - - -
          2.68618  4.42225  2.77519  2.73123  3.46354  2.40513  3.72494  3.29354  2.67741  2.69355  4.24690  2.90347  2.73739  3.18146  2.89801  2.37887  2.77519  2.98518  4.58477  3.61503
          0.02447  4.11845  4.84079  0.61958  0.77255  0.53543  0.88048
     65   2.45520  5.04728  2.52227  1.77130  4.35445  2.79998  3.65018  3.80643  2.46240  3.35206  4.14108  2.66465  3.81343  2.78118  2.95871  2.65267  2.91991  3.00160  5.54177  4.15152     72 e - - -
          2.68618  4.42225  2.77519  2.73123  3.46354  2.40513  3.72494  3.29354  2.67741  2.69355  4.24690  2.90347  2.73739  3.18146  2.89801  2.37887  2.77519  2.98518  4.58477  3.61503
          0.02447  4.11845  4.84079  0.61958  0.77255  0.53543  0.88048
     66   2.60244  3.58960  2.29995  2.28248  4.11643  3.40895  3.61960  3.54183  2.40732  3.12731  3.40555  2.92721  3.36659  2.47370  2.87660  2.62036  2.83536  3.20170  5.35319  4.00422     73 e - - -
          2.68618  4.42225  2.77519  2.73123  3.46354  2.40513  3.72494  3.29354  2.67741  2.69355  4.24690  2.90347  2.73739  3.18146  2.89801  2.37887  2.77519  2.98518  4.58477  3.61503
          0.02447  4.11845  4.84079  0.61958  0.77255  0.53543  0.88048
     67   2.98017  4.52983  4.19442  3.75624  3.34219  3.95219  4.50194  2.37178  3.54877  0.97021  3.23879  4.01472  4.39942  3.89791  3.75838  3.35734  2.72768  2.34293  5.19933  3.99922     74 l - - -
          2.68618  4.42225  2.77519  2.73123  3.46354  2.40513  3.72494  3.29354  2.67741  2.69355  4.24690  2.90347  2.73739  3.18146  2.89801  2.37887  2.77519  2.98518  4.58477  3.61503
          0.02447  4.11845  4.84079  0.61958  0.77255  0.53543  0.88048
     68   2.90014  5.45782  1.99755  1.37731  4.75126  3.30804  3.74773  4.25802  2.65946  3.74227  4.55426  2.76380  3.87140  2.28236  3.20532  2.80531  3.16591  3.83007  5.89265  4.41959     75 e - - -
          2.68618  4.42225  2.77519  2.73123  3.46354  2.40513  3.72494  3.29354  2.67741  2.69355  4.24690  2.90347  2.73739  3.18146  2.89801  2.37887  2.77519  2.98518  4.58477  3.61503
          0.02447  4.11845  4.84079  0.61958  0.77255  0.53543  0.88048
     69   3.17331  5.20419  3.62164  2.95733  4.66707  3.74941  3.70722  4.02574  1.79114  3.47264  4.37028  3.32801  4.13410  2.85285  1.01955  3.18398  3.34296  3.72187  5.50081  4.35655     76 r - - -
          2.68618  4.42225  2.77519  2.73123  3.46354  2.40513  3.72494  3.29354  2.67741  2.69355  4.24690  2.90347  2.73739  3.18146  2.89801  2.37887  2.77519  2.98518  4.58477  3.61503
          0.02447  4.11845  4.84079  0.61958  0.77255  0.53543  0.88048
     70   3.43890  4.77587  4.85645  4.36217  2.54920  4.57755  4.68308  2.32982  4.20752  0.75637  2.96644  4.57499  4.79352  4.31600  4.31895  3.96762  3.67030  2.48075  4.92444  3.58904     77 l - - -
          2.68618  4.42225  2.77519  2.73123  3.46354  2.40513  3.72494  3.29354  2.67741  2.69355  4.24690  2.90347  2.73739  3.18146  2.89801  2.37887  2.77519  2.98518  4.58477  3.61503
          0.02447  4.11845  4.84079  0.61958  0.77255  0.53543  0.88048
     71   3.72312  4.98416  4.60275  4.30226  1.79989  4.42824  3.53823  3.44277  4.15011  2.77202  4.05119  4.10756  4.75594  4.16261  4.21251  3.81432  3.95380  3.36542  3.68632  0.78708     78 y - - -
          2.68618  4.42225  2.77519  2.73123  3.46354  2.40513  3.72494  3.29354  2.67741  2.69355  4.24690  2.90347  2.73739  3.18146  2.89801  2.37887  2.77519  2.98518  4.58477  3.61503
          0.02447  4.11845  4.84079  0.61958  0.77255  0.53543  0.88048
     72   2.40944  2.87462  3.53767  3.04812  3.93128  3.21358  4.01986  3.31357  2.91762  3.01490  3.88020  3.32551  3.82836  3.29220  2.80134  1.39198  2.79688  2.95488  5.31090  4.07285     79 s - - -
          2.68618  4.42225  2.77519  2.73123  3.46354  2.40513  3.72494  3.29354  2.67741  2.69355  4.24690  2.90347  2.73739  3.18146  2.89801  2.37887  2.77519  2.98518  4.58477  3.61503
          0.02447  4.11845  4.84079  0.61958  0.77255  0.53543  0.88048
     73   3.18749  5.32747  2.62154  0.71989  4.70818  3.44990  4.06775  4.21259  2.98132  3.79311  4.76407  3.10281  4.06851  3.28318  3.41023  3.14913  3.49612  3.87381  5.83286  4.56482     80 e - - -
          2.68618  4.42225  2.77519  2.73123  3.46354  2.40513  3.72494  3.29354  2.67741  2.69355  4.24690  2.90347  2.73739  3.18146  2.89801  2.37887  2.77519  2.98518  4.58477  3.61503
          0.02447  4.11845  4.84079  0.61958  0.77255  0.53543  0.88048
     74   3.15669  4.45853  4.91399  4.42721  3.65993  4.52778  5.14276  1.42596  4.31751  2.16006  3.45963  4.63190  4.84182  4.58537  4.51164  3.92582  3.42622  0.97479  5.64022  4.42762     81 v - - -
          2.68618  4.42225  2.77519  2.73123  3.46354  2.40513  3.72494  3.29354  2.67741  2.69355  4.24690  2.90347  2.73739  3.18146  2.89801  2.37887  2.77519  2.98518  4.58477  3.61503
          0.02447  4.11845  4.84079  0.61958  0.77255  0.53543  0.88048
     75   2.98237  5.04646  3.30080  2.78059  4.04536  3.62795  1.59694  3.81568  2.18061  3.31869  4.20833  3.21277  4.04527  2.90461  1.87701  3.00662  3.19430  3.51062  5.25574  3.89878     82 h - - -
          2.68618  4.42225  2.77519  2.73123  3.46354  2.40513  3.72494  3.29354  2.67741  2.69355  4.24690  2.90347  2.73739  3.18146  2.89801  2.37887  2.77519  2.98518  4.58477  3.61503
          0.02447  4.11845  4.84079  0.61958  0.77255  0.53543  0.88048
     76   3.44278  4.83613  4.58368  4.23163  3.24807  4.29178  4.81097  2.47236  3.99721  0.62223  3.20652  4.48337  4.68925  4.30582  4.13014  3.90221  3.72826  2.57226  5.20919  3.98697     83 L - - -
          2.68618  4.42225  2.77519  2.73123  3.46354  2.40513  3.72494  3.29354  2.67741  2.69355  4.24690  2.90347  2.73739  3.18146  2.89801  2.37887  2.77519  2.98518  4.58477  3.61503
          0.02447  4.11845  4.84079  0.61958  0.77255  0.53543  0.88048
     77   3.44278  4.83613  4.58368  4.23163  3.24807  4.29178  4.81097  2.47236  3.99721  0.62223  3.20652  4.48337  4.68925  4.30582  4.13014  3.90221  3.72826  2.57226  5.20919  3.98697     84 L - - -
          2.68618  4.42225  2.77519  2.73123  3.46354  2.40513  3.72494  3.29354  2.67741  2.69355  4.24690  2.90347  2.73739  3.18146  2.89801  2.37887  2.77519  2.98518  4.58477  3.61503
          0.02447  4.11845  4.84079  0.61958  0.77255  0.53543  0.88048
     78   2.83418  5.05712  2.94471  2.55005  4.50170  3.45880  3.70837  3.92710  1.28214  3.44438  4.27591  2.72780  3.93223  2.85283  2.56270  2.49919  3.08369  3.55447  5.56158  4.26791     85 k - - -
          2.68618  4.42225  2.77519  2.73123  3.46354  2.40513  3.72494  3.29354  2.67741  2.69355  4.24690  2.90347  2.73739  3.18146  2.89801  2.37887  2.77519  2.98518  4.58477  3.61503
          0.02447  4.11845  4.84079  0.61958  0.77255  0.53543  0.88048
     79   2.23541  4.47481  3.14419  2.74875  4.21164  3.18284  3.93165  3.61936  2.80436  3.26565  4.08855  2.39915  3.79213  3.13041  3.21253  2.02118  1.79005  3.19376  5.51241  4.22902     86 t - - -
          2.68618  4.42225  2.77519  2.73123  3.46354  2.40513  3.72494  3.29354  2.67741  2.69355  4.24690  2.90347  2.73739  3.18146  2.89801  2.37887  2.77519  2.98518  4.58477  3.61503
          0.02447  4.11845  4.84079  0.61958  0.77255  0.53543  0.88048
     80   3.44278  4.83613  4.58368  4.23163  3.24807  4.29178  4.81097  2.47236  3.99721  0.62223  3.20652  4.48337  4.68925  4.30582  4.13014  3.90221  3.72826  2.57226  5.20919  3.98697     87 L - - -
          2.68618  4.42225  2.77519  2.73123  3.46354  2.40513  3.72494  3.29354  2.67741  2.69355  4.24690  2.90347  2.73739  3.18146  2.89801  2.37887  2.77519  2.98518  4.58477  3.61503
          0.02447  4.11845  4.84079  0.61958  0.77255  0.53543  0.88048
     81   2.91683  5.16844  2.89429  2.53796  4.56450  3.48866  3.71256  4.01006  1.32304  3.50885  4.35109  2.15107  3.96199  2.85741  2.53895  2.89722  3.15300  3.64301  5.59300  4.29522     88 k - - -
          2.68618  4.42225  2.77519  2.73123  3.46354  2.40513  3.72494  3.29354  2.67741  2.69355  4.24690  2.90347  2.73739  3.18146  2.89801  2.37887  2.77519  2.98518  4.58477  3.61503
          0.02447  4.11845  4.84079  0.61958  0.77255  0.53543  0.88048
     82   2.92261  5.00681  2.84938  2.61932  3.71028  3.46550  1.33614  3.85739  2.59783  3.39207  4.30686  2.59987  4.00426  3.07707  2.93140  2.94099  3.20708  3.52701  5.12967  3.61244     89 h - - -
          2.68618  4.42225  2.77519  2.73123  3.46354  2.40513  3.72494  3.29354  2.67741  2.69355  4.24690  2.90347  2.73739  3.18146  2.89801  2.37887  2.77519  2.98518  4.58477  3.61503
          0.02447  4.11845  4.84079  0.61958  0.77255  0.53543  0.88048
     83   2.71739  5.19692  2.47980  2.02470  4.51993  3.36541  3.63189  3.99533  1.80563  3.48618  4.25696  2.63889  3.81898  2.54435  2.87671  2.44517  2.95614  3.57842  5.62948  4.22044     90 k - - -
          2.68618  4.42225  2.77519  2.73123  3.46354  2.40513  3.72494  3.29354  2.67741  2.69355  4.24690  2.90347  2.73739  3.18146  2.89801  2.37887  2.77519  2.98518  4.58477  3.61503
          0.02447  4.11845  4.84079  0.61958  0.77255  0.53543  0.88048
     84   2.59271  4.70011  2.77870  2.59358  4.41182  3.18922  3.95641  3.94919  2.84416  3.55690  4.39435  1.43299  3.84050  3.15853  3.26080  1.90050  2.98448  3.47749  5.69141  4.32905     91 n - - -
          2.68618  4.42225  2.77519  2.73123  3.46354  2.40513  3.72494  3.29354  2.67741  2.69355  4.24690  2.90347  2.73739  3.18146  2.89801  2.37887  2.77519  2.98518  4.58477  3.61503
          0.02447  4.11845  4.84079  0.61958  0.77255  0.53543  0.88048
     85   3.22731  4.58720  4.67140  4.30229  3.55202  4.32183  4.99136  0.81631  4.13538  2.09518  3.45678  4.51431  4.73589  4.46274  4.30486  3.84722  3.52473  1.88493  5.48880  4.24381     92 i - - -
          2.68618  4.42225  2.77519  2.73123  3.46354  2.40513  3.72494  3.29354  2.67741  2.69355  4.24690  2.90347  2.73739  3.18146  2.89801  2.37887  2.77519  2.98518  4.58477  3.61503
          0.02447  4.11845  4.84079  0.61958  0.77255  0.53543  0.88048
     86   3.20397  4.53663  4.82465  4.28914  3.30758  4.47912  4.88244  1.16920  4.13024  1.74873  2.21456  4.51996  4.73687  4.33223  4.28128  3.84183  3.44674  1.95783  5.30361  4.16910     93 i - - -
          2.68618  4.42225  2.77519  2.73123  3.46354  2.40513  3.72494  3.29354  2.67741  2.69355  4.24690  2.90347  2.73739  3.18146  2.89801  2.37887  2.77519  2.98518  4.58477  3.61503
          0.02447  4.11845  4.84079  0.61958  0.77255  0.53543  0.88048
     87   2.97088  5.14320  3.38779  2.73787  4.57837  3.64583  3.64513  3.93086  1.40130  3.40366  4.24850  3.17143  4.01874  2.77555  1.69170  2.96970  2.72861  3.59694  5.48632  4.27850     94 k - - -
          2.68618  4.42225  2.77519  2.73123  3.46354  2.40513  3.72494  3.29354  2.67741  2.69355  4.24690  2.90347  2.73739  3.18146  2.89801  2.37887  2.77519  2.98518  4.58477  3.61503
          0.02447  4.11845  4.84079  0.61958  0.77255  0.53543  0.88048
     88   3.31521  4.64955  4.62125  4.16225  1.30416  4.30452  3.82842  2.79507  4.00896  1.62299  3.40351  4.13770  4.59769  4.07631  4.09497  3.63710  3.53723  2.78885  4.04216  2.13638     95 f - - -
          2.68618  4.42225  2.77519  2.73123  3.46354  2.40513  3.72494  3.29354  2.67741  2.69355  4.24690  2.90347  2.73739  3.18146  2.89801  2.37887  2.77519  2.98518  4.58477  3.61503
          0.02447  4.11845  4.84079  0.61958  0.77255  0.53543  0.88048
     89   3.08105  3.29844  4.37489  3.89476  1.96574  4.04779  3.70916  2.90493  3.75562  2.49621  3.58197  3.91463  4.40671  3.88347  3.88604  3.37101  3.31988  2.75556  3.98943  1.24480     96 y - - -
          2.68618  4.42225  2.77519  2.73123  3.46354  2.40513  3.72494  3.29354  2.67741  2.69355  4.24690  2.90347  2.73739  3.18146  2.89801  2.37887  2.77519  2.98518  4.58477  3.61503
          0.02447  4.11845  4.84079  0.61958  0.77255  0.53543  0.88048
     90   2.64023  4.68952  3.05287  2.55769  3.89418  3.45426  3.69861  3.31640  2.31897  2.95778  3.80690  2.63989  3.87130  2.89227  2.90372  2.71574  1.95666  3.02652  5.21410  3.09354     97 t - - -
          2.68618  4.42225  2.77519  2.73123  3.46354  2.40513  3.72494  3.29354  2.67741  2.69355  4.24690  2.90347  2.73739  3.18146  2.89801  2.37887  2.77519  2.98518  4.58477  3.61503
          0.02447  4.11845  4.84079  0.61958  0.77255  0.53543  0.88048
     91   2.36768  4.27305  3.56455  3.23678  4.10108  3.11219  4.24527  3.38582  3.21052  3.19871  4.12574  3.41522  3.82696  3.54343  3.50879  1.06423  2.82931  2.49353  5.53208  4.26109     98 s - - -
          2.68618  4.42225  2.77519  2.73123  3.46354  2.40513  3.72494  3.29354  2.67741  2.69355  4.24690  2.90347  2.73739  3.18146  2.89801  2.37887  2.77519  2.98518  4.58477  3.61503
          0.02447  4.11845  4.84079  0.61958  0.77255  0.53543  0.88048
     92   3.77736  5.05826  4.48835  4.26028  2.96274  4.02386  4.23757  3.81955  3.98162  3.16873  4.44061  4.36178  4.56341  4.35619  4.06417  3.97848  4.09181  3.71636  0.50774  2.95314     99 W - - -
          2.68618  4.42225  2.77519  2.73123  3.46354  2.40513  3.72494  3.29354  2.67741  2.69355  4.24690  2.90347  2.73739  3.18146  2.89801  2.37887  2.77519  2.98518  4.58477  3.61503
          0.02447  4.11845  4.84079  0.61958  0.77255  0.53543  0.88048
     93   2.83933  4.30384  4.21233  3.65358  3.43684  3.97833  4.34623  1.55699  3.46924  2.22581  3.34798  3.92393  4.34105  3.79523  3.07605  3.29471  3.08719  1.47895  5.09997  3.89533    100 v - - -
          2.68618  4.42225  2.77519  2.73123  3.46354  2.40513  3.72494  3.29354  2.67741  2.69355  4.24690  2.90347  2.73739  3.18146  2.89801  2.37887  2.77519  2.98518  4.58477  3.61503
          0.02447  4.11845  4.84079  0.61958  0.77255  0.53543  0.88048
     94   3.27396  5.41781  0.62057  2.52360  4.83258  3.41523  4.17437  4.48106  3.30904  4.04791  5.03834  3.08978  4.08590  3.41872  3.85349  3.21322  3.62012  4.09617  5.95104  4.67374    101 D - - -
          2.68618  4.42225  2.77519  2.73123  3.46354  2.40513  3.72494  3.29354  2.67741  2.69355  4.24690  2.90347  2.73739  3.18146  2.89801  2.37887  2.77519  2.98518  4.58477  3.61503
          0.02447  4.11845  4.84079  0.61958  0.77255  0.53543  0.88048
     95   2.63680  4.93491  2.38042  2.11164  4.20232  3.39160  3.25893  3.63416  2.43065  3.20943  4.00911  2.89904  3.81272  2.77035  2.90900  2.63922  2.36494  2.71297  5.42370  4.05992    102 e - - -
          2.68618  4.42225  2.77519  2.73123  3.46354  2.40513  3.72494  3.29354  2.67741  2.69355  4.24690  2.90347  2.73739  3.18146  2.89801  2.37887  2.77519  2.98518  4.58477  3.61503
          0.02447  4.11845  4.84079  0.61958  0.77255  0.53543  0.88048
     96   2.36574  5.05130  2.95112  2.40836  4.37505  3.44296  2.90281  3.81308  1.95990  3.32633  4.11016  2.51882  3.83747  2.54421  2.45070  2.67339  2.91225  3.43381  5.47663  4.13042    103 k - - -
          2.68618  4.42225  2.77519  2.73123  3.46354  2.40513  3.72494  3.29354  2.67741  2.69355  4.24690  2.90347  2.73739  3.18146  2.89801  2.37887  2.77519  2.98518  4.58477  3.61503
          0.02447  4.11845  4.84079  0.61958  0.77255  0.53543  0.88048
     97   2.82431  5.06523  2.83293  2.47751  4.26544  3.44950  3.16050  3.84755  2.34905  3.37835  4.21567  1.53366  3.91796  2.85930  2.44194  2.81740  3.06640  3.49514  5.45625  4.08721    104 n - - -
          2.68618  4.42225  2.77519  2.73123  3.46354  2.40513  3.72494  3.29354  2.67741  2.69355  4.24690  2.90347  2.73739  3.18146  2.89801  2.37887  2.77519  2.98518  4.58477  3.61503
          0.02447  4.11845  4.84079  0.61958  0.77255  0.53543  0.88048
     98   2.69894  4.94183  3.08140  2.49338  4.22993  3.48503  3.14633  3.64489  1.87140  2.91658  3.47774  2.72134  3.86540  2.75043  2.16992  2.71092  2.91617  3.30610  5.38044  4.06854    105 k - - -
          2.68618  4.42225  2.77519  2.73123  3.46354  2.40513  3.72494  3.29354  2.67741  2.69355  4.24690  2.90347  2.73739  3.18146  2.89801  2.37887  2.77519  2.98518  4.58477  3.61503
          0.02447  4.11845  4.84079  0.61958  0.77255  0.53543  0.88048
     99   2.45791  4.47727  3.10744  2.77038  4.23062  3.17587  3.96856  3.64156  2.84446  3.29876  4.13168  2.44205  3.80575  3.17908  3.23503  2.13817  1.52927  3.21347  5.53910  4.25551    106 t - - -
          2.68618  4.42225  2.77519  2.73123  3.46354  2.40513  3.72494  3.29354  2.67741  2.69355  4.24690  2.90347  2.73739  3.18146  2.89801  2.37887  2.77519  2.98518  4.58477  3.61503
          0.02447  4.11845  4.84079  0.61958  0.77255  0.53543  0.88048
    100   3.16547  4.46989  4.91729  4.36083  2.80511  4.48621  4.85248  1.34593  4.24473  1.50602  3.11007  4.54748  4.72420  4.37593  4.35906  3.83280  3.39881  1.69510  5.22869  4.08462    107 i - - -
          2.68618  4.42225  2.77519  2.73123  3.46354  2.40513  3.72494  3.29354  2.67741  2.69355  4.24690  2.90347  2.73739  3.18146  2.89801  2.37887  2.77519  2.98518  4.58477  3.61503
          0.02447  4.11845  4.84079  0.61958  0.77255  0.53543  0.88048
    101   2.94863  4.94079  2.87662  2.79072  4.34538  3.36630  4.14999  4.11693  3.07899  3.73736  4.69663  0.78641  4.03334  3.42918  3.43692  3.01015  3.34227  3.71362  5.62306  4.28070    108 n - - -
          2.68618  4.42225  2.77519  2.73123  3.46354  2.40513  3.72494  3.29354  2.67741  2.69355  4.24690  2.90347  2.73739  3.18146  2.89801  2.37887  2.77519  2.98518  4.58477  3.61503
          0.02447  4.11845  4.84079  0.61958  0.77255  0.53543  0.88048
    102   3.17215  4.51578  4.80740  4.23409  1.68386  4.38402  4.59991  1.96136  4.09932  1.47380  2.38807  4.41365  4.61604  4.18873  4.19175  3.71162  3.39290  2.33475  4.93852  3.73566    109 l - - -
          2.68618  4.42225  2.77519  2.73123  3.46354  2.40513  3.72494  3.29354  2.67741  2.69355  4.24690  2.90347  2.73739  3.18146  2.89801  2.37887  2.77519  2.98518  4.58477  3.61503
          0.02447  4.11845  4.84079  0.61958  0.77255  0.53543  0.88048
    103   3.18078  4.47567  4.94825  4.46212  3.62800  4.55921  5.16591  1.04824  4.34901  2.10427  3.42308  4.66592  4.86112  4.60637  4.53428  3.95986  3.44827  1.33396  5.63202  4.43070    110 i - - -
          2.68618  4.42225  2.77519  2.73123  3.46354  2.40513  3.72494  3.29354  2.67741  2.69355  4.24690  2.90347  2.73739  3.18146  2.89801  2.37887  2.77519  2.98518  4.58477  3.61503
          0.02447  4.11845  4.84079  0.61958  0.77255  0.53543  0.88048
    104   2.56517  4.40830  3.66861  3.44125  4.20804  3.23720  4.43695  3.36630  3.38915  3.22081  4.26107  3.60444  3.96301  3.77301  3.63091  2.76994  0.81403  3.03372  5.62339  4.42692    111 t - - -
          2.68618  4.42225  2.77519  2.73123  3.46354  2.40513  3.72494  3.29354  2.67741  2.69355  4.24690  2.90347  2.73739  3.18146  2.89801  2.37887  2.77519  2.98518  4.58477  3.61503
          0.02447  4.11845  4.84079  0.61958  0.77255  0.53543  0.88048
    105   3.18749  5.32747  2.62154  0.71989  4.70818  3.44990  4.06775  4.21259  2.98132  3.79311  4.76407  3.10281  4.06851  3.28318  3.41023  3.14913  3.49612  3.87381  5.83286  4.56482    112 e - - -
          2.68618  4.42225  2.77519  2.73123  3.46354  2.40513  3.72494  3.29354  2.67741  2.69355  4.24690  2.90347  2.73739  3.18146  2.89801  2.37887  2.77519  2.98518  4.58477  3.61503
          0.02447  4.11845  4.84079  0.61958  0.77255  0.53543  0.88048
    106   3.32475  4.64649  4.92181  4.37727  3.21465  4.60459  4.96746  1.87883  4.22883  0.90019  3.00828  4.63337  4.81074  4.37791  4.36687  3.96769  3.55927  1.93907  5.29993  4.20481    113 l - - -
          2.68618  4.42225  2.77519  2.73123  3.46354  2.40513  3.72494  3.29354  2.67741  2.69355  4.24690  2.90347  2.73739  3.18146  2.89801  2.37887  2.77519  2.98518  4.58477  3.61503
          0.02447  4.11845  4.84079  0.61958  0.77255  0.53543  0.88048
    107   2.95234  3.14437  4.45954  4.00819  1.13632  3.88774  4.08347  2.64732  3.85832  2.25746  3.46195  4.03294  4.35798  4.02612  3.98121  3.29856  3.25989  2.54013  4.43667  2.88898    114 f - - -
          2.68618  4.42225  2.77519  2.73123  3.46354  2.40513  3.72494  3.29354  2.67741  2.69355  4.24690  2.90347  2.73739  3.18146  2.89801  2.37887  2.77519  2.98518  4.58477  3.61503
          0.02447  4.11845  4.84079  0.61958  0.77255  0.53543  0.88048
    108   2.56517  4.40830  3.66861  3.44125  4.20804  3.23720  4.43695  3.36630  3.38915  3.22081  4.26107  3.60444  3.96301  3.77301  3.63091  2.76994  0.81403  3.03372  5.62339  4.42692    115 t - - -
          2.68618  4.42225  2.77519  2.73123  3.46354  2.40513  3.72494  3.29354  2.67741  2.69355  4.24690  2.90347  2.73739  3.18146  2.89801  2.37887  2.77519  2.98518  4.58477  3.61503
          0.02447  4.11845  4.84079  0.61958  0.77255  0.53543  0.88048
    109   2.45417  4.37401  3.44059  3.27535  4.33243  3.10034  4.37445  3.89220  3.36618  3.59573  4.50552  3.45476  3.86097  3.69707  3.63924  0.77251  2.95407  3.37207  5.68625  4.41946    116 s - - -
          2.68618  4.42225  2.77519  2.73123  3.46354  2.40513  3.72494  3.29354  2.67741  2.69355  4.24690  2.90347  2.73739  3.18146  2.89801  2.37887  2.77519  2.98518  4.58477  3.61503
          0.02447  4.11845  4.84079  0.61958  0.77255  0.53543  0.88048
    110   3.00052  4.74427  3.72409  3.65823  4.78222  0.43369  4.75659  4.44848  3.87256  4.06927  5.05201  3.88936  4.14275  4.17770  4.07501  3.18059  3.50084  3.92920  5.80538  4.89483    117 G - - -
          2.68618  4.42225  2.77519  2.73123  3.46354  2.40513  3.72494  3.29354  2.67741  2.69355  4.24690  2.90347  2.73739  3.18146  2.89801  2.37887  2.77519  2.98518  4.58477  3.61503
          0.02447  4.11845  4.84079  0.61958  0.77255  0.53543  0.88048
    111   2.45846  4.49752  3.09412  2.73803  4.24545  3.18039  3.94283  3.66368  2.81125  3.30769  4.13317  2.40718  3.79964  3.14316  3.21369  1.87142  1.75902  3.23082  5.54232  4.25241    118 t - - -
          2.68618  4.42225  2.77519  2.73123  3.46354  2.40513  3.72494  3.29354  2.67741  2.69355  4.24690  2.90347  2.73739  3.18146  2.89801  2.37887  2.77519  2.98518  4.58477  3.61503
          0.02447  4.11845  4.84079  0.61958  0.77255  0.53543  0.88048
    112   3.44278  4.83613  4.58368  4.23163  3.24807  4.29178  4.81097  2.47236  3.99721  0.62223  3.20652  4.48337  4.68925  4.30582  4.13014  3.90221  3.72826  2.57226  5.20919  3.98697    119 L - - -
          2.68618  4.42225  2.77519  2.73123  3.46354  2.40513  3.72494  3.29354  2.67741  2.69355  4.24690  2.90347  2.73739  3.18146  2.89801  2.37887  2.77519  2.98518  4.58477  3.61503
          0.02447  4.11845  4.84079  0.61958  0.77255  0.53543  0.88048
    113   2.90506  4.89558  3.51256  2.94962  4.39912  3.56024  3.80497  3.75028  2.18061  3.31497  4.23605  3.31336  4.04152  2.97583  1.09095  2.98058  2.75906  3.43544  5.47328  4.27281    120 r - - -
          2.68618  4.42225  2.77519  2.73123  3.46354  2.40513  3.72494  3.29354  2.67741  2.69355  4.24690  2.90347  2.73739  3.18146  2.89801  2.37887  2.77519  2.98518  4.58477  3.61503
          0.02447  4.11845  4.84079  0.61958  0.77255  0.53543  0.88048
    114   2.66240  4.91725  2.94056  2.14182  4.16932  3.43600  3.27867  3.60364  2.35613  2.93156  3.98625  2.94928  3.83897  1.96404  2.77970  2.67398  2.89097  2.98770  5.37960  4.03747    121 q - - -
          2.68618  4.42225  2.77519  2.73123  3.46354  2.40513  3.72494  3.29354  2.67741  2.69355  4.24690  2.90347  2.73739  3.18146  2.89801  2.37887  2.77519  2.98518  4.58477  3.61503
          0.02447  4.11845  4.84079  0.61958  0.77255  0.53543  0.88048
    115   3.62171  5.01016  4.21098  3.99271  2.34708  4.12422  3.76227  3.59905  3.84373  2.98763  4.24943  4.03982  4.59516  4.08912  3.97402  3.73113  3.91120  3.48203  3.99807  0.63774    122 Y - - -
          2.68618  4.42225  2.77519  2.73123  3.46354  2.40513  3.72494  3.29354  2.67741  2.69355  4.24690  2.90347  2.73739  3.18146  2.89801  2.37887  2.77519  2.98518  4.58477  3.61503
          0.02447  4.11845  4.84079  0.61958  0.77255  0.53543  0.88048
    116   3.17550  5.21525  3.62548  2.95103  4.68288  3.75410  3.69894  4.03480  1.75290  3.47649  4.37071  3.32283  4.13313  2.84228  1.03893  3.18269  3.34098  3.72978  5.50293  4.36045    123 r - - -
          2.68618  4.42225  2.77519  2.73123  3.46354  2.40513  3.72494  3.29354  2.67741  2.69355  4.24690  2.90347  2.73739  3.18146  2.89801  2.37887  2.77519  2.98518  4.58477  3.61503
          0.02447  4.11845  4.84079  0.61958  0.77255  0.53543  0.88048
    117   2.80490  4.95589  3.20459  2.61606  4.25125  3.55720  3.64708  3.64215  1.58276  2.42713  4.03824  2.73535  3.93843  2.79442  2.28541  2.83009  3.01211  3.32861  5.37197  4.10379    124 k - - -
          2.68618  4.42225  2.77519  2.73123  3.46354  2.40513  3.72494  3.29354  2.67741  2.69355  4.24690  2.90347  2.73739  3.18146  2.89801  2.37887  2.77519  2.98518  4.58477  3.61503
          0.02447  4.11845  4.84079  0.61958  0.77255  0.53543  0.88048
    118   3.15013  5.26146  3.57722  2.88360  4.74590  3.74716  3.66435  4.08322  1.11654  3.50121  4.37453  3.27467  4.10899  2.79643  1.67104  3.13882  3.30695  3.76315  5.52012  4.36939    125 k - - -
          2.68618  4.42225  2.77519  2.73123  3.46354  2.40513  3.72494  3.29354  2.67741  2.69355  4.24690  2.90347  2.73739  3.18146  2.89801  2.37887  2.77519  2.98518  4.58477  3.61503
          0.02447  4.11845  4.84079  0.61958  0.77255  0.53543  0.88048
    119   3.20901  4.92622  3.60420  3.21520  2.46405  3.90488  1.37063  3.56192  3.03761  3.00913  4.08461  3.52388  4.31186  3.43283  3.31609  3.26603  3.44463  3.36041  4.08963  1.89518    126 h - - -
          2.68618  4.42225  2.77519  2.73123  3.46354  2.40513  3.72494  3.29354  2.67741  2.69355  4.24690  2.90347  2.73739  3.18146  2.89801  2.37887  2.77519  2.98518  4.58477  3.61503
          0.02447  4.11845  4.84079  0.61958  0.77255  0.53543  0.88048
    120   2.97392  5.14054  3.41926  2.73838  4.52878  3.66653  3.63267  3.89018  1.65132  2.86465  4.21016  3.17343  4.02078  2.48835  1.53689  2.97310  3.14927  3.56747  5.45551  4.24609    127 r - - -
          2.68618  4.42225  2.77519  2.73123  3.46354  2.40513  3.72494  3.29354  2.67741  2.69355  4.24690  2.90347  2.73739  3.18146  2.89801  2.37887  2.77519  2.98518  4.58477  3.61503
          0.02447  4.11845  4.84079  0.61958  0.77255  0.53543  0.88048
    121   2.79910  3.82756  3.23394  2.61012  4.29560  3.55855  3.10022  3.69300  1.65846  3.23146  4.05973  3.08250  3.93137  2.77124  1.88089  2.81684  3.00399  3.36754  5.38630  4.11786    128 k - - -
          2.68618  4.42225  2.77519  2.73123  3.46354  2.40513  3.72494  3.29354  2.67741  2.69355  4.24690  2.90347  2.73739  3.18146  2.89801  2.37887  2.77519  2.98518  4.58477  3.61503
          0.02447  4.11845  4.84079  0.61958  0.77255  0.53543  0.88048
    122   3.11966  4.46057  4.80205  4.32915  3.64992  4.41571  5.06030  1.63876  4.20341  2.17355  3.47181  4.53459  4.77427  4.49354  4.40739  3.82026  3.40188  0.89050  5.60684  4.37731    129 v - - -
          2.68618  4.42225  2.77519  2.73123  3.46354  2.40513  3.72494  3.29354  2.67741  2.69355  4.24690  2.90347  2.73739  3.18146  2.89801  2.37887  2.77519  2.98518  4.58477  3.61503
          0.02447  4.11845  4.84079  0.61958  0.77255  0.53543  0.88048
    123   2.88724  5.36919  1.55366  2.20141  4.73977  3.27507  3.79856  4.25925  2.76727  3.76835  4.59396  1.79664  3.87376  2.95737  3.33404  2.44950  3.18154  3.82168  5.92523  4.44775    130 d - - -
          2.68618  4.42225  2.77519  2.73123  3.46354  2.40513  3.72494  3.29354  2.67741  2.69355  4.24690  2.90347  2.73739  3.18146  2.89801  2.37887  2.77519  2.98518  4.58477  3.61503
          0.02447  4.11845  4.84079  0.61958  0.77255  0.53543  0.88048
    124   2.81260  4.29012  4.16209  3.59145  3.25040  3.93069  4.24726  1.66110  3.47278  1.87513  2.38220  3.86462  3.09652  3.71928  3.69289  3.22669  3.04801  2.19853  4.93850  3.76461    131 i - - -
          2.68618  4.42225  2.77519  2.73123  3.46354  2.40513  3.72494  3.29354  2.67741  2.69355  4.24690  2.90347  2.73739  3.18146  2.89801  2.37887  2.77519  2.98518  4.58477  3.61503
          0.02447  4.11845  4.84079  0.61958  0.77255  0.53543  0.88048
    125   3.17674  5.26514  3.63797  2.91935  4.75632  3.76781  3.66632  4.08579  1.46108  3.50106  4.37971  3.29837  4.12472  2.79952  1.22909  3.16797  3.32772  3.77157  5.51586  4.37709    132 r - - -
          2.68618  4.42225  2.77519  2.73123  3.46354  2.40513  3.72494  3.29354  2.67741  2.69355  4.24690  2.90347  2.73739  3.18146  2.89801  2.37887  2.77519  2.98518  4.58477  3.61503
          0.02447  4.11845  4.84079  0.61958  0.77255  0.53543  0.88048
    126   0.71007  4.33362  3.73030  3.54154  4.31490  3.15001  4.53193  3.47857  3.56465  3.34813  4.35855  3.62321  3.91323  3.88422  3.79299  2.68472  2.97957  3.08946  5.71687  4.54728    133 a - - -
          2.68618  4.42225  2.77519  2.73123  3.46354  2.40513  3.72494  3.29354  2.67741  2.69355  4.24690  2.90347  2.73739  3.18146  2.89801  2.37887  2.77519  2.98518  4.58477  3.61503
          0.02447  4.11845  4.84079  0.61958  0.77255  0.53543  0.88048
    127   3.15803  4.46450  4.90217  4.34335  3.31334  4.48405  4.87470  1.48119  4.22656  1.54133  2.45747  4.54140  4.72293  4.36993  4.34966  3.82942  3.39161  1.57355  5.27267  4.16071    134 i - - -
          2.68618  4.42225  2.77519  2.73123  3.46354  2.40513  3.72494  3.29354  2.67741  2.69355  4.24690  2.90347  2.73739  3.18146  2.89801  2.37887  2.77519  2.98518  4.58477  3.61503
          0.02447  4.11845  4.84079  0.61958  0.77255  0.53543  0.88048
    128   2.91370  4.96289  3.35738  2.78511  4.21381  3.62286  3.73200  3.52734  1.16015  3.10581  3.35431  3.21810  4.02901  2.89515  2.43724  2.96392  3.13121  3.27340  5.38884  4.13779    135 k - - -
          2.68618  4.42225  2.77519  2.73123  3.46354  2.40513  3.72494  3.29354  2.67741  2.69355  4.24690  2.90347  2.73739  3.18146  2.89801  2.37887  2.77519  2.98518  4.58477  3.61503
          0.02447  4.11845  4.84079  0.61958  0.77255  0.53543  0.88048
    129   2.62328  4.03088  2.94247  2.40065  4.19450  3.41541  2.98629  3.62751  2.11767  3.19117  3.98592  2.45796  3.81272  2.57473  2.80249  2.31093  2.85429  3.27363  5.39269  4.04219    136 k - - -
          2.68618  4.42225  2.77519  2.73123  3.46354  2.40513  3.72494  3.29354  2.67741  2.69355  4.24690  2.90347  2.73739  3.18146  2.89801  2.37887  2.77519  2.98518  4.58477  3.61503
          0.02447  4.11845  4.84079  0.61958  0.77255  0.53543  0.88048
    130   3.77736  5.05826  4.48835  4.26028  2.96274  4.02386  4.23757  3.81955  3.98162  3.16873  4.44061  4.36178  4.56341  4.35619  4.06417  3.97848  4.09181  3.71636  0.50774  2.95314    137 W - - -
          2.68618  4.42225  2.77519  2.73123  3.46354  2.40513  3.72494  3.29354  2.67741  2.69355  4.24690  2.90347  2.73739  3.18146  2.89801  2.37887  2.77519  2.98518  4.58477  3.61503
          0.02447  4.11845  4.84079  0.61958  0.77255  0.53543  0.88048
    131   1.31624  2.31273  3.95703  3.55562  4.05296  3.03266  4.36387  3.36460  3.47535  3.14566  4.01287  3.53542  3.77518  3.73181  3.71170  1.94056  2.72863  2.93459  5.47943  4.30291    138 a - - -
          2.68618  4.42225  2.77519  2.73123  3.46354  2.40513  3.72494  3.29354  2.67741  2.69355  4.24690  2.90347  2.73739  3.18146  2.89801  2.37887  2.77519  2.98518  4.58477  3.61503
          0.02447  4.11845  4.84079  0.61958  0.77255  0.53543  0.88048
    132   3.17937  5.24606  3.63705  2.93411  4.72794  3.76496  3.67832  4.06429  1.61341  3.49025  4.37530  3.30934  4.12959  2.81548  1.11796  3.17695  3.33485  3.75473  5.51005  4.37125    139 r - - -
          2.68618  4.42225  2.77519  2.73123  3.46354  2.40513  3.72494  3.29354  2.67741  2.69355  4.24690  2.90347  2.73739  3.18146  2.89801  2.37887  2.77519  2.98518  4.58477  3.61503
          0.02447  4.11845  4.84079  0.61958  0.77255  0.53543  0.88048
    133   3.10240  5.08009  3.09134  2.85765  4.28033  3.54557  4.01543  3.95672  2.66286  3.43355  4.46184  3.31679  4.10724  0.85228  2.93894  3.14315  3.40264  3.67315  5.51139  4.22493    140 q - - -
          2.68618  4.42225  2.77519  2.73123  3.46354  2.40513  3.72494  3.29354  2.67741  2.69355  4.24690  2.90347  2.73739  3.18146  2.89801  2.37887  2.77519  2.98518  4.58477  3.61503
          0.02447  4.11845  4.84079  0.61958  0.77255  0.53543  0.88048
    134   3.22731  4.58720  4.67140  4.30229  3.55202  4.32183  4.99136  0.81631  4.13538  2.09518  3.45678  4.51431  4.73589  4.46274  4.30486  3.84722  3.52473  1.88493  5.48880  4.24381    141 i - - -
          2.68618  4.42225  2.77519  2.73123  3.46354  2.40513  3.72494  3.29354  2.67741  2.69355  4.24690  2.90347  2.73739  3.18146  2.89801  2.37887  2.77519  2.98518  4.58477  3.61503
          0.02447  4.11845  4.84079  0.61958  0.77255  0.53543  0.88048
    135   3.44278  4.83613  4.58368  4.23163  3.24807  4.29178  4.81097  2.47236  3.99721  0.62223  3.20652  4.48337  4.68925  4.30582  4.13014  3.90221  3.72826  2.57226  5.20919  3.98697    142 L - - -
          2.68618  4.42225  2.77519  2.73123  3.46354  2.40513  3.72494  3.29354  2.67741  2.69355  4.24690  2.90347  2.73739  3.18146  2.89801  2.37887  2.77519  2.98518  4.58477  3.61503
          0.02447  4.11845  4.84079  0.61958  0.77255  0.53543  0.88048
    136   2.66954  5.01913  2.96703  2.14370  4.33397  3.43936  3.59674  3.76953  1.86444  3.29335  3.58156  2.70431  3.82939  2.71557  2.36281  2.65819  2.71049  3.39510  5.45424  4.10737    143 k - - -
          2.68618  4.42225  2.77519  2.73123  3.46354  2.40513  3.72494  3.29354  2.67741  2.69355  4.24690  2.90347  2.73739  3.18146  2.89801  2.37887  2.77519  2.98518  4.58477  3.61503
          0.02447  4.11845  4.84079  0.61958  0.77255  0.53543  0.88048
    137   3.00052  4.74427  3.72409  3.65823  4.78222  0.43369  4.75659  4.44848  3.87256  4.06927  5.05201  3.88936  4.14275  4.17770  4.07501  3.18059  3.50084  3.92920  5.80538  4.89483    144 G - - -
          2.68618  4.42225  2.77519  2.73123  3.46354  2.40513  3.72494  3.29354  2.67741  2.69355  4.24690  2.90347  2.73739  3.18146  2.89801  2.37887  2.77519  2.98518  4.58477  3.61503
          0.02447  4.11845  4.84079  0.61958  0.77255  0.53543  0.88048
    138   3.44278  4.83613  4.58368  4.23163  3.24807  4.29178  4.81097  2.47236  3.99721  0.62223  3.20652  4.48337  4.68925  4.30582  4.13014  3.90221  3.72826  2.57226  5.20919  3.98697    145 L - - -
          2.68618  4.42225  2.77519  2.73123  3.46354  2.40513  3.72494  3.29354  2.67741  2.69355  4.24690  2.90347  2.73739  3.18146  2.89801  2.37887  2.77519  2.98518  4.58477  3.61503
          0.02447  4.11845  4.84079  0.61958  0.77255  0.53543  0.88048
    139   2.45084  4.84078  2.73213  2.41711  4.09162  3.41892  2.82438  3.51412  2.29681  2.87910  3.90993  2.75478  3.81213  2.76344  2.70275  2.62725  2.83523  2.71617  5.33328  3.99129    146 k - - -
          2.68618  4.42225  2.77519  2.73123  3.46354  2.40513  3.72494  3.29354  2.67741  2.69355  4.24690  2.90347  2.73739  3.18146  2.89801  2.37887  2.77519  2.98518  4.58477  3.61503
          0.02447  4.11845  4.84079  0.61958  0.77255  0.53543  0.88048
    140   3.62171  5.01016  4.21098  3.99271  2.34708  4.12422  3.76227  3.59905  3.84373  2.98763  4.24943  4.03982  4.59516  4.08912  3.97402  3.73113  3.91120  3.48203  3.99807  0.63774    147 Y - - -
          2.68618  4.42225  2.77519  2.73123  3.46354  2.40513  3.72494  3.29354  2.67741  2.69355  4.24690  2.90347  2.73739  3.18146  2.89801  2.37887  2.77519  2.98518  4.58477  3.61503
          0.02447  4.11845  4.84079  0.61958  0.77255  0.53543  0.88048
    141   3.44278  4.83613  4.58368  4.23163  3.24807  4.29178  4.81097  2.47236  3.99721  0.62223  3.20652  4.48337  4.68925  4.30582  4.13014  3.90221  3.72826  2.57226  5.20919  3.98697    148 L - - -
          2.68618  4.42225  2.77519  2.73123  3.46354  2.40513  3.72494  3.29354  2.67741  2.69355  4.24690  2.90347  2.73739  3.18146  2.89801  2.37887  2.77519  2.98518  4.58477  3.61503
          0.02447  4.11845  4.84079  0.61958  0.77255  0.53543  0.88048
    142   3.30275  5.06376  3.40241  3.19388  3.48668  3.68083  0.71476  4.04431  3.03159  3.50387  4.57166  3.59043  4.25024  3.56532  3.27892  3.37330  3.61742  3.77501  4.94665  3.43203    149 h - - -
          2.68618  4.42225  2.77519  2.73123  3.46354  2.40513  3.72494  3.29354  2.67741  2.69355  4.24690  2.90347  2.73739  3.18146  2.89801  2.37887  2.77519  2.98518  4.58477  3.61503
          0.02447  4.11845  4.84079  0.61958  0.77255  0.53543  0.88048
    143   2.55691  4.68644  2.87677  2.28433  4.27950  2.57888  3.82771  3.70489  2.68201  3.31432  4.13270  3.01155  3.81475  3.00179  3.12635  1.61150  2.54827  3.29954  5.54282  4.21786    150 s - - -
          2.68618  4.42225  2.77519  2.73123  3.46354  2.40513  3.72494  3.29354  2.67741  2.69355  4.24690  2.90347  2.73739  3.18146  2.89801  2.37887  2.77519  2.98518  4.58477  3.61503
          0.02447  4.11845  4.84079  0.61958  0.77255  0.53543  0.88048
    144   2.86889  5.08102  3.08362  2.58158  4.28787  3.54913  1.97369  3.82280  2.16967  3.33108  4.17118  3.06335  3.95480  2.08906  2.27928  2.86614  3.07782  3.48908  5.40458  4.08510    151 h - - -
          2.68618  4.42225  2.77519  2.73123  3.46354  2.40513  3.72494  3.29354  2.67741  2.69355  4.24690  2.90347  2.73739  3.18146  2.89801  2.37887  2.77519  2.98518  4.58477  3.61503
          0.02447  4.11845  4.84079  0.61958  0.77255  0.53543  0.88048
    145   2.86032  5.36015  1.42199  2.05526  4.67875  3.30027  3.75175  4.17093  2.67963  3.67991  4.49200  2.50955  3.86221  2.89985  3.23406  2.50385  2.79074  3.75193  5.84966  4.38907    152 d - - -
          2.68618  4.42225  2.77519  2.73123  3.46354  2.40513  3.72494  3.29354  2.67741  2.69355  4.24690  2.90347  2.73739  3.18146  2.89801  2.37887  2.77519  2.98518  4.58477  3.61503
          0.02447  4.11845  4.84079  0.61958  0.77255  0.53543  0.88048
    146   3.11214  4.82076  3.74701  3.62662  4.58916  3.49470  4.67777  4.20571  3.70656  3.80249  4.86741  3.90529  0.47543  4.08757  3.91808  3.28885  3.57430  3.82156  5.70073  4.71536    153 P - - -
          2.68618  4.42225  2.77519  2.73123  3.46354  2.40513  3.72494  3.29354  2.67741  2.69355  4.24690  2.90347  2.73739  3.18146  2.89801  2.37887  2.77519  2.98518  4.58477  3.61503
          0.02447  4.11845  4.84079  0.61958  0.77255  0.53543  0.88048
    147   2.46877  2.90011  3.88012  3.52880  4.14348  3.18517  4.40570  3.46245  3.42483  3.23550  4.18000  3.62114  1.01503  3.76128  3.66746  2.68160  2.93713  3.07768  5.52453  4.35446    154 p - - -
          2.68618  4.42225  2.77519  2.73123  3.46354  2.40513  3.72494  3.29354  2.67741  2.69355  4.24690  2.90347  2.73739  3.18146  2.89801  2.37887  2.77519  2.98518  4.58477  3.61503
          0.02447  4.11845  4.84079  0.61958  0.77255  0.53543  0.88048
    148   3.16512  4.45891  4.94111  4.45261  3.66123  4.55173  5.16327  1.33743  4.34569  2.15567  3.45663  4.65547  4.85684  4.60848  4.53638  3.94951  3.43251  1.02796  5.64782  4.43879    155 v - - -
          2.68618  4.42225  2.77519  2.73123  3.46354  2.40513  3.72494  3.29354  2.67741  2.69355  4.24690  2.90347  2.73739  3.18146  2.89801  2.37887  2.77519  2.98518  4.58477  3.61503
          0.02447  4.11845  4.84079  0.61958  0.77255  0.53543  0.88048
    149   3.22731  4.58720  4.67140  4.30229  3.55202  4.32183  4.99136  0.81631  4.13538  2.09518  3.45678  4.51431  4.73589  4.46274  4.30486  3.84722  3.52473  1.88493  5.48880  4.24381    156 i - - -
          2.68618  4.42225  2.77519  2.73123  3.46354  2.40513  3.72494  3.29354  2.67741  2.69355  4.24690  2.90347  2.73739  3.18146  2.89801  2.37887  2.77519  2.98518  4.58477  3.61503
          0.02447  4.11845  4.84079  0.61958  0.77255  0.53543  0.88048
    150   3.30275  5.06376  3.40241  3.19388  3.48668  3.68083  0.71476  4.04431  3.03159  3.50387  4.57166  3.59043  4.25024  3.56532  3.27892  3.37330  3.61742  3.77501  4.94665  3.43203    157 h - - -
          2.68618  4.42225  2.77519  2.73123  3.46354  2.40513  3.72494  3.29354  2.67741  2.69355  4.24690  2.90347  2.73739  3.18146  2.89801  2.37887  2.77519  2.98518  4.58477  3.61503
          0.02447  4.11845  4.84079  0.61958  0.77255  0.53543  0.88048
    151   3.30428  5.11208  3.82206  3.29027  4.53026  3.73563  4.03295  4.09530  2.37748  3.56664  4.56642  3.62796  4.23171  3.24634  0.66010  3.38037  3.55695  3.81006  5.51666  4.41081    158 R - - -
          2.68618  4.42225  2.77519  2.73123  3.46354  2.40513  3.72494  3.29354  2.67741  2.69355  4.24690  2.90347  2.73739  3.18146  2.89801  2.37887  2.77519  2.98518  4.58477  3.61503
          0.02447  4.11845  4.84079  0.61958  0.77255  0.53543  0.88048
    152   3.27396  5.41781  0.62057  2.52360  4.83258  3.41523  4.17437  4.48106  3.30904  4.04791  5.03834  3.08978  4.08590  3.41872  3.85349  3.21322  3.62012  4.09617  5.95104  4.67374    159 D - - -
          2.68618  4.42225  2.77519  2.73123  3.46354  2.40513  3.72494  3.29354  2.67741  2.69355  4.24690  2.90347  2.73739  3.18146  2.89801  2.37887  2.77519  2.98518  4.58477  3.61503
          0.02447  4.11845  4.84079  0.61958  0.77255  0.53543  0.88048
    153   3.39795  4.74092  4.86489  4.35610  3.14166  4.59430  4.91867  2.00977  4.14325  0.77478  2.98019  4.61956  4.81582  4.33976  4.27889  3.98856  3.63779  2.26992  5.23462  4.08411    160 l - - -
          2.68618  4.42225  2.77519  2.73123  3.46354  2.40513  3.72494  3.29354  2.67741  2.69355  4.24690  2.90347  2.73739  3.18146  2.89801  2.37887  2.77519  2.98518  4.58477  3.61503
          0.02447  4.11845  4.84079  0.61958  0.77255  0.53543  0.88048
    154   2.97830  5.16513  3.02031  2.63738  4.58317  3.53806  3.72677  4.01908  1.10379  3.51462  4.37540  2.64057  4.00651  2.87638  2.43763  2.96881  3.20890  3.66517  5.57481  4.31206    161 k - - -
          2.68618  4.42225  2.77519  2.73123  3.46354  2.40513  3.72494  3.29354  2.67741  2.69355  4.24690  2.90347  2.73739  3.18146  2.89801  2.37887  2.77519  2.98518  4.58477  3.61503
          0.02447  4.11845  4.84079  0.61958  0.77255  0.53543  0.88048
    155   2.89959  0.55374  4.46522  4.26606  4.20969  3.46426  4.85992  3.40195  4.09735  3.30261  4.43431  4.18864  4.18962  4.43359  4.17549  3.17068  3.38753  3.12792  5.56509  4.49364    162 C - - -
          2.68618  4.42225  2.77519  2.73123  3.46354  2.40513  3.72494  3.29354  2.67741  2.69355  4.24690  2.90347  2.73739  3.18146  2.89801  2.37887  2.77519  2.98518  4.58477  3.61503
          0.02447  4.11845  4.84079  0.61958  0.77255  0.53543  0.88048
    156   2.91477  5.27830  1.03268  2.25980  4.73736  3.24765  3.90750  4.27630  2.95576  3.84364  4.71648  2.82148  3.90385  3.09617  3.52920  2.42715  3.25567  3.83511  5.98115  4.50558    163 d - - -
          2.68618  4.42225  2.77519  2.73123  3.46354  2.40513  3.72494  3.29354  2.67741  2.69355  4.24690  2.90347  2.73739  3.18146  2.89801  2.37887  2.77519  2.98518  4.58477  3.61503
          0.02447  4.11845  4.84079  0.61958  0.77255  0.53543  0.88048
    157   2.94863  4.94079  2.87662  2.79072  4.34538  3.36630  4.14999  4.11693  3.07899  3.73736  4.69663  0.78641  4.03334  3.42918  3.43692  3.01015  3.34227  3.71362  5.62306  4.28070    164 n - - -
          2.68618  4.42225  2.77519  2.73123  3.46354  2.40513  3.72494  3.29354  2.67741  2.69355  4.24690  2.90347  2.73739  3.18146  2.89801  2.37887  2.77519  2.98518  4.58477  3.61503
          0.02447  4.11845  4.84079  0.61958  0.77255  0.53543  0.88048
    158   3.22731  4.58720  4.67140  4.30229  3.55202  4.32183  4.99136  0.81631  4.13538  2.09518  3.45678  4.51431  4.73589  4.46274  4.30486  3.84722  3.52473  1.88493  5.48880  4.24381    165 i - - -
          2.68618  4.42225  2.77519  2.73123  3.46354  2.40513  3.72494  3.29354  2.67741  2.69355  4.24690  2.90347  2.73739  3.18146  2.89801  2.37887  2.77519  2.98518  4.58477  3.61503
          0.02447  4.11845  4.84079  0.61958  0.77255  0.53543  0.88048
    159   3.58896  4.92051  4.57759  4.34505  0.68125  4.20785  4.01132  3.08977  4.24774  2.40574  3.78718  4.30557  4.66558  4.34918  4.30626  3.84173  3.89259  3.09750  4.19911  2.54008    166 F - - -
          2.68618  4.42225  2.77519  2.73123  3.46354  2.40513  3.72494  3.29354  2.67741  2.69355  4.24690  2.90347  2.73739  3.18146  2.89801  2.37887  2.77519  2.98518  4.58477  3.61503
          0.02447  4.11845  4.84079  0.61958  0.77255  0.53543  0.88048
    160   3.16335  4.45871  4.93565  4.44744  3.66119  4.54698  5.15914  1.35829  4.34003  2.15689  3.45743  4.65070  4.85385  4.60386  4.53146  3.94476  3.43115  1.01428  5.64639  4.43662    167 v - - -
          2.68618  4.42225  2.77519  2.73123  3.46354  2.40513  3.72494  3.29354  2.67741  2.69355  4.24690  2.90347  2.73739  3.18146  2.89801  2.37887  2.77519  2.98518  4.58477  3.61503
          0.02447  4.11845  4.84079  0.61958  0.77255  0.53543  0.88048
    161   2.94863  4.94079  2.87662  2.79072  4.34538  3.36630  4.14999  4.11693  3.07899  3.73736  4.69663  0.78641  4.03334  3.42918  3.43692  3.01015  3.34227  3.71362  5.62306  4.28070    168 n - - -
          2.68618  4.42225  2.77519  2.73123  3.46354  2.40513  3.72494  3.29354  2.67741  2.69355  4.24690  2.90347  2.73739  3.18146  2.89801  2.37887  2.77519  2.98518  4.58477  3.61503
          0.02447  4.11845  4.84079  0.61958  0.77255  0.53543  0.88048
    162   3.00052  4.74427  3.72409  3.65823  4.78222  0.43369  4.75659  4.44848  3.87256  4.06927  5.05201  3.88936  4.14275  4.17770  4.07501  3.18059  3.50084  3.92920  5.80538  4.89483    169 G - - -
          2.68618  4.42225  2.77519  2.73123  3.46354  2.40513  3.72494  3.29354  2.67741  2.69355  4.24690  2.90347  2.73739  3.18146  2.89801  2.37887  2.77519  2.98518  4.58477  3.61503
          0.02447  4.11845  4.84079  0.61958  0.77255  0.53543  0.88048
    163   2.86899  5.08451  2.67862  2.45928  4.02846  3.40123  2.60625  3.93109  2.58167  3.46386  4.33576  1.41136  3.93932  2.98715  2.97554  2.85826  3.14714  3.57098  5.36847  3.89089    170 n - - -
          2.68618  4.42225  2.77519  2.73123  3.46354  2.40513  3.72494  3.29354  2.67741  2.69355  4.24690  2.90347  2.73739  3.18146  2.89801  2.37887  2.77519  2.98518  4.58477  3.61503
          0.02447  4.11845  4.84079  0.61958  0.77255  0.53543  0.88048
    164   2.61986  4.57815  3.19254  2.63393  3.74264  3.49976  3.07344  2.83803  2.54647  2.40559  3.66075  3.10865  3.88674  2.27646  2.94205  2.73124  2.51565  2.87166  5.10627  3.82230    171 q - - -
          2.68618  4.42225  2.77519  2.73123  3.46354  2.40513  3.72494  3.29354  2.67741  2.69355  4.24690  2.90347  2.73739  3.18146  2.89801  2.37887  2.77519  2.98518  4.58477  3.61503
          0.02447  4.11845  4.84079  0.61958  0.77255  0.53543  0.88048
    165   3.00052  4.74427  3.72409  3.65823  4.78222  0.43369  4.75659  4.44848  3.87256  4.06927  5.05201  3.88936  4.14275  4.17770  4.07501  3.18059  3.50084  3.92920  5.80538  4.89483    172 G - - -
          2.68618  4.42225  2.77519  2.73123  3.46354  2.40513  3.72494  3.29354  2.67741  2.69355  4.24690  2.90347  2.73739  3.18146  2.89801  2.37887  2.77519  2.98518  4.58477  3.61503
          0.02447  4.11845  4.84079  0.61958  0.77255  0.53543  0.88048
    166   2.86272  5.28432  2.59940  1.51544  4.61157  3.40157  3.69031  4.06596  2.22434  3.55578  4.36867  2.87448  3.89264  2.09186  2.79437  2.80536  3.10083  3.67549  5.68958  4.31329    173 e - - -
          2.68618  4.42225  2.77519  2.73123  3.46354  2.40513  3.72494  3.29354  2.67741  2.69355  4.24690  2.90347  2.73739  3.18146  2.89801  2.37887  2.77519  2.98518  4.58477  3.61503
          0.02447  4.11845  4.84079  0.61958  0.77255  0.53543  0.88048
    167   3.00716  4.48976  4.46065  4.13820  3.74281  3.97249  4.90163  2.07200  4.01002  2.39118  3.67685  4.28680  4.52430  4.35518  4.19795  3.49696  3.36584  0.76256  5.56659  4.31071    174 v - - -
          2.68618  4.42225  2.77519  2.73123  3.46354  2.40513  3.72494  3.29354  2.67741  2.69355  4.24690  2.90347  2.73739  3.18146  2.89801  2.37887  2.77519  2.98518  4.58477  3.61503
          0.02447  4.11845  4.84079  0.61958  0.77255  0.53543  0.88048
    168   3.21505  5.17242  3.40632  2.99068  4.61579  3.66949  3.92111  4.06258  0.74450  3.57734  4.53233  3.40160  4.15804  3.10352  2.51149  3.24495  3.45330  3.75899  5.57409  4.42591    175 k - - -
          2.68618  4.42225  2.77519  2.73123  3.46354  2.40513  3.72494  3.29354  2.67741  2.69355  4.24690  2.90347  2.73739  3.18146  2.89801  2.37887  2.77519  2.98518  4.58477  3.61503
          0.02447  4.11845  4.84079  0.61958  0.77255  0.53543  0.88048
    169   3.22731  4.58720  4.67140  4.30229  3.55202  4.32183  4.99136  0.81631  4.13538  2.09518  3.45678  4.51431  4.73589  4.46274  4.30486  3.84722  3.52473  1.88493  5.48880  4.24381    176 i - - -
          2.68618  4.42225  2.77519  2.73123  3.46354  2.40513  3.72494  3.29354  2.67741  2.69355  4.24690  2.90347  2.73739  3.18146  2.89801  2.37887  2.77519  2.98518  4.58477  3.61503
          0.02447  4.11845  4.84079  0.61958  0.77255  0.53543  0.88048
    170   3.00052  4.74427  3.72409  3.65823  4.78222  0.43369  4.75659  4.44848  3.87256  4.06927  5.05201  3.88936  4.14275  4.17770  4.07501  3.18059  3.50084  3.92920  5.80538  4.89483    177 G - - -
          2.68618  4.42225  2.77519  2.73123  3.46354  2.40513  3.72494  3.29354  2.67741  2.69355  4.24690  2.90347  2.73739  3.18146  2.89801  2.37887  2.77519  2.98518  4.58477  3.61503
          0.02447  4.11845  4.84079  0.61958  0.77255  0.53543  0.88048
    171   3.27396  5.41781  0.62057  2.52360  4.83258  3.41523  4.17437  4.48106  3.30904  4.04791  5.03834  3.08978  4.08590  3.41872  3.85349  3.21322  3.62012  4.09617  5.95104  4.67374    178 D - - -
          2.68618  4.42225  2.77519  2.73123  3.46354  2.40513  3.72494  3.29354  2.67741  2.69355  4.24690  2.90347  2.73739  3.18146  2.89801  2.37887  2.77519  2.98518  4.58477  3.61503
          0.02447  4.11845  4.84079  0.61958  0.77255  0.53543  0.88048
    172   3.44278  4.83613  4.58368  4.23163  3.24807  4.29178  4.81097  2.47236  3.99721  0.62223  3.20652  4.48337  4.68925  4.30582  4.13014  3.90221  3.72826  2.57226  5.20919  3.98697    179 L - - -
          2.68618  4.42225  2.77519  2.73123  3.46354  2.40513  3.72494  3.29354  2.67741  2.69355  4.24690  2.90347  2.73739  3.18146  2.89801  2.37887  2.77519  2.98518  4.58477  3.61503
          0.02447  4.11845  4.84079  0.61958  0.77255  0.53543  0.88048
    173   3.00052  4.74427  3.72409  3.65823  4.78222  0.43369  4.75659  4.44848  3.87256  4.06927  5.05201  3.88936  4.14275  4.17770  4.07501  3.18059  3.50084  3.92920  5.80538  4.89483    180 G - - -
          2.68618  4.42225  2.77519  2.73123  3.46354  2.40513  3.72494  3.29354  2.67741  2.69355  4.24690  2.90347  2.73739  3.18146  2.89801  2.37887  2.77519  2.98518  4.58477  3.61503
          0.02447  4.11845  4.84079  0.61958  0.77255  0.53543  0.88048
    174   3.44278  4.83613  4.58368  4.23163  3.24807  4.29178  4.81097  2.47236  3.99721  0.62223  3.20652  4.48337  4.68925  4.30582  4.13014  3.90221  3.72826  2.57226  5.20919  3.98697    181 L - - -
          2.68618  4.42225  2.77519  2.73123  3.46354  2.40513  3.72494  3.29354  2.67741  2.69355  4.24690  2.90347  2.73739  3.18146  2.89801  2.37887  2.77519  2.98518  4.58477  3.61503
          0.02447  4.11845  4.84079  0.61958  0.77255  0.53543  0.88048
    175   0.71007  4.33362  3.73030  3.54154  4.31490  3.15001  4.53193  3.47857  3.56465  3.34813  4.35855  3.62321  3.91323  3.88422  3.79299  2.68472  2.97957  3.08946  5.71687  4.54728    182 a - - -
          2.68618  4.42225  2.77519  2.73123  3.46354  2.40513  3.72494  3.29354  2.67741  2.69355  4.24690  2.90347  2.73739  3.18146  2.89801  2.37887  2.77519  2.98518  4.58477  3.61503
          0.02447  4.11845  4.84079  0.61958  0.77255  0.53543  0.88048
    176   1.46625  4.41353  3.36063  2.89469  4.03730  3.25145  3.94948  3.36299  2.77523  3.07254  3.93820  3.24173  3.83869  3.17840  2.67203  2.61696  2.16918  3.00949  5.37869  4.13026    183 a - - -
          2.68618  4.42225  2.77519  2.73123  3.46354  2.40513  3.72494  3.29354  2.67741  2.69355  4.24690  2.90347  2.73739  3.18146  2.89801  2.37887  2.77519  2.98518  4.58477  3.61503
          0.02447  4.11845  4.84079  0.61958  0.77255  0.53543  0.88048
    177   3.15107  4.44741  4.90973  4.37440  3.48830  4.52207  4.99212  1.23127  4.26441  1.97772  2.76793  4.58185  4.78407  4.46765  4.42531  3.88358  3.39716  1.36264  5.44264  4.28708    184 i - - -
          2.68618  4.42225  2.77519  2.73123  3.46354  2.40513  3.72494  3.29354  2.67741  2.69355  4.24690  2.90347  2.73739  3.18146  2.89801  2.37887  2.77519  2.98518  4.58477  3.61503
          0.02447  4.11845  4.84079  0.61958  0.77255  0.53543  0.88048
    178   3.29701  4.64286  4.84675  4.28112  3.13422  4.53102  4.84734  2.19489  4.13478  0.96123  2.18756  4.54171  4.73373  4.26368  4.26597  3.87393  3.52179  2.05528  5.19554  4.13047    185 l - - -
          2.68618  4.42225  2.77519  2.73123  3.46354  2.40513  3.72494  3.29354  2.67741  2.69355  4.24690  2.90347  2.73739  3.18146  2.89801  2.37887  2.77519  2.98518  4.58477  3.61503
          0.02447  4.11845  4.84079  0.61958  0.77255  0.53543  0.88048
    179   2.74367  5.10055  2.94021  2.17725  4.43700  3.02440  3.19968  3.87037  2.22304  3.37104  4.16247  2.94798  3.86462  2.38984  1.89252  2.72148  2.96275  3.49224  5.50650  4.17217    186 r - - -
          2.68618  4.42225  2.77519  2.73123  3.46354  2.40513  3.72494  3.29354  2.67741  2.69355  4.24690  2.90347  2.73739  3.18146  2.89801  2.37887  2.77519  2.98518  4.58477  3.61503
          0.02447  4.11845  4.84079  0.61958  0.77255  0.53543  0.88048
    180   2.69889  5.12550  2.57511  2.34888  4.46065  3.04072  3.60742  3.91692  1.84725  3.41118  4.18440  2.88636  3.82659  2.16609  2.54346  2.66567  2.92769  3.51441  5.54939  4.17577    187 k - - -
          2.68618  4.42225  2.77519  2.73123  3.46354  2.40513  3.72494  3.29354  2.67741  2.69355  4.24690  2.90347  2.73739  3.18146  2.89801  2.37887  2.77519  2.98518  4.58477  3.61503
          0.02447  4.11845  4.84079  0.61958  0.77255  0.53543  0.88048
    181   1.93638  3.30607  3.37048  2.87174  4.01598  3.19934  3.94507  3.41542  2.85365  3.08164  3.91860  2.75538  2.83266  3.17323  3.24426  1.84184  2.77208  3.03164  5.36439  4.10751    188 s - - -
          2.68621  4.42228  2.77523  2.73127  3.46357  2.40516  3.72419  3.29357  2.67744  2.69358  4.24693  2.90350  2.73743  3.18129  2.89790  2.37890  2.77523  2.98522  4.58480  3.61506
          0.26173  1.50338  4.84079  0.23300  1.57095  0.53543  0.88048
    182   2.61367  4.76667  2.98670  2.47816  4.02090  3.41624  2.74870  3.44832  2.46204  2.77706  3.88518  2.44216  3.83444  2.83047  2.90067  2.32396  2.51121  3.12839  5.29911  3.97019    190 s - - -
          2.68618  4.42225  2.77519  2.73123  3.46354  2.40513  3.72494  3.29354  2.67741  2.69355  4.24690  2.90347  2.73739  3.18146  2.89801  2.37887  2.77519  2.98518  4.58477  3.61503
          0.02447  4.11845  4.84079  0.61958  0.77255  0.53543  0.88048
    183   0.71007  4.33362  3.73030  3.54154  4.31490  3.15001  4.53193  3.47857  3.56465  3.34813  4.35855  3.62321  3.91323  3.88422  3.79299  2.68472  2.97957  3.08946  5.71687  4.54728    191 a - - -
          2.68618  4.42225  2.77519  2.73123  3.46354  2.40513  3.72494  3.29354  2.67741  2.69355  4.24690  2.90347  2.73739  3.18146  2.89801  2.37887  2.77519  2.98518  4.58477  3.61503
          0.02447  4.11845  4.84079  0.61958  0.77255  0.53543  0.88048
    184   2.35306  4.85736  3.08044  2.51378  4.12529  3.47673  2.45943  3.53289  2.09765  3.11756  3.94036  3.01287  3.86646  2.78834  2.37727  2.71108  2.90307  2.92644  5.33094  4.02447    192 k - - -
          2.68618  4.42225  2.77519  2.73123  3.46354  2.40513  3.72494  3.29354  2.67741  2.69355  4.24690  2.90347  2.73739  3.18146  2.89801  2.37887  2.77519  2.98518  4.58477  3.61503
          0.02447  4.11845  4.84079  0.61958  0.77255  0.53543  0.88048
    185   2.68215  4.80657  3.02153  2.57057  4.09157  3.41437  2.85019  3.60815  2.42250  3.19445  4.03259  3.04785  3.88136  2.89579  2.54422  1.60466  2.94842  3.26810  5.34806  4.00977    193 s - - -
          2.68618  4.42225  2.77519  2.73123  3.46354  2.40513  3.72494  3.29354  2.67741  2.69355  4.24690  2.90347  2.73739  3.18146  2.89801  2.37887  2.77519  2.98518  4.58477  3.61503
          0.02447  4.11845  4.84079  0.61958  0.77255  0.53543  0.88048
    186   2.92721  2.62379  4.70378  4.16829  3.53677  4.18553  4.72739  1.59549  4.04602  2.25324  3.41178  4.31274  4.55370  4.27460  4.20448  3.54367  3.19441  1.22590  5.29346  4.09313    194 v - - -
          2.68618  4.42225  2.77519  2.73123  3.46354  2.40513  3.72494  3.29354  2.67741  2.69355  4.24690  2.90347  2.73739  3.18146  2.89801  2.37887  2.77519  2.98518  4.58477  3.61503
          0.02447  4.11845  4.84079  0.61958  0.77255  0.53543  0.88048
    187   3.20484  4.48138  4.99016  4.47108  3.54589  4.61900  5.12805  1.14800  4.36283  1.83005  3.33556  4.68539  4.86956  4.58121  4.53249  3.99714  3.45503  1.36651  5.55281  4.38200    195 i - - -
          2.68618  4.42225  2.77519  2.73123  3.46354  2.40513  3.72494  3.29354  2.67741  2.69355  4.24690  2.90347  2.73739  3.18146  2.89801  2.37887  2.77519  2.98518  4.58477  3.61503
          0.02447  4.11845  4.84079  0.61958  0.77255  0.53543  0.88048
    188   3.00052  4.74427  3.72409  3.65823  4.78222  0.43369  4.75659  4.44848  3.87256  4.06927  5.05201  3.88936  4.14275  4.17770  4.07501  3.18059  3.50084  3.92920  5.80538  4.89483    196 G - - -
          2.68618  4.42225  2.77519  2.73123  3.46354  2.40513  3.72494  3.29354  2.67741  2.69355  4.24690  2.90347  2.73739  3.18146  2.89801  2.37887  2.77519  2.98518  4.58477  3.61503
          0.02447  4.11845  4.84079  0.61958  0.77255  0.53543  0.88048
    189   2.56517  4.40830  3.66861  3.44125  4.20804  3.23720  4.43695  3.36630  3.38915  3.22081  4.26107  3.60444  3.96301  3.77301  3.63091  2.76994  0.81403  3.03372  5.62339  4.42692    197 t - - -
          2.68618  4.42225  2.77519  2.73123  3.46354  2.40513  3.72494  3.29354  2.67741  2.69355  4.24690  2.90347  2.73739  3.18146  2.89801  2.37887  2.77519  2.98518  4.58477  3.61503
          0.02447  4.11845  4.84079  0.61958  0.77255  0.53543  0.88048
    190   3.11214  4.82076  3.74701  3.62662  4.58916  3.49470  4.67777  4.20571  3.70656  3.80249  4.86741  3.90529  0.47543  4.08757  3.91808  3.28885  3.57430  3.82156  5.70073  4.71536    198 P - - -
          2.68618  4.42225  2.77519  2.73123  3.46354  2.40513  3.72494  3.29354  2.67741  2.69355  4.24690  2.90347  2.73739  3.18146  2.89801  2.37887  2.77519  2.98518  4.58477  3.61503
          0.02447  4.11845  4.84079  0.61958  0.77255  0.53543  0.88048
    191   3.18749  5.32747  2.62154  0.71989  4.70818  3.44990  4.06775  4.21259  2.98132  3.79311  4.76407  3.10281  4.06851  3.28318  3.41023  3.14913  3.49612  3.87381  5.83286  4.56482    199 e - - -
          2.68618  4.42225  2.77519  2.73123  3.46354  2.40513  3.72494  3.29354  2.67741  2.69355  4.24690  2.90347  2.73739  3.18146  2.89801  2.37887  2.77519  2.98518  4.58477  3.61503
          0.02447  4.11845  4.84079  0.61958  0.77255  0.53543  0.88048
    192   3.58896  4.92051  4.57759  4.34505  0.68125  4.20785  4.01132  3.08977  4.24774  2.40574  3.78718  4.30557  4.66558  4.34918  4.30626  3.84173  3.89259  3.09750  4.19911  2.54008    200 F - - -
          2.68618  4.42225  2.77519  2.73123  3.46354  2.40513  3.72494  3.29354  2.67741  2.69355  4.24690  2.90347  2.73739  3.18146  2.89801  2.37887  2.77519  2.98518  4.58477  3.61503
          0.02447  4.11845  4.84079  0.61958  0.77255  0.45591  1.00477
    193   3.22312  4.73114  4.37462  3.99984  3.37028  4.05860  4.66832  2.57652  3.74959  1.92934  0.91515  4.23867  4.52909  4.11690  3.91893  3.59784  3.53853  2.61443  5.24372  4.02692    201 m - - -
          2.68618  4.42225  2.77519  2.73123  3.46354  2.40513  3.72494  3.29354  2.67741  2.69355  4.24690  2.90347  2.73739  3.18146  2.89801  2.37887  2.77519  2.98518  4.58477  3.61503
          0.02343  4.16113  4.88347  0.61958  0.77255  0.48576  0.95510
    194   0.66634  4.36288  3.78170  3.59839  4.36541  3.17755  4.58251  3.53615  3.62286  3.40345  4.41117  3.66667  3.94505  3.93869  3.84603  2.71469  3.01266  3.13897  5.76262  4.59915    202 A - - -
          2.68618  4.42225  2.77519  2.73123  3.46354  2.40513  3.72494  3.29354  2.67741  2.69355  4.24690  2.90347  2.73739  3.18146  2.89801  2.37887  2.77519  2.98518  4.58477  3.61503
          0.02343  4.16113  4.88347  0.61958  0.77255  0.48576  0.95510
    195   3.18235  4.88068  3.82217  3.70985  4.66424  3.55237  4.75484  4.29529  3.79416  3.88581  4.95432  3.98297  0.43161  4.17363  3.99826  3.36099  3.64825  3.90555  5.76081  4.79186    203 P - - -
          2.68618  4.42225  2.77519  2.73123  3.46354  2.40513  3.72494  3.29354  2.67741  2.69355  4.24690  2.90347  2.73739  3.18146  2.89801  2.37887  2.77519  2.98518  4.58477  3.61503
          0.02343  4.16113  4.88347  0.61958  0.77255  0.48576  0.95510
    196   3.23490  5.37507  2.65218  0.67465  4.76280  3.48535  4.11084  4.27669  3.03086  3.85131  4.82354  3.13986  4.10693  3.32734  3.46212  3.19379  3.54486  3.93453  5.87889  4.61499    204 E - - -
          2.68618  4.42225  2.77519  2.73123  3.46354  2.40513  3.72494  3.29354  2.67741  2.69355  4.24690  2.90347  2.73739  3.18146  2.89801  2.37887  2.77519  2.98518  4.58477  3.61503
          0.02343  4.16113  4.88347  0.61958  0.77255  0.48576  0.95510
    197   3.23591  4.59514  4.80586  4.29572  3.31011  4.45567  4.90307  2.06968  4.13195  1.04271  3.14007  4.52472  4.74655  4.34332  4.28790  3.83753  3.49270  1.52961  5.32299  4.17011    205 l - - -
          2.68618  4.42225  2.77519  2.73123  3.46354  2.40513  3.72494  3.29354  2.67741  2.69355  4.24690  2.90347  2.73739  3.18146  2.89801  2.37887  2.77519  2.98518  4.58477  3.61503
          0.02343  4.16113  4.88347  0.61958  0.77255  0.48576  0.95510
    198   3.69105  5.06178  4.27806  4.07018  2.36654  4.17713  3.79364  3.66360  3.92033  3.04039  4.30971  4.09778  4.64812  4.15458  4.04063  3.79503  3.98133  3.54888  4.01831  0.59414    206 Y - - -
          2.68618  4.42225  2.77519  2.73123  3.46354  2.40513  3.72494  3.29354  2.67741  2.69355  4.24690  2.90347  2.73739  3.18146  2.89801  2.37887  2.77519  2.98518  4.58477  3.61503
          0.02343  4.16113  4.88347  0.61958  0.77255  0.48576  0.95510
    199   2.95775  5.53635  1.84285  1.25415  4.82893  3.31903  3.78939  4.33927  2.46556  3.82156  4.64267  2.77267  3.90146  2.93943  3.28899  2.85245  3.22933  3.90696  5.97166  4.48455    207 e - - -
          2.68618  4.42225  2.77519  2.73123  3.46354  2.40513  3.72494  3.29354  2.67741  2.69355  4.24690  2.90347  2.73739  3.18146  2.89801  2.37887  2.77519  2.98518  4.58477  3.61503
          0.02343  4.16113  4.88347  0.61958  0.77255  0.48576  0.95510
    200   3.23490  5.37507  2.65218  0.67465  4.76280  3.48535  4.11084  4.27669  3.03086  3.85131  4.82354  3.13986  4.10693  3.32734  3.46212  3.19379  3.54486  3.93453  5.87889  4.61499    208 E - - -
          2.68618  4.42225  2.77519  2.73123  3.46354  2.40513  3.72494  3.29354  2.67741  2.69355  4.24690  2.90347  2.73739  3.18146  2.89801  2.37887  2.77519  2.98518  4.58477  3.61503
          0.02343  4.16113  4.88347  0.61958  0.77255  0.48576  0.95510
    201   2.36061  5.36846  2.06238  1.72781  4.67872  3.32893  3.73622  4.17291  2.62998  3.67008  4.46699  1.98740  3.86617  2.87432  3.17513  2.76957  3.10791  3.74845  5.82879  4.37170    209 e - - -
          2.68618  4.42225  2.77519  2.73123  3.46354  2.40513  3.72494  3.29354  2.67741  2.69355  4.24690  2.90347  2.73739  3.18146  2.89801  2.37887  2.77519  2.98518  4.58477  3.61503
          0.02343  4.16113  4.88347  0.61958  0.77255  0.48576  0.95510
    202   3.69105  5.06178  4.27806  4.07018  2.36654  4.17713  3.79364  3.66360  3.92033  3.04039  4.30971  4.09778  4.64812  4.15458  4.04063  3.79503  3.98133  3.54888  4.01831  0.59414    210 Y - - -
          2.68618  4.42225  2.77519  2.73123  3.46354  2.40513  3.72494  3.29354  2.67741  2.69355  4.24690  2.90347  2.73739  3.18146  2.89801  2.37887  2.77519  2.98518  4.58477  3.61503
          0.02343  4.16113  4.88347  0.61958  0.77255  0.48576  0.95510
    203   2.65884  4.73438  2.83714  2.66319  4.40493  3.24619  4.00639  3.85251  2.86606  3.52807  4.40515  1.15769  3.89784  3.21792  3.25260  2.73780  2.56108  3.42961  5.69926  4.34970    211 n - - -
          2.68618  4.42225  2.77519  2.73123  3.46354  2.40513  3.72494  3.29354  2.67741  2.69355  4.24690  2.90347  2.73739  3.18146  2.89801  2.37887  2.77519  2.98518  4.58477  3.61503
          0.02343  4.16113  4.88347  0.61958  0.77255  0.48576  0.95510
    204   2.80613  5.10602  2.66429  1.31648  4.38419  3.40485  3.73669  3.79277  2.51419  3.36888  4.22219  2.92067  3.89870  2.63065  2.94993  2.78839  3.05906  3.02933  5.59630  4.22339    212 e - - -
          2.68618  4.42225  2.77519  2.73123  3.46354  2.40513  3.72494  3.29354  2.67741  2.69355  4.24690  2.90347  2.73739  3.18146  2.89801  2.37887  2.77519  2.98518  4.58477  3.61503
          0.02343  4.16113  4.88347  0.61958  0.77255  0.48576  0.95510
    205   3.46322  4.80352  4.93370  4.39706  3.11040  4.65927  4.94809  2.27823  4.17836  0.72256  2.50289  4.67235  4.84311  4.34265  4.30011  4.03893  3.69044  2.44177  5.23274  4.13934    213 l - - -
          2.68618  4.42225  2.77519  2.73123  3.46354  2.40513  3.72494  3.29354  2.67741  2.69355  4.24690  2.90347  2.73739  3.18146  2.89801  2.37887  2.77519  2.98518  4.58477  3.61503
          0.02343  4.16113  4.88347  0.61958  0.77255  0.48576  0.95510
    206   2.43652  4.37563  4.55588  4.05687  3.68791  4.15760  4.79824  1.73532  3.95617  2.33748  3.52842  4.26590  4.57186  4.23739  4.18201  3.53168  3.24836  1.01724  5.48713  4.27481    214 v - - -
          2.68618  4.42225  2.77519  2.73123  3.46354  2.40513  3.72494  3.29354  2.67741  2.69355  4.24690  2.90347  2.73739  3.18146  2.89801  2.37887  2.77519  2.98518  4.58477  3.61503
          0.02343  4.16113  4.88347  0.61958  0.77255  0.48576  0.95510
    207   3.32859  5.47036  0.57864  2.56429  4.89291  3.45561  4.22300  4.55302  3.36730  4.11291  5.10699  3.13168  4.12937  3.46925  3.91558  3.26479  3.67653  4.16432  6.00184  4.73047    215 D - - -
          2.68618  4.42225  2.77519  2.73123  3.46354  2.40513  3.72494  3.29354  2.67741  2.69355  4.24690  2.90347  2.73739  3.18146  2.89801  2.37887  2.77519  2.98518  4.58477  3.61503
          0.02343  4.16113  4.88347  0.61958  0.77255  0.48576  0.95510
    208   3.21252  4.50623  4.98622  4.50605  3.64214  4.58885  5.20742  0.96290  4.38835  2.10880  3.43699  4.70583  4.89226  4.64584  4.56968  3.99531  3.48192  1.42495  5.65963  4.45840    216 i - - -
          2.68618  4.42225  2.77519  2.73123  3.46354  2.40513  3.72494  3.29354  2.67741  2.69355  4.24690  2.90347  2.73739  3.18146  2.89801  2.37887  2.77519  2.98518  4.58477  3.61503
          0.02343  4.16113  4.88347  0.61958  0.77255  0.48576  0.95510
    209   3.69105  5.06178  4.27806  4.07018  2.36654  4.17713  3.79364  3.66360  3.92033  3.04039  4.30971  4.09778  4.64812  4.15458  4.04063  3.79503  3.98133  3.54888  4.01831  0.59414    217 Y - - -
          2.68618  4.42225  2.77519  2.73123  3.46354  2.40513  3.72494  3.29354  2.67741  2.69355  4.24690  2.90347  2.73739  3.18146  2.89801  2.37887  2.77519  2.98518  4.58477  3.61503
          0.02343  4.16113  4.88347  0.61958  0.77255  0.48576  0.95510
    210   1.85663  4.25281  3.54052  3.29406  4.44080  3.02030  4.36964  3.82307  3.35960  3.55526  4.39742  3.41869  3.78748  3.65065  3.65455  0.98361  2.81262  3.26630  5.79382  4.57541    218 s - - -
          2.68618  4.42225  2.77519  2.73123  3.46354  2.40513  3.72494  3.29354  2.67741  2.69355  4.24690  2.90347  2.73739  3.18146  2.89801  2.37887  2.77519  2.98518  4.58477  3.61503
          0.02343  4.16113  4.88347  0.61958  0.77255  0.48576  0.95510
    211   3.73627  4.96975  4.74265  4.44744  0.79815  4.48949  3.61026  3.33224  4.28740  2.63033  3.93466  4.20147  4.80307  4.25568  4.30933  3.87722  3.96449  3.29190  3.74674  1.78361    219 f - - -
          2.68618  4.42225  2.77519  2.73123  3.46354  2.40513  3.72494  3.29354  2.67741  2.69355  4.24690  2.90347  2.73739  3.18146  2.89801  2.37887  2.77519  2.98518  4.58477  3.61503
          0.02343  4.16113  4.88347  0.61958  0.77255  0.48576  0.95510
    212   3.06511  4.80171  3.79715  3.73797  4.85568  0.39635  4.83079  4.53525  3.95795  4.14942  5.13449  3.96274  4.20122  4.25981  4.15298  3.24682  3.56863  4.00762  5.86465  4.97070    220 G - - -
          2.68618  4.42225  2.77519  2.73123  3.46354  2.40513  3.72494  3.29354  2.67741  2.69355  4.24690  2.90347  2.73739  3.18146  2.89801  2.37887  2.77519  2.98518  4.58477  3.61503
          0.02343  4.16113  4.88347  0.61958  0.77255  0.48576  0.95510
    213   3.22312  4.73114  4.37462  3.99984  3.37028  4.05860  4.66832  2.57652  3.74959  1.92934  0.91515  4.23867  4.52909  4.11690  3.91893  3.59784  3.53853  2.61443  5.24372  4.02692    221 m - - -
          2.68618  4.42225  2.77519  2.73123  3.46354  2.40513  3.72494  3.29354  2.67741  2.69355  4.24690  2.90347  2.73739  3.18146  2.89801  2.37887  2.77519  2.98518  4.58477  3.61503
          0.02343  4.16113  4.88347  0.61958  0.77255  0.48576  0.95510
    214   2.96169  0.50494  4.53236  4.34490  4.28276  3.51477  4.92984  3.48563  4.17794  3.38258  4.51655  4.25693  4.24292  4.51241  4.24739  3.23247  3.45333  3.20776  5.62517  4.56555    222 C - - -
          2.68618  4.42225  2.77519  2.73123  3.46354  2.40513  3.72494  3.29354  2.67741  2.69355  4.24690  2.90347  2.73739  3.18146  2.89801  2.37887  2.77519  2.98518  4.58477  3.61503
          0.02343  4.16113  4.88347  0.61958  0.77255  0.48576  0.95510
    215   3.06361  4.40066  4.80616  4.22898  2.75000  4.31848  4.66043  1.84172  4.09588  1.64922  2.14919  4.38898  4.58449  4.21917  4.19079  3.64704  3.29255  1.57740  5.07781  3.95537    223 v - - -
          2.68618  4.42225  2.77519  2.73123  3.46354  2.40513  3.72494  3.29354  2.67741  2.69355  4.24690  2.90347  2.73739  3.18146  2.89801  2.37887  2.77519  2.98518  4.58477  3.61503
          0.02343  4.16113  4.88347  0.61958  0.77255  0.48576  0.95510
    216   3.49588  4.87812  4.65239  4.30323  3.27225  4.34556  4.86966  2.50123  4.06866  0.58664  3.22202  4.55107  4.73737  4.36649  4.19347  3.96542  3.78031  2.61171  5.24587  4.03262    224 L - - -
          2.68618  4.42225  2.77519  2.73123  3.46354  2.40513  3.72494  3.29354  2.67741  2.69355  4.24690  2.90347  2.73739  3.18146  2.89801  2.37887  2.77519  2.98518  4.58477  3.61503
          0.02343  4.16113  4.88347  0.61958  0.77255  0.48576  0.95510
    217   3.23490  5.37507  2.65218  0.67465  4.76280  3.48535  4.11084  4.27669  3.03086  3.85131  4.82354  3.13986  4.10693  3.32734  3.46212  3.19379  3.54486  3.93453  5.87889  4.61499    225 E - - -
          2.68618  4.42225  2.77519  2.73123  3.46354  2.40513  3.72494  3.29354  2.67741  2.69355  4.24690  2.90347  2.73739  3.18146  2.89801  2.37887  2.77519  2.98518  4.58477  3.61503
          0.02343  4.16113  4.88347  0.61958  0.77255  0.48576  0.95510
    218   3.31367  4.71137  4.70002  4.16849  3.14564  4.44882  4.75926  2.30583  3.94166  1.35198  1.29941  4.44187  4.70547  4.17706  4.09941  3.81745  3.55219  2.41420  5.17534  4.03120    226 m - - -
          2.68618  4.42225  2.77519  2.73123  3.46354  2.40513  3.72494  3.29354  2.67741  2.69355  4.24690  2.90347  2.73739  3.18146  2.89801  2.37887  2.77519  2.98518  4.58477  3.61503
          0.02343  4.16113  4.88347  0.61958  0.77255  0.48576  0.95510
    219   3.19090  4.48845  4.92337  4.41023  3.60152  4.57138  5.09688  1.65119  4.29324  1.92477  3.40681  4.63204  4.85221  4.54435  4.48309  3.94999  3.44779  0.93376  5.57827  4.37994    227 v - - -
          2.68618  4.42225  2.77519  2.73123  3.46354  2.40513  3.72494  3.29354  2.67741  2.69355  4.24690  2.90347  2.73739  3.18146  2.89801  2.37887  2.77519  2.98518  4.58477  3.61503
          0.02343  4.16113  4.88347  0.61958  0.77255  0.48576  0.95510
    220   2.36444  4.27980  3.54808  3.27540  4.27930  3.08812  4.31335  3.58411  3.26768  3.36993  4.25329  3.43094  3.82762  3.60562  3.55040  2.19729  1.02702  3.12869  5.66320  4.43522    228 t - - -
          2.68618  4.42225  2.77519  2.73123  3.46354  2.40513  3.72494  3.29354  2.67741  2.69355  4.24690  2.90347  2.73739  3.18146  2.89801  2.37887  2.77519  2.98518  4.58477  3.61503
          0.02343  4.16113  4.88347  0.61958  0.77255  0.48576  0.95510
    221   2.57117  3.13182  3.98246  3.41969  1.97781  3.14769  4.00097  2.58676  3.30886  2.17296  3.26973  3.63132  4.03589  3.54645  3.51641  2.63394  2.83247  2.38260  4.72041  3.48401    229 f - - -
          2.68618  4.42225  2.77519  2.73123  3.46354  2.40513  3.72494  3.29354  2.67741  2.69355  4.24690  2.90347  2.73739  3.18146  2.89801  2.37887  2.77519  2.98518  4.58477  3.61503
          0.02343  4.16113  4.88347  0.61958  0.77255  0.48576  0.95510
    222   3.06190  5.67329  1.48655  1.24799  4.95870  3.30235  3.86234  4.49350  2.90011  3.97796  4.83479  2.76037  3.93446  3.02960  3.51290  2.93226  3.35369  4.05332  6.12111  4.59928    230 e - - -
          2.68618  4.42225  2.77519  2.73123  3.46354  2.40513  3.72494  3.29354  2.67741  2.69355  4.24690  2.90347  2.73739  3.18146  2.89801  2.37887  2.77519  2.98518  4.58477  3.61503
          0.02343  4.16113  4.88347  0.61958  0.77255  0.48576  0.95510
    223   3.35380  4.70786  4.52337  4.08492  1.99169  4.27780  3.70832  2.51575  3.94210  2.45966  3.67025  4.05498  4.59741  4.03088  4.05697  3.60769  3.58014  2.90302  3.92583  1.04895    231 y - - -
          2.68618  4.42225  2.77519  2.73123  3.46354  2.40513  3.72494  3.29354  2.67741  2.69355  4.24690  2.90347  2.73739  3.18146  2.89801  2.37887  2.77519  2.98518  4.58477  3.61503
          0.02343  4.16113  4.88347  0.61958  0.77255  0.48576  0.95510
    224   3.18235  4.88068  3.82217  3.70985  4.66424  3.55237  4.75484  4.29529  3.79416  3.88581  4.95432  3.98297  0.43161  4.17363  3.99826  3.36099  3.64825  3.90555  5.76081  4.79186    232 P - - -
          2.68618  4.42225  2.77519  2.73123  3.46354  2.40513  3.72494  3.29354  2.67741  2.69355  4.24690  2.90347  2.73739  3.18146  2.89801  2.37887  2.77519  2.98518  4.58477  3.61503
          0.02343  4.16113  4.88347  0.61958  0.77255  0.48576  0.95510
    225   3.69105  5.06178  4.27806  4.07018  2.36654  4.17713  3.79364  3.66360  3.92033  3.04039  4.30971  4.09778  4.64812  4.15458  4.04063  3.79503  3.98133  3.54888  4.01831  0.59414    233 Y - - -
          2.68618  4.42225  2.77519  2.73123  3.46354  2.40513  3.72494  3.29354  2.67741  2.69355  4.24690  2.90347  2.73739  3.18146  2.89801  2.37887  2.77519  2.98518  4.58477  3.61503
          0.02343  4.16113  4.88347  0.61958  0.77255  0.48576  0.95510
    226   2.48321  3.13440  3.34267  2.84029  3.96860  3.29143  3.90320  3.36781  2.76220  3.03491  3.88317  2.85872  3.84411  3.13108  2.81809  1.49516  2.82609  3.02031  5.31494  4.05188    234 s - - -
          2.68618  4.42225  2.77519  2.73123  3.46354  2.40513  3.72494  3.29354  2.67741  2.69355  4.24690  2.90347  2.73739  3.18146  2.89801  2.37887  2.77519  2.98518  4.58477  3.61503
          0.02343  4.16113  4.88347  0.61958  0.77255  0.48576  0.95510
    227   3.23490  5.37507  2.65218  0.67465  4.76280  3.48535  4.11084  4.27669  3.03086  3.85131  4.82354  3.13986  4.10693  3.32734  3.46212  3.19379  3.54486  3.93453  5.87889  4.61499    235 E - - -
          2.68618  4.42225  2.77519  2.73123  3.46354  2.40513  3.72494  3.29354  2.67741  2.69355  4.24690  2.90347  2.73739  3.18146  2.89801  2.37887  2.77519  2.98518  4.58477  3.61503
          0.02343  4.16113  4.88347  0.61958  0.77255  0.48576  0.95510
    228   2.96169  0.50494  4.53236  4.34490  4.28276  3.51477  4.92984  3.48563  4.17794  3.38258  4.51655  4.25693  4.24292  4.51241  4.24739  3.23247  3.45333  3.20776  5.62517  4.56555    236 C - - -
          2.68618  4.42225  2.77519  2.73123  3.46354  2.40513  3.72494  3.29354  2.67741  2.69355  4.24690  2.90347  2.73739  3.18146  2.89801  2.37887  2.77519  2.98518  4.58477  3.61503
          0.02343  4.16113  4.88347  0.61958  0.77255  0.48576  0.95510
    229   2.64823  5.00563  2.63955  2.36961  4.31313  3.40473  3.62278  3.75931  2.26202  3.29857  4.08051  2.66518  3.81753  2.74552  2.38303  2.48871  2.14266  3.38085  5.47921  4.10941    237 t - - -
          2.68618  4.42225  2.77519  2.73123  3.46354  2.40513  3.72494  3.29354  2.67741  2.69355  4.24690  2.90347  2.73739  3.18146  2.89801  2.37887  2.77519  2.98518  4.58477  3.61503
          0.02343  4.16113  4.88347  0.61958  0.77255  0.48576  0.95510
    230   2.76342  5.01255  2.72898  2.43164  4.21893  3.38387  2.15545  3.84370  2.53751  3.39760  4.22795  1.87598  3.89141  2.91704  2.96308  2.47175  3.03508  3.47307  5.48392  4.07211    238 n - - -
          2.68618  4.42225  2.77519  2.73123  3.46354  2.40513  3.72494  3.29354  2.67741  2.69355  4.24690  2.90347  2.73739  3.18146  2.89801  2.37887  2.77519  2.98518  4.58477  3.61503
          0.02343  4.16113  4.88347  0.61958  0.77255  0.48576  0.95510
    231   2.39059  4.63026  3.09681  2.60881  4.03589  3.35909  3.77245  3.43258  2.59840  3.07151  3.90671  3.07366  2.15642  2.52621  3.02081  2.33040  2.85320  2.76100  5.33942  4.03915    239 p - - -
          2.68618  4.42225  2.77519  2.73123  3.46354  2.40513  3.72494  3.29354  2.67741  2.69355  4.24690  2.90347  2.73739  3.18146  2.89801  2.37887  2.77519  2.98518  4.58477  3.61503
          0.02343  4.16113  4.88347  0.61958  0.77255  0.48576  0.95510
    232   0.66634  4.36288  3.78170  3.59839  4.36541  3.17755  4.58251  3.53615  3.62286  3.40345  4.41117  3.66667  3.94505  3.93869  3.84603  2.71469  3.01266  3.13897  5.76262  4.59915    240 A - - -
          2.68618  4.42225  2.77519  2.73123  3.46354  2.40513  3.72494  3.29354  2.67741  2.69355  4.24690  2.90347  2.73739  3.18146  2.89801  2.37887  2.77519  2.98518  4.58477  3.61503
          0.02343  4.16113  4.88347  0.61958  0.77255  0.48576  0.95510
    233   3.00513  5.19751  2.97793  2.62302  4.53405  3.55745  3.75046  3.98703  2.02082  3.47764  4.35790  3.10379  4.02522  1.24829  2.51050  2.99142  3.23102  3.65436  5.57873  4.30036    241 q - - -
          2.68618  4.42225  2.77519  2.73123  3.46354  2.40513  3.72494  3.29354  2.67741  2.69355  4.24690  2.90347  2.73739  3.18146  2.89801  2.37887  2.77519  2.98518  4.58477  3.61503
          0.02343  4.16113  4.88347  0.61958  0.77255  0.48576  0.95510
    234   3.26305  4.61471  4.72724  4.36198  3.58599  4.36464  5.04592  0.77792  4.19614  2.12309  3.48689  4.56861  4.77709  4.52077  4.36122  3.89669  3.56069  1.89843  5.52972  4.28681    242 i - - -
          2.68618  4.42225  2.77519  2.73123  3.46354  2.40513  3.72494  3.29354  2.67741  2.69355  4.24690  2.90347  2.73739  3.18146  2.89801  2.37887  2.77519  2.98518  4.58477  3.61503
          0.02343  4.16113  4.88347  0.61958  0.77255  0.48576  0.95510
    235   3.69105  5.06178  4.27806  4.07018  2.36654  4.17713  3.79364  3.66360  3.92033  3.04039  4.30971  4.09778  4.64812  4.15458  4.04063  3.79503  3.98133  3.54888  4.01831  0.59414    243 Y - - -
          2.68618  4.42225  2.77519  2.73123  3.46354  2.40513  3.72494  3.29354  2.67741  2.69355  4.24690  2.90347  2.73739  3.18146  2.89801  2.37887  2.77519  2.98518  4.58477  3.61503
          0.02343  4.16113  4.88347  0.61958  0.77255  0.48576  0.95510
    236   3.16430  5.25715  3.51536  2.89767  4.72586  3.74014  3.71637  4.08696  0.94197  3.52348  4.40745  3.29502  4.12907  2.85581  2.00749  3.15968  3.33735  3.76841  5.54838  4.38703    244 k - - -
          2.68618  4.42225  2.77519  2.73123  3.46354  2.40513  3.72494  3.29354  2.67741  2.69355  4.24690  2.90347  2.73739  3.18146  2.89801  2.37887  2.77519  2.98518  4.58477  3.61503
          0.02343  4.16113  4.88347  0.61958  0.77255  0.48576  0.95510
    237   3.17754  5.28436  3.59052  2.90869  4.77101  3.76691  3.69097  4.11129  1.01588  3.52882  4.40470  3.29910  4.13315  2.82407  1.79768  3.16648  3.33588  3.79130  5.54512  4.39527    245 k - - -
          2.68618  4.42225  2.77519  2.73123  3.46354  2.40513  3.72494  3.29354  2.67741  2.69355  4.24690  2.90347  2.73739  3.18146  2.89801  2.37887  2.77519  2.98518  4.58477  3.61503
          0.02343  4.16113  4.88347  0.61958  0.77255  0.48576  0.95510
    238   3.04339  4.51743  4.51811  4.19960  3.77968  4.01491  4.95756  2.08323  4.07234  2.42206  3.70950  4.34079  4.56629  4.41562  4.25592  3.54422  3.40222  0.72479  5.60979  4.35559    246 v - - -
          2.68618  4.42225  2.77519  2.73123  3.46354  2.40513  3.72494  3.29354  2.67741  2.69355  4.24690  2.90347  2.73739  3.18146  2.89801  2.37887  2.77519  2.98518  4.58477  3.61503
          0.02343  4.16113  4.88347  0.61958  0.77255  0.48576  0.95510
    239   2.60090  4.27000  3.63003  3.06907  3.44395  3.59136  3.93403  2.48893  3.00344  2.47170  2.80026  3.42882  4.00080  3.30043  3.32597  2.32446  2.07515  2.27162  4.92664  3.70424    247 t - - -
          2.68618  4.42225  2.77519  2.73123  3.46354  2.40513  3.72494  3.29354  2.67741  2.69355  4.24690  2.90347  2.73739  3.18146  2.89801  2.37887  2.77519  2.98518  4.58477  3.61503
          0.02343  4.16113  4.88347  0.61958  0.77255  0.48576  0.95510
    240   2.56322  4.63895  2.99246  2.68331  4.36037  2.72860  3.92740  3.79519  2.40041  3.40697  4.23373  3.10852  3.84866  3.11573  3.11868  1.28509  2.93237  3.36027  5.61218  4.31371    248 s - - -
          2.68618  4.42225  2.77519  2.73123  3.46354  2.40513  3.72494  3.29354  2.67741  2.69355  4.24690  2.90347  2.73739  3.18146  2.89801  2.37887  2.77519  2.98518  4.58477  3.61503
          0.02343  4.16113  4.88347  0.61958  0.77255  0.48576  0.95510
    241   2.59904  4.58685  3.01756  2.91934  4.56076  0.91755  4.25647  4.12682  3.23072  3.76440  4.62379  2.67717  3.90298  3.51842  3.58586  2.72362  3.06520  3.58113  5.82901  4.56258    249 g - - -
          2.68618  4.42225  2.77519  2.73123  3.46354  2.40513  3.72494  3.29354  2.67741  2.69355  4.24690  2.90347  2.73739  3.18146  2.89801  2.37887  2.77519  2.98518  4.58477  3.61503
          0.02343  4.16113  4.88347  0.61958  0.77255  0.48576  0.95510
    242   2.81262  4.57523  3.57745  2.99888  3.67927  3.73533  3.92629  1.96060  1.76734  2.31619  3.58491  3.41507  4.10821  3.17922  2.95335  3.01724  3.03946  2.52985  5.16432  3.92163    250 k - - -
          2.68618  4.42225  2.77519  2.73123  3.46354  2.40513  3.72494  3.29354  2.67741  2.69355  4.24690  2.90347  2.73739  3.18146  2.89801  2.37887  2.77519  2.98518  4.58477  3.61503
          0.02343  4.16113  4.88347  0.61958  0.77255  0.48576  0.95510
    243   2.97623  4.97836  3.41971  2.85618  4.15187  3.67924  3.77746  3.47314  1.18553  2.36547  4.04917  3.28148  4.08265  2.95327  2.47163  3.03765  3.18941  3.24476  5.37382  4.11609    251 k - - -
          2.68618  4.42225  2.77519  2.73123  3.46354  2.40513  3.72494  3.29354  2.67741  2.69355  4.24690  2.90347  2.73739  3.18146  2.89801  2.37887  2.77519  2.98518  4.58477  3.61503
          0.02343  4.16113  4.88347  0.61958  0.77255  0.48576  0.95510
    244   3.18235  4.88068  3.82217  3.70985  4.66424  3.55237  4.75484  4.29529  3.79416  3.88581  4.95432  3.98297  0.43161  4.17363  3.99826  3.36099  3.64825  3.90555  5.76081  4.79186    252 P - - -
          2.68618  4.42225  2.77519  2.73123  3.46354  2.40513  3.72494  3.29354  2.67741  2.69355  4.24690  2.90347  2.73739  3.18146  2.89801  2.37887  2.77519  2.98518  4.58477  3.61503
          0.02343  4.16113  4.88347  0.61958  0.77255  0.48576  0.95510
    245   2.24485  5.26031  1.93677  1.96379  4.57114  2.90776  3.68917  4.05436  2.53243  3.55715  4.33979  2.81698  3.84244  2.41582  3.05524  2.71295  3.02195  3.63794  5.71683  4.28427    253 d - - -
          2.68618  4.42225  2.77519  2.73123  3.46354  2.40513  3.72494  3.29354  2.67741  2.69355  4.24690  2.90347  2.73739  3.18146  2.89801  2.37887  2.77519  2.98518  4.58477  3.61503
          0.02343  4.16113  4.88347  0.61958  0.77255  0.48576  0.95510
    246   1.27720  4.23407  3.56667  3.26111  4.42643  2.58433  4.32570  3.84573  3.32180  3.52892  4.34125  3.39577  3.76586  3.59369  3.63966  1.53490  2.77778  3.27157  5.76268  4.55757    254 a - - -
          2.68618  4.42225  2.77519  2.73123  3.46354  2.40513  3.72494  3.29354  2.67741  2.69355  4.24690  2.90347  2.73739  3.18146  2.89801  2.37887  2.77519  2.98518  4.58477  3.61503
          0.02343  4.16113  4.88347  0.61958  0.77255  0.48576  0.95510
    247   3.46396  4.77749  4.94600  4.44566  1.98091  4.60883  4.57547  2.39830  4.29606  0.86542  2.99692  4.59425  4.81211  4.35202  4.37360  3.98385  3.68763  2.55564  4.77762  3.36719    255 l - - -
          2.68618  4.42225  2.77519  2.73123  3.46354  2.40513  3.72494  3.29354  2.67741  2.69355  4.24690  2.90347  2.73739  3.18146  2.89801  2.37887  2.77519  2.98518  4.58477  3.61503
          0.02343  4.16113  4.88347  0.61958  0.77255  0.48576  0.95510
    248   2.61960  4.77378  2.79130  2.46861  3.97653  3.14219  3.26004  3.41225  2.48240  2.82056  3.85377  2.74028  3.84069  2.82669  2.93943  2.29741  2.85318  3.10184  5.27147  2.67870    256 s - - -
          2.68618  4.42225  2.77519  2.73123  3.46354  2.40513  3.72494  3.29354  2.67741  2.69355  4.24690  2.90347  2.73739  3.18146  2.89801  2.37887  2.77519  2.98518  4.58477  3.61503
          0.02343  4.16113  4.88347  0.61958  0.77255  0.48576  0.95510
    249   2.87500  5.06478  3.27324  2.65365  4.40421  3.60312  3.64924  3.79069  1.45113  2.64774  4.14139  2.81430  3.97522  2.78475  2.06944  2.88268  3.07202  3.46314  5.43957  4.18563    257 k - - -
          2.68618  4.42225  2.77519  2.73123  3.46354  2.40513  3.72494  3.29354  2.67741  2.69355  4.24690  2.90347  2.73739  3.18146  2.89801  2.37887  2.77519  2.98518  4.58477  3.61503
          0.02343  4.16113  4.88347  0.61958  0.77255  0.48576  0.95510
    250   3.14358  4.48188  4.84310  4.37577  3.68164  4.44197  5.10516  1.66740  4.24853  2.20367  3.50305  4.57377  4.80459  4.54049  4.44964  3.85162  3.42819  0.84787  5.64438  4.41162    258 v - - -
          2.68618  4.42225  2.77519  2.73123  3.46354  2.40513  3.72494  3.29354  2.67741  2.69355  4.24690  2.90347  2.73739  3.18146  2.89801  2.37887  2.77519  2.98518  4.58477  3.61503
          0.02343  4.16113  4.88347  0.61958  0.77255  0.48576  0.95510
    251   2.69411  5.15149  2.40212  2.30631  4.47539  2.99077  3.63103  3.94607  1.78689  3.44669  4.21467  2.61130  3.82004  2.54269  2.87336  2.65508  2.71649  3.53420  5.59706  4.19503    259 k - - -
          2.68618  4.42225  2.77519  2.73123  3.46354  2.40513  3.72494  3.29354  2.67741  2.69355  4.24690  2.90347  2.73739  3.18146  2.89801  2.37887  2.77519  2.98518  4.58477  3.61503
          0.02343  4.16113  4.88347  0.61958  0.77255  0.48576  0.95510
    252   3.04369  5.49215  0.98792  2.25863  4.58511  3.33788  3.03846  4.33829  2.89595  3.84161  4.72006  2.83573  3.95771  3.07026  3.45509  2.94836  3.33838  3.93285  5.85478  4.34842    260 d - - -
          2.68618  4.42225  2.77519  2.73123  3.46354  2.40513  3.72494  3.29354  2.67741  2.69355  4.24690  2.90347  2.73739  3.18146  2.89801  2.37887  2.77519  2.98518  4.58477  3.61503
          0.02343  4.16113  4.88347  0.61958  0.77255  0.48576  0.95510
    253   2.55268  4.40489  3.48884  3.05461  3.86103  3.36907  4.07203  2.58921  2.98024  2.81366  3.79932  3.38384  1.52161  3.34668  3.31160  2.74573  2.56794  2.73631  5.32617  4.07521    261 p - - -
          2.68618  4.42225  2.77519  2.73123  3.46354  2.40513  3.72494  3.29354  2.67741  2.69355  4.24690  2.90347  2.73739  3.18146  2.89801  2.37887  2.77519  2.98518  4.58477  3.61503
          0.02343  4.16113  4.88347  0.61958  0.77255  0.48576  0.95510
    254   2.94734  5.36877  2.48479  1.23641  4.66862  3.38750  3.77716  4.15334  2.56266  3.65336  4.49889  2.87255  3.93242  2.18956  2.99984  2.87811  3.20580  3.76744  5.79749  4.39291    262 e - - -
          2.68618  4.42225  2.77519  2.73123  3.46354  2.40513  3.72494  3.29354  2.67741  2.69355  4.24690  2.90347  2.73739  3.18146  2.89801  2.37887  2.77519  2.98518  4.58477  3.61503
          0.02343  4.16113  4.88347  0.61958  0.77255  0.48576  0.95510
    255   1.89980  4.30798  4.19224  3.79129  3.81821  3.61739  4.60698  2.24503  3.70676  2.58144  3.70742  3.91954  4.22592  4.00419  3.94110  3.04396  3.06356  1.12284  5.49627  4.28161    263 v - - -
          2.68618  4.42225  2.77519  2.73123  3.46354  2.40513  3.72494  3.29354  2.67741  2.69355  4.24690  2.90347  2.73739  3.18146  2.89801  2.37887  2.77519  2.98518  4.58477  3.61503
          0.02343  4.16113  4.88347  0.61958  0.77255  0.48576  0.95510
    256   2.89700  5.13906  3.29716  2.64809  4.51764  3.61566  3.63244  3.90079  1.56361  3.37908  3.52278  3.11336  3.97813  2.28882  1.82878  2.88827  3.08694  3.55600  5.48160  4.23280    264 k - - -
          2.68618  4.42225  2.77519  2.73123  3.46354  2.40513  3.72494  3.29354  2.67741  2.69355  4.24690  2.90347  2.73739  3.18146  2.89801  2.37887  2.77519  2.98518  4.58477  3.61503
          0.02343  4.16113  4.88347  0.61958  0.77255  0.48576  0.95510
    257   2.33231  3.48264  2.99940  2.31891  4.12578  3.14704  3.63264  3.54593  2.27940  3.13036  3.93688  2.96287  3.83162  2.36671  2.45481  2.65089  2.85850  3.21062  5.35282  4.01693    265 k - - -
          2.68618  4.42225  2.77519  2.73123  3.46354  2.40513  3.72494  3.29354  2.67741  2.69355  4.24690  2.90347  2.73739  3.18146  2.89801  2.37887  2.77519  2.98518  4.58477  3.61503
          0.02343  4.16113  4.88347  0.61958  0.77255  0.48576  0.95510
    258   3.65082  4.97042  4.63734  4.41530  0.63596  4.25432  4.04045  3.14948  4.31775  2.45645  3.84177  4.35778  4.71285  4.40779  4.36550  3.89952  3.95536  3.15997  4.22007  2.55755    266 F - - -
          2.68618  4.42225  2.77519  2.73123  3.46354  2.40513  3.72494  3.29354  2.67741  2.69355  4.24690  2.90347  2.73739  3.18146  2.89801  2.37887  2.77519  2.98518  4.58477  3.61503
          0.02343  4.16113  4.88347  0.61958  0.77255  0.48576  0.95510
    259   3.21262  4.50790  4.98202  4.50267  3.63866  4.58511  5.20390  0.95624  4.38357  2.10490  3.43450  4.70267  4.89001  4.64170  4.56487  3.99207  3.48248  1.43996  5.65653  4.45509    267 i - - -
          2.68618  4.42225  2.77519  2.73123  3.46354  2.40513  3.72494  3.29354  2.67741  2.69355  4.24690  2.90347  2.73739  3.18146  2.89801  2.37887  2.77519  2.98518  4.58477  3.61503
          0.02343  4.16113  4.88347  0.61958  0.77255  0.48576  0.95510
    260   2.94247  5.25449  2.47679  1.07514  4.71704  2.36285  3.90490  4.20314  2.82257  3.75266  4.60781  2.92133  3.94713  3.08024  3.31387  2.90088  3.25102  3.79063  5.87995  4.49801    268 e - - -
          2.68618  4.42225  2.77519  2.73123  3.46354  2.40513  3.72494  3.29354  2.67741  2.69355  4.24690  2.90347  2.73739  3.18146  2.89801  2.37887  2.77519  2.98518  4.58477  3.61503
          0.02343  4.16113  4.88347  0.61958  0.77255  0.48576  0.95510
    261   3.26260  5.21506  3.45629  3.03603  4.66868  3.70886  3.95576  4.11912  0.70084  3.62571  4.58102  3.44395  4.19653  3.13760  2.53323  3.29127  3.49886  3.81410  5.61102  4.47065    269 k - - -
          2.68618  4.42225  2.77519  2.73123  3.46354  2.40513  3.72494  3.29354  2.67741  2.69355  4.24690  2.90347  2.73739  3.18146  2.89801  2.37887  2.77519  2.98518  4.58477  3.61503
          0.02343  4.16113  4.88347  0.61958  0.77255  0.48576  0.95510
    262   2.96169  0.50494  4.53236  4.34490  4.28276  3.51477  4.92984  3.48563  4.17794  3.38258  4.51655  4.25693  4.24292  4.51241  4.24739  3.23247  3.45333  3.20776  5.62517  4.56555    270 C - - -
          2.68618  4.42225  2.77519  2.73123  3.46354  2.40513  3.72494  3.29354  2.67741  2.69355  4.24690  2.90347  2.73739  3.18146  2.89801  2.37887  2.77519  2.98518  4.58477  3.61503
          0.02343  4.16113  4.88347  0.61958  0.77255  0.48576  0.95510
    263   3.42781  4.73510  5.01018  4.48312  3.18620  4.69502  5.02890  1.78758  4.30093  0.82151  2.99358  4.73569  4.88136  4.44609  4.41706  4.07995  3.66019  2.20648  5.30076  4.19212    271 l - - -
          2.68618  4.42225  2.77519  2.73123  3.46354  2.40513  3.72494  3.29354  2.67741  2.69355  4.24690  2.90347  2.73739  3.18146  2.89801  2.37887  2.77519  2.98518  4.58477  3.61503
          0.02343  4.16113  4.88347  0.61958  0.77255  0.48576  0.95510
    264   1.83023  4.39036  3.48632  2.69401  3.57643  3.59162  3.93197  2.70058  2.90448  2.02844  3.51055  3.36709  4.01044  3.23684  3.25487  2.87343  2.90386  2.29850  5.05816  3.81971    272 a - - -
          2.68618  4.42225  2.77519  2.73123  3.46354  2.40513  3.72494  3.29354  2.67741  2.69355  4.24690  2.90347  2.73739  3.18146  2.89801  2.37887  2.77519  2.98518  4.58477  3.61503
          0.02343  4.16113  4.88347  0.61958  0.77255  0.48576  0.95510
    265   2.63992  4.90682  2.90806  2.42026  4.21970  3.40441  3.65544  3.65027  2.28992  3.22147  4.02217  2.72421  2.68798  2.56973  2.87038  2.45247  2.22932  3.29369  5.43043  4.08172    273 t - - -
          2.68618  4.42225  2.77519  2.73123  3.46354  2.40513  3.72494  3.29354  2.67741  2.69355  4.24690  2.90347  2.73739  3.18146  2.89801  2.37887  2.77519  2.98518  4.58477  3.61503
          0.02343  4.16113  4.88347  0.61958  0.77255  0.48576  0.95510
    266   1.69188  4.25155  3.76915  3.31561  3.77800  3.35613  4.20796  2.76899  3.26030  2.75487  3.71726  3.53747  3.11957  3.55776  3.55436  2.74343  2.86935  1.57619  5.27435  4.06085    274 v - - -
          2.68618  4.42225  2.77519  2.73123  3.46354  2.40513  3.72494  3.29354  2.67741  2.69355  4.24690  2.90347  2.73739  3.18146  2.89801  2.37887  2.77519  2.98518  4.58477  3.61503
          0.02343  4.16113  4.88347  0.61958  0.77255  0.48576  0.95510
    267   2.51388  4.57107  3.17792  2.72001  4.20281  3.27115  3.86711  3.61634  2.65550  3.23930  4.06369  3.13398  3.26087  3.05082  2.65852  1.43078  2.57710  3.21791  5.47383  4.18805    275 s - - -
          2.68618  4.42225  2.77519  2.73123  3.46354  2.40513  3.72494  3.29354  2.67741  2.69355  4.24690  2.90347  2.73739  3.18146  2.89801  2.37887  2.77519  2.98518  4.58477  3.61503
          0.02343  4.16113  4.88347  0.61958  0.77255  0.48576  0.95510
    268   2.44224  3.89942  3.06672  2.28878  3.94696  3.45827  3.66313  3.34906  2.31683  2.47220  3.80592  3.01344  3.84720  2.66308  2.70272  2.40571  2.84282  3.04868  5.24250  3.93031    276 e - - -
          2.68618  4.42225  2.77519  2.73123  3.46354  2.40513  3.72494  3.29354  2.67741  2.69355  4.24690  2.90347  2.73739  3.18146  2.89801  2.37887  2.77519  2.98518  4.58477  3.61503
          0.02343  4.16113  4.88347  0.61958  0.77255  0.48576  0.95510
    269   3.36198  5.16099  3.88496  3.34744  4.59070  3.78122  4.07671  4.16137  2.41147  3.62489  4.62587  3.68057  4.27735  3.29002  0.61492  3.43751  3.61306  3.87481  5.56085  4.46464    277 R - - -
          2.68618  4.42225  2.77519  2.73123  3.46354  2.40513  3.72494  3.29354  2.67741  2.69355  4.24690  2.90347  2.73739  3.18146  2.89801  2.37887  2.77519  2.98518  4.58477  3.61503
          0.02343  4.16113  4.88347  0.61958  0.77255  0.48576  0.95510
    270   2.77579  4.35086  3.96879  3.43731  3.38805  3.80161  4.21641  2.41279  3.32516  1.52986  3.31120  3.74162  2.68174  3.62180  3.59067  3.12021  3.04217  1.84492  5.04451  3.84018    278 l - - -
          2.68618  4.42225  2.77519  2.73123  3.46354  2.40513  3.72494  3.29354  2.67741  2.69355  4.24690  2.90347  2.73739  3.18146  2.89801  2.37887  2.77519  2.98518  4.58477  3.61503
          0.02343  4.16113  4.88347  0.61958  0.77255  0.48576  0.95510
    271   2.36106  4.33725  3.40062  3.03210  4.31103  3.09892  4.14147  3.71835  3.05749  3.38818  4.21286  3.29547  3.01345  3.37467  3.41575  1.28114  2.03915  3.22647  5.63439  4.39116    279 s - - -
          2.68618  4.42225  2.77519  2.73123  3.46354  2.40513  3.72494  3.29354  2.67741  2.69355  4.24690  2.90347  2.73739  3.18146  2.89801  2.37887  2.77519  2.98518  4.58477  3.61503
          0.02343  4.16113  4.88347  0.61958  0.77255  0.48576  0.95510
    272   0.66634  4.36288  3.78170  3.59839  4.36541  3.17755  4.58251  3.53615  3.62286  3.40345  4.41117  3.66667  3.94505  3.93869  3.84603  2.71469  3.01266  3.13897  5.76262  4.59915    280 A - - -
          2.68618  4.42225  2.77519  2.73123  3.46354  2.40513  3.72494  3.29354  2.67741  2.69355  4.24690  2.90347  2.73739  3.18146  2.89801  2.37887  2.77519  2.98518  4.58477  3.61503
          0.02343  4.16113  4.88347  0.61958  0.77255  0.48576  0.95510
    273   2.45877  3.89002  3.13684  2.43339  3.94411  3.49076  3.67594  3.33222  1.97582  2.44770  3.80451  3.05668  3.87625  2.85235  2.48015  2.71473  2.87310  3.04141  5.23162  3.93781    281 k - - -
          2.68618  4.42225  2.77519  2.73123  3.46354  2.40513  3.72494  3.29354  2.67741  2.69355  4.24690  2.90347  2.73739  3.18146  2.89801  2.37887  2.77519  2.98518  4.58477  3.61503
          0.02343  4.16113  4.88347  0.61958  0.77255  0.48576  0.95510
    274   3.23490  5.37507  2.65218  0.67465  4.76280  3.48535  4.11084  4.27669  3.03086  3.85131  4.82354  3.13986  4.10693  3.32734  3.46212  3.19379  3.54486  3.93453  5.87889  4.61499    282 E - - -
          2.68618  4.42225  2.77519  2.73123  3.46354  2.40513  3.72494  3.29354  2.67741  2.69355  4.24690  2.90347  2.73739  3.18146  2.89801  2.37887  2.77519  2.98518  4.58477  3.61503
          0.02343  4.16113  4.88347  0.61958  0.77255  0.48576  0.95510
    275   3.49588  4.87812  4.65239  4.30323  3.27225  4.34556  4.86966  2.50123  4.06866  0.58664  3.22202  4.55107  4.73737  4.36649  4.19347  3.96542  3.78031  2.61171  5.24587  4.03262    283 L - - -
          2.68618  4.42225  2.77519  2.73123  3.46354  2.40513  3.72494  3.29354  2.67741  2.69355  4.24690  2.90347  2.73739  3.18146  2.89801  2.37887  2.77519  2.98518  4.58477  3.61503
          0.02343  4.16113  4.88347  0.61958  0.77255  0.48576  0.95510
    276   2.85471  4.47935  3.95041  3.55990  3.36442  3.74391  4.30765  2.60840  3.37157  0.99895  3.41926  3.81019  4.25414  3.74869  3.59223  2.74333  3.17814  2.52287  5.08057  3.78098    284 l - - -
          2.68618  4.42225  2.77519  2.73123  3.46354  2.40513  3.72494  3.29354  2.67741  2.69355  4.24690  2.90347  2.73739  3.18146  2.89801  2.37887  2.77519  2.98518  4.58477  3.61503
          0.02343  4.16113  4.88347  0.61958  0.77255  0.48576  0.95510
    277   2.46117  3.85966  2.34435  2.41370  4.13634  3.42192  3.62889  3.56015  2.20013  2.76774  3.94616  2.93979  3.81870  2.43291  2.87247  2.63251  2.84799  3.21885  5.36771  4.01930    285 k - - -
          2.68618  4.42225  2.77519  2.73123  3.46354  2.40513  3.72494  3.29354  2.67741  2.69355  4.24690  2.90347  2.73739  3.18146  2.89801  2.37887  2.77519  2.98518  4.58477  3.61503
          0.02343  4.16113  4.88347  0.61958  0.77255  0.48576  0.95510
    278   3.32859  5.47036  0.57864  2.56429  4.89291  3.45561  4.22300  4.55302  3.36730  4.11291  5.10699  3.13168  4.12937  3.46925  3.91558  3.26479  3.67653  4.16432  6.00184  4.73047    286 D - - -
          2.68618  4.42225  2.77519  2.73123  3.46354  2.40513  3.72494  3.29354  2.67741  2.69355  4.24690  2.90347  2.73739  3.18146  2.89801  2.37887  2.77519  2.98518  4.58477  3.61503
          0.02343  4.16113  4.88347  0.61958  0.77255  0.48576  0.95510
    279   2.71960  4.86736  2.86377  2.51397  4.18015  3.39984  3.22887  3.66007  2.51986  3.25109  4.09119  3.01255  1.71284  2.68003  2.91393  2.54122  2.99147  3.31829  5.43910  4.09881    287 p - - -
          2.68618  4.42225  2.77519  2.73123  3.46354  2.40513  3.72494  3.29354  2.67741  2.69355  4.24690  2.90347  2.73739  3.18146  2.89801  2.37887  2.77519  2.98518  4.58477  3.61503
          0.02343  4.16113  4.88347  0.61958  0.77255  0.48576  0.95510
    280   3.51925  4.84622  4.73313  4.36214  0.92755  4.43116  4.01195  2.74795  4.19658  1.86004  3.43057  4.33005  4.75489  4.27512  4.27367  3.84858  3.77165  2.80186  4.19225  2.54391    288 f - - -
          2.68618  4.42225  2.77519  2.73123  3.46354  2.40513  3.72494  3.29354  2.67741  2.69355  4.24690  2.90347  2.73739  3.18146  2.89801  2.37887  2.77519  2.98518  4.58477  3.61503
          0.02343  4.16113  4.88347  0.61958  0.77255  0.48576  0.95510
    281   3.48520  4.80871  4.93464  4.43762  2.50162  4.63588  4.72097  2.35448  4.28401  0.73036  2.97346  4.63934  4.83718  4.36952  4.38087  4.02606  3.71347  2.51824  4.93809  3.60248    289 l - - -
          2.68618  4.42225  2.77519  2.73123  3.46354  2.40513  3.72494  3.29354  2.67741  2.69355  4.24690  2.90347  2.73739  3.18146  2.89801  2.37887  2.77519  2.98518  4.58477  3.61503
          0.07921  4.16113  2.80401  0.61958  0.77255  0.48576  0.95510
    282   2.08954  3.91814  3.03890  2.48018  4.06251  3.44017  3.63825  3.47157  2.25812  3.07075  3.88993  2.79071  3.83573  2.47139  2.45670  2.66272  2.85603  3.15024  5.30546  3.98777    290 a - - -
          2.68618  4.42225  2.77519  2.73123  3.46354  2.40513  3.72494  3.29354  2.67741  2.69355  4.24690  2.90347  2.73739  3.18146  2.89801  2.37887  2.77519  2.98518  4.58477  3.61503
          0.02476  4.10668  4.82902  0.61958  0.77255  0.54835  0.86252
    283   2.41107  3.63993  3.17154  2.96182  3.39510  3.57238  3.84240  2.27527  2.90687  2.34509  3.36751  3.34580  3.95439  3.20243  2.97354  2.59569  2.81089  2.26091  4.85443  3.62753    291 v - - -
          2.68618  4.42225  2.77519  2.73123  3.46354  2.40513  3.72494  3.29354  2.67741  2.69355  4.24690  2.90347  2.73739  3.18146  2.89801  2.37887  2.77519  2.98518  4.58477  3.61503
          0.02476  4.10668  4.82902  0.61958  0.77255  0.44852  1.01769
    284   2.76578  5.14376  1.55531  2.29891  4.40193  3.35845  3.71393  3.89536  2.57667  3.44648  4.25531  2.44946  3.85789  2.86121  3.08606  2.73181  2.71043  3.51701  5.61995  3.48501    292 d - - -
          2.68618  4.42225  2.77519  2.73123  3.46354  2.40513  3.72494  3.29354  2.67741  2.69355  4.24690  2.90347  2.73739  3.18146  2.89801  2.37887  2.77519  2.98518  4.58477  3.61503
          0.02343  4.16113  4.88347  0.61958  0.77255  0.48576  0.95510
    285   2.85775  5.39919  1.91397  1.90410  4.70298  2.08918  3.73567  4.20260  2.41059  3.69087  4.48688  2.52726  3.86835  2.87299  3.17425  2.77587  3.11818  3.77439  5.84481  4.38304    293 e - - -
          2.68614  4.42231  2.77513  2.73129  3.46360  2.40493  3.72500  3.29360  2.67725  2.69361  4.24640  2.90353  2.73745  3.18152  2.89807  2.37893  2.77525  2.98524  4.58483  3.61509
          0.48852  1.46875  1.85628  0.51065  0.91655  0.48576  0.95510
    286   2.70043  5.06154  2.21409  1.75855  4.33888  2.93642  3.65066  3.78183  2.49708  2.74040  4.15595  2.80905  3.80186  2.79483  2.99749  2.67219  2.95070  3.41480  5.54808  4.15236    296 e - - -
          2.68618  4.42225  2.77519  2.73123  3.46354  2.40513  3.72494  3.29354  2.67741  2.69355  4.24690  2.90347  2.73739  3.18146  2.89801  2.37887  2.77519  2.98518  4.58477  3.61503
          0.02758  4.00016  4.72250  0.61958  0.77255  0.57277  0.83002
    287   2.55691  4.39599  3.29373  2.74331  2.69679  3.47302  3.75658  2.95479  2.69633  2.65075  3.52920  2.91437  3.88039  3.02907  2.80868  2.27939  2.62983  2.54536  4.98560  3.72409    297 s - - -
          2.68618  4.42225  2.77519  2.73123  3.46354  2.40513  3.72494  3.29354  2.67741  2.69355  4.24690  2.90347  2.73739  3.18146  2.89801  2.37887  2.77519  2.98518  4.58477  3.61503
          0.02627  4.04807  4.77042  0.61958  0.77255  0.60823  0.78595
    288   2.42638  4.61075  2.31194  2.55498  3.85789  3.42806  3.70742  3.13686  2.56122  2.86703  3.05934  3.04465  3.84529  2.89866  2.99971  2.67154  2.48273  2.65511  5.20717  3.90714    298 d - - -
          2.68618  4.42225  2.77519  2.73123  3.46354  2.40513  3.72494  3.29354  2.67741  2.69355  4.24690  2.90347  2.73739  3.18146  2.89801  2.37887  2.77519  2.98518  4.58477  3.61503
          0.02627  4.04807  4.77042  0.61958  0.77255  0.60823  0.78595
    289   2.62032  4.40975  3.33167  2.60432  3.53071  3.54501  3.79216  2.85010  2.71763  1.91871  2.85157  2.75365  3.93613  3.07858  3.07300  2.80663  2.85412  2.63583  4.97532  3.72340    299 l - - -
          2.68618  4.42225  2.77519  2.73123  3.46354  2.40513  3.72494  3.29354  2.67741  2.69355  4.24690  2.90347  2.73739  3.18146  2.89801  2.37887  2.77519  2.98518  4.58477  3.61503
          0.02627  4.04807  4.77042  0.61958  0.77255  0.60823  0.78595
    290   2.43499  4.77023  3.05551  2.51696  4.07641  3.42339  3.65253  3.46871  2.35561  2.81876  3.90861  2.42802  3.84064  2.81128  2.11259  2.67785  2.66850  3.14774  5.31108  4.00700    300 r - - -
          2.68618  4.42225  2.77519  2.73123  3.46354  2.40513  3.72494  3.29354  2.67741  2.69355  4.24690  2.90347  2.73739  3.18146  2.89801  2.37887  2.77519  2.98518  4.58477  3.61503
          0.02627  4.04807  4.77042  0.61958  0.77255  0.60823  0.78595
    291   2.16622  4.48857  3.18276  2.67075  3.94702  3.29321  3.78485  3.33432  2.62862  2.99201  3.83379  3.09928  2.44747  2.98702  2.74974  2.22591  2.79202  2.71976  5.27372  3.99348    301 a - - -
          2.68618  4.42225  2.77519  2.73123  3.46354  2.40513  3.72494  3.29354  2.67741  2.69355  4.24690  2.90347  2.73739  3.18146  2.89801  2.37887  2.77519  2.98518  4.58477  3.61503
          0.02627  4.04807  4.77042  0.61958  0.77255  0.60823  0.78595
    292   2.68908  4.24205  3.91305  3.35794  3.36861  3.75199  4.12216  2.14407  3.26123  1.88313  3.31349  3.66442  4.14473  3.54665  3.53278  2.36200  2.94271  1.78601  4.95920  3.74468    302 v - - -
          2.68618  4.42225  2.77519  2.73123  3.46354  2.40513  3.72494  3.29354  2.67741  2.69355  4.24690  2.90347  2.73739  3.18146  2.89801  2.37887  2.77519  2.98518  4.58477  3.61503
          0.08317  4.04807  2.77507  0.61958  0.77255  0.60823  0.78595
    293   2.72022  5.13095  1.95178  2.06650  4.46893  3.27268  3.67183  3.93897  2.54709  3.47262  4.27576  2.77423  2.90097  2.81503  3.06838  2.11364  2.98652  3.53797  5.65525  4.23545    303 d - - -
          2.68618  4.42225  2.77519  2.73123  3.46354  2.40513  3.72494  3.29354  2.67741  2.69355  4.24690  2.90347  2.73739  3.18146  2.89801  2.37887  2.77519  2.98518  4.58477  3.61503
          0.02779  3.99270  4.71504  0.61958  0.77255  0.65880  0.72872
    294   2.56594  4.36333  3.32052  2.76076  3.46293  3.50637  3.31860  2.88246  2.70237  2.31737  2.86523  2.94587  3.88994  3.03404  3.07463  2.42442  2.79776  2.64669  4.89391  3.22484    304 l - - -
          2.68618  4.42225  2.77519  2.73123  3.46354  2.40513  3.72494  3.29354  2.67741  2.69355  4.24690  2.90347  2.73739  3.18146  2.89801  2.37887  2.77519  2.98518  4.58477  3.61503
          0.02779  3.99270  4.71504  0.61958  0.77255  0.65880  0.72872
    295   2.60866  4.83495  2.87329  2.03736  4.09024  3.38504  3.61093  3.51020  2.25902  3.10189  3.91603  2.91013  3.09208  2.75936  2.83395  2.62964  2.49516  3.17898  5.33049  3.45390    305 e - - -
          2.68618  4.42225  2.77519  2.73123  3.46354  2.40513  3.72494  3.29354  2.67741  2.69355  4.24690  2.90347  2.73739  3.18146  2.89801  2.37887  2.77519  2.98518  4.58477  3.61503
          0.02779  3.99270  4.71504  0.61958  0.77255  0.55735  0.85033
    296   2.72028  5.18614  1.96367  2.09631  4.49419  3.31914  3.64603  3.97040  2.31083  3.48102  4.26495  2.55831  3.80437  2.77442  2.99050  2.26058  2.72161  3.56208  5.64571  4.22355    306 d - - -
          2.68618  4.42225  2.77519  2.73123  3.46354  2.40513  3.72494  3.29354  2.67741  2.69355  4.24690  2.90347  2.73739  3.18146  2.89801  2.37887  2.77519  2.98518  4.58477  3.61503
          0.02610  4.05454  4.77688  0.61958  0.77255  0.51093  0.91613
    297   2.57665  4.22899  3.57882  3.01246  2.79139  2.94119  3.84658  2.42405  2.95118  2.43959  3.34231  3.06993  3.96318  3.23951  3.26952  2.34080  2.81153  2.50110  3.73605  3.55431    307 s - - -
          2.68618  4.42225  2.77519  2.73123  3.46354  2.40513  3.72494  3.29354  2.67741  2.69355  4.24690  2.90347  2.73739  3.18146  2.89801  2.37887  2.77519  2.98518  4.58477  3.61503
          0.07403  4.10668  2.90233  0.61958  0.77255  0.54835  0.86252
    298   2.59312  4.40947  3.33735  2.76626  3.57058  3.17552  3.75289  2.91392  2.36222  2.46715  3.08882  3.20242  3.90743  3.02478  2.76323  2.76682  2.82381  2.14687  4.97733  3.72921    308 v - - -
          2.68618  4.42225  2.77519  2.73123  3.46354  2.40513  3.72494  3.29354  2.67741  2.69355  4.24690  2.90347  2.73739  3.18146  2.89801  2.37887  2.77519  2.98518  4.58477  3.61503
          0.02600  4.05864  4.78099  0.61958  0.77255  0.51362  0.91211
    299   2.57889  4.16234  3.72452  3.15024  3.27024  2.94718  3.89978  2.45654  3.07108  2.20826  2.79958  3.47354  3.50846  3.34145  3.34974  2.88762  2.81156  2.24669  4.75988  2.71084    309 l - - -
          2.68618  4.42225  2.77519  2.73123  3.46354  2.40513  3.72494  3.29354  2.67741  2.69355  4.24690  2.90347  2.73739  3.18146  2.89801  2.37887  2.77519  2.98518  4.58477  3.61503
          0.02476  4.10668  4.82902  0.61958  0.77255  0.54835  0.86252
    300   2.46808  4.80108  2.55227  2.42834  4.05227  3.40295  3.65048  3.47260  2.46642  3.08074  3.89859  2.74435  2.50492  2.80663  2.93096  2.64184  2.84816  2.90473  5.32350  3.39200    310 e - - -
          2.68618  4.42225  2.77519  2.73123  3.46354  2.40513  3.72494  3.29354  2.67741  2.69355  4.24690  2.90347  2.73739  3.18146  2.89801  2.37887  2.77519  2.98518  4.58477  3.61503
          0.02476  4.10668  4.82902  0.61958  0.77255  0.54835  0.86252
    301   2.61245  4.84438  2.98817  2.20250  4.09930  3.13449  3.61692  3.51867  2.17660  2.69153  3.49664  2.94875  3.81709  2.57871  2.64707  2.63584  2.62587  3.18590  5.33066  3.99487    311 k - - -
          2.68618  4.42225  2.77519  2.73123  3.46354  2.40513  3.72494  3.29354  2.67741  2.69355  4.24690  2.90347  2.73739  3.18146  2.89801  2.37887  2.77519  2.98518  4.58477  3.61503
          0.02476  4.10668  4.82902  0.61958  0.77255  0.54835  0.86252
    302   2.46845  4.86789  2.91480  2.19198  4.12764  3.40398  3.61967  3.55541  2.40669  3.13801  3.93996  2.73326  3.13020  2.57766  2.87502  2.44483  2.65865  3.21352  5.36123  3.18799    312 e - - -
          2.68618  4.42225  2.77519  2.73123  3.46354  2.40513  3.72494  3.29354  2.67741  2.69355  4.24690  2.90347  2.73739  3.18146  2.89801  2.37887  2.77519  2.98518  4.58477  3.61503
          0.02476  4.10668  4.82902  0.61958  0.77255  0.54835  0.86252
    303   2.60110  4.67346  3.10522  2.60035  4.03838  2.07460  3.73208  3.44297  2.48502  2.75572  3.90726  3.06695  2.99263  2.91128  2.43175  2.67794  2.87454  3.11743  5.31585  4.02075    313 g - - -
          2.68618  4.42225  2.77519  2.73123  3.46354  2.40513  3.72494  3.29354  2.67741  2.69355  4.24690  2.90347  2.73739  3.18146  2.89801  2.37887  2.77519  2.98518  4.58477  3.61503
          0.02476  4.10668  4.82902  0.61958  0.77255  0.54835  0.86252
    304   2.13711  4.53511  3.18918  2.64387  3.78410  3.44267  3.73885  2.87489  2.60568  2.82306  3.68649  3.10899  3.86365  2.27783  3.01787  2.53215  2.63582  2.64781  5.14646  3.86723    314 a - - -
          2.68618  4.42225  2.77519  2.73123  3.46354  2.40513  3.72494  3.29354  2.67741  2.69355  4.24690  2.90347  2.73739  3.18146  2.89801  2.37887  2.77519  2.98518  4.58477  3.61503
          0.02476  4.10668  4.82902  0.61958  0.77255  0.54835  0.86252
    305   2.57515  3.56166  3.87293  3.29559  2.56695  3.16016  3.95031  2.36605  3.20075  2.17508  3.22170  3.56597  2.86269  3.44876  3.43696  2.92283  2.81190  2.21226  4.72392  3.52066    315 l - - -
          2.68618  4.42225  2.77519  2.73123  3.46354  2.40513  3.72494  3.29354  2.67741  2.69355  4.24690  2.90347  2.73739  3.18146  2.89801  2.37887  2.77519  2.98518  4.58477  3.61503
          0.02476  4.10668  4.82902  0.61958  0.77255  0.54835  0.86252
    306   2.63902  5.03507  2.60628  2.10827  4.32892  2.88541  2.96117  3.78535  2.38002  2.80890  4.09403  2.62803  3.79604  2.54037  2.86532  2.61806  2.87400  3.39926  5.49484  4.10820    316 e - - -
          2.68618  4.42225  2.77519  2.73123  3.46354  2.40513  3.72494  3.29354  2.67741  2.69355  4.24690  2.90347  2.73739  3.18146  2.89801  2.37887  2.77519  2.98518  4.58477  3.61503
          0.02476  4.10668  4.82902  0.61958  0.77255  0.54835  0.86252
    307   2.61496  5.03011  2.70271  2.23057  4.33986  3.38662  2.79347  3.79911  2.21713  3.31721  4.08231  2.67298  3.31105  2.69325  2.48818  2.59392  2.84583  3.40235  5.48012  3.62032    317 k - - -
          2.68618  4.42225  2.77519  2.73123  3.46354  2.40513  3.72494  3.29354  2.67741  2.69355  4.24690  2.90347  2.73739  3.18146  2.89801  2.37887  2.77519  2.98518  4.58477  3.61503
          0.02476  4.10668  4.82902  0.61958  0.77255  0.54835  0.86252
    308   2.77662  4.78192  3.31247  2.70317  3.98724  3.58169  2.88821  3.39475  2.08007  2.05838  3.86487  3.15297  3.95437  2.85857  2.11525  2.85120  2.98431  3.12082  5.22020  3.95938    318 l - - -
          2.68618  4.42225  2.77519  2.73123  3.46354  2.40513  3.72494  3.29354  2.67741  2.69355  4.24690  2.90347  2.73739  3.18146  2.89801  2.37887  2.77519  2.98518  4.58477  3.61503
          0.02476  4.10668  4.82902  0.61958  0.77255  0.54835  0.86252
    309   2.05652  2.83275  3.68222  3.23656  4.03642  3.08121  4.17940  3.40510  3.18639  3.12279  3.97496  3.39569  1.75110  3.47955  3.49738  2.03989  2.73803  2.98442  5.42899  4.22130    319 p - - -
          2.68660  4.42267  2.77537  2.73166  3.46396  2.40538  3.72537  3.29396  2.67783  2.69374  4.24732  2.90217  2.73733  3.18151  2.89814  2.37776  2.77562  2.98561  4.58519  3.61253
          0.17739  2.21012  2.94011  2.67572  0.07134  0.54835  0.86252
    310   2.50221  4.21483  4.16526  3.58662  2.70722  3.86128  4.12109  2.41663  3.46979  1.48897  2.56235  3.81778  4.19868  3.67694  3.65622  3.15285  2.98052  2.33367  4.73085  3.08648    347 l - - -
          2.68618  4.42225  2.77519  2.73123  3.46354  2.40513  3.72494  3.29354  2.67741  2.69355  4.24690  2.90347  2.73739  3.18146  2.89801  2.37887  2.77519  2.98518  4.58477  3.61503
          0.02594  4.06077  4.78312  0.61958  0.77255  0.59584  0.80095
    311   2.58458  4.67554  2.66586  2.49162  3.87527  3.43436  3.29534  3.00913  2.48038  2.68371  3.12572  2.45373  3.82588  2.82741  2.92571  2.65088  2.81644  2.98771  5.19242  3.87792    348 n - - -
          2.68618  4.42225  2.77519  2.73123  3.46354  2.40513  3.72494  3.29354  2.67741  2.69355  4.24690  2.90347  2.73739  3.18146  2.89801  2.37887  2.77519  2.98518  4.58477  3.61503
          0.08207  4.06077  2.78777  0.61958  0.77255  0.59584  0.80095
    312   2.57246  4.70112  2.77870  2.45801  3.93672  3.40507  3.63069  3.05709  2.44191  2.96534  3.79398  2.71310  3.80502  2.79815  2.52617  2.36855  2.80830  2.64809  5.22927  3.91117    349 s - - -
          2.68659  4.42276  2.77558  2.73129  3.46405  2.40505  3.72384  3.29405  2.67792  2.69383  4.24741  2.90245  2.73713  3.18086  2.89827  2.37880  2.77549  2.98569  4.58301  3.61268
          0.56891  1.16251  2.11065  2.19184  0.11846  0.64703  0.74149
    313   2.28403  4.83477  2.63577  2.22856  4.09019  3.35700  3.57959  3.51458  2.23989  3.09880  3.90834  2.87292  3.76913  2.72402  2.62871  2.60047  2.81903  3.17805  5.32132  3.43833    366 e - - -
          2.68618  4.42225  2.77519  2.73123  3.46354  2.40513  3.72494  3.29354  2.67741  2.69355  4.24690  2.90347  2.73739  3.18146  2.89801  2.37887  2.77519  2.98518  4.58477  3.61503
          0.03094  3.88697  4.60932  0.61958  0.77255  0.74213  0.64645
    314   2.68118  4.48080  3.29238  2.81912  3.01654  3.53063  3.09677  3.04376  2.70924  2.68298  3.61922  3.21927  3.94776  3.09039  3.04221  2.82899  2.44074  2.81038  4.54904  2.11124    367 y - - -
          2.68618  4.42225  2.77519  2.73123  3.46354  2.40513  3.72494  3.29354  2.67741  2.69355  4.24690  2.90347  2.73739  3.18146  2.89801  2.37887  2.77519  2.98518  4.58477  3.61503
          0.03094  3.88697  4.60932  0.61958  0.77255  0.74213  0.64645
    315   2.58075  4.76739  2.65924  2.38536  4.00373  3.36821  3.59663  3.41200  2.26242  2.80930  3.40567  2.36021  3.78001  2.75395  2.82936  2.61331  2.81553  3.09470  5.26917  3.93463    368 k - - -
          2.68618  4.42225  2.77519  2.73123  3.46354  2.40513  3.72494  3.29354  2.67741  2.69355  4.24690  2.90347  2.73739  3.18146  2.89801  2.37887  2.77519  2.98518  4.58477  3.61503
          0.03094  3.88697  4.60932  0.61958  0.77255  0.74213  0.64645
    316   2.58439  4.78567  2.78454  2.38091  4.15293  2.94170  3.63290  3.57674  2.24809  3.16181  3.98043  2.89009  2.87222  2.54609  2.82745  2.27389  2.84910  3.22239  5.37930  4.04647    369 k - - -
          2.68618  4.42225  2.77519  2.73123  3.46354  2.40513  3.72494  3.29354  2.67741  2.69355  4.24690  2.90347  2.73739  3.18146  2.89801  2.37887  2.77519  2.98518  4.58477  3.61503
          0.03094  3.88697  4.60932  0.61958  0.77255  0.74213  0.64645
    317   2.25189  4.38402  2.95716  2.67691  3.16864  3.46013  3.70998  2.69321  2.65079  2.59825  3.16524  2.89144  3.85060  2.97391  3.04742  2.69845  2.77205  2.63688  4.95627  3.69134    370 a - - -
          2.68618  4.42225  2.77519  2.73123  3.46354  2.40513  3.72494  3.29354  2.67741  2.69355  4.24690  2.90347  2.73739  3.18146  2.89801  2.37887  2.77519  2.98518  4.58477  3.61503
          0.03094  3.88697  4.60932  0.61958  0.77255  0.74213  0.64645
    318   2.75238  5.18809  2.14311  1.60706  4.49296  3.22847  3.65568  3.96003  2.55527  3.49724  4.31697  2.46361  3.77621  2.80724  3.08051  2.69094  2.69184  3.56657  5.68127  4.24795    371 e - - -
          2.68618  4.42225  2.77519  2.73123  3.46354  2.40513  3.72494  3.29354  2.67741  2.69355  4.24690  2.90347  2.73739  3.18146  2.89801  2.37887  2.77519  2.98518  4.58477  3.61503
          0.03094  3.88697  4.60932  0.61958  0.77255  0.74213  0.64645
    319   2.42313  4.27011  3.36204  2.90571  3.69780  3.25251  3.90324  2.92760  2.82325  2.26839  3.65920  3.24089  3.81317  3.18753  3.15564  2.16984  2.07084  2.65462  5.13701  3.88093    372 t - - -
          2.68618  4.42225  2.77519  2.73123  3.46354  2.40513  3.72494  3.29354  2.67741  2.69355  4.24690  2.90347  2.73739  3.18146  2.89801  2.37887  2.77519  2.98518  4.58477  3.61503
          0.03094  3.88697  4.60932  0.61958  0.77255  0.74213  0.64645
    320   2.63003  4.88498  2.26810  1.99994  4.16946  3.29379  3.63463  3.56771  2.48695  3.18596  4.01241  2.82455  3.77371  2.79210  2.97099  2.42252  2.88527  2.65015  5.42377  4.05717    373 e - - -
          2.68618  4.42225  2.77519  2.73123  3.46354  2.40513  3.72494  3.29354  2.67741  2.69355  4.24690  2.90347  2.73739  3.18146  2.89801  2.37887  2.77519  2.98518  4.58477  3.61503
          0.03094  3.88697  4.60932  0.61958  0.77255  0.74213  0.64645
    321   2.76132  5.09825  2.42203  1.56188  4.41338  3.26503  3.65959  3.86975  2.46457  3.41725  4.25675  2.77565  3.80171  2.50745  2.90622  2.46317  3.02572  3.50032  5.59619  4.20760    374 e - - -
          2.68618  4.42225  2.77519  2.73123  3.46354  2.40513  3.72494  3.29354  2.67741  2.69355  4.24690  2.90347  2.73739  3.18146  2.89801  2.37887  2.77519  2.98518  4.58477  3.61503
          0.03094  3.88697  4.60932  0.61958  0.77255  0.42731  1.05630
    322   2.62664  4.89384  2.25009  2.22196  4.16616  3.04415  3.64106  2.96244  2.44942  3.17789  3.98303  2.90791  3.81176  2.78382  2.92714  2.48293  2.49873  3.24537  5.40290  4.04606    375 e - - -
          2.68618  4.42225  2.77519  2.73123  3.46354  2.40513  3.72494  3.29354  2.67741  2.69355  4.24690  2.90347  2.73739  3.18146  2.89801  2.37887  2.77519  2.98518  4.58477  3.61503
          0.02476  4.10668  4.82902  0.61958  0.77255  0.54835  0.86252
    323   2.55840  3.31176  3.13454  2.60725  3.86939  3.39749  2.55623  3.27226  2.57821  2.92317  3.76839  2.58830  3.84090  2.93142  2.99697  2.35054  2.59954  2.97086  5.20526  3.91199    376 s - - -
          2.68618  4.42225  2.77519  2.73123  3.46354  2.40513  3.72494  3.29354  2.67741  2.69355  4.24690  2.90347  2.73739  3.18146  2.89801  2.37887  2.77519  2.98518  4.58477  3.61503
          0.02476  4.10668  4.82902  0.61958  0.77255  0.54835  0.86252
    324   2.66297  4.98247  2.71556  1.84931  4.32013  2.73712  3.67022  3.76468  2.48225  3.32461  4.12294  2.33920  3.81684  2.80916  2.96439  2.48298  2.91925  2.99702  5.52361  4.14741    377 e - - -
          2.68618  4.42225  2.77519  2.73123  3.46354  2.40513  3.72494  3.29354  2.67741  2.69355  4.24690  2.90347  2.73739  3.18146  2.89801  2.37887  2.77519  2.98518  4.58477  3.61503
          0.02476  4.10668  4.82902  0.61958  0.77255  0.54835  0.86252
    325   2.64846  4.16798  3.92360  3.02093  3.28265  3.73769  4.03757  1.90857  3.25222  2.05226  2.88113  3.63749  4.10268  3.51285  3.49878  2.78492  2.88237  1.97087  4.82252  3.62141    378 i - - -
          2.68618  4.42225  2.77519  2.73123  3.46354  2.40513  3.72494  3.29354  2.67741  2.69355  4.24690  2.90347  2.73739  3.18146  2.89801  2.37887  2.77519  2.98518  4.58477  3.61503
          0.02476  4.10668  4.82902  0.61958  0.77255  0.54835  0.86252
    326   2.54842  5.25817  1.99532  1.83677  4.57483  2.95554  3.67681  4.06224  2.53006  3.56157  4.34437  2.56123  2.97519  2.80588  3.05922  2.69857  3.01346  3.64089  5.71947  4.28105    379 e - - -
          2.68618  4.42225  2.77519  2.73123  3.46354  2.40513  3.72494  3.29354  2.67741  2.69355  4.24690  2.90347  2.73739  3.18146  2.89801  2.37887  2.77519  2.98518  4.58477  3.61503
          0.02476  4.10668  4.82902  0.61958  0.77255  0.44852  1.01769
    327   2.62826  4.32829  3.53007  2.95883  3.45322  3.60479  3.33948  2.30295  2.48369  1.92948  3.42079  3.35079  3.98274  3.18226  3.14210  2.86198  2.61547  2.57174  4.90549  3.67499    380 l - - -
          2.68618  4.42225  2.77519  2.73123  3.46354  2.40513  3.72494  3.29354  2.67741  2.69355  4.24690  2.90347  2.73739  3.18146  2.89801  2.37887  2.77519  2.98518  4.58477  3.61503
          0.06790  4.16113  2.99456  0.61958  0.77255  0.48576  0.95510
    328   2.71245  4.20583  4.08540  3.52077  2.39174  3.79697  4.09208  2.42660  3.40980  1.65132  3.19633  3.75773  4.16805  3.64165  3.61775  2.58973  2.95430  2.04349  4.75187  3.49400    381 l - - -
          2.68618  4.42225  2.77519  2.73123  3.46354  2.40513  3.72494  3.29354  2.67741  2.69355  4.24690  2.90347  2.73739  3.18146  2.89801  2.37887  2.77519  2.98518  4.58477  3.61503
          0.02449  4.11771  4.84006  0.61958  0.77255  0.53625  0.87933
    329   2.46111  4.91958  2.69140  2.07024  4.19573  3.39812  3.60262  3.31745  2.24039  3.19613  3.98336  2.90202  3.36590  2.72991  2.85259  2.47757  2.68136  3.02619  5.39993  4.03610    382 e - - -
          2.68618  4.42225  2.77519  2.73123  3.46354  2.40513  3.72494  3.29354  2.67741  2.69355  4.24690  2.90347  2.73739  3.18146  2.89801  2.37887  2.77519  2.98518  4.58477  3.61503
          0.02449  4.11771  4.84006  0.61958  0.77255  0.53625  0.87933
    330   2.60514  4.71449  2.75223  2.48763  3.18006  3.43530  3.66499  3.33830  2.50058  2.71913  3.80276  2.78080  3.83766  2.67342  2.95119  2.05200  2.84044  3.03864  5.22982  3.90633    383 s - - -
          2.68618  4.42225  2.77519  2.73123  3.46354  2.40513  3.72494  3.29354  2.67741  2.69355  4.24690  2.90347  2.73739  3.18146  2.89801  2.37887  2.77519  2.98518  4.58477  3.61503
          0.02449  4.11771  4.84006  0.61958  0.77255  0.53625  0.87933
    331   2.65147  5.09439  2.39526  2.06659  4.41029  3.37219  3.60483  3.87742  2.36717  3.38678  4.15271  2.84987  3.79643  2.55352  2.49223  2.23595  2.66819  3.47123  5.54446  4.14661    384 e - - -
          2.68618  4.42225  2.77519  2.73123  3.46354  2.40513  3.72494  3.29354  2.67741  2.69355  4.24690  2.90347  2.73739  3.18146  2.89801  2.37887  2.77519  2.98518  4.58477  3.61503
          0.02449  4.11771  4.84006  0.61958  0.77255  0.53625  0.87933
    332   2.61785  3.86973  2.08669  2.39768  4.26507  3.33716  3.69215  3.69254  2.51017  3.28050  4.08280  2.08114  3.81183  2.83613  2.98800  2.63396  2.63419  3.31696  5.49145  4.12777    385 n - - -
          2.68618  4.42225  2.77519  2.73123  3.46354  2.40513  3.72494  3.29354  2.67741  2.69355  4.24690  2.90347  2.73739  3.18146  2.89801  2.37887  2.77519  2.98518  4.58477  3.61503
          0.02449  4.11771  4.84006  0.61958  0.77255  0.53625  0.87933
    333   2.60613  5.44348  1.80779  1.73345  4.74587  3.29842  3.74786  4.25195  2.67981  3.74041  4.54834  1.97581  3.86354  2.89252  3.24433  2.79182  3.15350  3.81996  5.89653  4.41756    386 e - - -
          2.68618  4.42225  2.77519  2.73123  3.46354  2.40513  3.72494  3.29354  2.67741  2.69355  4.24690  2.90347  2.73739  3.18146  2.89801  2.37887  2.77519  2.98518  4.58477  3.61503
          0.02449  4.11771  4.84006  0.61958  0.77255  0.53625  0.87933
    334   2.71558  5.12053  1.78718  2.11414  4.42313  3.34741  3.66860  3.88374  2.50019  3.07080  4.21324  2.83648  3.25813  2.80213  3.00630  2.35032  2.96515  3.49466  5.60432  4.19954    387 d - - -
          2.68621  4.42229  2.77523  2.73127  3.46357  2.40501  3.72498  3.29357  2.67744  2.69358  4.24693  2.90350  2.73731  3.18150  2.89804  2.37890  2.77523  2.98522  4.58406  3.61478
          0.28936  1.95461  2.21055  0.57053  0.83293  0.53625  0.87933
    335   2.58213  4.70460  2.30215  2.45613  4.00919  3.34890  3.68986  3.38233  2.53582  2.53091  3.88047  2.95993  3.80913  2.86498  2.98925  2.31433  2.43427  3.06629  5.31304  3.98614    391 d - - -
          2.68618  4.42225  2.77519  2.73123  3.46354  2.40513  3.72494  3.29354  2.67741  2.69355  4.24690  2.90347  2.73739  3.18146  2.89801  2.37887  2.77519  2.98518  4.58477  3.61503
          0.02730  4.01042  4.73277  0.61958  0.77255  0.64319  0.74573
    336   2.79394  5.10857  2.91831  2.27581  4.46101  3.46219  3.60077  3.87933  2.14752  3.37176  4.18316  2.69785  3.87649  2.03076  1.97798  2.77031  3.00743  3.51422  5.49230  4.18668    392 r - - -
          2.68618  4.42225  2.77519  2.73123  3.46354  2.40513  3.72494  3.29354  2.67741  2.69355  4.24690  2.90347  2.73739  3.18146  2.89801  2.37887  2.77519  2.98518  4.58477  3.61503
          0.02730  4.01042  4.73277  0.61958  0.77255  0.64319  0.74573
    337   2.51945  3.18613  3.18525  2.14916  3.81847  3.34844  3.80082  3.10454  2.67617  2.85175  3.72992  3.13413  3.83900  3.03038  3.06554  2.65711  2.03872  2.81906  5.19169  3.92195    393 t - - -
          2.68618  4.42225  2.77519  2.73123  3.46354  2.40513  3.72494  3.29354  2.67741  2.69355  4.24690  2.90347  2.73739  3.18146  2.89801  2.37887  2.77519  2.98518  4.58477  3.61503
          0.02730  4.01042  4.73277  0.61958  0.77255  0.64319  0.74573
    338   2.62664  4.48674  3.26132  2.08988  3.65363  3.53796  3.79147  2.30623  2.67941  2.60340  3.19123  3.18917  3.93011  3.03167  3.07109  2.78769  2.62643  2.57352  5.09368  3.82987    394 e - - -
          2.68618  4.42225  2.77519  2.73123  3.46354  2.40513  3.72494  3.29354  2.67741  2.69355  4.24690  2.90347  2.73739  3.18146  2.89801  2.37887  2.77519  2.98518  4.58477  3.61503
          0.09387  4.01042  2.63845  0.61958  0.77255  0.64319  0.74573
    339   2.90789  5.38330  1.96250  1.22600  4.67923  3.22124  3.75107  4.17160  2.73159  3.70940  4.57196  2.70689  3.83086  2.92167  3.28664  2.81276  3.19480  3.77162  5.86257  4.40162    395 e - - -
          2.68618  4.42225  2.77519  2.73123  3.46354  2.40513  3.72494  3.29354  2.67741  2.69355  4.24690  2.90347  2.73739  3.18146  2.89801  2.37887  2.77519  2.98518  4.58477  3.61503
          0.09256  3.94570  2.67270  0.61958  0.77255  0.69779  0.68852
    340   2.59058  4.57753  2.79167  2.55194  3.78146  3.43037  3.68001  3.03581  2.19615  2.58401  3.68037  3.03614  3.84138  2.88405  2.90346  2.69220  2.82951  2.29266  5.14187  3.84838    396 k - - -
          2.68618  4.42225  2.77519  2.73123  3.46354  2.40513  3.72494  3.29354  2.67741  2.69355  4.24690  2.90347  2.73739  3.18146  2.89801  2.37887  2.77519  2.98518  4.58477  3.61503
          0.03103  3.88417  4.60652  0.61958  0.77255  0.74413  0.64463
    341   2.90861  5.09089  3.22116  2.62271  4.49460  3.55846  3.55520  3.86255  1.56108  3.32572  4.17389  3.06543  3.93458  2.23404  1.87424  2.89855  3.08852  3.53278  5.40358  4.19035    397 k - - -
          2.68618  4.42225  2.77519  2.73123  3.46354  2.40513  3.72494  3.29354  2.67741  2.69355  4.24690  2.90347  2.73739  3.18146  2.89801  2.37887  2.77519  2.98518  4.58477  3.61503
          0.03103  3.88417  4.60652  0.61958  0.77255  0.74413  0.64463
    342   2.62969  4.66084  3.16366  2.69577  4.15481  3.32189  3.70776  3.59773  2.25087  3.18640  4.05653  3.09765  3.83955  2.89080  1.66004  2.16665  2.93187  3.24410  5.33642  4.07133    398 r - - -
          2.68618  4.42225  2.77519  2.73123  3.46354  2.40513  3.72494  3.29354  2.67741  2.69355  4.24690  2.90347  2.73739  3.18146  2.89801  2.37887  2.77519  2.98518  4.58477  3.61503
          0.03103  3.88417  4.60652  0.61958  0.77255  0.74413  0.64463
    343   2.20945  4.20105  3.55436  3.01040  3.01778  2.75769  3.88819  2.38951  2.95294  2.41760  3.36903  3.35992  3.92047  3.24947  3.27791  2.77413  2.78435  2.22010  4.89195  3.65779    399 a - - -
          2.68618  4.42225  2.77519  2.73123  3.46354  2.40513  3.72494  3.29354  2.67741  2.69355  4.24690  2.90347  2.73739  3.18146  2.89801  2.37887  2.77519  2.98518  4.58477  3.61503
          0.03103  3.88417  4.60652  0.61958  0.77255  0.74413  0.64463
    344   2.20133  4.76659  2.74237  2.39324  4.20236  2.87752  3.66649  3.62092  2.11238  3.21253  4.03735  2.37104  3.77068  2.82869  2.84928  2.61839  2.87008  3.25386  5.42533  4.09600    400 k - - -
          2.68618  4.42225  2.77519  2.73123  3.46354  2.40513  3.72494  3.29354  2.67741  2.69355  4.24690  2.90347  2.73739  3.18146  2.89801  2.37887  2.77519  2.98518  4.58477  3.61503
          0.03103  3.88417  4.60652  0.61958  0.77255  0.74413  0.64463
    345   2.59640  4.67529  2.98502  2.19598  3.94273  3.38783  3.63390  3.31201  2.37578  2.95708  3.80603  2.98014  3.81168  2.81168  2.40395  2.47226  2.83849  2.52873  5.22184  3.92512    401 e - - -
          2.68618  4.42225  2.77519  2.73123  3.46354  2.40513  3.72494  3.29354  2.67741  2.69355  4.24690  2.90347  2.73739  3.18146  2.89801  2.37887  2.77519  2.98518  4.58477  3.61503
          0.03103  3.88417  4.60652  0.61958  0.77255  0.65981  0.72763
    346   2.60604  4.90705  2.33973  2.30267  4.20298  2.78085  3.17627  3.64764  2.42732  3.21645  4.01819  2.62506  3.76873  2.75230  2.91116  2.44148  2.85452  2.97089  5.42465  4.05363    402 e - - -
          2.68626  4.42233  2.77503  2.73109  3.46317  2.40521  3.72502  3.29362  2.67738  2.69363  4.24698  2.90329  2.73747  3.18154  2.89809  2.37895  2.77516  2.98511  4.58485  3.61511
          0.40829  1.12154  4.66346  0.60835  0.78581  0.44971  1.01560
    347   3.14575  4.48099  4.83908  4.26087  2.10660  4.37968  4.65230  1.65045  4.12467  1.48020  2.29277  4.43398  4.61283  4.21220  4.20769  3.70944  3.36781  2.25516  5.00034  3.85591    405 l - - -
          2.68618  4.42225  2.77519  2.73123  3.46354  2.40513  3.72494  3.29354  2.67741  2.69355  4.24690  2.90347  2.73739  3.18146  2.89801  2.37887  2.77519  2.98518  4.58477  3.61503
          0.02476  4.10668  4.82902  0.61958  0.77255  0.54835  0.86252
    348   2.58235  4.60180  3.15195  2.61007  3.89043  3.42282  3.71932  3.27014  2.38450  2.92556  3.77308  3.07950  3.85302  2.91454  2.70953  2.06462  2.31389  2.58892  5.21176  3.92607    406 s - - -
          2.68618  4.42225  2.77519  2.73123  3.46354  2.40513  3.72494  3.29354  2.67741  2.69355  4.24690  2.90347  2.73739  3.18146  2.89801  2.37887  2.77519  2.98518  4.58477  3.61503
          0.02476  4.10668  4.82902  0.61958  0.77255  0.54835  0.86252
    349   3.24655  4.53692  4.96977  4.43481  3.37033  4.60892  5.04103  1.24518  4.30963  1.39646  3.16175  4.66142  4.83399  4.48373  4.45566  3.97759  3.48773  1.70510  5.41138  4.28355    407 i - - -
          2.68618  4.42225  2.77519  2.73123  3.46354  2.40513  3.72494  3.29354  2.67741  2.69355  4.24690  2.90347  2.73739  3.18146  2.89801  2.37887  2.77519  2.98518  4.58477  3.61503
          0.02476  4.10668  4.82902  0.61958  0.77255  0.54835  0.86252
    350   2.46934  4.98760  2.96390  2.29610  4.30927  3.44090  3.61734  3.73366  1.71315  3.27229  4.07000  2.95099  3.84419  2.74517  2.49700  2.52070  2.67322  3.37170  5.44403  4.11109    408 k - - -
          2.68618  4.42225  2.77519  2.73123  3.46354  2.40513  3.72494  3.29354  2.67741  2.69355  4.24690  2.90347  2.73739  3.18146  2.89801  2.37887  2.77519  2.98518  4.58477  3.61503
          0.02476  4.10668  4.82902  0.61958  0.77255  0.44852  1.01769
    351   3.06511  4.80171  3.79715  3.73797  4.85568  0.39635  4.83079  4.53525  3.95795  4.14942  5.13449  3.96274  4.20122  4.25981  4.15298  3.24682  3.56863  4.00762  5.86465  4.97070    409 G - - -
          2.68618  4.42225  2.77519  2.73123  3.46354  2.40513  3.72494  3.29354  2.67741  2.69355  4.24690  2.90347  2.73739  3.18146  2.89801  2.37887  2.77519  2.98518  4.58477  3.61503
          0.02343  4.16113  4.88347  0.61958  0.77255  0.48576  0.95510
    352   2.89556  5.28248  2.78833  1.75552  4.64575  3.47984  3.67850  4.07795  1.54002  3.54639  4.35779  2.95501  3.93280  2.55899  2.60958  2.84651  3.11675  3.69254  5.65200  4.31992    410 k - - -
          2.68618  4.42225  2.77519  2.73123  3.46354  2.40513  3.72494  3.29354  2.67741  2.69355  4.24690  2.90347  2.73739  3.18146  2.89801  2.37887  2.77519  2.98518  4.58477  3.61503
          0.02343  4.16113  4.88347  0.61958  0.77255  0.48576  0.95510
    353   2.68824  4.87529  3.08129  2.26852  4.13500  3.48822  3.64715  3.53894  2.32411  2.82012  3.40358  2.74387  3.87510  2.79510  1.87406  2.71780  2.91065  3.21938  5.34366  4.03357    411 r - - -
          2.68618  4.42225  2.77519  2.73123  3.46354  2.40513  3.72494  3.29354  2.67741  2.69355  4.24690  2.90347  2.73739  3.18146  2.89801  2.37887  2.77519  2.98518  4.58477  3.61503
          0.02343  4.16113  4.88347  0.61958  0.77255  0.48576  0.95510
    354   2.72054  5.04918  2.91463  2.43405  4.40563  3.00459  3.64751  3.84139  2.17710  3.36271  4.15612  2.08428  3.86286  2.77334  2.10409  2.52257  2.95522  3.46172  5.51829  4.17645    412 n - - -
          2.68618  4.42225  2.77519  2.73123  3.46354  2.40513  3.72494  3.29354  2.67741  2.69355  4.24690  2.90347  2.73739  3.18146  2.89801  2.37887  2.77519  2.98518  4.58477  3.61503
          0.02343  4.16113  4.88347  0.61958  0.77255  0.48576  0.95510
    355   2.42097  5.08557  1.30580  2.32716  4.65503  2.81477  3.85824  4.13004  2.81339  3.68296  4.50180  2.86823  3.86698  3.02271  3.35029  2.44042  3.09747  3.67785  5.86845  4.44523    413 d - - -
          2.68618  4.42225  2.77519  2.73123  3.46354  2.40513  3.72494  3.29354  2.67741  2.69355  4.24690  2.90347  2.73739  3.18146  2.89801  2.37887  2.77519  2.98518  4.58477  3.61503
          0.02343  4.16113  4.88347  0.61958  0.77255  0.48576  0.95510
    356   2.83082  5.34582  1.75787  1.72021  4.64114  3.33822  3.72153  4.13280  2.59819  3.14013  4.42845  2.31874  3.86205  2.85730  3.13427  2.75832  3.08737  3.71476  5.79168  4.34151    414 e - - -
          2.68618  4.42225  2.77519  2.73123  3.46354  2.40513  3.72494  3.29354  2.67741  2.69355  4.24690  2.90347  2.73739  3.18146  2.89801  2.37887  2.77519  2.98518  4.58477  3.61503
          0.02343  4.16113  4.88347  0.61958  0.77255  0.48576  0.95510
    357   2.69512  5.07533  2.16159  2.31910  4.38521  2.57510  3.66853  3.84204  2.48400  3.38392  4.17314  2.30239  3.82907  2.61513  2.98169  2.67167  2.94314  2.85067  5.57034  4.17668    415 d - - -
          2.68620  4.42227  2.77510  2.73126  3.46356  2.40515  3.72461  3.29356  2.67743  2.69357  4.24692  2.90332  2.73742  3.18149  2.89803  2.37889  2.77522  2.98521  4.58479  3.61505
          0.24840  1.83643  2.80401  0.28023  1.40898  0.48576  0.95510
    358   2.31594  4.56734  3.08434  2.63746  4.14875  2.21428  3.82083  3.56085  2.38280  3.18715  4.00848  3.07433  3.80104  3.00220  3.07220  2.23717  2.18044  3.17327  5.43285  4.13507    417 t - - -
          2.68618  4.42225  2.77519  2.73123  3.46354  2.40513  3.72494  3.29354  2.67741  2.69355  4.24690  2.90347  2.73739  3.18146  2.89801  2.37887  2.77519  2.98518  4.58477  3.61503
          0.02476  4.10668  4.82902  0.61958  0.77255  0.54835  0.86252
    359   2.44204  4.34701  4.55675  4.00707  3.44705  4.22519  4.64858  1.47879  3.90005  1.70417  3.29923  4.23804  4.54589  4.13304  4.09643  3.55689  3.21997  1.61046  5.24573  4.06867    418 i - - -
          2.68618  4.42225  2.77519  2.73123  3.46354  2.40513  3.72494  3.29354  2.67741  2.69355  4.24690  2.90347  2.73739  3.18146  2.89801  2.37887  2.77519  2.98518  4.58477  3.61503
          0.02476  4.10668  4.82902  0.61958  0.77255  0.54835  0.86252
    360   2.63509  4.50344  2.75937  2.75627  2.01778  3.45390  3.80507  3.11259  2.84203  2.79505  3.70362  3.19061  3.92870  3.13530  3.23775  2.09408  2.91197  2.85536  4.93730  3.53455    419 f - - -
          2.68618  4.42225  2.77519  2.73123  3.46354  2.40513  3.72494  3.29354  2.67741  2.69355  4.24690  2.90347  2.73739  3.18146  2.89801  2.37887  2.77519  2.98518  4.58477  3.61503
          0.02476  4.10668  4.82902  0.61958  0.77255  0.54835  0.86252
    361   3.39765  4.74813  4.85528  4.31151  3.08766  4.59109  4.87748  2.25343  4.10646  0.80256  2.31446  4.59075  4.78258  4.27365  4.23765  3.95916  3.62362  2.40765  5.19183  4.10059    420 l - - -
          2.68618  4.42225  2.77519  2.73123  3.46354  2.40513  3.72494  3.29354  2.67741  2.69355  4.24690  2.90347  2.73739  3.18146  2.89801  2.37887  2.77519  2.98518  4.58477  3.61503
          0.02476  4.10668  4.82902  0.61958  0.77255  0.54835  0.86252
    362   2.49348  4.79964  3.05358  2.32307  4.04416  3.45680  3.63499  2.93213  2.24938  3.05047  3.87383  2.99377  3.84351  2.59423  2.20405  2.67536  2.86131  2.89618  5.28972  3.97640    421 r - - -
          2.68618  4.42225  2.77519  2.73123  3.46354  2.40513  3.72494  3.29354  2.67741  2.69355  4.24690  2.90347  2.73739  3.18146  2.89801  2.37887  2.77519  2.98518  4.58477  3.61503
          0.02476  4.10668  4.82902  0.61958  0.77255  0.54835  0.86252
    363   3.22734  4.60810  4.72631  4.22219  3.24277  4.40669  4.84170  2.10851  4.04621  0.95580  3.07996  4.46518  4.70385  4.26805  4.20820  3.79190  3.48643  1.74782  5.26683  4.11049    422 l - - -
          2.68618  4.42225  2.77519  2.73123  3.46354  2.40513  3.72494  3.29354  2.67741  2.69355  4.24690  2.90347  2.73739  3.18146  2.89801  2.37887  2.77519  2.98518  4.58477  3.61503
          0.02476  4.10668  4.82902  0.61958  0.77255  0.54835  0.86252
    364   3.07869  5.23289  3.45137  2.79416  4.68022  3.70413  3.64054  4.02758  1.80233  3.45906  4.31717  3.21012  4.06556  2.20729  1.29884  3.06448  3.24142  3.70217  5.50334  4.32534    423 r - - -
          2.68618  4.42225  2.77519  2.73123  3.46354  2.40513  3.72494  3.29354  2.67741  2.69355  4.24690  2.90347  2.73739  3.18146  2.89801  2.37887  2.77519  2.98518  4.58477  3.61503
          0.02476  4.10668  4.82902  0.61958  0.77255  0.54835  0.86252
    365   2.98106  4.42526  4.44376  4.00968  3.60140  4.10421  4.76934  1.01202  3.85411  2.19385  3.45935  4.22570  4.54575  4.18738  4.06514  3.51448  2.83538  1.81588  5.45342  4.23366    424 i - - -
          2.68618  4.42225  2.77519  2.73123  3.46354  2.40513  3.72494  3.29354  2.67741  2.69355  4.24690  2.90347  2.73739  3.18146  2.89801  2.37887  2.77519  2.98518  4.58477  3.61503
          0.02476  4.10668  4.82902  0.61958  0.77255  0.54835  0.86252
    366   1.77364  4.25106  3.64401  3.11978  3.60626  3.43098  4.01741  2.72351  3.05600  2.39165  3.55515  3.42908  3.94434  3.35974  3.37781  2.51533  2.57978  2.03404  5.07967  3.85680    425 a - - -
          2.68618  4.42225  2.77519  2.73123  3.46354  2.40513  3.72494  3.29354  2.67741  2.69355  4.24690  2.90347  2.73739  3.18146  2.89801  2.37887  2.77519  2.98518  4.58477  3.61503
          0.02476  4.10668  4.82902  0.61958  0.77255  0.54835  0.86252
    367   2.78960  5.17546  1.48933  2.26009  4.40667  2.95218  3.72172  3.93648  2.62055  3.48317  4.30165  2.56734  3.85210  2.87856  3.14280  2.74628  3.05273  3.55602  5.64141  3.29581    426 d - - -
          2.68618  4.42225  2.77519  2.73123  3.46354  2.40513  3.72494  3.29354  2.67741  2.69355  4.24690  2.90347  2.73739  3.18146  2.89801  2.37887  2.77519  2.98518  4.58477  3.61503
          0.02476  4.10668  4.82902  0.61958  0.77255  0.54835  0.86252
    368   2.48258  5.08994  2.51369  2.09097  4.40685  3.02271  3.60979  3.87468  2.04231  3.38780  4.15567  2.84236  3.35788  2.72586  2.88046  2.33537  2.88924  3.46890  5.54971  4.14895    427 k - - -
          2.68618  4.42225  2.77519  2.73123  3.46354  2.40513  3.72494  3.29354  2.67741  2.69355  4.24690  2.90347  2.73739  3.18146  2.89801  2.37887  2.77519  2.98518  4.58477  3.61503
          0.02476  4.10668  4.82902  0.61958  0.77255  0.54835  0.86252
    369   2.77953  5.29005  2.27268  1.74057  4.59905  3.32562  3.67951  4.08785  2.34129  3.58179  4.36678  2.18964  3.83122  2.80914  3.04988  2.32529  3.03155  3.66636  5.73524  4.29522    428 e - - -
          2.68618  4.42225  2.77519  2.73123  3.46354  2.40513  3.72494  3.29354  2.67741  2.69355  4.24690  2.90347  2.73739  3.18146  2.89801  2.37887  2.77519  2.98518  4.58477  3.61503
          0.02476  4.10668  4.82902  0.61958  0.77255  0.44852  1.01769
    370   3.06511  4.80171  3.79715  3.73797  4.85568  0.39635  4.83079  4.53525  3.95795  4.14942  5.13449  3.96274  4.20122  4.25981  4.15298  3.24682  3.56863  4.00762  5.86465  4.97070    429 G - - -
          2.68618  4.42225  2.77519  2.73123  3.46354  2.40513  3.72494  3.29354  2.67741  2.69355  4.24690  2.90347  2.73739  3.18146  2.89801  2.37887  2.77519  2.98518  4.58477  3.61503
          0.02343  4.16113  4.88347  0.61958  0.77255  0.48576  0.95510
    371   2.46771  3.93240  3.08966  2.51483  4.05883  3.47885  3.23867  3.46343  2.25101  2.78885  3.88838  3.01762  3.86328  2.48813  2.11536  2.69753  2.88075  3.15098  5.30012  3.99104    430 r - - -
          2.68618  4.42225  2.77519  2.73123  3.46354  2.40513  3.72494  3.29354  2.67741  2.69355  4.24690  2.90347  2.73739  3.18146  2.89801  2.37887  2.77519  2.98518  4.58477  3.61503
          0.02343  4.16113  4.88347  0.61958  0.77255  0.48576  0.95510
    372   2.28094  3.50332  4.10523  3.52880  3.26083  3.19532  4.09728  2.09648  3.41543  2.29259  2.91023  3.74057  4.12417  3.64481  3.60859  3.03874  2.87787  1.70436  4.79541  3.60077    431 v - - -
          2.68618  4.42225  2.77519  2.73123  3.46354  2.40513  3.72494  3.29354  2.67741  2.69355  4.24690  2.90347  2.73739  3.18146  2.89801  2.37887  2.77519  2.98518  4.58477  3.61503
          0.02343  4.16113  4.88347  0.61958  0.77255  0.48576  0.95510
    373   3.02238  5.09285  3.35943  2.85290  4.51595  3.62044  3.76791  3.99203  2.13417  3.48430  4.36375  2.70935  4.07395  2.92827  1.06453  3.04867  3.25464  3.65227  5.51269  4.28506    432 r - - -
          2.68618  4.42225  2.77519  2.73123  3.46354  2.40513  3.72494  3.29354  2.67741  2.69355  4.24690  2.90347  2.73739  3.18146  2.89801  2.37887  2.77519  2.98518  4.58477  3.61503
          0.02343  4.16113  4.88347  0.61958  0.77255  0.48576  0.95510
    374   2.72284  4.77691  3.00893  2.59368  4.01098  3.47272  3.76320  2.66491  2.35823  3.05027  3.93003  1.66327  3.92546  2.95555  2.89957  2.79232  2.97523  3.06694  5.32480  4.00822    433 n - - -
          2.68618  4.42225  2.77519  2.73123  3.46354  2.40513  3.72494  3.29354  2.67741  2.69355  4.24690  2.90347  2.73739  3.18146  2.89801  2.37887  2.77519  2.98518  4.58477  3.61503
          0.02343  4.16113  4.88347  0.61958  0.77255  0.48576  0.95510
    375   3.20912  4.48937  5.02186  4.53601  3.67894  4.61921  5.23850  1.07619  4.43019  2.15379  3.46645  4.73238  4.91141  4.68464  4.61203  4.02209  3.47510  1.23192  5.68960  4.48691    434 i - - -
          2.68618  4.42225  2.77519  2.73123  3.46354  2.40513  3.72494  3.29354  2.67741  2.69355  4.24690  2.90347  2.73739  3.18146  2.89801  2.37887  2.77519  2.98518  4.58477  3.61503
          0.07921  4.16113  2.80401  0.61958  0.77255  0.48576  0.95510
    376   2.69094  4.66890  2.90795  2.65222  2.90683  3.54013  2.54452  3.25858  2.64025  2.87654  3.76180  3.12249  3.93004  2.70738  3.06042  2.77532  2.92208  2.99220  4.77701  2.36262    435 y - - -
          2.68618  4.42225  2.77519  2.73123  3.46354  2.40513  3.72494  3.29354  2.67741  2.69355  4.24690  2.90347  2.73739  3.18146  2.89801  2.37887  2.77519  2.98518  4.58477  3.61503
          0.02476  4.10668  4.82902  0.61958  0.77255  0.54835  0.86252
    377   3.57213  4.90698  4.56118  4.32579  0.69428  4.19512  4.00357  3.07362  4.22858  2.39209  3.77246  4.29130  4.65267  4.33316  4.29006  3.82597  3.87553  3.08059  4.19372  2.53570    436 f - - -
          2.68618  4.42225  2.77519  2.73123  3.46354  2.40513  3.72494  3.29354  2.67741  2.69355  4.24690  2.90347  2.73739  3.18146  2.89801  2.37887  2.77519  2.98518  4.58477  3.61503
          0.02476  4.10668  4.82902  0.61958  0.77255  0.54835  0.86252
    378   2.41145  4.63807  2.73104  2.58119  3.96751  3.37056  3.78567  3.31025  2.65437  2.54475  3.87094  3.05844  1.97717  2.98625  3.08266  2.69170  2.88658  3.01106  5.31352  4.00601    437 p - - -
          2.68618  4.42225  2.77519  2.73123  3.46354  2.40513  3.72494  3.29354  2.67741  2.69355  4.24690  2.90347  2.73739  3.18146  2.89801  2.37887  2.77519  2.98518  4.58477  3.61503
          0.02476  4.10668  4.82902  0.61958  0.77255  0.54835  0.86252
    379   3.57213  4.90698  4.56118  4.32579  0.69428  4.19512  4.00357  3.07362  4.22858  2.39209  3.77246  4.29130  4.65267  4.33316  4.29006  3.82597  3.87553  3.08059  4.19372  2.53570    438 f - - -
          2.68618  4.42225  2.77519  2.73123  3.46354  2.40513  3.72494  3.29354  2.67741  2.69355  4.24690  2.90347  2.73739  3.18146  2.89801  2.37887  2.77519  2.98518  4.58477  3.61503
          0.02476  4.10668  4.82902  0.61958  0.77255  0.54835  0.86252
    380   2.64702  4.95959  2.16456  2.22198  3.61883  3.38743  3.62925  3.66229  2.43903  3.22833  4.02877  2.36977  3.81303  2.77090  2.92314  2.64340  2.88380  3.30765  5.40874  3.18526    439 d - - -
          2.68618  4.42225  2.77519  2.73123  3.46354  2.40513  3.72494  3.29354  2.67741  2.69355  4.24690  2.90347  2.73739  3.18146  2.89801  2.37887  2.77519  2.98518  4.58477  3.61503
          0.02476  4.10668  4.82902  0.61958  0.77255  0.54835  0.86252
    381   2.73296  4.32353  3.79836  3.24283  3.37937  3.76669  4.05457  1.68984  3.09469  1.99047  3.31072  3.59202  4.13689  2.81346  3.37582  3.05165  2.70045  2.30049  4.96356  3.75480    440 i - - -
          2.68618  4.42225  2.77519  2.73123  3.46354  2.40513  3.72494  3.29354  2.67741  2.69355  4.24690  2.90347  2.73739  3.18146  2.89801  2.37887  2.77519  2.98518  4.58477  3.61503
          0.02476  4.10668  4.82902  0.61958  0.77255  0.54835  0.86252
    382   2.47338  4.78617  3.00114  1.79141  4.01941  3.44624  3.65752  3.38681  2.31121  2.77311  3.31568  2.98972  3.84645  2.81801  2.86017  2.67965  2.86673  3.08610  5.29636  3.97711    441 e - - -
          2.68618  4.42225  2.77519  2.73123  3.46354  2.40513  3.72494  3.29354  2.67741  2.69355  4.24690  2.90347  2.73739  3.18146  2.89801  2.37887  2.77519  2.98518  4.58477  3.61503
          0.02476  4.10668  4.82902  0.61958  0.77255  0.54835  0.86252
    383   2.49997  4.49540  3.17853  2.68646  3.93373  2.73468  3.81089  2.94888  2.68609  2.98606  3.83037  2.74809  3.82319  3.02097  3.09958  2.24316  1.97992  2.99250  5.27481  3.99422    442 t - - -
          2.68618  4.42225  2.77519  2.73123  3.46354  2.40513  3.72494  3.29354  2.67741  2.69355  4.24690  2.90347  2.73739  3.18146  2.89801  2.37887  2.77519  2.98518  4.58477  3.61503
          0.02476  4.10668  4.82902  0.61958  0.77255  0.54835  0.86252
    384   3.25917  5.40338  0.63259  2.51276  4.81607  3.40436  4.16128  4.46141  3.29333  4.03018  5.01965  3.07859  4.07416  3.40515  3.83668  3.19931  3.60486  4.07758  5.93711  4.65831    443 D - - -
          2.68618  4.42225  2.77519  2.73123  3.46354  2.40513  3.72494  3.29354  2.67741  2.69355  4.24690  2.90347  2.73739  3.18146  2.89801  2.37887  2.77519  2.98518  4.58477  3.61503
          0.02476  4.10668  4.82902  0.61958  0.77255  0.54835  0.86252
    385   2.55671  4.40005  3.65576  3.42693  4.19525  3.22956  4.42384  3.35191  3.37458  3.20687  4.24738  3.59272  3.95419  3.75892  3.61743  2.76128  0.82879  3.02076  5.61177  4.41391    444 t - - -
          2.68618  4.42225  2.77519  2.73123  3.46354  2.40513  3.72494  3.29354  2.67741  2.69355  4.24690  2.90347  2.73739  3.18146  2.89801  2.37887  2.77519  2.98518  4.58477  3.61503
          0.02476  4.10668  4.82902  0.61958  0.77255  0.54835  0.86252
    386   1.19112  4.24228  3.46792  3.13197  4.28831  3.03019  4.20607  3.68327  3.17121  3.37601  4.20580  3.32798  2.94386  3.46613  3.50383  1.94248  2.76246  3.17574  5.63336  4.41160    445 a - - -
          2.68618  4.42225  2.77519  2.73123  3.46354  2.40513  3.72494  3.29354  2.67741  2.69355  4.24690  2.90347  2.73739  3.18146  2.89801  2.37887  2.77519  2.98518  4.58477  3.61503
          0.02476  4.10668  4.82902  0.61958  0.77255  0.54835  0.86252
    387   2.57544  4.09997  3.87792  3.29714  2.92753  3.64887  3.93570  2.23844  3.19408  1.94901  3.20593  3.56511  4.02030  3.44342  3.11729  2.56915  2.61938  2.35015  3.80585  3.49135    446 l - - -
          2.68618  4.42225  2.77519  2.73123  3.46354  2.40513  3.72494  3.29354  2.67741  2.69355  4.24690  2.90347  2.73739  3.18146  2.89801  2.37887  2.77519  2.98518  4.58477  3.61503
          0.02476  4.10668  4.82902  0.61958  0.77255  0.54835  0.86252
    388   2.35536  5.09264  2.42254  2.14463  4.40129  3.35107  3.64962  3.86169  2.32282  3.39425  4.18096  2.64135  3.81373  2.77907  2.95971  1.95557  2.93707  3.47096  5.57457  4.17608    447 s - - -
          2.68618  4.42225  2.77519  2.73123  3.46354  2.40513  3.72494  3.29354  2.67741  2.69355  4.24690  2.90347  2.73739  3.18146  2.89801  2.37887  2.77519  2.98518  4.58477  3.61503
          0.02476  4.10668  4.82902  0.61958  0.77255  0.54835  0.86252
    389   3.09907  4.45514  4.75492  4.28755  3.63924  4.36752  5.02276  1.67964  4.15624  2.17262  3.47015  4.49243  4.74207  4.45367  4.36277  3.77459  3.38617  0.89017  5.58650  4.35113    448 v - - -
          2.68618  4.42225  2.77519  2.73123  3.46354  2.40513  3.72494  3.29354  2.67741  2.69355  4.24690  2.90347  2.73739  3.18146  2.89801  2.37887  2.77519  2.98518  4.58477  3.61503
          0.02476  4.10668  4.82902  0.61958  0.77255  0.54835  0.86252
    390   1.09170  4.18473  3.61521  3.29473  4.29449  3.00294  4.30558  3.61869  3.30450  3.37627  4.22021  3.40446  3.75223  3.59332  3.59914  1.99645  2.41597  3.11605  5.66293  4.46438    449 a - - -
          2.68618  4.42225  2.77519  2.73123  3.46354  2.40513  3.72494  3.29354  2.67741  2.69355  4.24690  2.90347  2.73739  3.18146  2.89801  2.37887  2.77519  2.98518  4.58477  3.61503
          0.02476  4.10668  4.82902  0.61958  0.77255  0.54835  0.86252
    391   2.59123  4.64568  3.09219  2.40338  3.85076  3.17209  3.66858  2.99432  2.34486  2.68589  3.73034  3.03020  3.84327  2.85548  2.75136  2.41380  2.49582  2.75694  5.17589  3.87542    450 k - - -
          2.68618  4.42225  2.77519  2.73123  3.46354  2.40513  3.72494  3.29354  2.67741  2.69355  4.24690  2.90347  2.73739  3.18146  2.89801  2.37887  2.77519  2.98518  4.58477  3.61503
          0.02476  4.10668  4.82902  0.61958  0.77255  0.54835  0.86252
    392   3.17477  5.31449  2.61346  0.73273  4.69332  3.44040  4.05624  4.19517  2.96809  3.77732  4.74802  3.09298  4.05822  3.27143  3.39630  3.13721  3.48306  3.85733  5.82033  4.55127    451 e - - -
          2.68618  4.42225  2.77519  2.73123  3.46354  2.40513  3.72494  3.29354  2.67741  2.69355  4.24690  2.90347  2.73739  3.18146  2.89801  2.37887  2.77519  2.98518  4.58477  3.61503
          0.02476  4.10668  4.82902  0.61958  0.77255  0.54835  0.86252
    393   3.17001  4.68506  4.30992  3.92744  3.33300  4.01400  4.60852  2.53307  3.68094  1.89762  0.99064  4.17408  4.48130  4.05040  3.85744  3.54065  3.48279  2.56518  5.20132  3.98095    452 m - - -
          2.68618  4.42225  2.77519  2.73123  3.46354  2.40513  3.72494  3.29354  2.67741  2.69355  4.24690  2.90347  2.73739  3.18146  2.89801  2.37887  2.77519  2.98518  4.58477  3.61503
          0.02476  4.10668  4.82902  0.61958  0.77255  0.54835  0.86252
    394   2.99727  4.48231  4.44479  4.12130  3.73283  3.96078  4.88631  2.06925  3.99289  2.38287  3.66808  4.27195  4.51275  4.33860  4.18202  3.48397  3.35593  0.77331  5.55484  4.29847    453 v - - -
          2.68618  4.42225  2.77519  2.73123  3.46354  2.40513  3.72494  3.29354  2.67741  2.69355  4.24690  2.90347  2.73739  3.18146  2.89801  2.37887  2.77519  2.98518  4.58477  3.61503
          0.02476  4.10668  4.82902  0.61958  0.77255  0.54835  0.86252
    395   2.33224  5.06816  2.70683  1.70581  4.40131  3.37461  3.66326  3.84102  2.08045  3.38209  4.18164  2.88259  3.83834  2.79765  2.86570  2.48820  2.96357  3.46157  5.55996  4.18783    454 e - - -
          2.68618  4.42225  2.77519  2.73123  3.46354  2.40513  3.72494  3.29354  2.67741  2.69355  4.24690  2.90347  2.73739  3.18146  2.89801  2.37887  2.77519  2.98518  4.58477  3.61503
          0.02476  4.10668  4.82902  0.61958  0.77255  0.54835  0.86252
    396   2.93851  5.34416  2.44397  1.20187  4.63650  3.36004  3.76802  4.12165  2.56624  3.62962  4.48645  2.85013  3.91514  2.38266  3.00379  2.86972  3.20106  3.74269  5.77985  4.37493    455 e - - -
          2.68618  4.42225  2.77519  2.73123  3.46354  2.40513  3.72494  3.29354  2.67741  2.69355  4.24690  2.90347  2.73739  3.18146  2.89801  2.37887  2.77519  2.98518  4.58477  3.61503
          0.02476  4.10668  4.82902  0.61958  0.77255  0.54835  0.86252
    397   3.42830  4.82475  4.56476  4.21197  3.24164  4.27697  4.79490  2.46468  3.97761  0.63242  3.20258  4.46481  4.67605  4.28917  4.11276  3.88493  3.71410  2.56165  5.19924  3.97453    456 L - - -
          2.68618  4.42225  2.77519  2.73123  3.46354  2.40513  3.72494  3.29354  2.67741  2.69355  4.24690  2.90347  2.73739  3.18146  2.89801  2.37887  2.77519  2.98518  4.58477  3.61503
          0.02476  4.10668  4.82902  0.61958  0.77255  0.54835  0.86252
    398   2.92087  5.49265  1.58317  1.51168  4.76423  3.29325  3.13584  4.29194  2.70730  3.77596  4.59538  2.74721  3.87225  2.91053  3.27401  2.81844  3.19174  3.86214  5.92222  4.43292    457 e - - -
          2.68618  4.42225  2.77519  2.73123  3.46354  2.40513  3.72494  3.29354  2.67741  2.69355  4.24690  2.90347  2.73739  3.18146  2.89801  2.37887  2.77519  2.98518  4.58477  3.61503
          0.02476  4.10668  4.82902  0.61958  0.77255  0.44852  1.01769
    399   3.26043  4.56577  4.98878  4.41875  3.20986  4.56223  4.90950  1.64921  4.29381  1.21626  2.19364  4.62339  4.76493  4.38448  4.38742  3.90672  3.48524  1.92667  5.23303  4.16573    458 l - - -
          2.68618  4.42225  2.77519  2.73123  3.46354  2.40513  3.72494  3.29354  2.67741  2.69355  4.24690  2.90347  2.73739  3.18146  2.89801  2.37887  2.77519  2.98518  4.58477  3.61503
          0.02343  4.16113  4.88347  0.61958  0.77255  0.48576  0.95510
    400   2.60241  4.72053  2.39053  2.51850  4.04752  3.38977  3.73162  2.99896  2.57201  3.07529  3.91026  3.01616  3.84560  2.90416  3.02498  2.31536  1.98863  3.09380  5.34786  4.02589    459 t - - -
          2.68619  4.42226  2.77508  2.73124  3.46354  2.40513  3.72495  3.29355  2.67741  2.69355  4.24690  2.90347  2.73740  3.18147  2.89801  2.37887  2.77520  2.98519  4.58477  3.61504
          0.12629  2.84597  2.80401  0.45523  1.00595  0.48576  0.95510
    401   2.88401  5.32969  1.26073  2.20678  4.73641  3.25639  3.82120  4.25825  2.81433  3.77982  4.61557  2.46336  3.87326  2.98805  3.38503  2.27975  3.19216  3.81790  5.93999  4.46277    461 d - - -
          2.68618  4.42225  2.77519  2.73123  3.46354  2.40513  3.72494  3.29354  2.67741  2.69355  4.24690  2.90347  2.73739  3.18146  2.89801  2.37887  2.77519  2.98518  4.58477  3.61503
          0.02476  4.10668  4.82902  0.61958  0.77255  0.54835  0.86252
    402   2.71901  4.87442  3.14181  2.55482  4.08482  3.51240  2.70400  3.54118  2.14603  3.11727  3.94824  3.04320  3.89159  2.16680  2.43989  2.75180  2.93410  3.22826  3.28810  3.98046    462 k - - -
          2.68618  4.42225  2.77519  2.73123  3.46354  2.40513  3.72494  3.29354  2.67741  2.69355  4.24690  2.90347  2.73739  3.18146  2.89801  2.37887  2.77519  2.98518  4.58477  3.61503
          0.02476  4.10668  4.82902  0.61958  0.77255  0.54835  0.86252
    403   2.91223  5.49531  1.67181  1.71276  4.79561  2.53278  3.76086  4.31231  2.71965  3.79275  4.60731  2.28752  3.86643  2.90949  3.29958  2.80919  3.18617  3.87332  5.94692  4.45275    463 d - - -
          2.68618  4.42225  2.77519  2.73123  3.46354  2.40513  3.72494  3.29354  2.67741  2.69355  4.24690  2.90347  2.73739  3.18146  2.89801  2.37887  2.77519  2.98518  4.58477  3.61503
          0.02476  4.10668  4.82902  0.61958  0.77255  0.54835  0.86252
    404   2.74120  4.30820  4.00484  3.49184  3.52778  3.77713  4.29752  2.06831  3.39142  2.34492  3.44527  3.77521  2.84717  3.69677  3.66295  3.11633  3.02903  1.30750  5.16273  3.94238    464 v - - -
          2.68618  4.42225  2.77519  2.73123  3.46354  2.40513  3.72494  3.29354  2.67741  2.69355  4.24690  2.90347  2.73739  3.18146  2.89801  2.37887  2.77519  2.98518  4.58477  3.61503
          0.02476  4.10668  4.82902  0.61958  0.77255  0.54835  0.86252
    405   2.39984  4.38183  3.37198  2.82424  3.61054  3.48369  3.82020  2.90157  2.58478  2.46428  3.54973  3.24101  3.91040  3.09991  3.13252  2.56147  2.08271  2.29895  5.02952  3.78205    465 t - - -
          2.68618  4.42225  2.77519  2.73123  3.46354  2.40513  3.72494  3.29354  2.67741  2.69355  4.24690  2.90347  2.73739  3.18146  2.89801  2.37887  2.77519  2.98518  4.58477  3.61503
          0.02476  4.10668  4.82902  0.61958  0.77255  0.54835  0.86252
    406   2.60974  4.65959  3.08949  2.24057  3.16492  3.46335  3.67930  3.23267  2.04216  2.89394  3.74501  3.03981  3.85600  2.86673  2.92452  2.68912  2.66019  2.59546  5.19018  3.88991    466 k - - -
          2.68618  4.42225  2.77519  2.73123  3.46354  2.40513  3.72494  3.29354  2.67741  2.69355  4.24690  2.90347  2.73739  3.18146  2.89801  2.37887  2.77519  2.98518  4.58477  3.61503
          0.02476  4.10668  4.82902  0.61958  0.77255  0.54835  0.86252
    407   3.21755  4.57980  4.65592  4.28580  3.54282  4.30999  4.97637  0.82721  4.11861  2.08770  3.44870  4.49933  4.72455  4.44676  4.28932  3.83360  3.51494  1.88153  5.47763  4.23204    467 i - - -
          2.68618  4.42225  2.77519  2.73123  3.46354  2.40513  3.72494  3.29354  2.67741  2.69355  4.24690  2.90347  2.73739  3.18146  2.89801  2.37887  2.77519  2.98518  4.58477  3.61503
          0.02476  4.10668  4.82902  0.61958  0.77255  0.54835  0.86252
    408   0.72255  4.32580  3.71639  3.52622  4.30124  3.14265  4.51830  3.46300  3.54897  3.33317  4.34437  3.61149  3.90469  3.86955  3.77866  2.67672  2.97070  3.07607  5.70449  4.53327    468 a - - -
          2.68618  4.42225  2.77519  2.73123  3.46354  2.40513  3.72494  3.29354  2.67741  2.69355  4.24690  2.90347  2.73739  3.18146  2.89801  2.37887  2.77519  2.98518  4.58477  3.61503
          0.02476  4.10668  4.82902  0.61958  0.77255  0.54835  0.86252
    409   2.50931  5.24137  2.36198  1.80556  4.55426  3.33920  3.65868  4.03579  2.12997  3.53219  4.31167  2.23233  3.82356  2.78369  2.98179  2.69100  2.99539  3.61831  5.68436  4.25790    469 e - - -
          2.68618  4.42225  2.77519  2.73123  3.46354  2.40513  3.72494  3.29354  2.67741  2.69355  4.24690  2.90347  2.73739  3.18146  2.89801  2.37887  2.77519  2.98518  4.58477  3.61503
          0.02476  4.10668  4.82902  0.61958  0.77255  0.54835  0.86252
    410   3.25494  4.67097  4.60196  4.07449  3.13299  4.37156  4.68692  2.28707  3.84526  1.38989  1.34921  4.35390  4.64606  4.10282  4.01565  3.73915  3.49701  2.38050  5.14125  3.98117    470 m - - -
          2.68618  4.42225  2.77519  2.73123  3.46354  2.40513  3.72494  3.29354  2.67741  2.69355  4.24690  2.90347  2.73739  3.18146  2.89801  2.37887  2.77519  2.98518  4.58477  3.61503
          0.02476  4.10668  4.82902  0.61958  0.77255  0.54835  0.86252
    411   3.21755  4.57980  4.65592  4.28580  3.54282  4.30999  4.97637  0.82721  4.11861  2.08770  3.44870  4.49933  4.72455  4.44676  4.28932  3.83360  3.51494  1.88153  5.47763  4.23204    471 i - - -
          2.68618  4.42225  2.77519  2.73123  3.46354  2.40513  3.72494  3.29354  2.67741  2.69355  4.24690  2.90347  2.73739  3.18146  2.89801  2.37887  2.77519  2.98518  4.58477  3.61503
          0.02476  4.10668  4.82902  0.61958  0.77255  0.54835  0.86252
    412   3.08322  5.63583  0.97417  1.93497  4.92948  3.27592  3.88401  4.46195  2.96274  3.97787  4.86779  2.75320  3.93050  3.06631  3.58143  2.95469  3.38892  4.03803  6.11453  4.60488    472 d - - -
          2.68618  4.42225  2.77519  2.73123  3.46354  2.40513  3.72494  3.29354  2.67741  2.69355  4.24690  2.90347  2.73739  3.18146  2.89801  2.37887  2.77519  2.98518  4.58477  3.61503
          0.02476  4.10668  4.82902  0.61958  0.77255  0.54835  0.86252
    413   2.44924  4.79964  2.74726  2.31329  4.05872  2.49160  3.64161  3.18431  2.44994  3.07892  3.89294  2.72652  3.81354  2.79361  2.91505  2.63150  2.65864  2.92592  5.32274  3.98541    473 e - - -
          2.68618  4.42225  2.77519  2.73123  3.46354  2.40513  3.72494  3.29354  2.67741  2.69355  4.24690  2.90347  2.73739  3.18146  2.89801  2.37887  2.77519  2.98518  4.58477  3.61503
          0.02476  4.10668  4.82902  0.61958  0.77255  0.54835  0.86252
    414   2.43742  4.59673  3.15161  1.88325  3.29139  3.51153  3.76105  3.02467  2.63928  2.27763  3.65058  3.12818  3.91483  2.98296  3.05393  2.76423  2.88534  2.79580  5.13834  3.83977    474 e - - -
          2.68618  4.42225  2.77519  2.73123  3.46354  2.40513  3.72494  3.29354  2.67741  2.69355  4.24690  2.90347  2.73739  3.18146  2.89801  2.37887  2.77519  2.98518  4.58477  3.61503
          0.02476  4.10668  4.82902  0.61958  0.77255  0.54835  0.86252
    415   3.26072  4.56708  4.88973  4.38991  3.37965  4.57472  5.01125  1.03463  4.21688  1.60653  3.21479  4.62387  4.83290  4.45896  4.37862  3.96888  3.51207  1.83513  5.40985  4.21627    475 i - - -
          2.68618  4.42225  2.77519  2.73123  3.46354  2.40513  3.72494  3.29354  2.67741  2.69355  4.24690  2.90347  2.73739  3.18146  2.89801  2.37887  2.77519  2.98518  4.58477  3.61503
          0.02476  4.10668  4.82902  0.61958  0.77255  0.54835  0.86252
    416   2.27684  4.37744  3.35462  2.80253  3.56978  3.49011  3.34865  2.92660  2.75440  2.63428  2.91835  3.22560  3.90330  3.08071  3.12932  2.11325  2.81548  2.39073  4.98990  3.73919    476 s - - -
          2.68618  4.42225  2.77519  2.73123  3.46354  2.40513  3.72494  3.29354  2.67741  2.69355  4.24690  2.90347  2.73739  3.18146  2.89801  2.37887  2.77519  2.98518  4.58477  3.61503
          0.02476  4.10668  4.82902  0.61958  0.77255  0.54835  0.86252
    417   2.46281  4.83769  2.93605  2.44062  4.11987  3.40948  3.65011  3.53813  2.29396  2.84965  3.94572  2.59114  3.82860  2.61379  2.85383  1.98869  2.87004  3.20410  5.35903  4.02620    477 s - - -
          2.68618  4.42225  2.77519  2.73123  3.46354  2.40513  3.72494  3.29354  2.67741  2.69355  4.24690  2.90347  2.73739  3.18146  2.89801  2.37887  2.77519  2.98518  4.58477  3.61503
          0.02476  4.10668  4.82902  0.61958  0.77255  0.54835  0.86252
    418   2.87561  4.43380  3.96189  3.41047  3.11998  3.89096  3.36677  2.57791  3.18381  1.19503  2.86682  3.72696  4.23925  3.54084  3.42366  3.19272  3.10701  2.53113  4.80913  3.50344    478 l - - -
          2.68618  4.42225  2.77519  2.73123  3.46354  2.40513  3.72494  3.29354  2.67741  2.69355  4.24690  2.90347  2.73739  3.18146  2.89801  2.37887  2.77519  2.98518  4.58477  3.61503
          0.02476  4.10668  4.82902  0.61958  0.77255  0.54835  0.86252
    419   2.86586  4.30251  4.26450  3.70538  3.45247  4.04691  4.40324  1.71530  3.11438  2.07657  3.35020  3.98078  4.38896  3.85886  3.79124  3.35724  3.10775  1.32823  5.13395  3.93058    479 v - - -
          2.68618  4.42225  2.77519  2.73123  3.46354  2.40513  3.72494  3.29354  2.67741  2.69355  4.24690  2.90347  2.73739  3.18146  2.89801  2.37887  2.77519  2.98518  4.58477  3.61503
          0.02476  4.10668  4.82902  0.61958  0.77255  0.54835  0.86252
    420   2.11665  4.30995  3.30969  3.02545  4.33926  3.05113  4.16939  3.74641  3.10391  3.42756  4.26192  3.27645  1.46227  3.41539  3.44678  1.96142  2.80253  3.23656  5.66815  4.42563    480 p - - -
          2.68618  4.42225  2.77519  2.73123  3.46354  2.40513  3.72494  3.29354  2.67741  2.69355  4.24690  2.90347  2.73739  3.18146  2.89801  2.37887  2.77519  2.98518  4.58477  3.61503
          0.02476  4.10668  4.82902  0.61958  0.77255  0.54835  0.86252
    421   2.75558  5.16480  1.82703  2.25994  4.56123  3.29346  3.73274  4.04049  2.61763  3.56776  4.36830  2.03596  3.83449  2.87655  3.14331  2.27031  2.74571  3.61932  5.74105  4.31421    481 d - - -
          2.68618  4.42225  2.77519  2.73123  3.46354  2.40513  3.72494  3.29354  2.67741  2.69355  4.24690  2.90347  2.73739  3.18146  2.89801  2.37887  2.77519  2.98518  4.58477  3.61503
          0.02476  4.10668  4.82902  0.61958  0.77255  0.54835  0.86252
    422   3.05723  4.72397  3.85311  3.30771  3.09346  3.78777  3.83506  3.32466  2.72154  2.86307  3.89309  3.60400  4.21286  3.35307  2.23741  3.22256  3.29698  3.12931  1.31643  3.10001    482 w - - -
          2.68618  4.42225  2.77519  2.73123  3.46354  2.40513  3.72494  3.29354  2.67741  2.69355  4.24690  2.90347  2.73739  3.18146  2.89801  2.37887  2.77519  2.98518  4.58477  3.61503
          0.02476  4.10668  4.82902  0.61958  0.77255  0.54835  0.86252
    423   2.74252  4.97437  3.11149  2.54097  4.33849  3.48969  3.63460  3.74186  1.75999  3.27626  4.09013  3.02828  3.89014  2.76787  2.06437  2.38745  2.51589  3.39088  5.43349  4.14187    483 k - - -
          2.68620  4.42239  2.77520  2.73124  3.46368  2.40527  3.72411  3.29345  2.67755  2.69369  4.24704  2.90318  2.73742  3.18143  2.89799  2.37858  2.77534  2.98533  4.58491  3.61517
          0.36770  2.18998  1.63089  1.70437  0.20076  0.54835  0.86252
    424   2.50883  4.62531  2.95354  2.48693  4.05733  3.27501  3.67230  3.47023  2.45375  3.08199  3.90599  2.67757  2.86358  2.84140  2.61612  2.35813  2.39948  3.11638  5.31965  4.01080    493 s - - -
          2.68618  4.42225  2.77519  2.73123  3.46354  2.40513  3.72494  3.29354  2.67741  2.69355  4.24690  2.90347  2.73739  3.18146  2.89801  2.37887  2.77519  2.98518  4.58477  3.61503
          0.03057  3.89872  4.62106  0.61958  0.77255  0.63217  0.75808
    425   2.58138  4.57369  2.49079  2.55061  3.19230  2.84164  3.65736  3.14508  2.55968  2.61234  3.66661  3.03651  3.83917  2.88968  2.99080  2.67737  2.81671  2.87583  5.01724  3.17694    494 d - - -
          2.68618  4.42225  2.77519  2.73123  3.46354  2.40513  3.72494  3.29354  2.67741  2.69355  4.24690  2.90347  2.73739  3.18146  2.89801  2.37887  2.77519  2.98518  4.58477  3.61503
          0.02854  3.96645  4.68879  0.61958  0.77255  0.68099  0.70545
    426   2.52563  4.55860  3.02521  2.33367  3.88582  2.95734  3.70470  3.25916  2.55894  2.92478  3.77132  3.01804  2.94524  2.90094  2.98575  2.61880  2.40196  2.54108  5.21583  3.92079    495 e - - -
          2.68618  4.42225  2.77519  2.73123  3.46354  2.40513  3.72494  3.29354  2.67741  2.69355  4.24690  2.90347  2.73739  3.18146  2.89801  2.37887  2.77519  2.98518  4.58477  3.61503
          0.02854  3.96645  4.68879  0.61958  0.77255  0.68099  0.70545
    427   2.47825  4.93886  2.68376  1.79254  4.22674  3.33884  2.81515  3.66115  2.42146  3.23766  4.05799  2.86392  3.80513  2.78976  2.86509  2.66798  2.68228  3.31238  5.44368  4.08462    496 e - - -
          2.68618  4.42225  2.77519  2.73123  3.46354  2.40513  3.72494  3.29354  2.67741  2.69355  4.24690  2.90347  2.73739  3.18146  2.89801  2.37887  2.77519  2.98518  4.58477  3.61503
          0.02854  3.96645  4.68879  0.61958  0.77255  0.68099  0.70545
    428   2.57382  4.59845  2.72286  2.22373  3.02325  3.41411  3.66478  3.17032  2.53668  2.84044  3.69559  3.00282  3.82290  2.86651  2.97589  2.48926  2.81141  2.54746  5.13834  3.83329    497 e - - -
          2.68618  4.42225  2.77519  2.73123  3.46354  2.40513  3.72494  3.29354  2.67741  2.69355  4.24690  2.90347  2.73739  3.18146  2.89801  2.37887  2.77519  2.98518  4.58477  3.61503
          0.02854  3.96645  4.68879  0.61958  0.77255  0.68099  0.70545
    429   2.87340  5.39857  1.46207  1.77642  4.70447  3.21568  3.73044  4.20654  2.71570  3.71954  4.55682  2.68684  3.81784  2.89170  3.29324  2.45207  3.15804  3.78625  5.88919  4.40220    498 d - - -
          2.68618  4.42225  2.77519  2.73123  3.46354  2.40513  3.72494  3.29354  2.67741  2.69355  4.24690  2.90347  2.73739  3.18146  2.89801  2.37887  2.77519  2.98518  4.58477  3.61503
          0.02854  3.96645  4.68879  0.61958  0.77255  0.68099  0.70545
    430   2.74201  5.20251  2.24568  1.77841  4.48522  3.29370  2.58605  3.97069  2.46408  3.48105  4.27928  2.76196  3.79544  2.51736  2.96174  2.68382  2.99091  3.57109  5.63946  4.21672    499 e - - -
          2.68618  4.42225  2.77519  2.73123  3.46354  2.40513  3.72494  3.29354  2.67741  2.69355  4.24690  2.90347  2.73739  3.18146  2.89801  2.37887  2.77519  2.98518  4.58477  3.61503
          0.02854  3.96645  4.68879  0.61958  0.77255  0.68099  0.70545
    431   2.54981  3.24018  3.20709  2.33331  3.63700  3.44332  3.72581  2.97589  2.62759  2.38621  3.56532  2.85240  3.85472  2.97404  3.01846  2.69768  2.55471  2.72197  5.02924  3.76489    500 e - - -
          2.68618  4.42225  2.77519  2.73123  3.46354  2.40513  3.72494  3.29354  2.67741  2.69355  4.24690  2.90347  2.73739  3.18146  2.89801  2.37887  2.77519  2.98518  4.58477  3.61503
          0.02854  3.96645  4.68879  0.61958  0.77255  0.60541  0.78933
    432   2.42529  4.33569  3.03544  2.84528  3.49275  3.54439  3.81709  2.40697  2.80751  2.11987  3.43614  3.26677  3.32548  3.12020  3.17654  2.79493  2.82027  2.34344  4.94956  3.70686    501 l - - -
          2.68618  4.42225  2.77519  2.73123  3.46354  2.40513  3.72494  3.29354  2.67741  2.69355  4.24690  2.90347  2.73739  3.18146  2.89801  2.37887  2.77519  2.98518  4.58477  3.61503
          0.02721  4.01348  4.73582  0.61958  0.77255  0.64045  0.74878
    433   2.11278  4.77874  2.84388  2.43144  4.11166  3.33427  2.62468  3.55668  2.47667  3.15489  3.97778  2.45184  3.31171  2.84027  2.91390  2.63920  2.86940  3.20983  5.37191  4.03142    502 a - - -
          2.68618  4.42225  2.77519  2.73123  3.46354  2.40513  3.72494  3.29354  2.67741  2.69355  4.24690  2.90347  2.73739  3.18146  2.89801  2.37887  2.77519  2.98518  4.58477  3.61503
          0.02721  4.01348  4.73582  0.61958  0.77255  0.64045  0.74878
    434   2.23608  4.91162  2.41049  2.32343  4.33926  2.88467  3.67412  3.79321  2.51108  3.34897  4.14365  2.25293  3.28020  2.81556  3.00440  2.42961  2.88728  3.39095  5.54442  4.16441    503 a - - -
          2.68618  4.42225  2.77519  2.73123  3.46354  2.40513  3.72494  3.29354  2.67741  2.69355  4.24690  2.90347  2.73739  3.18146  2.89801  2.37887  2.77519  2.98518  4.58477  3.61503
          0.02721  4.01348  4.73582  0.61958  0.77255  0.64045  0.74878
    435   2.18684  5.02517  2.46740  2.28955  4.31449  3.34190  3.10907  3.77077  2.40906  3.31341  4.10592  2.61274  3.79121  2.26754  2.88928  2.63583  2.89887  3.39413  5.49798  4.11282    504 a - - -
          2.68618  4.42225  2.77519  2.73123  3.46354  2.40513  3.72494  3.29354  2.67741  2.69355  4.24690  2.90347  2.73739  3.18146  2.89801  2.37887  2.77519  2.98518  4.58477  3.61503
          0.02721  4.01348  4.73582  0.61958  0.77255  0.64045  0.74878
    436   2.31606  4.82526  2.95209  2.41765  4.08246  3.40815  3.15943  3.49979  2.22839  2.87360  3.90115  2.74270  3.80572  2.44291  2.78294  2.63363  2.62894  3.17049  5.31356  3.98294    505 k - - -
          2.68618  4.42225  2.77519  2.73123  3.46354  2.40513  3.72494  3.29354  2.67741  2.69355  4.24690  2.90347  2.73739  3.18146  2.89801  2.37887  2.77519  2.98518  4.58477  3.61503
          0.02721  4.01348  4.73582  0.61958  0.77255  0.64045  0.74878
    437   2.28921  4.87213  2.84300  2.22694  4.19056  3.35904  3.62314  3.61945  2.39039  3.19232  3.99549  2.37191  3.79300  2.76359  2.58558  2.46303  2.64739  3.26274  5.40191  4.05319    506 e - - -
          2.68618  4.42225  2.77519  2.73123  3.46354  2.40513  3.72494  3.29354  2.67741  2.69355  4.24690  2.90347  2.73739  3.18146  2.89801  2.37887  2.77519  2.98518  4.58477  3.61503
          0.02721  4.01348  4.73582  0.61958  0.77255  0.64045  0.74878
    438   2.28980  4.71369  2.96752  2.45908  3.96398  3.04491  3.17075  3.37251  2.44952  2.99371  3.82305  2.74022  3.81012  2.49045  2.88846  2.63789  2.82545  2.64789  5.25187  3.93385    507 a - - -
          2.68618  4.42225  2.77519  2.73123  3.46354  2.40513  3.72494  3.29354  2.67741  2.69355  4.24690  2.90347  2.73739  3.18146  2.89801  2.37887  2.77519  2.98518  4.58477  3.61503
          0.02721  4.01348  4.73582  0.61958  0.77255  0.55964  0.84727
    439   2.62883  4.85934  2.93629  2.42695  4.12946  3.40604  3.62618  3.56954  2.36777  3.14869  3.95960  2.14939  3.36251  2.77207  2.38986  2.49598  2.86554  3.22936  5.35316  3.50882    508 n - - -
          2.68618  4.42225  2.77519  2.73123  3.46354  2.40513  3.72494  3.29354  2.67741  2.69355  4.24690  2.90347  2.73739  3.18146  2.89801  2.37887  2.77519  2.98518  4.58477  3.61503
          0.02592  4.06155  4.78390  0.61958  0.77255  0.59507  0.80190
    440   2.07838  4.46365  3.15161  2.71332  4.06840  3.21928  3.86058  3.46114  2.71851  3.11678  3.95349  3.11628  3.78897  2.74760  3.11794  1.91005  2.07866  3.08390  5.38579  4.10764    509 s - - -
          2.68618  4.42225  2.77519  2.73123  3.46354  2.40513  3.72494  3.29354  2.67741  2.69355  4.24690  2.90347  2.73739  3.18146  2.89801  2.37887  2.77519  2.98518  4.58477  3.61503
          0.02592  4.06155  4.78390  0.61958  0.77255  0.59507  0.80190
    441   2.19831  4.96571  2.61516  2.36811  4.28096  3.38722  3.60677  3.71919  2.11198  3.26384  4.05337  2.89706  3.80378  2.73369  2.29706  2.47968  2.87227  3.34753  5.44644  4.08828    510 k - - -
          2.68618  4.42225  2.77519  2.73123  3.46354  2.40513  3.72494  3.29354  2.67741  2.69355  4.24690  2.90347  2.73739  3.18146  2.89801  2.37887  2.77519  2.98518  4.58477  3.61503
          0.02592  4.06155  4.78390  0.61958  0.77255  0.59507  0.80190
    442   2.61958  4.84649  2.47257  2.39010  4.13056  3.03383  3.65088  3.55370  2.32831  2.64589  3.96359  2.91497  3.80937  2.80264  2.92865  2.06149  2.86673  3.21420  5.38117  4.03372    511 s - - -
          2.68618  4.42225  2.77519  2.73123  3.46354  2.40513  3.72494  3.29354  2.67741  2.69355  4.24690  2.90347  2.73739  3.18146  2.89801  2.37887  2.77519  2.98518  4.58477  3.61503
          0.02592  4.06155  4.78390  0.61958  0.77255  0.51555  0.90924
    443   2.59397  4.42515  3.01009  2.56503  2.66586  3.51571  3.37775  2.29584  2.71645  2.64297  3.52330  2.94704  3.90509  3.03500  3.10794  2.75972  2.82650  2.70707  4.97216  3.70170    512 i - - -
          2.68618  4.42225  2.77519  2.73123  3.46354  2.40513  3.72494  3.29354  2.67741  2.69355  4.24690  2.90347  2.73739  3.18146  2.89801  2.37887  2.77519  2.98518  4.58477  3.61503
          0.02476  4.10668  4.82902  0.61958  0.77255  0.54835  0.86252
    444   2.58366  3.04851  3.19150  2.36946  3.31071  3.15694  2.80835  3.07631  2.62115  2.75121  3.61480  3.11368  3.87285  2.95559  3.03382  2.52991  2.82039  2.81516  5.06759  3.78966    513 e - - -
          2.68618  4.42225  2.77519  2.73123  3.46354  2.40513  3.72494  3.29354  2.67741  2.69355  4.24690  2.90347  2.73739  3.18146  2.89801  2.37887  2.77519  2.98518  4.58477  3.61503
          0.02476  4.10668  4.82902  0.61958  0.77255  0.54835  0.86252
    445   2.46570  4.00071  2.67786  2.24851  4.23641  3.08210  3.61072  3.67996  2.39042  3.23550  4.02070  2.41383  3.79347  2.58764  2.87118  2.29204  2.84606  3.31002  5.43324  4.06322    514 e - - -
          2.68618  4.42225  2.77519  2.73123  3.46354  2.40513  3.72494  3.29354  2.67741  2.69355  4.24690  2.90347  2.73739  3.18146  2.89801  2.37887  2.77519  2.98518  4.58477  3.61503
          0.02476  4.10668  4.82902  0.61958  0.77255  0.54835  0.86252
    446   2.18297  5.12428  2.39658  2.02119  4.45007  3.33299  3.67409  3.91565  2.51208  3.44659  4.23731  2.25745  3.82040  2.80783  3.02179  2.27462  2.96947  3.51764  5.62643  4.21794    515 e - - -
          2.68618  4.42225  2.77519  2.73123  3.46354  2.40513  3.72494  3.29354  2.67741  2.69355  4.24690  2.90347  2.73739  3.18146  2.89801  2.37887  2.77519  2.98518  4.58477  3.61503
          0.02476  4.10668  4.82902  0.61958  0.77255  0.54835  0.86252
    447   2.03522  2.32115  3.81164  3.40254  4.13294  2.08602  4.29924  3.52244  3.35545  3.23432  4.07473  3.45490  3.74678  3.62144  3.63374  1.59931  2.71549  3.04481  5.52511  4.33956    516 s - - -
          2.68618  4.42225  2.77519  2.73123  3.46354  2.40513  3.72494  3.29354  2.67741  2.69355  4.24690  2.90347  2.73739  3.18146  2.89801  2.37887  2.77519  2.98518  4.58477  3.61503
          0.02476  4.10668  4.82902  0.61958  0.77255  0.54835  0.86252
    448   2.22309  4.79908  2.95418  2.21204  4.05379  3.41636  3.64708  3.46439  2.32385  3.07183  3.89095  2.96005  3.82519  2.62533  2.88828  2.31272  2.85124  2.69215  5.31676  3.98683    517 e - - -
          2.68618  4.42225  2.77519  2.73123  3.46354  2.40513  3.72494  3.29354  2.67741  2.69355  4.24690  2.90347  2.73739  3.18146  2.89801  2.37887  2.77519  2.98518  4.58477  3.61503
          0.02476  4.10668  4.82902  0.61958  0.77255  0.54835  0.86252
    449   2.54381  4.57228  3.10978  2.64238  3.95575  3.33409  3.15231  3.39469  2.62615  3.03821  3.88321  3.09016  3.32660  2.98826  3.03257  1.61487  2.84529  2.77160  5.28648  3.97881    518 s - - -
          2.68618  4.42225  2.77519  2.73123  3.46354  2.40513  3.72494  3.29354  2.67741  2.69355  4.24690  2.90347  2.73739  3.18146  2.89801  2.37887  2.77519  2.98518  4.58477  3.61503
          0.02476  4.10668  4.82902  0.61958  0.77255  0.54835  0.86252
    450   2.43192  4.81176  2.96764  2.43936  4.05888  3.42161  3.23437  3.47815  2.41773  3.07778  3.15714  2.31051  3.82258  2.48296  2.86476  2.50627  2.84683  3.15363  5.31460  3.98155    519 n - - -
          2.68618  4.42225  2.77519  2.73123  3.46354  2.40513  3.72494  3.29354  2.67741  2.69355  4.24690  2.90347  2.73739  3.18146  2.89801  2.37887  2.77519  2.98518  4.58477  3.61503
          0.02476  4.10668  4.82902  0.61958  0.77255  0.54835  0.86252
    451   2.66714  5.08054  2.63910  2.35113  4.41024  3.07812  3.59506  3.86442  1.90756  3.36798  4.13938  2.88682  3.81261  2.55138  2.27245  2.44301  2.89585  3.46601  5.51463  4.14251    520 k - - -
          2.68618  4.42225  2.77519  2.73123  3.46354  2.40513  3.72494  3.29354  2.67741  2.69355  4.24690  2.90347  2.73739  3.18146  2.89801  2.37887  2.77519  2.98518  4.58477  3.61503
          0.02476  4.10668  4.82902  0.61958  0.77255  0.54835  0.86252
    452   2.40700  3.69578  3.28696  2.73792  3.66463  3.44453  3.77648  3.03949  2.70095  2.72787  3.59772  3.17367  3.87409  2.81456  3.09469  1.99946  2.44139  2.77538  5.05928  3.32800    521 s - - -
          2.68618  4.42225  2.77519  2.73123  3.46354  2.40513  3.72494  3.29354  2.67741  2.69355  4.24690  2.90347  2.73739  3.18146  2.89801  2.37887  2.77519  2.98518  4.58477  3.61503
          0.02476  4.10668  4.82902  0.61958  0.77255  0.54835  0.86252
    453   2.60305  4.84313  2.73197  2.19741  4.10237  3.13144  3.62780  3.18946  2.42516  2.89077  3.92327  2.92886  3.35464  2.77175  2.89446  2.11089  2.83875  3.18858  5.34820  4.00190    522 s - - -
          2.68618  4.42225  2.77519  2.73123  3.46354  2.40513  3.72494  3.29354  2.67741  2.69355  4.24690  2.90347  2.73739  3.18146  2.89801  2.37887  2.77519  2.98518  4.58477  3.61503
          0.06735  4.10668  3.02260  0.61958  0.77255  0.54835  0.86252
    454   2.58132  4.35970  3.36565  2.63494  3.50670  3.53373  3.77892  2.50364  2.74727  2.55764  2.87144  3.23234  3.91599  2.60207  3.11661  2.59881  2.81348  2.31224  4.93853  3.69397    523 v - - -
          2.68618  4.42225  2.77519  2.73123  3.46354  2.40513  3.72494  3.29354  2.67741  2.69355  4.24690  2.90347  2.73739  3.18146  2.89801  2.37887  2.77519  2.98518  4.58477  3.61503
          0.02582  4.06515  4.78749  0.61958  0.77255  0.51797  0.90567
    455   2.12733  4.72668  2.83417  2.14663  4.28860  2.38130  3.79668  3.71928  2.65143  3.31911  4.13233  2.97941  3.80776  2.96328  3.11006  1.96125  2.88948  3.31491  5.54266  4.20609    524 s - - -
          2.68618  4.42225  2.77519  2.73123  3.46354  2.40513  3.72494  3.29354  2.67741  2.69355  4.24690  2.90347  2.73739  3.18146  2.89801  2.37887  2.77519  2.98518  4.58477  3.61503
          0.02476  4.10668  4.82902  0.61958  0.77255  0.54835  0.86252
    456   2.18702  4.36400  3.37447  2.83832  3.73085  3.36222  3.86121  2.79842  2.80479  2.78757  3.66076  3.22837  3.31520  3.12421  3.18784  1.99630  2.39894  2.53195  5.13154  3.88073    525 s - - -
          2.68618  4.42225  2.77519  2.73123  3.46354  2.40513  3.72494  3.29354  2.67741  2.69355  4.24690  2.90347  2.73739  3.18146  2.89801  2.37887  2.77519  2.98518  4.58477  3.61503
          0.02476  4.10668  4.82902  0.61958  0.77255  0.54835  0.86252
    457   2.60596  4.68105  2.65315  2.37827  3.89355  3.44578  3.67395  3.27549  2.50762  2.68479  3.76909  3.01452  3.84525  2.85664  2.72414  2.53208  2.83983  2.22068  5.21252  3.90535    526 v - - -
          2.68618  4.42225  2.77519  2.73123  3.46354  2.40513  3.72494  3.29354  2.67741  2.69355  4.24690  2.90347  2.73739  3.18146  2.89801  2.37887  2.77519  2.98518  4.58477  3.61503
          0.02476  4.10668  4.82902  0.61958  0.77255  0.54835  0.86252
    458   2.58111  4.36431  3.36113  2.60250  3.19962  3.53307  3.39062  2.87790  2.75786  2.57944  2.70373  3.22901  3.91506  3.07366  3.13330  2.41341  2.63554  2.64401  4.92818  3.04065    527 s - - -
          2.68618  4.42225  2.77519  2.73123  3.46354  2.40513  3.72494  3.29354  2.67741  2.69355  4.24690  2.90347  2.73739  3.18146  2.89801  2.37887  2.77519  2.98518  4.58477  3.61503
          0.02476  4.10668  4.82902  0.61958  0.77255  0.54835  0.86252
    459   2.62162  4.91176  2.38481  2.37289  4.13844  3.39798  3.28959  3.60973  2.41247  2.93661  3.98065  2.49664  3.80730  2.75816  2.88766  2.35469  2.85586  3.26001  5.37459  3.20707    528 s - - -
          2.68618  4.42225  2.77519  2.73123  3.46354  2.40513  3.72494  3.29354  2.67741  2.69355  4.24690  2.90347  2.73739  3.18146  2.89801  2.37887  2.77519  2.98518  4.58477  3.61503
          0.02476  4.10668  4.82902  0.61958  0.77255  0.54835  0.86252
    460   2.60800  4.51243  2.97751  2.67055  2.55617  3.15909  3.04650  3.06373  2.65272  2.57744  3.60692  2.86448  3.89440  2.97891  3.06353  2.73843  2.83990  2.80954  4.95760  3.16910    529 f - - -
          2.68618  4.42225  2.77519  2.73123  3.46354  2.40513  3.72494  3.29354  2.67741  2.69355  4.24690  2.90347  2.73739  3.18146  2.89801  2.37887  2.77519  2.98518  4.58477  3.61503
          0.11650  4.10668  2.36968  0.61958  0.77255  0.54835  0.86252
    461   2.57398  4.64769  2.80431  2.36015  3.85546  3.42808  3.64373  3.24880  2.47501  2.40131  3.25895  2.99608  3.40313  2.82569  2.73586  2.64601  2.64822  2.95950  5.17442  3.86902    530 e - - -
          2.68618  4.42225  2.77519  2.73123  3.46354  2.40513  3.72494  3.29354  2.67741  2.69355  4.24690  2.90347  2.73739  3.18146  2.89801  2.37887  2.77519  2.98518  4.58477  3.61503
          0.13775  4.01728  2.20107  0.61958  0.77255  0.63701  0.75263
    462   2.36320  3.83134  2.63451  2.53525  3.73567  3.41359  3.65280  3.10996  2.37357  2.78268  3.63725  3.02053  3.81066  2.85946  2.94770  2.64216  2.77777  2.66062  5.08937  3.36858    531 a - - -
          2.68618  4.42225  2.77519  2.73123  3.46354  2.40513  3.72494  3.29354  2.67741  2.69355  4.24690  2.90347  2.73739  3.18146  2.89801  2.37887  2.77519  2.98518  4.58477  3.61503
          0.03023  3.90976  4.63211  0.61958  0.77255  0.56430  0.84109
    463   2.71040  4.89610  2.95870  2.33312  4.27607  3.41131  3.65816  3.68826  2.27402  3.24904  4.07857  2.99296  3.86197  2.80834  1.91846  2.00557  2.95815  3.34015  5.42425  4.12504    532 r - - -
          2.68618  4.42225  2.77519  2.73123  3.46354  2.40513  3.72494  3.29354  2.67741  2.69355  4.24690  2.90347  2.73739  3.18146  2.89801  2.37887  2.77519  2.98518  4.58477  3.61503
          0.02711  4.01728  4.73963  0.61958  0.77255  0.63701  0.75263
    464   2.39989  4.43473  3.22195  2.67313  3.24705  3.04620  3.29568  3.01112  2.64560  2.54150  3.56444  3.12601  3.85480  2.97475  3.04799  2.37122  2.44076  2.75285  5.02313  3.75533    533 s - - -
          2.68618  4.42225  2.77519  2.73123  3.46354  2.40513  3.72494  3.29354  2.67741  2.69355  4.24690  2.90347  2.73739  3.18146  2.89801  2.37887  2.77519  2.98518  4.58477  3.61503
          0.02711  4.01728  4.73963  0.61958  0.77255  0.63701  0.75263
    465   2.59787  4.68315  3.00823  2.50138  3.88056  3.41378  3.23458  3.32126  2.46770  2.67909  3.79744  2.14916  3.36063  2.84252  2.88979  2.66336  2.83912  2.80671  5.19818  3.87226    534 n - - -
          2.68618  4.42225  2.77519  2.73123  3.46354  2.40513  3.72494  3.29354  2.67741  2.69355  4.24690  2.90347  2.73739  3.18146  2.89801  2.37887  2.77519  2.98518  4.58477  3.61503
          0.02711  4.01728  4.73963  0.61958  0.77255  0.63701  0.75263
    466   2.69636  5.15826  2.19412  2.10123  4.46543  3.31109  3.62719  3.94088  2.45228  3.45226  4.23389  2.55567  2.91469  2.48927  2.96397  2.30478  2.94353  3.53346  5.61718  4.19785    535 e - - -
          2.68618  4.42225  2.77519  2.73123  3.46354  2.40513  3.72494  3.29354  2.67741  2.69355  4.24690  2.90347  2.73739  3.18146  2.89801  2.37887  2.77519  2.98518  4.58477  3.61503
          0.02711  4.01728  4.73963  0.61958  0.77255  0.63701  0.75263
    467   2.61999  4.81380  2.51014  2.39205  4.09384  2.20683  2.90924  3.54408  2.50985  3.14845  3.97406  2.91194  3.80722  2.83786  2.97274  2.64856  2.88010  2.85785  5.37021  4.01584    536 g - - -
          2.68618  4.42225  2.77519  2.73123  3.46354  2.40513  3.72494  3.29354  2.67741  2.69355  4.24690  2.90347  2.73739  3.18146  2.89801  2.37887  2.77519  2.98518  4.58477  3.61503
          0.02711  4.01728  4.73963  0.61958  0.77255  0.63701  0.75263
    468   2.29140  4.48140  3.19691  2.63575  3.64958  3.47093  3.29411  2.79123  2.58571  2.71179  3.57724  2.87086  3.85756  2.93302  2.77871  2.42047  2.80019  2.77914  3.84100  3.75558    537 a - - -
          2.68618  4.42225  2.77519  2.73123  3.46354  2.40513  3.72494  3.29354  2.67741  2.69355  4.24690  2.90347  2.73739  3.18146  2.89801  2.37887  2.77519  2.98518  4.58477  3.61503
          0.02711  4.01728  4.73963  0.61958  0.77255  0.48823  0.95118
    469   2.45819  4.01564  2.98393  2.30962  4.05245  3.41666  3.62527  3.47050  2.30126  3.06943  3.88000  2.45914  3.36971  2.77316  2.71024  2.49529  2.82585  2.86638  5.30825  3.97223    538 k - - -
          2.68618  4.42225  2.77519  2.73123  3.46354  2.40513  3.72494  3.29354  2.67741  2.69355  4.24690  2.90347  2.73739  3.18146  2.89801  2.37887  2.77519  2.98518  4.58477  3.61503
          0.02476  4.10668  4.82902  0.61958  0.77255  0.54835  0.86252
    470   2.45301  4.64905  2.83290  2.39557  3.12884  3.44957  3.66840  3.24675  2.51453  2.72169  3.73219  2.83563  3.84013  2.63780  2.95798  2.52996  2.82127  2.59441  5.17894  3.87516    539 e - - -
          2.68618  4.42225  2.77519  2.73123  3.46354  2.40513  3.72494  3.29354  2.67741  2.69355  4.24690  2.90347  2.73739  3.18146  2.89801  2.37887  2.77519  2.98518  4.58477  3.61503
          0.02476  4.10668  4.82902  0.61958  0.77255  0.54835  0.86252
    471   2.58082  4.38884  2.60990  2.76752  3.53700  3.20969  3.76717  2.54000  2.73413  2.60584  2.70755  3.20664  3.90710  3.05149  3.11863  2.60594  2.81363  2.66821  3.98180  3.70409    540 i - - -
          2.68618  4.42225  2.77519  2.73123  3.46354  2.40513  3.72494  3.29354  2.67741  2.69355  4.24690  2.90347  2.73739  3.18146  2.89801  2.37887  2.77519  2.98518  4.58477  3.61503
          0.02476  4.10668  4.82902  0.61958  0.77255  0.54835  0.86252
    472   2.60890  4.04362  2.37783  2.25083  4.20431  3.39276  3.60619  3.64481  2.38352  3.20641  3.99520  2.89571  3.79622  2.31550  2.86052  2.34165  2.84236  3.28371  5.40896  3.58508    541 e - - -
          2.68618  4.42225  2.77519  2.73123  3.46354  2.40513  3.72494  3.29354  2.67741  2.69355  4.24690  2.90347  2.73739  3.18146  2.89801  2.37887  2.77519  2.98518  4.58477  3.61503
          0.02476  4.10668  4.82902  0.61958  0.77255  0.54835  0.86252
    473   2.33804  2.28336  2.99364  2.90094  3.63350  3.39856  3.88448  2.95834  2.87361  2.44722  3.58638  3.27648  3.88649  3.18342  3.23575  2.32244  2.80627  2.69424  5.06002  3.81787    542 c - - -
          2.68618  4.42225  2.77519  2.73123  3.46354  2.40513  3.72494  3.29354  2.67741  2.69355  4.24690  2.90347  2.73739  3.18146  2.89801  2.37887  2.77519  2.98518  4.58477  3.61503
          0.02476  4.10668  4.82902  0.61958  0.77255  0.54835  0.86252
    474   2.57927  3.02886  3.08652  2.41262  3.86889  2.62410  3.20552  3.26528  2.56467  2.91479  3.76053  3.05473  2.85696  2.91243  2.99057  2.67087  2.83358  2.97089  5.20255  3.90793    543 e - - -
          2.68618  4.42225  2.77519  2.73123  3.46354  2.40513  3.72494  3.29354  2.67741  2.69355  4.24690  2.90347  2.73739  3.18146  2.89801  2.37887  2.77519  2.98518  4.58477  3.61503
          0.02476  4.10668  4.82902  0.61958  0.77255  0.54835  0.86252
    475   2.72653  5.17095  2.31639  2.19191  4.50043  3.38947  3.62430  3.96232  2.20198  3.45467  4.23241  2.61601  3.83059  2.74261  1.93166  2.68431  2.95968  3.55685  5.59383  4.20823    544 r - - -
          2.68618  4.42225  2.77519  2.73123  3.46354  2.40513  3.72494  3.29354  2.67741  2.69355  4.24690  2.90347  2.73739  3.18146  2.89801  2.37887  2.77519  2.98518  4.58477  3.61503
          0.02476  4.10668  4.82902  0.61958  0.77255  0.54835  0.86252
    476   2.36279  5.09826  2.42502  2.15087  4.41383  3.36570  3.60240  3.88306  2.24336  3.39102  4.15578  2.48316  3.79198  2.71608  2.64609  2.35056  2.88508  3.47473  5.54817  4.14701    545 e - - -
          2.68618  4.42225  2.77519  2.73123  3.46354  2.40513  3.72494  3.29354  2.67741  2.69355  4.24690  2.90347  2.73739  3.18146  2.89801  2.37887  2.77519  2.98518  4.58477  3.61503
          0.02476  4.10668  4.82902  0.61958  0.77255  0.54835  0.86252
    477   2.35246  4.67256  2.54056  2.52308  4.16763  2.31054  3.75075  3.58658  2.58636  3.19783  4.00834  3.00136  3.79534  2.91297  3.04346  2.22311  2.54734  2.90531  5.43401  4.10755    546 s - - -
          2.68618  4.42225  2.77519  2.73123  3.46354  2.40513  3.72494  3.29354  2.67741  2.69355  4.24690  2.90347  2.73739  3.18146  2.89801  2.37887  2.77519  2.98518  4.58477  3.61503
          0.02476  4.10668  4.82902  0.61958  0.77255  0.54835  0.86252
    478   2.44705  2.84843  2.86462  2.19765  3.82029  3.44690  3.69378  3.21066  2.55851  2.86692  3.71560  3.04417  3.85065  2.89377  2.99447  2.50551  2.83014  2.92987  5.16389  3.33132    547 e - - -
          2.68618  4.42225  2.77519  2.73123  3.46354  2.40513  3.72494  3.29354  2.67741  2.69355  4.24690  2.90347  2.73739  3.18146  2.89801  2.37887  2.77519  2.98518  4.58477  3.61503
          0.02476  4.10668  4.82902  0.61958  0.77255  0.54835  0.86252
    479   2.70721  5.03025  2.58243  1.92015  4.45481  2.40605  3.73588  3.91520  2.59112  3.46466  4.27056  2.56815  3.83147  2.88457  3.08450  1.95816  2.99159  3.51029  5.65434  4.26244    548 e - - -
          2.68618  4.42225  2.77519  2.73123  3.46354  2.40513  3.72494  3.29354  2.67741  2.69355  4.24690  2.90347  2.73739  3.18146  2.89801  2.37887  2.77519  2.98518  4.58477  3.61503
          0.07162  4.10668  2.94411  0.61958  0.77255  0.54835  0.86252
    480   2.48368  5.03117  2.47325  1.99610  4.33400  3.36623  3.58850  3.79179  2.35086  3.05155  4.08945  2.84988  3.78193  2.50327  2.62748  2.44705  2.85802  3.40001  5.48794  4.10066    549 e - - -
          2.68618  4.42225  2.77519  2.73123  3.46354  2.40513  3.72494  3.29354  2.67741  2.69355  4.24690  2.90347  2.73739  3.18146  2.89801  2.37887  2.77519  2.98518  4.58477  3.61503
          0.02593  4.06099  4.78334  0.61958  0.77255  0.51518  0.90979
    481   2.58735  4.51151  3.20970  2.64924  3.69460  3.48668  3.71981  3.06427  2.34659  2.43056  3.25713  2.90276  3.87609  2.95007  3.01236  2.38244  2.48311  2.62371  5.07040  3.79773    550 k - - -
          2.68618  4.42225  2.77519  2.73123  3.46354  2.40513  3.72494  3.29354  2.67741  2.69355  4.24690  2.90347  2.73739  3.18146  2.89801  2.37887  2.77519  2.98518  4.58477  3.61503
          0.02476  4.10668  4.82902  0.61958  0.77255  0.54835  0.86252
    482   2.63417  4.83317  3.00399  2.46001  4.08413  3.43870  2.58653  3.50677  2.37203  2.83681  3.91413  2.97200  3.42427  2.62162  2.61556  2.22869  2.86405  3.18119  5.32069  3.99327    551 s - - -
          2.68618  4.42225  2.77519  2.73123  3.46354  2.40513  3.72494  3.29354  2.67741  2.69355  4.24690  2.90347  2.73739  3.18146  2.89801  2.37887  2.77519  2.98518  4.58477  3.61503
          0.02476  4.10668  4.82902  0.61958  0.77255  0.54835  0.86252
    483   2.34838  3.42544  3.40541  2.94011  4.12600  2.03288  4.01630  3.53674  2.93100  3.19747  4.02400  2.76281  3.76731  3.24516  3.31080  1.76679  2.48884  3.10188  5.46266  4.21354    552 s - - -
          2.68618  4.42225  2.77519  2.73123  3.46354  2.40513  3.72494  3.29354  2.67741  2.69355  4.24690  2.90347  2.73739  3.18146  2.89801  2.37887  2.77519  2.98518  4.58477  3.61503
          0.02476  4.10668  4.82902  0.61958  0.77255  0.54835  0.86252
    484   2.59168  4.53859  3.18677  2.62500  3.34157  3.48556  3.24297  3.10122  2.58347  2.76908  3.62984  3.10031  3.43581  2.92946  2.33683  2.53249  2.82293  2.53426  5.07060  3.37917    553 r - - -
          2.68618  4.42225  2.77519  2.73123  3.46354  2.40513  3.72494  3.29354  2.67741  2.69355  4.24690  2.90347  2.73739  3.18146  2.89801  2.37887  2.77519  2.98518  4.58477  3.61503
          0.02476  4.10668  4.82902  0.61958  0.77255  0.54835  0.86252
    485   2.44074  4.32067  3.11909  2.90292  2.30860  3.54098  3.83175  2.81099  2.87554  2.25844  3.44412  3.30272  3.94643  3.17597  3.22817  2.38995  2.83490  2.58733  4.88584  3.61581    554 l - - -
          2.68618  4.42225  2.77519  2.73123  3.46354  2.40513  3.72494  3.29354  2.67741  2.69355  4.24690  2.90347  2.73739  3.18146  2.89801  2.37887  2.77519  2.98518  4.58477  3.61503
          0.02476  4.10668  4.82902  0.61958  0.77255  0.54835  0.86252
    486   2.07615  5.06661  2.28908  1.92322  4.40257  2.90931  3.67513  3.85753  2.51023  3.40268  4.19608  2.84574  3.81727  2.81088  3.01450  2.66768  2.67030  3.46665  5.59196  4.19434    555 e - - -
          2.68618  4.42225  2.77519  2.73123  3.46354  2.40513  3.72494  3.29354  2.67741  2.69355  4.24690  2.90347  2.73739  3.18146  2.89801  2.37887  2.77519  2.98518  4.58477  3.61503
          0.02476  4.10668  4.82902  0.61958  0.77255  0.54835  0.86252
    487   2.62382  4.94997  2.63899  2.03062  4.23035  3.38325  3.61859  3.67200  2.40745  3.23269  4.02326  2.88710  3.37936  2.74931  2.88919  2.20563  2.54270  3.30844  5.43544  3.49283    556 e - - -
          2.68618  4.42225  2.77519  2.73123  3.46354  2.40513  3.72494  3.29354  2.67741  2.69355  4.24690  2.90347  2.73739  3.18146  2.89801  2.37887  2.77519  2.98518  4.58477  3.61503
          0.02476  4.10668  4.82902  0.61958  0.77255  0.54835  0.86252
    488   2.57364  3.25740  3.64576  3.07132  3.31104  3.59899  3.36346  2.23767  2.79365  2.39325  3.00386  3.41825  3.97449  3.27826  3.00777  2.85936  2.63577  2.45372  4.78404  3.13369    557 i - - -
          2.68662  4.42269  2.77538  2.73046  3.46398  2.40557  3.72538  3.29313  2.67762  2.69306  4.24734  2.90391  2.73783  3.18039  2.89730  2.37880  2.77513  2.98531  4.58367  3.61547
          0.27955  2.21012  2.00850  2.70981  0.06887  0.54835  0.86252
    489   2.67812  4.42755  3.46386  2.94354  2.94713  3.57229  3.68736  2.99188  2.84934  2.63717  3.57677  3.31181  3.98462  3.18429  3.18175  1.78606  2.92866  2.76388  3.52409  2.65119    586 s - - -
          2.68618  4.42225  2.77519  2.73123  3.46354  2.40513  3.72494  3.29354  2.67741  2.69355  4.24690  2.90347  2.73739  3.18146  2.89801  2.37887  2.77519  2.98518  4.58477  3.61503
          0.02839  3.97178  4.69412  0.61958  0.77255  0.67657  0.71000
    490   2.50492  4.51849  3.04257  2.58933  3.90053  2.43637  3.74283  3.29943  2.60152  2.95666  2.92863  2.47173  3.79486  2.94891  3.01363  2.38645  2.80077  2.97916  5.23549  3.94284    587 s - - -
          2.68618  4.42225  2.77519  2.73123  3.46354  2.40513  3.72494  3.29354  2.67741  2.69355  4.24690  2.90347  2.73739  3.18146  2.89801  2.37887  2.77519  2.98518  4.58477  3.61503
          0.02839  3.97178  4.69412  0.61958  0.77255  0.67657  0.71000
    491   2.55492  4.35743  3.31637  2.75529  3.49999  3.49339  3.00290  2.87142  2.69361  2.24842  3.12672  3.18797  3.35978  3.02826  3.06603  2.56055  2.78980  2.48625  4.92450  3.66883    588 l - - -
          2.68618  4.42225  2.77519  2.73123  3.46354  2.40513  3.72494  3.29354  2.67741  2.69355  4.24690  2.90347  2.73739  3.18146  2.89801  2.37887  2.77519  2.98518  4.58477  3.61503
          0.02839  3.97178  4.69412  0.61958  0.77255  0.67657  0.71000
    492   2.41729  4.86538  2.85972  2.40516  4.21590  3.35728  3.62553  3.63981  2.19830  3.20696  4.01748  2.26405  3.80149  2.76924  2.53324  2.30398  2.87628  3.28259  5.40489  4.07257    589 k - - -
          2.68618  4.42225  2.77519  2.73123  3.46354  2.40513  3.72494  3.29354  2.67741  2.69355  4.24690  2.90347  2.73739  3.18146  2.89801  2.37887  2.77519  2.98518  4.58477  3.61503
          0.07892  3.97178  2.86387  0.61958  0.77255  0.67657  0.71000
    493   2.55907  4.42668  3.21881  2.49203  3.54770  3.47152  2.97849  2.71518  2.60172  2.47839  3.51948  3.11867  3.85655  2.95184  2.98929  2.70786  2.60561  2.70999  4.95312  3.18682    590 l - - -
          2.68618  4.42225  2.77519  2.73123  3.46354  2.40513  3.72494  3.29354  2.67741  2.69355  4.24690  2.90347  2.73739  3.18146  2.89801  2.37887  2.77519  2.98518  4.58477  3.61503
          0.02984  3.92269  4.64504  0.61958  0.77255  0.57251  0.83036
    494   2.60096  4.74023  2.62211  2.29426  3.99920  3.06761  3.66461  2.75078  2.50985  3.03044  3.86328  2.94055  3.81136  2.83697  2.96914  2.06948  2.84937  3.08588  5.29553  3.96828    591 s - - -
          2.68640  4.42129  2.77547  2.72906  3.46288  2.40556  3.72465  3.29366  2.67812  2.69433  4.24451  2.90341  2.73777  3.18140  2.89881  2.37777  2.77604  2.98565  4.58592  3.61459
          0.47963  1.12891  2.85422  2.93941  0.05435  0.63746  0.75211
    495   2.60776  4.88333  2.58304  2.12189  4.13558  3.36109  3.59907  3.57535  2.39086  3.15254  3.95813  2.87162  3.78236  2.74159  2.64843  2.28100  2.84351  3.23071  5.36536  3.10716    632 e - - -
          2.68618  4.42225  2.77519  2.73123  3.46354  2.40513  3.72494  3.29354  2.67741  2.69355  4.24690  2.90347  2.73739  3.18146  2.89801  2.37887  2.77519  2.98518  4.58477  3.61503
          0.02853  3.96669  4.68904  0.61958  0.77255  0.68079  0.70565
    496   2.23798  3.23498  2.84957  2.61987  3.73496  3.38184  3.71392  3.10230  2.42943  2.78615  3.64475  3.07714  3.81735  2.93699  3.01756  2.42528  2.77719  2.63607  5.10197  3.82547    633 a - - -
          2.68618  4.42225  2.77519  2.73123  3.46354  2.40513  3.72494  3.29354  2.67741  2.69355  4.24690  2.90347  2.73739  3.18146  2.89801  2.37887  2.77519  2.98518  4.58477  3.61503
          0.02853  3.96669  4.68904  0.61958  0.77255  0.68079  0.70565
    497   2.63317  4.99340  2.33160  2.06081  4.28017  3.33223  3.60014  3.72221  2.39763  3.27556  4.06915  2.82577  3.77546  2.36054  2.88227  2.61531  2.60488  3.00774  5.47064  4.08833    634 e - - -
          2.68618  4.42225  2.77519  2.73123  3.46354  2.40513  3.72494  3.29354  2.67741  2.69355  4.24690  2.90347  2.73739  3.18146  2.89801  2.37887  2.77519  2.98518  4.58477  3.61503
          0.02853  3.96669  4.68904  0.61958  0.77255  0.60035  0.79544
    498   2.63684  4.98891  2.81214  2.00530  4.28120  3.06231  3.58949  3.72530  2.21233  3.26473  4.05274  2.44090  3.79235  2.71518  2.58216  2.62373  2.86825  3.35380  5.44445  3.52262    635 e - - -
          2.68618  4.42225  2.77519  2.73123  3.46354  2.40513  3.72494  3.29354  2.67741  2.69355  4.24690  2.90347  2.73739  3.18146  2.89801  2.37887  2.77519  2.98518  4.58477  3.61503
          0.02712  4.01678  4.73912  0.61958  0.77255  0.63746  0.75211
    499   2.45524  4.84944  2.89177  2.41067  4.18244  3.36746  3.62972  3.60835  2.37271  3.18206  3.98919  2.69875  2.56401  2.55155  2.55006  2.44983  2.85919  3.25416  5.39014  4.05308    636 k - - -
          2.68618  4.42225  2.77519  2.73123  3.46354  2.40513  3.72494  3.29354  2.67741  2.69355  4.24690  2.90347  2.73739  3.18146  2.89801  2.37887  2.77519  2.98518  4.58477  3.61503
          0.02712  4.01678  4.73912  0.61958  0.77255  0.63746  0.75211
    500   2.54879  4.51510  3.14536  2.61079  3.76089  2.83848  3.70949  2.87518  2.57589  2.61464  3.66747  3.07672  3.83582  2.68379  2.98655  2.17936  2.62483  2.85869  5.11933  3.83927    637 s - - -
          2.68618  4.42225  2.77519  2.73123  3.46354  2.40513  3.72494  3.29354  2.67741  2.69355  4.24690  2.90347  2.73739  3.18146  2.89801  2.37887  2.77519  2.98518  4.58477  3.61503
          0.02712  4.01678  4.73912  0.61958  0.77255  0.63746  0.75211
    501   2.63437  4.94428  2.85539  2.02558  4.22968  3.38923  3.59499  3.66380  2.32472  2.88055  4.01392  2.68633  3.79949  2.52842  2.57228  2.34133  2.86507  3.30571  5.40909  4.05646    638 e - - -
          2.68618  4.42225  2.77519  2.73123  3.46354  2.40513  3.72494  3.29354  2.67741  2.69355  4.24690  2.90347  2.73739  3.18146  2.89801  2.37887  2.77519  2.98518  4.58477  3.61503
          0.02712  4.01678  4.73912  0.61958  0.77255  0.63746  0.75211
    502   2.40162  4.55853  3.15126  2.58369  3.74664  3.46294  3.67014  2.89415  2.24306  2.62778  3.64604  3.06323  3.44235  2.68948  2.69029  2.68631  2.81035  2.86254  3.99482  3.81286    639 k - - -
          2.68618  4.42225  2.77519  2.73123  3.46354  2.40513  3.72494  3.29354  2.67741  2.69355  4.24690  2.90347  2.73739  3.18146  2.89801  2.37887  2.77519  2.98518  4.58477  3.61503
          0.02712  4.01678  4.73912  0.61958  0.77255  0.63746  0.75211
    503   2.58160  4.72758  2.97736  2.20776  4.02245  3.38226  3.64836  3.42290  2.43134  3.04130  3.86671  2.96777  3.80745  2.81064  2.63228  2.16248  2.45288  2.86765  5.29101  3.97285    640 s - - -
          2.68618  4.42225  2.77519  2.73123  3.46354  2.40513  3.72494  3.29354  2.67741  2.69355  4.24690  2.90347  2.73739  3.18146  2.89801  2.37887  2.77519  2.98518  4.58477  3.61503
          0.02712  4.01678  4.73912  0.61958  0.77255  0.63746  0.75211
    504   2.64593  5.03641  2.31789  1.85564  4.33615  3.34191  3.60610  3.78915  2.39367  3.32634  4.11128  2.83096  3.78430  2.73249  2.63880  2.46628  2.88631  3.06435  5.50679  4.11752    641 e - - -
          2.68618  4.42225  2.77519  2.73123  3.46354  2.40513  3.72494  3.29354  2.67741  2.69355  4.24690  2.90347  2.73739  3.18146  2.89801  2.37887  2.77519  2.98518  4.58477  3.61503
          0.02712  4.01678  4.73912  0.61958  0.77255  0.56188  0.84429
    505   2.62439  4.76661  2.89273  2.31714  4.04199  3.04375  3.68154  3.43405  2.49314  2.83074  3.90589  1.97212  3.83159  2.85141  2.93178  2.67058  2.87561  2.81454  5.32594  3.99893    642 n - - -
          2.68618  4.42225  2.77519  2.73123  3.46354  2.40513  3.72494  3.29354  2.67741  2.69355  4.24690  2.90347  2.73739  3.18146  2.89801  2.37887  2.77519  2.98518  4.58477  3.61503
          0.02592  4.06155  4.78390  0.61958  0.77255  0.59507  0.80190
    506   2.63767  5.05205  2.64741  2.02469  4.36906  3.38416  3.58054  3.82502  2.19365  3.33647  4.10653  2.86496  3.79082  2.38136  2.38153  2.61267  2.86748  3.11507  5.49197  4.11348    643 e - - -
          2.68618  4.42225  2.77519  2.73123  3.46354  2.40513  3.72494  3.29354  2.67741  2.69355  4.24690  2.90347  2.73739  3.18146  2.89801  2.37887  2.77519  2.98518  4.58477  3.61503
          0.02592  4.06155  4.78390  0.61958  0.77255  0.59507  0.80190
    507   2.57227  4.31209  3.41720  2.52990  3.44846  3.54339  3.79254  2.61515  2.80092  2.35414  3.08765  3.26529  3.92268  2.88825  3.16082  2.78633  2.58054  2.28929  4.89255  3.27656    644 v - - -
          2.68618  4.42225  2.77519  2.73123  3.46354  2.40513  3.72494  3.29354  2.67741  2.69355  4.24690  2.90347  2.73739  3.18146  2.89801  2.37887  2.77519  2.98518  4.58477  3.61503
          0.02592  4.06155  4.78390  0.61958  0.77255  0.59507  0.80190
    508   2.59544  4.90699  2.73275  2.26264  4.18162  3.39048  3.59154  3.61780  2.35652  2.89169  3.97035  2.89469  3.39371  2.29169  2.64797  2.46993  2.82692  3.00832  5.38430  4.02432    645 e - - -
          2.68618  4.42225  2.77519  2.73123  3.46354  2.40513  3.72494  3.29354  2.67741  2.69355  4.24690  2.90347  2.73739  3.18146  2.89801  2.37887  2.77519  2.98518  4.58477  3.61503
          0.02592  4.06155  4.78390  0.61958  0.77255  0.59507  0.80190
    509   2.71834  5.07256  2.80003  1.81623  4.39374  3.40619  3.61940  3.83057  2.29767  3.35134  4.14895  2.89825  3.83708  2.20106  2.49993  2.69605  2.64775  3.45590  5.51068  4.15805    646 e - - -
          2.68618  4.42225  2.77519  2.73123  3.46354  2.40513  3.72494  3.29354  2.67741  2.69355  4.24690  2.90347  2.73739  3.18146  2.89801  2.37887  2.77519  2.98518  4.58477  3.61503
          0.02592  4.06155  4.78390  0.61958  0.77255  0.59507  0.80190
    510   2.71086  5.16274  2.36090  1.93404  4.49437  3.37486  3.60806  3.95780  2.05217  3.44701  4.22263  2.84615  3.81497  2.72511  2.23460  2.66740  2.94380  3.54933  5.58348  4.19606    647 e - - -
          2.68618  4.42225  2.77519  2.73123  3.46354  2.40513  3.72494  3.29354  2.67741  2.69355  4.24690  2.90347  2.73739  3.18146  2.89801  2.37887  2.77519  2.98518  4.58477  3.61503
          0.02592  4.06155  4.78390  0.61958  0.77255  0.59507  0.80190
    511   2.76188  4.37506  3.77130  3.24268  3.28917  3.75363  4.04245  2.53776  3.07624  1.37901  2.86786  3.01377  4.13937  3.43252  3.35041  3.05764  3.00761  2.42659  4.91881  3.66535    648 l - - -
          2.68618  4.42225  2.77519  2.73123  3.46354  2.40513  3.72494  3.29354  2.67741  2.69355  4.24690  2.90347  2.73739  3.18146  2.89801  2.37887  2.77519  2.98518  4.58477  3.61503
          0.02592  4.06155  4.78390  0.61958  0.77255  0.59507  0.80190
    512   3.01311  5.20790  3.31303  2.45033  4.64604  3.64424  3.61971  3.99790  1.61969  3.44059  4.28783  3.14369  4.01659  2.74797  1.43504  2.99420  3.18578  3.66270  5.49698  4.29736    649 r - - -
          2.68618  4.42225  2.77519  2.73123  3.46354  2.40513  3.72494  3.29354  2.67741  2.69355  4.24690  2.90347  2.73739  3.18146  2.89801  2.37887  2.77519  2.98518  4.58477  3.61503
          0.02592  4.06155  4.78390  0.61958  0.77255  0.59507  0.80190
    513   2.59602  4.56346  3.12729  2.45703  3.75591  3.45791  3.70023  3.15165  2.55012  2.81324  3.67256  3.07739  3.86147  2.72749  2.95312  2.21365  2.49080  2.88144  3.10232  3.82628    650 s - - -
          2.68618  4.42225  2.77519  2.73123  3.46354  2.40513  3.72494  3.29354  2.67741  2.69355  4.24690  2.90347  2.73739  3.18146  2.89801  2.37887  2.77519  2.98518  4.58477  3.61503
          0.02592  4.06155  4.78390  0.61958  0.77255  0.59507  0.80190
    514   2.82806  4.69765  3.11852  1.99322  3.70153  3.58840  3.90664  2.93231  2.74511  1.57969  3.65549  3.24235  4.03886  3.15339  3.09553  2.96449  3.07809  2.77900  5.21841  3.93015    651 l - - -
          2.68618  4.42225  2.77519  2.73123  3.46354  2.40513  3.72494  3.29354  2.67741  2.69355  4.24690  2.90347  2.73739  3.18146  2.89801  2.37887  2.77519  2.98518  4.58477  3.61503
          0.02592  4.06155  4.78390  0.61958  0.77255  0.59507  0.80190
    515   2.74217  4.44840  3.59891  3.03865  3.52529  3.69555  3.94152  2.60562  2.19353  1.78088  3.44608  3.43483  4.07769  3.23543  3.07997  2.98176  2.97860  2.07981  5.05714  3.82502    652 l - - -
          2.68618  4.42225  2.77519  2.73123  3.46354  2.40513  3.72494  3.29354  2.67741  2.69355  4.24690  2.90347  2.73739  3.18146  2.89801  2.37887  2.77519  2.98518  4.58477  3.61503
          0.02592  4.06155  4.78390  0.61958  0.77255  0.59507  0.80190
    516   2.18237  5.13331  2.21718  2.03243  4.44160  3.33471  3.63246  3.91008  2.44119  3.42789  4.20938  2.43227  3.80054  2.75825  2.70026  2.65198  2.93757  3.50869  5.59581  4.18679    653 e - - -
          2.68618  4.42225  2.77519  2.73123  3.46354  2.40513  3.72494  3.29354  2.67741  2.69355  4.24690  2.90347  2.73739  3.18146  2.89801  2.37887  2.77519  2.98518  4.58477  3.61503
          0.02592  4.06155  4.78390  0.61958  0.77255  0.51555  0.90924
    517   2.64075  4.75445  3.09240  2.39820  3.99055  3.47070  3.65183  3.37525  1.96570  2.78493  3.83555  3.02347  3.85785  2.81766  2.59818  2.69574  2.49730  2.62248  5.25656  3.95543    654 k - - -
          2.68618  4.42225  2.77519  2.73123  3.46354  2.40513  3.72494  3.29354  2.67741  2.69355  4.24690  2.90347  2.73739  3.18146  2.89801  2.37887  2.77519  2.98518  4.58477  3.61503
          0.02476  4.10668  4.82902  0.61958  0.77255  0.54835  0.86252
    518   2.58178  3.23317  3.55190  2.98017  3.07067  3.58120  3.37521  2.20204  2.90002  2.45103  3.35354  3.35703  3.95884  2.68959  2.92658  2.83545  2.81333  2.51580  4.82858  3.59864    655 i - - -
          2.68618  4.42225  2.77519  2.73123  3.46354  2.40513  3.72494  3.29354  2.67741  2.69355  4.24690  2.90347  2.73739  3.18146  2.89801  2.37887  2.77519  2.98518  4.58477  3.61503
          0.02476  4.10668  4.82902  0.61958  0.77255  0.54835  0.86252
    519   2.72997  5.10832  2.91406  1.86671  4.44914  3.44757  3.60544  3.88595  2.10357  3.38191  4.16781  2.93029  3.85199  2.36447  2.26100  2.70407  2.69221  3.50034  5.51568  4.17312    656 e - - -
          2.68618  4.42225  2.77519  2.73123  3.46354  2.40513  3.72494  3.29354  2.67741  2.69355  4.24690  2.90347  2.73739  3.18146  2.89801  2.37887  2.77519  2.98518  4.58477  3.61503
          0.02476  4.10668  4.82902  0.61958  0.77255  0.54835  0.86252
    520   2.47706  4.66357  3.03918  2.27666  3.88000  3.45043  3.69407  2.41684  2.52585  2.91314  3.76372  3.03505  3.85948  2.46068  2.94993  2.39684  2.85670  2.97117  5.20700  3.90840    657 e - - -
          2.68618  4.42225  2.77519  2.73123  3.46354  2.40513  3.72494  3.29354  2.67741  2.69355  4.24690  2.90347  2.73739  3.18146  2.89801  2.37887  2.77519  2.98518  4.58477  3.61503
          0.02476  4.10668  4.82902  0.61958  0.77255  0.54835  0.86252
    521   2.63148  4.90869  2.96773  2.08287  4.18323  3.42748  3.60866  3.60774  2.23187  2.87665  3.97358  2.93693  3.81897  2.31817  2.61166  2.64110  2.67987  2.96999  5.37843  4.03649    658 e - - -
          2.68618  4.42225  2.77519  2.73123  3.46354  2.40513  3.72494  3.29354  2.67741  2.69355  4.24690  2.90347  2.73739  3.18146  2.89801  2.37887  2.77519  2.98518  4.58477  3.61503
          0.02476  4.10668  4.82902  0.61958  0.77255  0.54835  0.86252
    522   2.89439  4.29612  4.45557  3.88158  2.45202  4.03798  4.22207  2.20045  3.74652  1.35711  3.05660  4.04007  4.34955  3.89904  3.87293  3.34461  3.12138  2.16648  4.67818  2.70642    659 l - - -
          2.68618  4.42225  2.77519  2.73123  3.46354  2.40513  3.72494  3.29354  2.67741  2.69355  4.24690  2.90347  2.73739  3.18146  2.89801  2.37887  2.77519  2.98518  4.58477  3.61503
          0.02476  4.10668  4.82902  0.61958  0.77255  0.54835  0.86252
    523   2.65420  4.98758  2.95129  2.27772  4.28632  3.42951  2.88624  3.72336  2.28511  3.25949  3.51207  2.42935  3.82157  2.56939  2.28025  2.64768  2.87917  3.35595  5.43229  4.08307    660 e - - -
          2.68618  4.42225  2.77519  2.73123  3.46354  2.40513  3.72494  3.29354  2.67741  2.69355  4.24690  2.90347  2.73739  3.18146  2.89801  2.37887  2.77519  2.98518  4.58477  3.61503
          0.02476  4.10668  4.82902  0.61958  0.77255  0.54835  0.86252
    524   2.70102  5.18192  2.21984  1.97068  4.51304  3.37238  3.61393  3.98719  2.21547  3.47144  4.23714  2.83989  3.81210  2.39362  2.38824  2.65445  2.93617  3.56731  5.60712  4.20440    661 e - - -
          2.68618  4.42225  2.77519  2.73123  3.46354  2.40513  3.72494  3.29354  2.67741  2.69355  4.24690  2.90347  2.73739  3.18146  2.89801  2.37887  2.77519  2.98518  4.58477  3.61503
          0.02476  4.10668  4.82902  0.61958  0.77255  0.54835  0.86252
    525   2.59452  4.55170  2.92481  2.47377  3.74008  3.47439  3.71650  2.66691  2.60051  2.78482  2.99690  3.09076  3.87092  2.93590  3.02210  2.04968  2.83008  2.83504  5.10988  3.82742    662 s - - -
          2.68618  4.42225  2.77519  2.73123  3.46354  2.40513  3.72494  3.29354  2.67741  2.69355  4.24690  2.90347  2.73739  3.18146  2.89801  2.37887  2.77519  2.98518  4.58477  3.61503
          0.02476  4.10668  4.82902  0.61958  0.77255  0.54835  0.86252
    526   2.58340  3.85367  2.94764  2.62074  3.33220  3.48162  3.70657  3.08613  2.59639  2.57535  3.05247  3.09750  3.35065  2.43403  2.80318  2.70308  2.81496  2.82424  5.07635  3.79778    663 q - - -
          2.68618  4.42225  2.77519  2.73123  3.46354  2.40513  3.72494  3.29354  2.67741  2.69355  4.24690  2.90347  2.73739  3.18146  2.89801  2.37887  2.77519  2.98518  4.58477  3.61503
          0.02476  4.10668  4.82902  0.61958  0.77255  0.54835  0.86252
    527   2.61777  5.03914  2.51747  2.21941  4.35106  2.82567  3.58266  3.81150  2.13845  3.32729  3.53610  2.86560  3.78543  2.42196  2.63505  2.59497  2.84911  3.41240  5.48863  4.10217    664 k - - -
          2.68618  4.42225  2.77519  2.73123  3.46354  2.40513  3.72494  3.29354  2.67741  2.69355  4.24690  2.90347  2.73739  3.18146  2.89801  2.37887  2.77519  2.98518  4.58477  3.61503
          0.02476  4.10668  4.82902  0.61958  0.77255  0.54835  0.86252
    528   2.80137  5.30660  2.13830  1.47121  4.61438  3.33438  3.68448  4.10075  2.51285  3.59193  4.38258  2.79691  3.84232  2.55918  2.73990  2.73298  3.05187  3.68293  5.74074  4.30688    665 e - - -
          2.68618  4.42225  2.77519  2.73123  3.46354  2.40513  3.72494  3.29354  2.67741  2.69355  4.24690  2.90347  2.73739  3.18146  2.89801  2.37887  2.77519  2.98518  4.58477  3.61503
          0.02476  4.10668  4.82902  0.61958  0.77255  0.54835  0.86252
    529   2.60449  4.69606  2.82721  2.34001  3.90637  3.44670  3.66489  2.84832  2.49100  2.43188  3.77528  3.00712  3.84131  2.37321  2.93312  2.66987  2.65238  3.00039  5.21965  3.90954    666 e - - -
          2.68618  4.42225  2.77519  2.73123  3.46354  2.40513  3.72494  3.29354  2.67741  2.69355  4.24690  2.90347  2.73739  3.18146  2.89801  2.37887  2.77519  2.98518  4.58477  3.61503
          0.07104  4.10668  2.95429  0.61958  0.77255  0.54835  0.86252
    530   2.28167  4.28041  3.61222  2.80130  3.42623  3.64230  3.93969  2.20136  2.98636  1.92022  3.37254  3.43720  4.02771  3.29858  3.30732  2.91314  2.66872  2.32931  4.93363  3.71138    667 l - - -
          2.68618  4.42225  2.77519  2.73123  3.46354  2.40513  3.72494  3.29354  2.67741  2.69355  4.24690  2.90347  2.73739  3.18146  2.89801  2.37887  2.77519  2.98518  4.58477  3.61503
          0.02592  4.06155  4.78390  0.61958  0.77255  0.59507  0.80190
    531   2.67441  3.81792  3.10548  2.52385  4.15045  3.46607  3.62635  3.55008  1.92521  3.12825  3.95057  2.74276  3.85879  2.77324  2.05062  2.70683  2.69895  3.22415  5.33252  4.03623    668 k - - -
          2.68618  4.42225  2.77519  2.73123  3.46354  2.40513  3.72494  3.29354  2.67741  2.69355  4.24690  2.90347  2.73739  3.18146  2.89801  2.37887  2.77519  2.98518  4.58477  3.61503
          0.02592  4.06155  4.78390  0.61958  0.77255  0.59507  0.80190
    532   2.60531  4.61559  3.13934  2.42471  3.81415  3.47449  3.67889  2.91397  2.01728  2.65225  3.32892  3.06148  3.86002  2.87476  2.89601  2.69850  2.48474  2.89102  5.15051  3.86352    669 k - - -
          2.68618  4.42225  2.77519  2.73123  3.46354  2.40513  3.72494  3.29354  2.67741  2.69355  4.24690  2.90347  2.73739  3.18146  2.89801  2.37887  2.77519  2.98518  4.58477  3.61503
          0.22558  4.06155  1.68887  0.61958  0.77255  0.59507  0.80190
    533   2.59973  4.54784  3.29501  2.74575  3.90922  3.39135  3.72506  3.15985  2.34487  2.86579  3.79323  3.14926  3.86129  2.92593  1.83910  2.72045  2.57028  2.59070  5.21435  3.96332    670 r - - -
          2.68688  4.42295  2.77524  2.73001  3.46269  2.40485  3.72565  3.29339  2.67751  2.69342  4.24650  2.90417  2.73737  3.18217  2.89825  2.37881  2.77524  2.98476  4.58393  3.61573
          0.41299  1.11420  4.58987  2.56760  0.07982  0.48106  0.96267
    534   2.69322  4.86741  3.09491  2.53518  4.19203  2.57276  3.63701  3.58835  1.91468  3.16253  3.98788  3.02158  3.86829  2.78383  2.14514  2.72386  2.92286  2.86938  5.35880  4.06619    705 k - - -
          2.68618  4.42225  2.77519  2.73123  3.46354  2.40513  3.72494  3.29354  2.67741  2.69355  4.24690  2.90347  2.73739  3.18146  2.89801  2.37887  2.77519  2.98518  4.58477  3.61503
          0.02592  4.06155  4.78390  0.61958  0.77255  0.59507  0.80190
    535   2.74696  5.03180  2.52068  1.34526  4.47473  2.80920  3.76873  3.89685  2.62969  3.48369  4.31771  2.86235  3.84483  2.93122  3.10185  2.73521  2.67852  3.50708  5.68430  4.30029    706 e - - -
          2.68618  4.42225  2.77519  2.73123  3.46354  2.40513  3.72494  3.29354  2.67741  2.69355  4.24690  2.90347  2.73739  3.18146  2.89801  2.37887  2.77519  2.98518  4.58477  3.61503
          0.02592  4.06155  4.78390  0.61958  0.77255  0.59507  0.80190
    536   2.60106  4.90783  2.69907  2.07570  3.62854  3.38688  3.59840  3.61796  2.37009  3.18368  3.97588  2.89345  3.78975  2.72919  2.35729  2.45672  2.61615  3.26117  5.38934  4.02877    707 e - - -
          2.68618  4.42225  2.77519  2.73123  3.46354  2.40513  3.72494  3.29354  2.67741  2.69355  4.24690  2.90347  2.73739  3.18146  2.89801  2.37887  2.77519  2.98518  4.58477  3.61503
          0.02592  4.06155  4.78390  0.61958  0.77255  0.59507  0.80190
    537   1.96840  4.27570  3.48730  2.95704  3.56969  2.99055  3.89847  2.83838  2.90692  2.25300  3.52280  3.31570  3.33187  3.21738  3.25231  2.72291  2.79898  2.20104  5.01591  3.78342    708 a - - -
          2.68618  4.42225  2.77519  2.73123  3.46354  2.40513  3.72494  3.29354  2.67741  2.69355  4.24690  2.90347  2.73739  3.18146  2.89801  2.37887  2.77519  2.98518  4.58477  3.61503
          0.02592  4.06155  4.78390  0.61958  0.77255  0.59507  0.80190
    538   2.55244  4.17190  3.65807  3.09173  2.97825  3.11060  3.88610  2.22082  3.02309  2.39202  3.30304  3.42603  3.44503  3.30038  3.31904  2.63332  2.61745  2.15663  4.79633  3.58158    709 v - - -
          2.68618  4.42225  2.77519  2.73123  3.46354  2.40513  3.72494  3.29354  2.67741  2.69355  4.24690  2.90347  2.73739  3.18146  2.89801  2.37887  2.77519  2.98518  4.58477  3.61503
          0.02592  4.06155  4.78390  0.61958  0.77255  0.59507  0.80190
    539   2.58213  4.64489  2.81889  2.17139  3.33326  3.44059  3.65916  3.23423  2.50352  2.68855  3.10891  3.01176  3.10150  2.84504  2.94694  2.65820  2.81425  2.94986  5.17230  3.86650    710 e - - -
          2.68618  4.42225  2.77519  2.73123  3.46354  2.40513  3.72494  3.29354  2.67741  2.69355  4.24690  2.90347  2.73739  3.18146  2.89801  2.37887  2.77519  2.98518  4.58477  3.61503
          0.02592  4.06155  4.78390  0.61958  0.77255  0.59507  0.80190
    540   2.63605  4.98693  2.86919  2.14839  4.28402  3.39630  3.59178  3.32082  2.00267  3.26335  4.04847  2.69480  3.02569  2.50755  2.75933  2.62540  2.86551  3.35295  5.44163  4.07976    711 k - - -
          2.68618  4.42225  2.77519  2.73123  3.46354  2.40513  3.72494  3.29354  2.67741  2.69355  4.24690  2.90347  2.73739  3.18146  2.89801  2.37887  2.77519  2.98518  4.58477  3.61503
          0.02592  4.06155  4.78390  0.61958  0.77255  0.59507  0.80190
    541   2.14728  2.74733  3.51069  2.97667  3.59437  3.35384  3.90639  2.93803  2.92210  2.44956  3.55218  2.90439  3.86333  3.22796  3.26314  2.41116  2.38401  2.66790  5.02716  3.79860    712 a - - -
          2.68618  4.42225  2.77519  2.73123  3.46354  2.40513  3.72494  3.29354  2.67741  2.69355  4.24690  2.90347  2.73739  3.18146  2.89801  2.37887  2.77519  2.98518  4.58477  3.61503
          0.02592  4.06155  4.78390  0.61958  0.77255  0.59507  0.80190
    542   2.64070  4.77104  3.02523  2.35255  4.01653  3.44649  3.64626  3.40476  1.96462  2.42516  3.85878  2.99793  3.28273  2.81020  2.78190  2.68882  2.64361  3.10063  5.27609  3.96999    713 k - - -
          2.68618  4.42225  2.77519  2.73123  3.46354  2.40513  3.72494  3.29354  2.67741  2.69355  4.24690  2.90347  2.73739  3.18146  2.89801  2.37887  2.77519  2.98518  4.58477  3.61503
          0.02592  4.06155  4.78390  0.61958  0.77255  0.59507  0.80190
    543   2.68554  4.97654  2.97083  2.29229  4.26998  3.44492  3.59966  3.69937  1.93268  3.23961  4.04123  2.53241  3.83897  2.72956  2.33268  2.68409  2.90654  3.34602  5.40968  3.05265    714 k - - -
          2.68618  4.42225  2.77519  2.73123  3.46354  2.40513  3.72494  3.29354  2.67741  2.69355  4.24690  2.90347  2.73739  3.18146  2.89801  2.37887  2.77519  2.98518  4.58477  3.61503
          0.02592  4.06155  4.78390  0.61958  0.77255  0.59507  0.80190
    544   2.33404  5.04464  3.05952  2.31780  4.39497  3.49850  3.61091  3.79567  1.82880  3.31049  4.12480  3.00520  3.89258  2.73996  1.91781  2.77398  2.99118  3.44430  5.44963  4.15961    715 k - - -
          2.68618  4.42225  2.77519  2.73123  3.46354  2.40513  3.72494  3.29354  2.67741  2.69355  4.24690  2.90347  2.73739  3.18146  2.89801  2.37887  2.77519  2.98518  4.58477  3.61503
          0.02592  4.06155  4.78390  0.61958  0.77255  0.59507  0.80190
    545   2.42302  4.09564  3.97189  3.39135  2.89498  3.68529  3.97905  2.47378  3.28054  1.87867  3.16645  3.63314  4.05387  3.51559  3.48900  2.96962  2.44064  2.14034  3.34351  3.47760    716 l - - -
          2.68618  4.42225  2.77519  2.73123  3.46354  2.40513  3.72494  3.29354  2.67741  2.69355  4.24690  2.90347  2.73739  3.18146  2.89801  2.37887  2.77519  2.98518  4.58477  3.61503
          0.02592  4.06155  4.78390  0.61958  0.77255  0.59507  0.80190
    546   2.57006  4.22112  3.57237  3.00288  3.06565  3.57941  3.85055  2.35971  2.94060  2.40790  3.04509  3.37234  3.95837  2.92729  3.26083  2.45833  2.44986  2.32550  4.81912  3.59726    717 v - - -
          2.68618  4.42225  2.77519  2.73123  3.46354  2.40513  3.72494  3.29354  2.67741  2.69355  4.24690  2.90347  2.73739  3.18146  2.89801  2.37887  2.77519  2.98518  4.58477  3.61503
          0.02592  4.06155  4.78390  0.61958  0.77255  0.59507  0.80190
    547   2.61582  4.86323  2.96409  2.30285  4.13637  3.41456  3.60791  3.55760  2.23588  2.91601  3.93960  2.93621  3.34051  2.74677  2.42058  2.22143  2.66285  3.21742  5.34871  4.01239    718 s - - -
          2.68618  4.42225  2.77519  2.73123  3.46354  2.40513  3.72494  3.29354  2.67741  2.69355  4.24690  2.90347  2.73739  3.18146  2.89801  2.37887  2.77519  2.98518  4.58477  3.61503
          0.02592  4.06155  4.78390  0.61958  0.77255  0.59507  0.80190
    548   2.69575  4.58570  3.33053  2.75024  3.71432  3.57009  3.73751  3.06093  2.03969  1.95755  3.22587  3.19598  3.94670  2.69304  2.78479  2.82789  2.91689  2.84537  5.09721  3.84813    719 l - - -
          2.68618  4.42225  2.77519  2.73123  3.46354  2.40513  3.72494  3.29354  2.67741  2.69355  4.24690  2.90347  2.73739  3.18146  2.89801  2.37887  2.77519  2.98518  4.58477  3.61503
          0.02592  4.06155  4.78390  0.61958  0.77255  0.59507  0.80190
    549   2.71152  4.94772  2.87895  2.45146  4.30385  3.40673  3.65997  3.72581  1.94898  3.27966  4.09867  2.95845  2.22198  2.57292  2.69968  2.51867  2.95648  3.37068  5.46049  4.13914    720 k - - -
          2.68618  4.42225  2.77519  2.73123  3.46354  2.40513  3.72494  3.29354  2.67741  2.69355  4.24690  2.90347  2.73739  3.18146  2.89801  2.37887  2.77519  2.98518  4.58477  3.61503
          0.07190  4.06155  2.95364  0.61958  0.77255  0.59507  0.80190
    550   2.56387  4.31156  3.41028  2.85020  3.46365  3.52237  3.79462  2.78851  2.78314  2.37991  3.11307  3.26038  3.32085  2.85867  3.13695  2.56745  2.80251  2.04421  4.90798  3.66962    721 v - - -
          2.68618  4.42225  2.77519  2.73123  3.46354  2.40513  3.72494  3.29354  2.67741  2.69355  4.24690  2.90347  2.73739  3.18146  2.89801  2.37887  2.77519  2.98518  4.58477  3.61503
          0.02712  4.01678  4.73912  0.61958  0.77255  0.63746  0.75211
    551   2.71288  5.14418  2.06962  2.25127  4.46001  3.32383  3.63359  3.92765  2.00934  3.44239  4.23244  2.80535  3.80244  2.55607  2.90774  2.23328  2.95952  3.52822  5.60477  4.20080    722 k - - -
          2.68618  4.42225  2.77519  2.73123  3.46354  2.40513  3.72494  3.29354  2.67741  2.69355  4.24690  2.90347  2.73739  3.18146  2.89801  2.37887  2.77519  2.98518  4.58477  3.61503
          0.07393  4.01678  2.93271  0.61958  0.77255  0.63746  0.75211
    552   1.94026  4.71361  2.57561  2.42355  4.11679  3.28198  3.69302  3.53105  2.53544  3.14502  3.96763  2.92472  3.77748  2.63058  2.99335  2.35968  2.56933  3.17587  5.38837  4.05514    723 a - - -
          2.68618  4.42225  2.77519  2.73123  3.46354  2.40513  3.72494  3.29354  2.67741  2.69355  4.24690  2.90347  2.73739  3.18146  2.89801  2.37887  2.77519  2.98518  4.58477  3.61503
          0.02840  3.97125  4.69360  0.61958  0.77255  0.67701  0.70955
    553   2.56177  4.42470  2.91870  2.68807  3.60853  3.47177  3.73344  2.51284  2.64866  2.65321  3.53898  3.14078  3.87036  2.98731  2.74980  2.54133  2.80110  2.23142  5.01310  3.74950    724 v - - -
          2.68618  4.42225  2.77519  2.73123  3.46354  2.40513  3.72494  3.29354  2.67741  2.69355  4.24690  2.90347  2.73739  3.18146  2.89801  2.37887  2.77519  2.98518  4.58477  3.61503
          0.02840  3.97125  4.69360  0.61958  0.77255  0.67701  0.70955
    554   2.62633  4.97017  2.10817  2.17847  3.52174  3.34147  3.59721  3.69098  2.39423  3.24643  4.04147  2.63251  3.77690  2.73131  2.61397  2.61337  2.86463  3.32539  5.43906  4.05877    725 d - - -
          2.68628  4.42101  2.77530  2.73133  3.46364  2.40523  3.72505  3.29321  2.67751  2.69343  4.24645  2.90343  2.73750  3.18157  2.89780  2.37872  2.77530  2.98529  4.58487  3.61513
          0.42024  1.06970        *  0.74316  0.64552  0.00000        *
//
