# Supplementary material for: Multispecies genome-wide analysis defines the MAP3K gene family in Gossypium hirsutum and reveals conserved family expansions
Source: BMC Bioinformatics. 2019 Mar 14;20(Suppl 2):99. doi: 10.1186/s12859-019-2624-9 (PMC6419318; doi:10.1186/s12859-019-2624-9)
Supplement: Supplementary file 1 — Zipped file containing two subfolders and an excel spreadsheet of all identified MAP3Ks with their longest transcript variants. The “HMM_results” file holds the HMMsearch output files for each MAP3K subfamily with relevant orthogroups identification highlighted. The “HMMs” folder holds the HMMs used for each MAP3K subfamily. (ZIP 3956 kb) [file 12859_2019_2624_MOESM1_ESM.zip › Supplementary file 1/HMM_results/mekk_search_results.xlsx]

## Sheet: mekk_search_results
# hmmsearch :: search profile(s) against a sequence database
# HMMER 3.1b2 (February 2015); http://hmmer.org/
# Copyright (C) 2015 Howard Hughes Medical Institute.
# Freely distributed under the GNU General Public License (GPLv3).
# - - - - - - - - - - - - - - - - - - - - - - - - - - - - - - - - - - - -
# query HMM file: arab_mekk_hmm
# target sequence database: /igbb/projects/PlantSignaling_DB/norbert/Database/singleton_added/7org_singleton_cluster_ids
# output directed to file: mekk_search_results
# - - - - - - - - - - - - - - - - - - - - - - - - - - - - - - - - - - - -
Query: mekk_arab_2014_muscle [M=549]
Scores for complete sequences (score includes all domains):
	---	full	sequence	---	---	best	1	domain	---	-#dom-
	E-value	score	bias	E-value	score	bias	exp	N	Sequence	Description				Unique MEKK Clusters for 5 orgs			Inclusive clusters
	-------	------	-----	-------	------	-----	----	--	--------	-----------				1852			15522
	8.5e-220	735.6	0	3e-155	522.5	0	3	3	AT4G08470.1_Arabidopsis_thaliana_cluster_21365	21365				3806			19719
	1e-212	712.2	0.1	4e-212	710.2	0	1.8	1	AT4G12020.2_Arabidopsis_thaliana_cluster_8918	8918				2123			21572
	1.4e-212	711.8	0.1	5.6e-212	709.8	0	1.8	1	AT4G12020.5_Arabidopsis_thaliana_cluster_8918	8918				1568			38994
	1.5e-212	711.7	0.1	6e-212	709.7	0	1.8	1	AT4G12020.4_Arabidopsis_thaliana_cluster_8918	8918				1321
	5.2e-211	706.6	0	1.2e-152	513.9	0	2	2	AT4G08470.3_Arabidopsis_thaliana_cluster_21365	21365				12291
	4.8e-210	703.4	0	5.6e-210	703.2	0	1.1	1	AT4G08500.1_Arabidopsis_thaliana_cluster_1689	1689				21240
	5.4e-205	686.7	0	2.1e-193	648.5	0	3.4	2	AT4G08480.1_Arabidopsis_thaliana_cluster_1689	1689				1267
	1.4e-198	665.5	0	4.7e-197	660.5	0	2.7	1	AT4G12020.3_Arabidopsis_thaliana_cluster_8918	8918				15247
	2.1e-198	665	0	7.1e-197	659.9	0	2.7	1	AT4G12020.10_Arabidopsis_thaliana_cluster_8918	8918				4343
	4.9e-190	637.3	0	1.4e-189	635.9	0	1.7	1	AT3G13530.1_Arabidopsis_thaliana_cluster_1267	1267				21365
	2e-188	632	0	4.4e-188	630.9	0	1.5	1	AT3G07980.2_Arabidopsis_thaliana_cluster_1267	1267				1689
	2.2e-188	631.9	0	4.9e-188	630.7	0	1.5	1	AT3G07980.1_Arabidopsis_thaliana_cluster_1267	1267				8918
	1.5e-175	589.5	0	4.7e-175	587.9	0	1.8	1	Gohir.A01G013000.1.p_Gossypium_hirsutum_cluster_1267	1267				2563
	3.2e-175	588.4	0	9.4e-175	586.9	0	1.7	1	Gorai.002G016000.1_Gossypium_raimondii_cluster_1267	1267				3217
	8.1e-175	587.1	0	1.9e-173	582.6	0	2.6	1	Glyma.11G101700.1.p_Glycine_max_cluster_1267	1267				17459
	8.1e-175	587.1	0	1.9e-173	582.6	0	2.6	1	Glyma.11G101700.5.p_Glycine_max_cluster_1267	1267				14604
	8.3e-175	587.1	0	1.9e-173	582.6	0	2.6	1	Glyma.11G101700.2.p_Glycine_max_cluster_1267	1267				24140
	8.3e-175	587.1	0	1.9e-173	582.6	0	2.6	1	Glyma.11G101700.4.p_Glycine_max_cluster_1267	1267				22620
	1.1e-174	586.7	0	2.3e-174	585.6	0	1.6	1	Gohir.A03G164300.2.p_Gossypium_hirsutum_cluster_1267	1267				420
	1.1e-174	586.6	0	2.4e-174	585.5	0	1.6	1	Gohir.A03G164300.1.p_Gossypium_hirsutum_cluster_1267	1267				8416
	4.8e-174	584.6	0	8.2e-174	583.8	0	1.4	1	Gorai.005G210100.1_Gossypium_raimondii_cluster_1267	1267				35385
	5.1e-174	584.5	0	2e-173	582.5	0	2	1	Glyma.12G027600.4.p_Glycine_max_cluster_1267	1267				72947
	5.1e-174	584.5	0	2e-173	582.5	0	2	1	Glyma.12G027600.5.p_Glycine_max_cluster_1267	1267				20106
	6.6e-174	584.1	0	2.5e-173	582.2	0	2	1	Glyma.12G027600.1.p_Glycine_max_cluster_1267	1267				77245
	6.6e-174	584.1	0	2.5e-173	582.2	0	2	1	Glyma.12G027600.6.p_Glycine_max_cluster_1267	1267				24884
	9.1e-174	583.6	0	1.5e-172	579.7	0	2.4	1	Solyc11g033270.1.1_Solanum_lycopersicum_cluster_1267	1267				38816
	8.8e-172	577.1	0	2.1e-171	575.9	0	1.6	1	Gorai.008G149400.1_Gossypium_raimondii_cluster_1267	1267
	1e-171	576.9	0	2.4e-170	572.4	0	2.6	1	Glyma.11G101700.3.p_Glycine_max_cluster_1267	1267
	3.1e-171	575.3	0	6.5e-171	574.2	0	1.5	1	Gohir.A12G134300.1.p_Gossypium_hirsutum_cluster_1267	1267
	6.3e-171	574.3	0	2.5e-170	572.3	0	2	1	Glyma.12G027600.2.p_Glycine_max_cluster_1267	1267
	8.1e-171	573.9	0	3.1e-170	572	0	2	1	Glyma.12G027600.3.p_Glycine_max_cluster_1267	1267
	8.4e-171	573.8	0	2e-170	572.6	0	1.6	1	Gohir.D12G137900.1.p_Gossypium_hirsutum_cluster_1267	1267
	4.2e-169	568.3	0.5	1.9e-104	354.9	0.1	3	3	AT4G08470.2_Arabidopsis_thaliana_cluster_21365	21365
	7.6e-168	564.1	0.2	2.8e-167	562.2	0	1.8	1	AT4G12020.1_Arabidopsis_thaliana_cluster_8918	8918
	7.6e-168	564.1	0.2	2.8e-167	562.2	0	1.8	1	AT4G12020.9_Arabidopsis_thaliana_cluster_8918	8918
	1.1e-167	563.5	0.2	4.2e-167	561.6	0	1.8	1	AT4G12020.7_Arabidopsis_thaliana_cluster_8918	8918
	8.6e-162	544.1	0.1	1.2e-161	543.6	0.1	1.2	1	GRMZM2G017654_P01_Zea_mays_cluster_1267	1267
	8.6e-162	544.1	0.1	1.2e-161	543.6	0.1	1.2	1	GRMZM2G017654_P02_Zea_mays_cluster_1267	1267
	3.1e-159	535.7	0	4e-159	535.3	0	1.1	1	AT1G63700.1_Arabidopsis_thaliana_cluster_1321	1321
	3.1e-159	535.7	0	4e-159	535.3	0	1.1	1	AT1G63700.2_Arabidopsis_thaliana_cluster_1321	1321
	1.9e-157	529.7	0.5	5.8e-157	528.2	0	1.8	1	AT4G12020.6_Arabidopsis_thaliana_cluster_8918	8918
	1.9e-157	529.7	0.5	5.8e-157	528.2	0	1.8	1	AT4G12020.8_Arabidopsis_thaliana_cluster_8918	8918
	1e-156	527.4	0	2.4e-156	526.2	0	1.5	1	Zosma12g00430.1_Zostera_marina_cluster_1267	1267
	1.4e-154	520.3	0	1.6e-154	520.1	0	1.1	1	Gohir.D02G081800.1.p_Gossypium_hirsutum_cluster_1689	1689
	1.4e-154	520.3	0	1.6e-154	520.1	0	1.1	1	Gohir.D02G081800.2.p_Gossypium_hirsutum_cluster_1689	1689
	1.7e-154	520	0	1.9e-154	519.8	0	1	1	Gohir.A02G074800.1.p_Gossypium_hirsutum_cluster_1689	1689
	1.7e-154	520	0	2e-154	519.8	0	1.2	1	Gohir.A05G232100.1.p_Gossypium_hirsutum_cluster_1689	1689
	2.4e-154	519.5	0	2.8e-154	519.3	0	1.2	1	Gorai.009G242600.1_Gossypium_raimondii_cluster_1689	1689
	2.4e-154	519.5	0	2.8e-154	519.3	0	1.2	1	Gorai.009G242600.2_Gossypium_raimondii_cluster_1689	1689
	1.3e-153	517.1	0	1.6e-153	516.9	0	1.1	1	Gorai.005G091700.1_Gossypium_raimondii_cluster_1689	1689
	1.3e-153	517.1	0	1.6e-153	516.9	0	1.1	1	Gorai.005G091700.4_Gossypium_raimondii_cluster_1689	1689
	1.8e-151	510.1	0	3.1e-151	509.3	0	1.4	1	Gohir.D02G187600.1.p_Gossypium_hirsutum_cluster_1267	1267
	1.1e-150	507.5	0	4.2e-150	505.5	0	1.9	1	Zosma100g00030.1_Zostera_marina_cluster_1267	1267
	7.1e-149	501.5	0	1.9e-148	500.1	0	1.6	1	Glyma.14G166000.1.p_Glycine_max_cluster_1689	1689
	7.1e-149	501.5	0	1.9e-148	500.1	0	1.6	1	Glyma.14G166000.2.p_Glycine_max_cluster_1689	1689
	8.4e-148	497.9	0	1.1e-147	497.5	0	1.1	1	Glyma.04G253500.1.p_Glycine_max_cluster_1689	1689
	1.5e-147	497.1	0	2e-147	496.7	0	1.1	1	Glyma.06G108900.1.p_Glycine_max_cluster_1689	1689
	1.5e-147	497.1	0	2e-147	496.7	0	1.1	1	Glyma.06G108900.2.p_Glycine_max_cluster_1689	1689
	1.5e-147	497.1	0	2e-147	496.7	0	1.1	1	Glyma.06G108900.3.p_Glycine_max_cluster_1689	1689
	4.3e-147	495.6	0	2.1e-76	262.2	0	2.4	2	Gorai.005G210100.2_Gossypium_raimondii_cluster_1267	1267
	5.9e-146	491.8	0	2.6e-145	489.7	0	1.9	1	Glyma.13G084100.1.p_Glycine_max_cluster_1689	1689
	5.9e-146	491.8	0	2.6e-145	489.7	0	1.9	1	Glyma.13G084100.2.p_Glycine_max_cluster_1689	1689
	5.9e-146	491.8	0	2.6e-145	489.7	0	1.9	1	Glyma.13G084100.3.p_Glycine_max_cluster_1689	1689
	9.8e-146	491.1	0.3	1.4e-145	490.6	0.3	1.2	1	AT1G54960.1_Arabidopsis_thaliana_cluster_2123	2123
	9.8e-146	491.1	0.3	1.4e-145	490.6	0.3	1.2	1	AT1G54960.2_Arabidopsis_thaliana_cluster_2123	2123
	1.6e-145	490.4	0	2.3e-145	489.9	0	1.1	1	GRMZM2G180555_P01_Zea_mays_cluster_1689	1689
	3.5e-145	489.3	0	4.9e-145	488.8	0	1.1	1	Solyc07g053170.2.1_Solanum_lycopersicum_cluster_1689	1689
	5.5e-145	488.6	0	7.2e-145	488.3	0	1.1	1	AT1G09000.2_Arabidopsis_thaliana_cluster_2123	2123
	5.6e-145	488.6	0	7.7e-145	488.2	0	1.1	1	GRMZM2G066120_P01_Zea_mays_cluster_1689	1689
	6.4e-145	488.4	0	8.4e-145	488	0	1.1	1	AT1G09000.1_Arabidopsis_thaliana_cluster_2123	2123
	9e-145	487.9	0	1.4e-144	487.3	0	1.2	1	AT1G53570.4_Arabidopsis_thaliana_cluster_1568	1568
	1.2e-144	487.6	0	2.9e-144	486.3	0	1.2	1	AT1G53570.1_Arabidopsis_thaliana_cluster_1568	1568
	1.7e-143	483.7	0	2.6e-143	483.1	0	1.2	1	AT1G53570.2_Arabidopsis_thaliana_cluster_1568	1568
	1.7e-143	483.7	0	2.6e-143	483.1	0	1.2	1	AT1G53570.3_Arabidopsis_thaliana_cluster_1568	1568
	2.1e-142	480.1	0	3.2e-142	479.5	0	1.2	1	AT1G53570.7_Arabidopsis_thaliana_cluster_1568	1568
	1.2e-141	477.7	0.8	1.4e-140	474.1	0.7	2	1	Solyc01g104530.2.1_Solanum_lycopersicum_cluster_1689	1689
	1.7e-141	477.1	0	2.7e-141	476.5	0	1.2	1	AT1G53570.6_Arabidopsis_thaliana_cluster_1568	1568
	3.2e-141	476.2	0	3.6e-141	476	0	1	1	AT5G66850.1_Arabidopsis_thaliana_cluster_2563	2563
	8.2e-141	474.9	0	1.3e-140	474.2	0	1.2	1	Glyma.14G165700.1.p_Glycine_max_cluster_1689	1689
	3e-140	473	0	1.4e-139	470.8	0	1.8	1	Gohir.D08G201900.1.p_Gossypium_hirsutum_cluster_1321	1321
	3.2e-140	472.9	0	5.7e-140	472.1	0	1.3	1	Glyma.15G048600.1.p_Glycine_max_cluster_17459	17459
	3.4e-140	472.8	0	1.5e-139	470.7	0	1.7	1	Gorai.004G213200.1_Gossypium_raimondii_cluster_1321	1321
	3.4e-140	472.8	0	1.5e-139	470.7	0	1.7	1	Gorai.004G213200.2_Gossypium_raimondii_cluster_1321	1321
	5.5e-140	472.1	0	2.9e-139	469.7	0	1.8	1	Gorai.004G213200.3_Gossypium_raimondii_cluster_1321	1321
	4.6e-139	469.1	0	6.1e-139	468.7	0	1	1	AT3G06030.1_Arabidopsis_thaliana_cluster_2123	2123
	6.4e-139	468.6	0	4.3e-138	465.9	0	1.8	1	AC209208.3_FGP001_Zea_mays_cluster_1321	1321
	1.7e-138	467.2	0	5.1e-138	465.7	0	1.4	1	Glyma.16G181000.1.p_Glycine_max_cluster_1321	1321
	3e-138	466.4	0	3.6e-138	466.2	0	1.1	1	AT5G66850.2_Arabidopsis_thaliana_cluster_2563	2563
	3.6e-138	466.2	0	7.7e-138	465.1	0	1.3	1	Glyma.09G135100.1.p_Glycine_max_cluster_1321	1321
	5.8e-138	465.5	0	6.7e-137	462	0	1.8	1	GRMZM2G093316_P01_Zea_mays_cluster_1321	1321
	5.8e-138	465.5	0	6.7e-137	462	0	1.8	1	GRMZM2G093316_P02_Zea_mays_cluster_1321	1321
	1e-137	464.6	0	4.1e-137	462.7	0	1.5	1	Glyma.08G015500.3.p_Glycine_max_cluster_1321	1321
	1e-137	464.6	0	5.2e-137	462.3	0	1.5	1	Glyma.08G015500.1.p_Glycine_max_cluster_1321	1321
	1e-137	464.6	0	5.2e-137	462.3	0	1.5	1	Glyma.08G015500.4.p_Glycine_max_cluster_1321	1321
	3.6e-137	462.8	0	4.9e-137	462.4	0	1.1	1	GRMZM2G044557_P02_Zea_mays_cluster_1689	1689
	5.8e-137	462.1	0	1.4e-136	460.9	0	1.6	1	Solyc06g036080.2.1_Solanum_lycopersicum_cluster_1321	1321
	7.4e-137	461.8	0	1.1e-136	461.3	0	1.1	1	GRMZM2G044557_P01_Zea_mays_cluster_1689	1689
	8.1e-137	461.7	0	1.1e-136	461.2	0	1.1	1	Glyma.10G232800.1.p_Glycine_max_cluster_1321	1321
	8.1e-137	461.7	0	1.1e-136	461.2	0	1.1	1	Glyma.10G232800.2.p_Glycine_max_cluster_1321	1321
	1.1e-136	461.2	0	1.6e-136	460.7	0	1.1	1	Glyma.10G232800.3.p_Glycine_max_cluster_1321	1321
	1.1e-136	461.2	0	1.6e-136	460.7	0	1.1	1	Glyma.10G232800.4.p_Glycine_max_cluster_1321	1321
	1.5e-136	460.8	0	1.9e-136	460.4	0	1.1	1	Glyma.20G161500.1.p_Glycine_max_cluster_1321	1321
	2.1e-136	460.3	0	4.2e-136	459.3	0	1.4	1	Gohir.A09G050200.1.p_Gossypium_hirsutum_cluster_1321	1321
	2.3e-136	460.2	0	4.9e-136	459.1	0	1.5	1	Gohir.D09G043100.2.p_Gossypium_hirsutum_cluster_1321	1321
	2.5e-136	460.1	0	5.3e-136	459	0	1.5	1	Gohir.D09G043100.3.p_Gossypium_hirsutum_cluster_1321	1321
	3.3e-136	459.7	0	7e-136	458.6	0	1.4	1	Gohir.D09G043100.1.p_Gossypium_hirsutum_cluster_1321	1321
	4.2e-136	459.3	0	5.3e-136	459	0	1.3	1	Zosma253g00060.1_Zostera_marina_cluster_1321	1321
	4.7e-136	459.2	0	9.8e-136	458.1	0	1.4	1	Gorai.006G049500.1_Gossypium_raimondii_cluster_1321	1321
	6.4e-136	458.7	0	8.9e-136	458.2	0	1.1	1	GRMZM2G130927_P01_Zea_mays_cluster_1689	1689
	6.4e-136	458.7	0	8.9e-136	458.2	0	1.1	1	GRMZM2G130927_P02_Zea_mays_cluster_1689	1689
	6.4e-136	458.7	0	8.9e-136	458.2	0	1.1	1	GRMZM2G130927_P03_Zea_mays_cluster_1689	1689
	8.2e-136	458.4	0	1.1e-135	457.9	0	1.3	1	Glyma.01G220700.1.p_Glycine_max_cluster_1321	1321
	8.2e-136	458.4	0	1.1e-135	457.9	0	1.3	1	Glyma.01G220700.3.p_Glycine_max_cluster_1321	1321
	8.2e-136	458.4	0	2e-135	457.1	0	1.4	1	Solyc03g025360.2.1_Solanum_lycopersicum_cluster_1321	1321
	1e-135	458.1	0	1.2e-135	457.8	0	1.2	1	Solyc11g006000.1.1_Solanum_lycopersicum_cluster_1568	1568
	1.2e-135	457.8	0	2e-135	457.1	0	1.4	1	Solyc08g081210.2.1_Solanum_lycopersicum_cluster_1321	1321
	2.6e-135	456.7	0	3.1e-135	456.5	0	1.1	1	Gohir.D04G022500.1.p_Gossypium_hirsutum_cluster_1568	1568
	2.8e-135	456.6	0	3.3e-135	456.3	0	1.1	1	Gohir.D04G022500.2.p_Gossypium_hirsutum_cluster_1568	1568
	3.5e-135	456.3	0	4.3e-135	456	0	1.1	1	Gorai.012G034500.1_Gossypium_raimondii_cluster_1568	1568
	3.8e-135	456.2	0	4.6e-135	455.9	0	1.1	1	Gorai.012G034500.2_Gossypium_raimondii_cluster_1568	1568
	4.7e-135	455.9	0	5.9e-135	455.5	0	1.1	1	Gorai.012G034500.3_Gossypium_raimondii_cluster_1568	1568
	5.9e-135	455.5	0	8e-135	455.1	0	1.3	1	Zosma16g00390.1_Zostera_marina_cluster_1321	1321
	8.3e-135	455.1	0	1.2e-134	454.5	0	1.5	1	Glyma.11G022900.1.p_Glycine_max_cluster_1321	1321
	9.9e-135	454.8	0	1.3e-134	454.4	0	1.1	1	Glyma.05G191700.1.p_Glycine_max_cluster_1568	1568
	1e-134	454.7	0	1.3e-134	454.4	0	1.1	1	Gohir.A05G385300.1.p_Gossypium_hirsutum_cluster_1568	1568
	1.6e-134	454.1	0	1.8e-134	454	0	1.1	1	Glyma.05G123200.1.p_Glycine_max_cluster_17459	17459
	2.3e-134	453.6	0	3e-134	453.2	0	1.1	1	Glyma.08G156900.3.p_Glycine_max_cluster_1568	1568
	2.4e-134	453.5	0	3.1e-134	453.2	0	1.1	1	Glyma.08G156900.1.p_Glycine_max_cluster_1568	1568
	4e-134	452.8	0	5.4e-134	452.4	0	1.1	1	Glyma.08G156900.2.p_Glycine_max_cluster_1568	1568
	4.3e-134	452.7	0	2.4e-133	450.2	0	1.6	1	GRMZM2G175504_P01_Zea_mays_cluster_1321	1321
	1.6e-133	450.8	0	1.9e-133	450.5	0	1.1	1	Glyma.04G213000.1.p_Glycine_max_cluster_1568	1568
	4.2e-133	449.4	0	4.9e-133	449.2	0	1.1	1	Glyma.06G153200.1.p_Glycine_max_cluster_1568	1568
	5.6e-133	449	0	6.2e-133	448.9	0	1.1	1	GRMZM2G540772_P01_Zea_mays_cluster_38816	38816
	6.6e-133	448.8	0	1.2e-132	447.9	0	1.4	1	Glyma.05G080900.2.p_Glycine_max_cluster_2563	2563
	7.2e-133	448.6	0.1	8.6e-133	448.4	0.1	1	1	Gorai.005G083400.1_Gossypium_raimondii_cluster_15522	15522
	1.1e-132	448.1	0	1.3e-132	447.8	0	1.1	1	Gohir.A12G001400.1.p_Gossypium_hirsutum_cluster_1568	1568
	1.1e-132	448.1	0	1.3e-132	447.8	0	1.1	1	Gohir.A12G001400.2.p_Gossypium_hirsutum_cluster_1568	1568
	1.1e-132	448.1	0	1.3e-132	447.8	0	1.1	1	Gohir.A12G001400.3.p_Gossypium_hirsutum_cluster_1568	1568
	1.1e-132	448.1	0	1.2e-132	447.9	0	1	1	Glyma.04G213000.2.p_Glycine_max_cluster_1568	1568
	1.1e-132	448	0	1.3e-132	447.8	0	1.1	1	Gorai.008G000500.2_Gossypium_raimondii_cluster_1568	1568
	1.2e-132	447.9	0	1.5e-132	447.6	0	1.1	1	Gorai.008G000500.1_Gossypium_raimondii_cluster_1568	1568
	1.4e-132	447.7	0	1.8e-132	447.4	0	1.1	1	Gorai.008G000500.5_Gossypium_raimondii_cluster_1568	1568
	1.5e-132	447.6	0	1.9e-132	447.3	0	1.1	1	Gorai.008G000500.3_Gossypium_raimondii_cluster_1568	1568
	1.6e-132	447.5	0	2e-132	447.2	0	1.1	1	Gorai.008G000500.4_Gossypium_raimondii_cluster_1568	1568
	1.6e-132	447.5	0	2.2e-132	447	0	1.1	1	Gohir.A08G183300.1.p_Gossypium_hirsutum_cluster_1321	1321
	2.4e-132	446.9	0	2.9e-132	446.7	0	1.1	1	Gohir.D12G001200.2.p_Gossypium_hirsutum_cluster_1568	1568
	2.6e-132	446.8	0	3.1e-132	446.5	0	1.1	1	Gohir.D12G001200.1.p_Gossypium_hirsutum_cluster_1568	1568
	3.6e-132	446.3	0	5.4e-132	445.8	0	1.2	1	Glyma.08G078200.1.p_Glycine_max_cluster_17459	17459
	4.6e-132	446	0	7.5e-132	445.3	0	1.4	1	Glyma.05G080900.1.p_Glycine_max_cluster_2563	2563
	4.6e-132	446	0	1.3e-131	444.5	0	1.5	1	Glyma.08G015500.2.p_Glycine_max_cluster_1321	1321
	5.2e-132	445.8	0.1	6.4e-132	445.5	0.1	1.1	1	Gohir.A02G068000.1.p_Gossypium_hirsutum_cluster_15522	15522
	9.8e-132	444.9	0	1.9e-131	443.9	0	1.3	1	Glyma.17G177900.1.p_Glycine_max_cluster_2563	2563
	1.1e-131	444.8	0	1.3e-131	444.5	0	1	1	Solyc01g079750.2.1_Solanum_lycopersicum_cluster_2123	2123
	4.8e-131	442.6	0	6.1e-131	442.3	0	1	1	GRMZM2G158860_P02_Zea_mays_cluster_38994	38994
	1.1e-130	441.5	0	1.5e-129	437.7	0	2.3	1	Solyc01g098980.2.1_Solanum_lycopersicum_cluster_2123	2123
	2.9e-130	440	0	3.8e-130	439.7	0	1.1	1	Glyma.19G235200.1.p_Glycine_max_cluster_2123	2123
	4.1e-130	439.5	0	5.2e-130	439.2	0	1.1	1	Gorai.006G052900.1_Gossypium_raimondii_cluster_2123	2123
	4.2e-130	439.5	0	5.1e-130	439.2	0	1.2	1	Gohir.D11G049500.1.p_Gossypium_hirsutum_cluster_2563	2563
	4.2e-130	439.5	0	5.1e-130	439.2	0	1.2	1	Gorai.007G053300.1_Gossypium_raimondii_cluster_2563	2563
	4.3e-130	439.5	0	5.4e-130	439.1	0	1	1	Gohir.A09G055300.1.p_Gossypium_hirsutum_cluster_2123	2123
	4.3e-130	439.5	0	5.4e-130	439.1	0	1	1	Gohir.A09G055300.2.p_Gossypium_hirsutum_cluster_2123	2123
	4.4e-130	439.4	0	5.4e-130	439.1	0	1.1	1	Gohir.A11G264700.1.p_Gossypium_hirsutum_cluster_2123	2123
	4.6e-130	439.4	0	6e-130	439	0	1.1	1	Glyma.03G237600.1.p_Glycine_max_cluster_2123	2123
	5.5e-130	439.1	0	6.8e-130	438.8	0	1.1	1	Gohir.D11G274900.1.p_Gossypium_hirsutum_cluster_2123	2123
	6.4e-130	438.9	0	7.9e-130	438.6	0	1.1	1	Zosma334g00080.1_Zostera_marina_cluster_2123	2123
	6.8e-130	438.8	0	8.4e-130	438.5	0	1.1	1	Gorai.007G296700.2_Gossypium_raimondii_cluster_2123	2123
	7e-130	438.8	0	8.7e-130	438.5	0	1.1	1	Gorai.007G296700.1_Gossypium_raimondii_cluster_2123	2123
	8.6e-130	438.5	0	1.1e-129	438.2	0	1.1	1	Gohir.D09G054200.1.p_Gossypium_hirsutum_cluster_2123	2123
	8.7e-130	438.5	0	1.1e-129	438.2	0	1.1	1	Gohir.A11G264700.2.p_Gossypium_hirsutum_cluster_2123	2123
	1.2e-129	438	0	1.5e-129	437.7	0	1.2	1	Gohir.A11G045900.1.p_Gossypium_hirsutum_cluster_2563	2563
	1.3e-129	437.9	0	1.7e-129	437.6	0	1.2	1	Zosma22g00900.1_Zostera_marina_cluster_1568	1568
	2.1e-129	437.2	0	8.3e-129	435.2	0	1.5	1	Gorai.008G073600.1_Gossypium_raimondii_cluster_2563	2563
	2.2e-129	437.1	0	2.7e-129	436.9	0	1.1	1	GRMZM2G098828_P01_Zea_mays_cluster_2123	2123
	2.4e-129	437	0	4.4e-129	436.2	0	1.5	1	Glyma.01G184000.1.p_Glycine_max_cluster_2563	2563
	2.4e-129	437	0	4.4e-129	436.2	0	1.5	1	Glyma.01G184000.2.p_Glycine_max_cluster_2563	2563
	3.6e-129	436.5	0	4.5e-129	436.1	0	1.2	1	Gohir.A11G045900.2.p_Gossypium_hirsutum_cluster_2563	2563
	5.2e-129	435.9	0	6.4e-129	435.6	0	1.1	1	Gohir.D09G054200.2.p_Gossypium_hirsutum_cluster_2123	2123
	5.3e-129	435.9	0	7e-129	435.5	0	1.1	1	Zosma388g00040.1_Zostera_marina_cluster_2123	2123
	5.5e-129	435.8	0	9.6e-129	435	0	1.4	1	Glyma.11G058300.1.p_Glycine_max_cluster_2563	2563
	9.8e-129	435	0	1.1e-128	434.8	0	1.1	1	Gorai.005G091700.2_Gossypium_raimondii_cluster_1689	1689
	6.4e-128	432.3	0	3.9e-127	429.7	0	1.6	1	Gohir.D12G089300.1.p_Gossypium_hirsutum_cluster_2563	2563
	1.5e-127	431.1	0	1.1e-126	428.3	0	1.6	1	Gohir.D12G089300.2.p_Gossypium_hirsutum_cluster_2563	2563
	2.4e-127	430.4	0	3e-127	430.1	0	1.1	1	GRMZM2G140726_P01_Zea_mays_cluster_38816	38816
	5.9e-127	429.1	0	7e-127	428.9	0	1.2	1	Gorai.009G208800.5_Gossypium_raimondii_cluster_3217	3217
	6.3e-127	429	0	8e-127	428.7	0	1.2	1	Gorai.009G208800.1_Gossypium_raimondii_cluster_3217	3217
	1.2e-126	428.1	0	1.3e-126	428	0	1.1	1	Glyma.04G036300.2.p_Glycine_max_cluster_3217	3217
	1.2e-126	428.1	0	1.3e-126	428	0	1.1	1	Glyma.04G036300.1.p_Glycine_max_cluster_3217	3217
	3.1e-126	426.7	0	6.8e-126	425.6	0	1.5	1	Zosma26g00350.1_Zostera_marina_cluster_1321	1321
	3.1e-126	426.7	0	3.4e-126	426.6	0	1.1	1	Glyma.04G036300.3.p_Glycine_max_cluster_3217	3217
	3.5e-126	426.6	0	4.6e-126	426.2	0	1.3	1	Gorai.009G208800.2_Gossypium_raimondii_cluster_3217	3217
	7.6e-126	425.5	0	9.8e-126	425.1	0	1.2	1	Gohir.A10G092900.1.p_Gossypium_hirsutum_cluster_2563	2563
	9.2e-126	425.2	0	1.1e-125	424.9	0	1.1	1	Zosma60g00470.1_Zostera_marina_cluster_80838	80838
	9.3e-126	425.2	0	1.1e-125	425	0	1.2	1	Gorai.011G104700.1_Gossypium_raimondii_cluster_2563	2563
	9.3e-126	425.2	0	1.1e-125	425	0	1.2	1	Gorai.011G104700.2_Gossypium_raimondii_cluster_2563	2563
	1.1e-125	424.9	0	1.3e-125	424.7	0	1.1	1	Gohir.D10G095400.1.p_Gossypium_hirsutum_cluster_2563	2563
	3.9e-125	423.1	0	5.1e-125	422.7	0	1.1	1	Solyc12g088940.1.1_Solanum_lycopersicum_cluster_3217	3217
	5.4e-125	422.7	0	7.3e-125	422.2	0	1.1	1	Glyma.10G250800.1.p_Glycine_max_cluster_2123	2123
	7.5e-125	422.2	0	8.5e-125	422	0	1.1	1	GRMZM2G156800_P01_Zea_mays_cluster_2563	2563
	8.5e-125	422	0	1e-124	421.7	0	1.1	1	Glyma.06G036400.1.p_Glycine_max_cluster_3217	3217
	1.3e-124	421.4	0	1.5e-124	421.2	0	1.1	1	GRMZM2G064613_P02_Zea_mays_cluster_2123	2123
	1.3e-124	421.3	0	1.6e-124	421.1	0	1.1	1	GRMZM2G064613_P01_Zea_mays_cluster_2123	2123
	1.6e-124	421.1	0	1.9e-124	420.8	0	1	1	GRMZM2G064613_P03_Zea_mays_cluster_2123	2123
	1.8e-124	420.9	0	2e-124	420.7	0	1.1	1	GRMZM2G156800_P02_Zea_mays_cluster_2563	2563
	2e-124	420.8	0	2.2e-124	420.6	0	1.1	1	Gorai.005G091700.3_Gossypium_raimondii_cluster_1689	1689
	2.7e-124	420.3	0	4.1e-124	419.8	0	1.3	1	Zosma96g00760.1_Zostera_marina_cluster_2563	2563
	6e-124	419.2	0	6.4e-124	419.1	0	1.1	1	Solyc02g065110.2.1_Solanum_lycopersicum_cluster_2563	2563
	6.7e-124	419	0	9.2e-124	418.6	0	1.1	1	Glyma.20G142900.1.p_Glycine_max_cluster_2123	2123
	6.7e-124	419	0.1	1.5e-66	229.7	0.1	2.2	2	AT1G53570.5_Arabidopsis_thaliana_cluster_1568	1568
	7.3e-124	418.9	0	8.2e-124	418.7	0	1.1	1	Solyc02g090430.2.1_Solanum_lycopersicum_cluster_2563	2563
	1.1e-123	418.3	0.5	2.2e-123	417.4	0	1.5	1	Zosma91g00370.1_Zostera_marina_cluster_17459	17459
	1.4e-123	417.9	0.1	1.6e-123	417.8	0.1	1.1	1	Glyma.14G080100.1.p_Glycine_max_cluster_3217	3217
	7e-123	415.7	0	8.4e-123	415.4	0	1.1	1	Glyma.14G080100.3.p_Glycine_max_cluster_3217	3217
	4.2e-122	413.1	0	5.7e-122	412.7	0	1.2	1	Solyc04g079400.2.1_Solanum_lycopersicum_cluster_3217	3217
	1.6e-121	411.2	0	2e-121	410.9	0	1.2	1	Zosma135g00450.1_Zostera_marina_cluster_1689	1689
	3.4e-120	406.8	0	3.7e-120	406.7	0	1	1	GRMZM6G513881_P02_Zea_mays_cluster_1568	1568
	1e-119	405.3	0	1e-119	405.3	0	1.1	1	Zosma68g00400.1_Zostera_marina_cluster_2563	2563
	5.6e-118	399.5	0	9.7e-118	398.7	0	1.4	1	Zosma164g00170.1_Zostera_marina_cluster_78633	78633
	7.8e-118	399	0	8.7e-118	398.9	0	1	1	Gohir.D02G074000.2.p_Gossypium_hirsutum_cluster_15522	15522
	8.4e-118	398.9	0	9.1e-118	398.8	0	1.1	1	Glyma.17G245300.1.p_Glycine_max_cluster_3217	3217
	6e-117	396.1	0	6.4e-117	396	0	1	1	Glyma.17G245300.4.p_Glycine_max_cluster_3217	3217
	4.3e-116	393.3	0	5.8e-116	392.8	0	1.1	1	AT5G55090.2_Arabidopsis_thaliana_cluster_1852	1852
	6.1e-116	392.8	0	1.5e-115	391.4	0	1.6	1	Glyma.17G177900.2.p_Glycine_max_cluster_2563	2563
	8.2e-116	392.3	0	1.1e-115	392	0	1.3	1	Gohir.D05G202900.1.p_Gossypium_hirsutum_cluster_3217	3217
	8.2e-116	392.3	0	1.1e-115	392	0	1.3	1	Gohir.D05G202900.2.p_Gossypium_hirsutum_cluster_3217	3217
	1.4e-115	391.6	0	3.7e-94	320.9	0	2.3	2	Glyma.01G220700.2.p_Glycine_max_cluster_1321	1321
	3.1e-115	390.4	0.1	3.7e-115	390.2	0.1	1	1	AT4G26890.1_Arabidopsis_thaliana_cluster_1852	1852
	3.6e-115	390.2	0	4.5e-115	389.9	0	1.1	1	AT5G55090.1_Arabidopsis_thaliana_cluster_1852	1852
	9.9e-114	385.5	0	5.2e-94	320.4	0	2.1	2	Gorai.005G083400.2_Gossypium_raimondii_cluster_15522	15522
	4.1e-113	383.4	0	2.8e-112	380.7	0	2	1	Gorai.009G208800.4_Gossypium_raimondii_cluster_3217	3217
	2e-112	381.2	0	1.4e-111	378.4	0	2.1	1	Gorai.009G208800.3_Gossypium_raimondii_cluster_3217	3217
	5e-112	379.8	0	3.2e-95	324.4	0	2.2	2	Glyma.08G078200.2.p_Glycine_max_cluster_17459	17459
	1.5e-109	371.7	0	6.8e-79	270.5	0	2.5	2	Gohir.A12G069900.1.p_Gossypium_hirsutum_cluster_2563	2563
	1.7e-107	364.9	0	2.2e-107	364.5	0	1.1	1	Gorai.012G034500.4_Gossypium_raimondii_cluster_1568	1568
	7.7e-107	362.7	0	9.8e-107	362.4	0	1	1	GRMZM2G158860_P03_Zea_mays_cluster_38994	38994
	3.9e-102	347.2	0	4.7e-102	346.9	0	1	1	AT1G07150.1_Arabidopsis_thaliana_cluster_3806	3806
	4.2e-102	347.1	0.1	3.8e-61	211.9	0	2.2	2	Glyma.15G048500.1.p_Glycine_max_cluster_58666	58666
	7.1e-102	346.3	4.7	1.3e-100	342.2	4.3	2.3	1	Gohir.D02G074000.1.p_Gossypium_hirsutum_cluster_15522	15522
	7.3e-102	346.3	0	9.3e-102	346	0	1	1	AT2G30040.1_Arabidopsis_thaliana_cluster_3806	3806
	1.9e-101	344.9	0	2.5e-101	344.5	0	1	1	AT1G07150.2_Arabidopsis_thaliana_cluster_3806	3806
	6.8e-101	343.1	0	7.9e-101	342.9	0	1.3	1	Gohir.D05G202900.3.p_Gossypium_hirsutum_cluster_3217	3217
	6.8e-101	343.1	0	7.9e-101	342.9	0	1.3	1	Gohir.D05G202900.4.p_Gossypium_hirsutum_cluster_3217	3217
	1.6e-100	341.9	0	2e-100	341.5	0	1	1	Glyma.12G164900.1.p_Glycine_max_cluster_24140	24140
	4.3e-100	340.4	0	5.2e-100	340.2	0	1	1	Glyma.16G001200.1.p_Glycine_max_cluster_24140	24140
	5.6e-100	340.1	0	1.6e-81	279.2	0	2.1	2	Glyma.06G036400.2.p_Glycine_max_cluster_3217	3217
	1.3e-99	338.9	0	1.5e-99	338.7	0	1	1	AT2G32510.1_Arabidopsis_thaliana_cluster_1852	1852
	1.4e-98	335.4	0	1.5e-98	335.4	0	1	1	Solyc07g064820.1.1_Solanum_lycopersicum_cluster_1852	1852
	2.2e-98	334.8	0	2.4e-98	334.7	0	1.1	1	Gohir.A10G012200.1.p_Gossypium_hirsutum_cluster_14604	14604
	2.2e-98	334.8	0	2.5e-98	334.6	0	1	1	Gorai.011G012900.1_Gossypium_raimondii_cluster_14604	14604
	3.9e-98	334	0	4.6e-98	333.8	0	1	1	Gorai.002G091000.1_Gossypium_raimondii_cluster_1852	1852
	5.3e-98	333.6	0.5	7.9e-77	263.7	0.1	2.2	2	GRMZM2G034877_P01_Zea_mays_cluster_2563	2563
	7.8e-98	333	0.7	2.3e-97	331.5	0	2	1	Glyma.13G084100.4.p_Glycine_max_cluster_1689	1689
	1.4e-97	332.2	0	1.6e-97	332	0	1	1	Gohir.A01G082200.1.p_Gossypium_hirsutum_cluster_1852	1852
	1.6e-97	331.9	0	1.8e-97	331.8	0	1	1	AT1G05100.1_Arabidopsis_thaliana_cluster_1852	1852
	1.7e-97	331.9	0	2e-97	331.7	0	1	1	Gohir.D01G068800.1.p_Gossypium_hirsutum_cluster_1852	1852
	2.3e-97	331.5	0	2.4e-97	331.4	0	1	1	Gohir.D10G011600.1.p_Gossypium_hirsutum_cluster_14604	14604
	4.7e-96	327.1	0	5.5e-96	326.9	0	1	1	GRMZM6G513881_P01_Zea_mays_cluster_1568	1568
	1e-95	326	0	2.6e-95	324.7	0	1.6	1	Gorai.008G149400.2_Gossypium_raimondii_cluster_1267	1267
	1.1e-95	325.9	0	1.3e-95	325.7	0	1	1	Solyc01g103240.2.1_Solanum_lycopersicum_cluster_24140	24140
	1.8e-95	325.2	0.1	2.9e-95	324.5	0.1	1.3	1	AT3G15220.1_Arabidopsis_thaliana_cluster_227	227
	8.2e-95	323	0	1.2e-94	322.4	0	1.2	1	Gohir.A01G061500.2.p_Gossypium_hirsutum_cluster_227	227
	8.2e-95	323	0	1.2e-94	322.4	0	1.2	1	Gohir.A01G061500.1.p_Gossypium_hirsutum_cluster_227	227
	8.3e-95	323	0	9.2e-95	322.9	0	1	1	Glyma.01G186900.1.p_Glycine_max_cluster_4343	4343
	8.8e-95	322.9	0	1.3e-94	322.3	0	1.2	1	Gohir.A01G061500.3.p_Gossypium_hirsutum_cluster_227	227
	8.8e-95	322.9	0	1.3e-94	322.3	0	1.2	1	Gohir.A01G061500.4.p_Gossypium_hirsutum_cluster_227	227
	1.1e-94	322.6	0.2	1.9e-94	321.9	0.2	1.3	1	Gohir.D05G348300.8.p_Gossypium_hirsutum_cluster_227	227
	1.1e-94	322.6	0.3	1.9e-94	321.8	0.3	1.3	1	Gohir.D05G348300.4.p_Gossypium_hirsutum_cluster_227	227
	1.2e-94	322.5	0.3	2e-94	321.8	0.3	1.3	1	Gorai.009G376100.3_Gossypium_raimondii_cluster_227	227
	1.2e-94	322.5	0.3	2e-94	321.8	0.3	1.3	1	Gorai.009G376100.9_Gossypium_raimondii_cluster_227	227
	1.3e-94	322.4	0.1	2.1e-94	321.7	0.1	1.3	1	Gohir.D05G348300.3.p_Gossypium_hirsutum_cluster_227	227
	1.3e-94	322.4	0	2.1e-94	321.7	0	1.3	1	Gorai.009G376100.2_Gossypium_raimondii_cluster_227	227
	1.3e-94	322.4	0	2.1e-94	321.7	0	1.3	1	Gorai.009G376100.8_Gossypium_raimondii_cluster_227	227
	1.3e-94	322.4	0.1	2.1e-94	321.7	0.1	1.3	1	Gohir.D05G348300.7.p_Gossypium_hirsutum_cluster_227	227
	1.4e-94	322.2	0.1	2.6e-94	321.4	0.1	1.4	1	Gohir.D05G348300.1.p_Gossypium_hirsutum_cluster_227	227
	1.7e-94	322	0.7	3e-94	321.1	0.7	1.4	1	Gohir.D05G348300.6.p_Gossypium_hirsutum_cluster_227	227
	1.8e-94	321.9	0.8	3.1e-94	321.1	0.8	1.4	1	Gohir.D05G348300.2.p_Gossypium_hirsutum_cluster_227	227
	2e-94	321.7	0.7	4e-94	320.7	0.8	1.4	1	Gorai.009G376100.1_Gossypium_raimondii_cluster_227	227
	2.2e-94	321.6	0	3.3e-94	321	0	1.3	1	Gohir.D01G048100.1.p_Gossypium_hirsutum_cluster_227	227
	2.2e-94	321.6	0	3.3e-94	321	0	1.3	1	Gohir.D01G048100.3.p_Gossypium_hirsutum_cluster_227	227
	2.3e-94	321.5	0	3.5e-94	321	0	1.3	1	Gohir.D01G048100.2.p_Gossypium_hirsutum_cluster_227	227
	2.3e-94	321.5	0	3.5e-94	321	0	1.3	1	Gohir.D01G048100.4.p_Gossypium_hirsutum_cluster_227	227
	2.4e-94	321.5	0.9	4.4e-94	320.6	0.9	1.4	1	Gohir.D05G348300.5.p_Gossypium_hirsutum_cluster_227	227
	2.5e-94	321.5	0	3.7e-94	320.9	0	1.2	1	Gorai.002G067900.2_Gossypium_raimondii_cluster_227	227
	2.5e-94	321.4	0	3.6e-94	320.9	0	1.1	1	Gorai.009G376100.6_Gossypium_raimondii_cluster_227	227
	2.5e-94	321.4	0	3.6e-94	320.9	0	1.1	1	Gorai.009G376100.10_Gossypium_raimondii_cluster_227	227
	2.6e-94	321.4	0	3.1e-94	321.1	0	1	1	AT3G50310.1_Arabidopsis_thaliana_cluster_4343	4343
	2.6e-94	321.4	1	4.8e-94	320.5	1	1.4	1	Gorai.009G376100.5_Gossypium_raimondii_cluster_227	227
	2.6e-94	321.4	0	3.9e-94	320.8	0	1.2	1	Gorai.002G067900.3_Gossypium_raimondii_cluster_227	227
	2.8e-94	321.3	0	4.1e-94	320.7	0	1.2	1	Gorai.002G067900.1_Gossypium_raimondii_cluster_227	227
	3e-94	321.2	0	4.7e-94	320.5	0	1.2	1	Gohir.A04G035100.1.p_Gossypium_hirsutum_cluster_227	227
	3e-94	321.2	0	4.7e-94	320.5	0	1.2	1	Gohir.A04G035100.2.p_Gossypium_hirsutum_cluster_227	227
	3.8e-94	320.8	1.5	7.1e-94	319.9	1.6	1.4	1	Gorai.009G376100.4_Gossypium_raimondii_cluster_227	227
	6.6e-94	320	0	8.9e-94	319.6	0	1.1	1	Gohir.A04G035100.3.p_Gossypium_hirsutum_cluster_227	227
	7.2e-94	319.9	0	8.5e-94	319.7	0	1	1	Gohir.D11G199800.1.p_Gossypium_hirsutum_cluster_21572	21572
	7.5e-94	319.9	0	8.1e-94	319.8	0	1	1	Glyma.03G106000.1.p_Glycine_max_cluster_4343	4343
	9.6e-94	319.5	0	2.1e-93	318.4	0	1.5	1	AT3G07980.3_Arabidopsis_thaliana_cluster_1267	1267
	9.8e-94	319.5	0	1.1e-93	319.3	0	1	1	Gohir.D10G096700.1.p_Gossypium_hirsutum_cluster_22620	22620
	1.1e-93	319.3	0	1.2e-93	319.1	0	1	1	Gorai.011G106000.1_Gossypium_raimondii_cluster_22620	22620
	1.3e-93	319.1	0	1.5e-93	318.9	0	1	1	Gorai.007G213900.1_Gossypium_raimondii_cluster_21572	21572
	1.7e-93	318.7	0	1.8e-93	318.6	0	1	1	Gohir.1Z039900.1.p_Gossypium_hirsutum_cluster_21572	21572
	1.7e-93	318.7	0	2e-93	318.5	0	1	1	Gohir.D08G218400.1.p_Gossypium_hirsutum_cluster_3806	3806
	1.8e-93	318.6	0	2e-93	318.5	0	1	1	Gohir.A08G201200.1.p_Gossypium_hirsutum_cluster_3806	3806
	1.9e-93	318.5	0	2.1e-93	318.4	0	1.1	1	Glyma.09G005500.1.p_Glycine_max_cluster_14604	14604
	2e-93	318.4	0	2.2e-93	318.3	0	1	1	Gohir.D03G139800.1.p_Gossypium_hirsutum_cluster_3806	3806
	3e-93	317.8	0	3.4e-93	317.7	0	1	1	Solyc07g051890.1.1_Solanum_lycopersicum_cluster_1852	1852
	3.2e-93	317.8	0	3.7e-93	317.6	0	1	1	Gorai.004G232400.1_Gossypium_raimondii_cluster_3806	3806
	3.3e-93	317.7	0	3.6e-93	317.6	0	1	1	Glyma.11G055100.1.p_Glycine_max_cluster_4343	4343
	3.3e-93	317.7	0	3.8e-93	317.5	0	1	1	Gorai.003G146500.1_Gossypium_raimondii_cluster_3806	3806
	3.5e-93	317.6	0	4e-93	317.5	0	1	1	Gohir.A03G028800.1.p_Gossypium_hirsutum_cluster_3806	3806
	4.9e-93	317.2	0	5.6e-93	317	0	1	1	Solyc07g051870.1.1_Solanum_lycopersicum_cluster_1852	1852
	5.4e-93	317	0.2	1.1e-92	316	0.2	1.4	1	AT1G53165.2_Arabidopsis_thaliana_cluster_227	227
	5.8e-93	316.9	0.5	1.2e-92	315.9	0.5	1.4	1	AT1G53165.1_Arabidopsis_thaliana_cluster_227	227
	6.2e-93	316.8	0.2	1.3e-92	315.8	0.2	1.4	1	AT1G53165.3_Arabidopsis_thaliana_cluster_227	227
	6.5e-93	316.8	0	7.5e-93	316.6	0	1	1	Gohir.A05G171900.1.p_Gossypium_hirsutum_cluster_14604	14604
	6.8e-93	316.7	0	8.3e-93	316.4	0	1	1	Gohir.A13G233100.1.p_Gossypium_hirsutum_cluster_3806	3806
	9.5e-93	316.2	0	1.1e-92	316	0	1	1	Gohir.D05G175000.1.p_Gossypium_hirsutum_cluster_14604	14604
	1.3e-92	315.8	0	1.5e-92	315.5	0	1	1	Gorai.009G180300.1_Gossypium_raimondii_cluster_14604	14604
	1.5e-92	315.5	0	1.8e-92	315.3	0	1	1	Solyc07g051860.1.1_Solanum_lycopersicum_cluster_1852	1852
	2.4e-92	314.9	0	2.6e-92	314.7	0	1	1	AT3G46140.1_Arabidopsis_thaliana_cluster_15247	15247
	4.9e-92	313.9	0	5.9e-92	313.6	0	1	1	Solyc07g051880.1.1_Solanum_lycopersicum_cluster_1852	1852
	5.2e-92	313.8	0.1	8.2e-92	313.1	0.1	1.3	1	GRMZM2G027756_P01_Zea_mays_cluster_227	227
	1.1e-91	312.7	0	1.2e-91	312.5	0	1	1	Gohir.A10G091500.1.p_Gossypium_hirsutum_cluster_22620	22620
	2.5e-91	311.5	0	2.9e-91	311.3	0	1	1	Glyma.05G094400.1.p_Glycine_max_cluster_4343	4343
	3.4e-91	311.1	0	6.4e-91	310.2	0	1.3	1	Glyma.U025600.12.p_Glycine_max_cluster_227	227
	3.4e-91	311.1	0	6.8e-91	310.1	0	1.3	1	Glyma.U025600.13.p_Glycine_max_cluster_227	227
	3.7e-91	311	0	4.1e-91	310.8	0	1	1	Glyma.17G173000.1.p_Glycine_max_cluster_4343	4343
	4.5e-91	310.7	0	5.5e-91	310.4	0	1	1	Gorai.013G269600.1_Gossypium_raimondii_cluster_3806	3806
	5.2e-91	310.5	0	5.8e-91	310.3	0	1	1	Gorai.003G025400.1_Gossypium_raimondii_cluster_4343	4343
	5.5e-91	310.4	0	6.5e-91	310.2	0	1	1	Zosma70g00360.1_Zostera_marina_cluster_1852	1852
	6.3e-91	310.2	0	1.1e-90	309.4	0	1.3	1	Glyma.U025600.14.p_Glycine_max_cluster_227	227
	6.4e-91	310.2	0	1.2e-90	309.3	0	1.3	1	Glyma.U025600.1.p_Glycine_max_cluster_227	227
	6.5e-91	310.2	0	7.8e-91	309.9	0	1	1	Zosma88g00540.1_Zostera_marina_cluster_1852	1852
	7.1e-91	310	0	8.1e-91	309.8	0	1	1	AT2G42550.1_Arabidopsis_thaliana_cluster_12291	12291
	9.4e-91	309.6	0	1.1e-90	309.4	0	1	1	AT5G67080.1_Arabidopsis_thaliana_cluster_4343	4343
	1e-90	309.5	0	1.1e-90	309.4	0	1	1	Gohir.A02G156800.1.p_Gossypium_hirsutum_cluster_4343	4343
	1.2e-90	309.2	0	1.4e-90	309	0	1	1	Glyma.03G106200.1.p_Glycine_max_cluster_4343	4343
	1.3e-90	309.2	0	1.9e-90	308.6	0	1.2	1	Glyma.06G238000.11.p_Glycine_max_cluster_227	227
	1.3e-90	309.2	0	1.9e-90	308.6	0	1.2	1	Glyma.06G238000.15.p_Glycine_max_cluster_227	227
	1.3e-90	309.2	0	1.9e-90	308.6	0	1.2	1	Glyma.06G238000.2.p_Glycine_max_cluster_227	227
	1.3e-90	309.2	0	1.9e-90	308.6	0	1.2	1	Glyma.06G238000.6.p_Glycine_max_cluster_227	227
	1.3e-90	309.2	0	1.9e-90	308.6	0	1.2	1	Glyma.06G238000.1.p_Glycine_max_cluster_227	227
	1.3e-90	309.2	0	1.9e-90	308.6	0	1.2	1	Glyma.06G238000.12.p_Glycine_max_cluster_227	227
	1.3e-90	309.2	0	1.9e-90	308.6	0	1.2	1	Glyma.06G238000.3.p_Glycine_max_cluster_227	227
	1.3e-90	309.2	0	1.9e-90	308.6	0	1.2	1	Glyma.06G238000.7.p_Glycine_max_cluster_227	227
	1.4e-90	309.1	0	1.8e-90	308.7	0	1.1	1	Glyma.U025600.15.p_Glycine_max_cluster_227	227
	1.5e-90	308.9	0	1.7e-90	308.7	0	1	1	Gorai.009G111600.1_Gossypium_raimondii_cluster_3806	3806
	2.8e-90	308.1	0	3.1e-90	307.9	0	1	1	Solyc07g051930.1.1_Solanum_lycopersicum_cluster_1852	1852
	3.4e-90	307.8	0.2	2.9e-71	245.3	0	2.1	2	Glyma.14G080100.4.p_Glycine_max_cluster_3217	3217
	4.6e-90	307.3	0	5.2e-90	307.2	0	1	1	Gohir.D03G023900.1.p_Gossypium_hirsutum_cluster_4343	4343
	6.6e-90	306.8	0	7.7e-90	306.6	0	1	1	AT4G36950.1_Arabidopsis_thaliana_cluster_4343	4343
	6.6e-90	306.8	2.4	1.2e-89	306	2.4	1.4	1	Glyma.13G274500.1.p_Glycine_max_cluster_227	227
	6.6e-90	306.8	2.4	1.2e-89	306	2.4	1.4	1	Glyma.13G274500.2.p_Glycine_max_cluster_227	227
	6.6e-90	306.8	2.4	1.2e-89	306	2.4	1.4	1	Glyma.13G274500.3.p_Glycine_max_cluster_227	227
	6.6e-90	306.8	2.4	1.2e-89	306	2.4	1.4	1	Glyma.13G274500.4.p_Glycine_max_cluster_227	227
	6.6e-90	306.8	2.4	1.2e-89	306	2.4	1.4	1	Glyma.13G274500.5.p_Glycine_max_cluster_227	227
	7.4e-90	306.7	0	1.1e-89	306.1	0	1.3	1	Solyc07g062940.2.1_Solanum_lycopersicum_cluster_227	227
	7.6e-90	306.6	0	1e-89	306.2	0	1.1	1	Glyma.06G238000.13.p_Glycine_max_cluster_227	227
	7.6e-90	306.6	0	1e-89	306.2	0	1.1	1	Glyma.06G238000.4.p_Glycine_max_cluster_227	227
	7.6e-90	306.6	0	1e-89	306.2	0	1.1	1	Glyma.06G238000.8.p_Glycine_max_cluster_227	227
	7.7e-90	306.6	0	9.3e-90	306.3	0	1	1	Glyma.18G060900.1.p_Glycine_max_cluster_3806	3806
	7.8e-90	306.6	0	1e-89	306.2	0	1.1	1	Glyma.06G238000.14.p_Glycine_max_cluster_227	227
	7.8e-90	306.6	0	1e-89	306.2	0	1.1	1	Glyma.06G238000.5.p_Glycine_max_cluster_227	227
	7.8e-90	306.6	0	1e-89	306.2	0	1.1	1	Glyma.06G238000.9.p_Glycine_max_cluster_227	227
	7.9e-90	306.6	0	9.6e-90	306.3	0	1	1	Gohir.D05G107500.1.p_Gossypium_hirsutum_cluster_3806	3806
	8.5e-90	306.5	0	1.1e-89	306.1	0	1.1	1	Glyma.06G238000.10.p_Glycine_max_cluster_227	227
	1e-89	306.2	0	1.1e-89	306.1	0	1	1	Gohir.D12G070000.1.p_Gossypium_hirsutum_cluster_4343	4343
	1.8e-89	305.4	0	2e-89	305.2	0	1	1	Glyma.06G307600.1.p_Glycine_max_cluster_1852	1852
	1.8e-89	305.4	0	2e-89	305.2	0	1	1	Glyma.12G097200.1.p_Glycine_max_cluster_1852	1852
	1.8e-89	305.4	0.4	1.4e-71	246.4	0	2.1	2	Glyma.14G080100.2.p_Glycine_max_cluster_3217	3217
	2.1e-89	305.2	0	2.4e-89	305	0	1	1	Glyma.13G309900.1.p_Glycine_max_cluster_1852	1852
	2.5e-89	304.9	7.8	9.5e-89	303	7.8	1.7	1	Zosma10g00480.1_Zostera_marina_cluster_227	227
	2.8e-89	304.8	0	3.3e-89	304.5	0	1	1	Zosma88g00560.1_Zostera_marina_cluster_1852	1852
	3.3e-89	304.5	0	3.9e-89	304.3	0	1	1	Gohir.D13G238700.1.p_Gossypium_hirsutum_cluster_3806	3806
	4.6e-89	304	0	5.2e-89	303.9	0	1	1	Glyma.12G192500.1.p_Glycine_max_cluster_1852	1852
	5.7e-89	303.7	0	6.6e-89	303.5	0	1	1	Solyc07g051920.1.1_Solanum_lycopersicum_cluster_1852	1852
	8.6e-89	303.2	0	1e-88	302.9	0	1	1	Gohir.A12G072100.1.p_Gossypium_hirsutum_cluster_4343	4343
	9.1e-89	303.1	0	1.1e-88	302.8	0	1	1	Gorai.008G077000.1_Gossypium_raimondii_cluster_4343	4343
	1.3e-88	302.5	0	1.6e-88	302.3	0	1	1	Glyma.02G228300.1.p_Glycine_max_cluster_3806	3806
	2.7e-87	298.2	0	3.4e-87	297.9	0	1	1	AT2G05060.1_Arabidopsis_thaliana_cluster_12291	12291
	6.3e-87	297	0	7.5e-87	296.7	0	1	1	AT2G41930.1_Arabidopsis_thaliana_cluster_12291	12291
	7.6e-87	296.7	0	8.8e-87	296.5	0	1	1	AT3G45790.1_Arabidopsis_thaliana_cluster_15247	15247
	9.6e-87	296.4	0	1.1e-86	296.2	0	1	1	Glyma.11G170000.1.p_Glycine_max_cluster_3806	3806
	1.3e-86	295.9	0	1.1e-85	292.9	0	1.9	1	Glyma.01G043100.1.p_Glycine_max_cluster_4343	4343
	1.5e-86	295.8	0.3	4e-69	238.2	0.1	2.1	2	Glyma.17G245300.2.p_Glycine_max_cluster_3217	3217
	9e-86	293.2	0	1e-85	293	0	1	1	Solyc02g064980.1.1_Solanum_lycopersicum_cluster_4343	4343
	9.9e-86	293.1	0	1.2e-85	292.8	0	1	1	AT3G45670.1_Arabidopsis_thaliana_cluster_15247	15247
	1.2e-85	292.7	0	1.5e-85	292.5	0	1	1	Zosma64g00490.1_Zostera_marina_cluster_3806	3806
	1.5e-85	292.5	1	2.9e-69	238.7	0.2	2.1	2	Glyma.17G245300.3.p_Glycine_max_cluster_3217	3217
	1.8e-85	292.2	1.1	5.8e-84	287.2	1.1	2.2	1	Gorai.009G376100.7_Gossypium_raimondii_cluster_227	227
	2.9e-85	291.5	0	3.4e-85	291.3	0	1	1	Solyc02g090970.1.1_Solanum_lycopersicum_cluster_4343	4343
	3e-85	291.5	0	3.7e-85	291.2	0	1	1	AT2G41910.1_Arabidopsis_thaliana_cluster_12291	12291
	3.1e-85	291.4	0	3.8e-85	291.1	0	1	1	AT5G27510.1_Arabidopsis_thaliana_cluster_12291	12291
	6.6e-85	290.3	0	7.4e-85	290.2	0	1	1	Solyc02g090980.1.1_Solanum_lycopersicum_cluster_4343	4343
	3.7e-84	287.9	0	4.4e-84	287.6	0	1	1	Glyma.14G195300.1.p_Glycine_max_cluster_3806	3806
	4e-84	287.8	0	4.4e-84	287.6	0	1	1	Solyc02g090990.1.1_Solanum_lycopersicum_cluster_4343	4343
	1.8e-83	285.6	0	2.2e-83	285.3	0	1	1	Glyma.06G226000.1.p_Glycine_max_cluster_19719	19719
	3e-83	284.9	0	3.4e-83	284.7	0	1	1	Zosma193g00020.1_Zostera_marina_cluster_3806	3806
	3.7e-83	284.5	0	4.3e-83	284.3	0	1	1	AT2G41920.1_Arabidopsis_thaliana_cluster_12291	12291
	6.8e-83	283.7	0.5	8.6e-83	283.4	0.5	1.2	1	Zosma55g00490.1_Zostera_marina_cluster_5451	5451
	6.8e-83	283.7	0.5	8.9e-83	283.3	0.5	1.2	1	AT1G69220.1_Arabidopsis_thaliana_cluster_5451	5451
	7.4e-83	283.6	0	9.4e-83	283.2	0	1.1	1	Glyma.11G054400.1.p_Glycine_max_cluster_4343	4343
	7.7e-83	283.5	0	9e-83	283.3	0	1	1	Glyma.06G244200.1.p_Glycine_max_cluster_19719	19719
	8.5e-83	283.4	0	1.5e-82	282.6	0	1.3	1	Glyma.U025600.2.p_Glycine_max_cluster_227	227
	8.5e-83	283.4	0	1.5e-82	282.6	0	1.3	1	Glyma.U025600.3.p_Glycine_max_cluster_227	227
	8.5e-83	283.4	0	1.5e-82	282.6	0	1.3	1	Glyma.U025600.4.p_Glycine_max_cluster_227	227
	8.6e-83	283.4	0	1.4e-82	282.6	0	1.3	1	Glyma.U025600.5.p_Glycine_max_cluster_227	227
	8.6e-83	283.4	0	1.4e-82	282.6	0	1.3	1	Glyma.U025600.6.p_Glycine_max_cluster_227	227
	8.6e-83	283.4	0	1.4e-82	282.6	0	1.3	1	Glyma.U025600.7.p_Glycine_max_cluster_227	227
	1.1e-82	283	0	1.7e-82	282.4	0	1.3	1	Gorai.002G067900.4_Gossypium_raimondii_cluster_227	227
	1.6e-82	282.5	0	2.5e-82	281.8	0	1.3	1	Glyma.U025600.10.p_Glycine_max_cluster_227	227
	1.6e-82	282.5	0	2.5e-82	281.8	0	1.3	1	Glyma.U025600.11.p_Glycine_max_cluster_227	227
	1.6e-82	282.5	0	2.5e-82	281.8	0	1.3	1	Glyma.U025600.8.p_Glycine_max_cluster_227	227
	1.6e-82	282.5	0	2.5e-82	281.8	0	1.3	1	Glyma.U025600.9.p_Glycine_max_cluster_227	227
	2.2e-82	282	0	2.5e-82	281.8	0	1.1	1	Solyc05g012130.2.1_Solanum_lycopersicum_cluster_5451	5451
	4e-82	281.1	0	5.3e-82	280.7	0	1	1	Solyc06g068510.1.1_Solanum_lycopersicum_cluster_35385	35385
	4.2e-82	281.1	0.1	7e-82	280.3	0.1	1.3	1	Glyma.12G226300.1.p_Glycine_max_cluster_227	227
	5.1e-82	280.8	0	5.6e-82	280.7	0	1	1	AT2G34290.1_Arabidopsis_thaliana_cluster_12291	12291
	6e-82	280.6	0	6.7e-82	280.4	0	1.1	1	Glyma.02G119700.1.p_Glycine_max_cluster_5451	5451
	6.8e-82	280.4	0	2.2e-81	278.7	0	1.8	1	Gohir.D01G014300.1.p_Gossypium_hirsutum_cluster_1267	1267
	1.5e-81	279.2	0	1.7e-81	279.1	0	1	1	Zosma209g00210.1_Zostera_marina_cluster_1852	1852
	3e-81	278.2	0	3.2e-81	278.2	0	1.1	1	GRMZM2G024231_P01_Zea_mays_cluster_5451	5451
	3.1e-81	278.2	0	4.1e-81	277.8	0	1	1	AT5G27790.1_Arabidopsis_thaliana_cluster_12291	12291
	3.5e-81	278.1	0	3.5e-81	278	0	1.1	1	GRMZM2G024231_P02_Zea_mays_cluster_5451	5451
	6.1e-81	277.2	0	7.5e-81	276.9	0	1	1	GRMZM2G404078_P01_Zea_mays_cluster_1852	1852
	8e-81	276.8	0	9e-81	276.7	0	1.1	1	Glyma.01G061500.1.p_Glycine_max_cluster_5451	5451
	3.2e-80	274.9	0	3.8e-80	274.6	0	1	1	Solyc03g117640.1.1_Solanum_lycopersicum_cluster_35385	35385
	3.4e-80	274.8	0	6e-80	274	0	1.4	1	Gorai.005G210100.3_Gossypium_raimondii_cluster_1267	1267
	1.2e-79	273	0	2.9e-79	271.7	0	1.7	1	Gorai.008G149400.3_Gossypium_raimondii_cluster_1267	1267
	1.4e-79	272.8	0.4	1.7e-79	272.4	0.4	1.2	1	AT1G69220.2_Arabidopsis_thaliana_cluster_5451	5451
	2.4e-79	272	0.1	3.3e-79	271.5	0.1	1.2	1	Gohir.A12G160300.1.p_Gossypium_hirsutum_cluster_5451	5451
	3.7e-79	271.3	0	5.2e-79	270.9	0	1.2	1	Gohir.A12G160300.2.p_Gossypium_hirsutum_cluster_5451	5451
	4e-79	271.2	0	5e-79	270.9	0	1.1	1	Gorai.008G176300.2_Gossypium_raimondii_cluster_5451	5451
	4.6e-79	271.1	0.1	5.5e-79	270.8	0.1	1	1	Solyc07g047910.1.1_Solanum_lycopersicum_cluster_20106	20106
	8.1e-79	270.2	0	1e-78	269.9	0	1.1	1	Gorai.008G176300.1_Gossypium_raimondii_cluster_5451	5451
	8.5e-79	270.2	0	1.1e-78	269.8	0	1.1	1	Gohir.D12G163700.1.p_Gossypium_hirsutum_cluster_5451	5451
	1.8e-78	269.1	0.4	2.3e-78	268.8	0.4	1.1	1	Glyma.20G142900.2.p_Glycine_max_cluster_2123	2123
	4.8e-78	267.7	0	5.8e-78	267.4	0	1	1	GRMZM2G165099_P01_Zea_mays_cluster_1852	1852
	1.3e-77	266.3	0.1	1.6e-77	265.9	0.1	1	1	AT3G46160.1_Arabidopsis_thaliana_cluster_15247	15247
	1.6e-77	266	0.1	1.9e-77	265.7	0.1	1	1	Solyc06g065790.1.1_Solanum_lycopersicum_cluster_8416	8416
	2.1e-77	265.6	0	2.2e-77	265.5	0	1	1	GRMZM2G305066_P01_Zea_mays_cluster_1852	1852
	2.1e-77	265.6	0	2.6e-77	265.3	0	1	1	GRMZM2G335826_P01_Zea_mays_cluster_1852	1852
	2.1e-77	265.5	0	2.5e-77	265.3	0	1	1	Glyma.18G244200.1.p_Glycine_max_cluster_19719	19719
	3.2e-77	265	0	3.7e-77	264.8	0	1	1	GRMZM2G476477_P01_Zea_mays_cluster_1852	1852
	2e-76	262.3	0	2.4e-76	262.1	0	1.1	1	Gorai.005G083400.3_Gossypium_raimondii_cluster_15522	15522
	2.9e-76	261.8	0	3.7e-76	261.5	0	1	1	AT5G12090.1_Arabidopsis_thaliana_cluster_12291	12291
	1.2e-75	259.8	0	1.3e-75	259.6	0	1	1	GRMZM2G439350_P01_Zea_mays_cluster_1852	1852
	2.1e-75	259	0	2.8e-75	258.6	0	1.3	1	Gohir.A05G199900.1.p_Gossypium_hirsutum_cluster_3217	3217
	1e-74	256.7	0	1.3e-74	256.4	0	1	1	Solyc02g064930.1.1_Solanum_lycopersicum_cluster_8416	8416
	1.1e-74	256.5	0.5	3.8e-36	129.4	0	2.1	2	Gohir.A04G024100.1.p_Gossypium_hirsutum_cluster_2	2
	1.5e-74	256.1	0	1.7e-74	256	0	1	1	GRMZM2G378852_P01_Zea_mays_cluster_3806	3806
	1.8e-74	255.9	0	2e-74	255.8	0	1	1	GRMZM2G173965_P01_Zea_mays_cluster_1852	1852
	4.6e-74	254.5	0	8.3e-74	253.7	0	1.4	1	Gorai.005G210100.4_Gossypium_raimondii_cluster_1267	1267
	2.4e-73	252.2	0	2.5e-73	252.1	0	1	1	GRMZM2G041774_P01_Zea_mays_cluster_1852	1852
	5.4e-73	251	0	6.5e-73	250.7	0	1	1	AC204050.4_FGP006_Zea_mays_cluster_1852	1852
	1.8e-72	249.3	0	2.1e-72	249.1	0	1	1	GRMZM2G459824_P01_Zea_mays_cluster_3806	3806
	6.1e-72	247.5	0.1	7.1e-72	247.3	0.1	1	1	Solyc08g069090.1.1_Solanum_lycopersicum_cluster_20106	20106
	1.1e-71	246.8	0	1.2e-71	246.6	0	1.1	1	Solyc08g076490.2.1_Solanum_lycopersicum_cluster_20106	20106
	5.3e-71	244.4	0.6	8.8e-71	243.7	0.6	1.4	1	Gohir.D05G348300.14.p_Gossypium_hirsutum_cluster_227	227
	7.2e-71	244	0.7	1.2e-70	243.3	0.7	1.3	1	Gohir.D05G348300.13.p_Gossypium_hirsutum_cluster_227	227
	7.9e-71	243.9	1.1	1.3e-70	243.1	1.1	1.4	1	Gohir.D05G348300.12.p_Gossypium_hirsutum_cluster_227	227
	7.9e-71	243.9	1	1.4e-70	243.1	1	1.4	1	Gohir.D05G348300.11.p_Gossypium_hirsutum_cluster_227	227
	1.7e-70	242.7	1.8	3e-70	241.9	1.8	1.4	1	Gohir.D05G348300.9.p_Gossypium_hirsutum_cluster_227	227
	2e-70	242.5	2.1	3.6e-70	241.7	2.1	1.4	1	Gohir.D05G348300.10.p_Gossypium_hirsutum_cluster_227	227
	2.9e-70	242	0	5.1e-64	221.4	0	2	2	Solyc02g064870.1.1_Solanum_lycopersicum_cluster_8416	8416
	6.1e-70	240.9	0	6.7e-70	240.8	0	1	1	AC197029.3_FGP003_Zea_mays_cluster_82917	82917
	8.5e-70	240.5	0	1.1e-69	240.1	0	1	1	Solyc06g065660.1.1_Solanum_lycopersicum_cluster_8416	8416
	1.5e-69	239.7	2.1	1.1e-38	137.8	0.1	2.1	2	Glyma.07G096100.1.p_Glycine_max_cluster_12961	12961
	1.5e-69	239.7	2.1	1.1e-38	137.8	0.1	2.1	2	Glyma.07G096100.6.p_Glycine_max_cluster_12961	12961
	1.5e-69	239.6	0	1.8e-69	239.4	0	1	1	AT2G40560.1_Arabidopsis_thaliana_cluster_21240	21240
	2.9e-69	238.7	0	3.8e-69	238.3	0	1	1	Gohir.D12G271300.1.p_Gossypium_hirsutum_cluster_8501	8501
	3.7e-69	238.3	0	4.8e-69	238	0	1	1	Gohir.A12G270900.1.p_Gossypium_hirsutum_cluster_8501	8501
	5.5e-69	237.8	0	7e-69	237.4	0	1	1	Solyc03g097920.1.1_Solanum_lycopersicum_cluster_8501	8501
	3.8e-68	235	0	4.2e-68	234.9	0	1.1	1	Gohir.D02G130100.1.p_Gossypium_hirsutum_cluster_5451	5451
	4.8e-68	234.7	0	5.8e-68	234.4	0	1.2	1	Gorai.005G146100.1_Gossypium_raimondii_cluster_5451	5451
	4.9e-68	234.7	0	1.1e-35	127.9	0	3.1	3	Solyc03g006730.1.1_Solanum_lycopersicum_cluster_2	2
	4.9e-68	234.7	0	5.6e-68	234.5	0	1.2	1	Gorai.005G146100.2_Gossypium_raimondii_cluster_5451	5451
	6.4e-68	234.3	0	7.4e-68	234.1	0	1.2	1	Gohir.A03G104900.1.p_Gossypium_hirsutum_cluster_5451	5451
	7.5e-68	234	0	9.8e-68	233.7	0	1	1	Gorai.008G291700.1_Gossypium_raimondii_cluster_8501	8501
	1e-67	233.6	0	1.1e-67	233.4	0	1	1	Glyma.06G243900.1.p_Glycine_max_cluster_19719	19719
	1.4e-67	233.2	0	1.7e-67	232.8	0	1	1	AT2G40580.1_Arabidopsis_thaliana_cluster_21240	21240
	4.6e-67	231.4	2.7	9.4e-39	138	0.1	2.1	2	Glyma.07G096100.5.p_Glycine_max_cluster_12961	12961
	5.9e-67	231.1	0.6	7.4e-67	230.8	0.6	1.2	1	Glyma.10G118100.1.p_Glycine_max_cluster_4215	4215
	1.1e-66	230.3	0.1	1.1e-66	230.2	0.1	1.1	1	Gorai.012G007600.3_Gossypium_raimondii_cluster_4215	4215
	1.5e-66	229.7	0.3	1.9e-66	229.4	0.3	1.2	1	Glyma.20G069700.1.p_Glycine_max_cluster_4215	4215
	1.7e-66	229.5	0.1	1.7e-66	229.5	0.1	1.1	1	Gorai.012G007600.1_Gossypium_raimondii_cluster_4215	4215
	1.7e-66	229.5	0.1	1.7e-66	229.5	0.1	1.1	1	Gorai.012G007600.2_Gossypium_raimondii_cluster_4215	4215
	2.2e-66	229.2	0.2	2.9e-66	228.8	0.2	1.1	1	Gohir.A11G226100.1.p_Gossypium_hirsutum_cluster_425	425
	2.3e-66	229.1	0.4	2.9e-66	228.8	0.4	1.2	1	Glyma.10G118100.2.p_Glycine_max_cluster_4215	4215
	2.5e-66	229	0	3.2e-66	228.7	0	1	1	Glyma.09G172500.1.p_Glycine_max_cluster_8501	8501
	3.4e-66	228.6	0	4.3e-66	228.2	0	1	1	AT2G40500.1_Arabidopsis_thaliana_cluster_21240	21240	last known arabidopsis mekk
	3.5e-66	228.5	0.1	4.3e-66	228.2	0.1	1.1	1	Solyc03g117790.1.1_Solanum_lycopersicum_cluster_75	75
	3.6e-66	228.5	0	4.7e-66	228.1	0	1	1	Glyma.07G105700.1.p_Glycine_max_cluster_8501	8501
	4e-66	228.3	0	5.1e-66	228	0	1	1	AT4G29810.1_Arabidopsis_thaliana_cluster_1071	1071
	4e-66	228.3	0.1	4.3e-66	228.2	0.1	1.1	1	Gohir.D04G006300.1.p_Gossypium_hirsutum_cluster_4215	4215
	4e-66	228.3	0.1	4.3e-66	228.2	0.1	1.1	1	Gohir.D04G006300.2.p_Gossypium_hirsutum_cluster_4215	4215
	4e-66	228.3	0.2	5.3e-66	227.9	0.2	1	1	Zosma43g00330.1_Zostera_marina_cluster_80347	80347
	4.4e-66	228.2	0	5.6e-66	227.9	0	1	1	AT4G29810.2_Arabidopsis_thaliana_cluster_1071	1071
	4.6e-66	228.1	1.1	6.3e-66	227.7	1.1	1	1	AT3G18750.4_Arabidopsis_thaliana_cluster_425	425
	4.9e-66	228.1	51.3	2.6e-25	93.6	9.8	5.7	3	Glyma.20G047000.1.p_Glycine_max_cluster_19700	19700
	5.2e-66	228	0	6.3e-66	227.7	0	1.1	1	GRMZM2G413544_P01_Zea_mays_cluster_75	75
	6.3e-66	227.7	1.9	6.7e-32	115.4	0.1	2.1	2	Solyc07g055640.1.1_Solanum_lycopersicum_cluster_3780	3780
	6.6e-66	227.6	0.1	7e-66	227.5	0.1	1.1	1	Gohir.A05G409100.2.p_Gossypium_hirsutum_cluster_4215	4215
	6.6e-66	227.6	0.1	7e-66	227.5	0.1	1.1	1	Gohir.A05G409100.1.p_Gossypium_hirsutum_cluster_4215	4215
	7.8e-66	227.4	0.1	5.3e-64	221.3	0.1	2.2	1	Solyc04g064590.1.1_Solanum_lycopersicum_cluster_72947	72947
	8.6e-66	227.2	0	1.1e-65	226.8	0	1	1	Gorai.008G291800.1_Gossypium_raimondii_cluster_32316	32316
	8.6e-66	227.2	0.1	1.1e-65	226.9	0.1	1.1	1	Gohir.1Z041900.1.p_Gossypium_hirsutum_cluster_425	425
	8.8e-66	227.2	0	1.1e-65	226.9	0	1.1	1	Solyc06g068590.2.1_Solanum_lycopersicum_cluster_75	75
	8.9e-66	227.2	0.7	1.2e-65	226.8	0.7	1	1	AT3G18750.1_Arabidopsis_thaliana_cluster_425	425
	8.9e-66	227.2	0.7	1.2e-65	226.8	0.7	1	1	AT3G18750.3_Arabidopsis_thaliana_cluster_425	425
	8.9e-66	227.2	0.7	1.2e-65	226.8	0.7	1	1	AT3G18750.5_Arabidopsis_thaliana_cluster_425	425
	1.2e-65	226.7	0.2	1.6e-65	226.3	0.2	1.1	1	Gorai.003G069600.1_Gossypium_raimondii_cluster_425	425
	1.2e-65	226.7	0.2	1.6e-65	226.3	0.2	1.1	1	Gorai.003G069600.2_Gossypium_raimondii_cluster_425	425
	1.4e-65	226.6	0	1.6e-65	226.3	0	1	1	Zosma43g00950.1_Zostera_marina_cluster_4215	4215
	1.8e-65	226.1	0	2.3e-65	225.8	0	1.1	1	Gohir.D09G026200.1.p_Gossypium_hirsutum_cluster_75	75
	1.8e-65	226.1	0	2.3e-65	225.8	0	1.1	1	Gohir.D09G026200.4.p_Gossypium_hirsutum_cluster_75	75
	1.8e-65	226.1	0	2.3e-65	225.8	0	1.1	1	Gohir.D09G026200.5.p_Gossypium_hirsutum_cluster_75	75
	2.3e-65	225.8	0	3.2e-65	225.3	0	1.1	1	GRMZM2G066120_P02_Zea_mays_cluster_1689	1689	last known mekk
	2.5e-65	225.7	0	3.2e-65	225.4	0	1.1	1	Gohir.A11G067100.1.p_Gossypium_hirsutum_cluster_75	75
	2.5e-65	225.7	0	3.2e-65	225.4	0	1.1	1	Gohir.A11G067100.3.p_Gossypium_hirsutum_cluster_75	75
	2.6e-65	225.7	0	2.9e-65	225.5	0	1.2	1	Gorai.004G130000.1_Gossypium_raimondii_cluster_75	75
	2.6e-65	225.7	0	2.9e-65	225.5	0	1.2	1	Gorai.004G130000.2_Gossypium_raimondii_cluster_75	75
	2.7e-65	225.6	0	3.1e-65	225.4	0	1.1	1	Gorai.004G130000.3_Gossypium_raimondii_cluster_75	75
	2.7e-65	225.6	0	3.6e-65	225.2	0	1.1	1	Glyma.19G007300.1.p_Glycine_max_cluster_75	75
	2.7e-65	225.6	0	3.6e-65	225.2	0	1.1	1	Glyma.19G007300.2.p_Glycine_max_cluster_75	75
	2.7e-65	225.6	0	3.6e-65	225.2	0	1.1	1	Glyma.19G007300.3.p_Glycine_max_cluster_75	75
	2.8e-65	225.5	0	3.1e-65	225.4	0	1.1	1	Gohir.D08G123200.2.p_Gossypium_hirsutum_cluster_75	75
	2.9e-65	225.5	0	3.2e-65	225.3	0	1.2	1	Gohir.D08G123200.1.p_Gossypium_hirsutum_cluster_75	75
	2.9e-65	225.5	0	3.1e-65	225.4	0	1.1	1	Gohir.A08G081600.2.p_Gossypium_hirsutum_cluster_75	75
	3e-65	225.5	0	3.7e-65	225.2	0	1.1	1	Gorai.006G030400.4_Gossypium_raimondii_cluster_75	75
	3e-65	225.5	0	3.7e-65	225.2	0	1.1	1	Gorai.006G030400.5_Gossypium_raimondii_cluster_75	75
	3e-65	225.5	0	3.7e-65	225.2	0	1.1	1	Gorai.006G030400.6_Gossypium_raimondii_cluster_75	75
	3e-65	225.4	0	3.2e-65	225.3	0	1.1	1	Gohir.A08G081600.3.p_Gossypium_hirsutum_cluster_75	75
	3.1e-65	225.4	0	3.8e-65	225.1	0	1.2	1	Gohir.A11G067100.2.p_Gossypium_hirsutum_cluster_75	75
	3.1e-65	225.4	0	3.8e-65	225.1	0	1.2	1	Gohir.A11G067100.4.p_Gossypium_hirsutum_cluster_75	75
	3.1e-65	225.4	0	3.2e-65	225.3	0	1.1	1	Gohir.A08G081600.1.p_Gossypium_hirsutum_cluster_75	75
	3.1e-65	225.4	0	3.3e-65	225.3	0	1.1	1	Gohir.A08G081600.4.p_Gossypium_hirsutum_cluster_75	75
	3.2e-65	225.4	0	3.7e-65	225.2	0	1.1	1	Gohir.A08G081600.5.p_Gossypium_hirsutum_cluster_75	75
	4.2e-65	225	0	5.2e-65	224.7	0	1.1	1	Gohir.D11G071000.1.p_Gossypium_hirsutum_cluster_75	75
	4.8e-65	224.8	0	5.9e-65	224.5	0	1.1	1	Solyc03g096890.1.1_Solanum_lycopersicum_cluster_4215	4215
	5e-65	224.7	0	6e-65	224.5	0	1.2	1	Glyma.10G173000.1.p_Glycine_max_cluster_75	75
	5.3e-65	224.6	0	5.9e-65	224.5	0	1.1	1	Glyma.10G173000.5.p_Glycine_max_cluster_75	75
	5.5e-65	224.6	0	6.6e-65	224.3	0	1.2	1	Glyma.10G173000.4.p_Glycine_max_cluster_75	75
	5.6e-65	224.6	0	6.4e-65	224.4	0	1.1	1	Glyma.10G173000.2.p_Glycine_max_cluster_75	75
	5.6e-65	224.6	0	6.4e-65	224.4	0	1.1	1	Glyma.10G173000.3.p_Glycine_max_cluster_75	75
	6.1e-65	224.4	0	7.7e-65	224.1	0	1.1	1	Gorai.007G076300.1_Gossypium_raimondii_cluster_75	75
	6.1e-65	224.4	0	7.7e-65	224.1	0	1.1	1	Gorai.007G076300.2_Gossypium_raimondii_cluster_75	75
	6.1e-65	224.4	0	7.7e-65	224.1	0	1.1	1	Gorai.007G076300.3_Gossypium_raimondii_cluster_75	75
	6.1e-65	224.4	0	7.7e-65	224.1	0	1.1	1	Gorai.007G076300.4_Gossypium_raimondii_cluster_75	75
	6.3e-65	224.4	0.2	9.5e-39	138	0	2.1	2	Glyma.09G181400.1.p_Glycine_max_cluster_12961	12961
	7.1e-65	224.2	0	8.2e-65	224	0	1.1	1	Gohir.D09G026200.2.p_Gossypium_hirsutum_cluster_75	75
	7.1e-65	224.2	0	8.2e-65	224	0	1.1	1	Gohir.D09G026200.3.p_Gossypium_hirsutum_cluster_75	75
	7.9e-65	224.1	0	1e-64	223.7	0	1.1	1	Gohir.A09G026700.1.p_Gossypium_hirsutum_cluster_75	75
	7.9e-65	224.1	0	1e-64	223.7	0	1.1	1	Gohir.A09G026700.2.p_Gossypium_hirsutum_cluster_75	75
	7.9e-65	224.1	0	1e-64	223.7	0	1.1	1	Gohir.A09G026700.3.p_Gossypium_hirsutum_cluster_75	75
	8.2e-65	224	0	9.6e-65	223.8	0	1.1	1	Gorai.006G030400.9_Gossypium_raimondii_cluster_75	75
	8.3e-65	224	0	9.9e-65	223.7	0	1.1	1	Glyma.19G007300.4.p_Glycine_max_cluster_75	75
	8.3e-65	224	0	9.6e-65	223.8	0	1.1	1	Gorai.006G030400.2_Gossypium_raimondii_cluster_75	75
	8.3e-65	224	0	9.6e-65	223.8	0	1.1	1	Gorai.006G030400.3_Gossypium_raimondii_cluster_75	75
	8.6e-65	223.9	0	1.1e-64	223.6	0	1.1	1	Gorai.006G030400.8_Gossypium_raimondii_cluster_75	75
	8.8e-65	223.9	0	2.1e-64	222.6	0	1.6	1	Zosma96g00710.1_Zostera_marina_cluster_75	75
	8.8e-65	223.9	0	1e-64	223.7	0	1.1	1	Gorai.006G030400.10_Gossypium_raimondii_cluster_75	75
	8.9e-65	223.9	0.1	1.4e-64	223.2	0.1	1.3	1	AT5G14720.1_Arabidopsis_thaliana_cluster_75	75
	8.9e-65	223.9	0.1	1.4e-64	223.2	0.1	1.3	1	AT5G14720.2_Arabidopsis_thaliana_cluster_75	75
	9.8e-65	223.8	0	1.8e-64	222.9	0	1.3	1	Glyma.13G349800.1.p_Glycine_max_cluster_14385	14385
	1e-64	223.7	0.1	1.3e-64	223.4	0.1	1.2	1	Gorai.012G033500.1_Gossypium_raimondii_cluster_425	425
	1e-64	223.7	0	1.2e-64	223.5	0	1.1	1	Gorai.006G030400.7_Gossypium_raimondii_cluster_75	75
	1e-64	223.7	0	1.2e-64	223.4	0	1.1	1	Gorai.006G030400.1_Gossypium_raimondii_cluster_75	75
	1.1e-64	223.6	0.5	1.9e-64	222.8	0.5	1.4	1	Glyma.20G067600.4.p_Glycine_max_cluster_75	75
	1.1e-64	223.6	0.1	1.6e-64	223	0.1	1.3	1	Glyma.20G067600.2.p_Glycine_max_cluster_75	75
	1.1e-64	223.5	0.4	1.8e-64	222.8	0.4	1.4	1	Glyma.20G067600.3.p_Glycine_max_cluster_75	75
	1.3e-64	223.3	0.2	1.6e-64	223.1	0.2	1.1	1	Gohir.A12G239100.1.p_Gossypium_hirsutum_cluster_425	425
	1.4e-64	223.2	0.7	2.4e-64	222.5	0.7	1.4	1	Glyma.20G067600.1.p_Glycine_max_cluster_75	75
	1.5e-64	223.2	0	2e-64	222.8	0	1.1	1	GRMZM2G135073_P02_Zea_mays_cluster_75	75
	1.5e-64	223.1	0	2.5e-64	222.4	0	1.3	1	GRMZM2G073399_P01_Zea_mays_cluster_75	75
	1.6e-64	223	0	2.1e-64	222.7	0	1.2	1	Gohir.D11G018800.1.p_Gossypium_hirsutum_cluster_75	75
	1.9e-64	222.8	0.1	2.5e-64	222.4	0.1	1.2	1	Gohir.D04G023400.1.p_Gossypium_hirsutum_cluster_425	425
	1.9e-64	222.8	0.1	2.5e-64	222.4	0.1	1.2	1	Gohir.D04G023400.2.p_Gossypium_hirsutum_cluster_425	425
	2e-64	222.7	0	2.6e-64	222.4	0	1.2	1	Gorai.007G020100.1_Gossypium_raimondii_cluster_75	75
	2e-64	222.7	0	2.6e-64	222.3	0	1.2	1	Gorai.007G020100.2_Gossypium_raimondii_cluster_75	75
	2e-64	222.7	0	2.6e-64	222.3	0	1.2	1	Gorai.007G020100.3_Gossypium_raimondii_cluster_75	75
	2.1e-64	222.7	0	2.7e-64	222.3	0	1.1	1	GRMZM2G135073_P01_Zea_mays_cluster_75	75
	2.2e-64	222.6	0	3e-64	222.1	0	1.2	1	Gorai.007G020100.4_Gossypium_raimondii_cluster_75	75
	2.5e-64	222.4	0.2	2.8e-64	222.3	0.2	1.1	1	GRMZM2G062524_P01_Zea_mays_cluster_4215	4215
	2.6e-64	222.3	0	3.1e-64	222.1	0	1.1	1	Gohir.A12G239700.1.p_Gossypium_hirsutum_cluster_75	75
	2.6e-64	222.3	0	3.1e-64	222.1	0	1.1	1	Gohir.A12G239700.2.p_Gossypium_hirsutum_cluster_75	75
	2.7e-64	222.3	0.1	4.4e-64	221.6	0.1	1.3	1	Glyma.20G067600.6.p_Glycine_max_cluster_75	75
	2.8e-64	222.3	0	3.6e-64	221.9	0	1.2	1	GRMZM2G351074_P01_Zea_mays_cluster_75	75
	2.8e-64	222.3	0	3.3e-64	222	0	1.1	1	GRMZM2G351074_P02_Zea_mays_cluster_75	75
	3.2e-64	222.1	0	4.8e-64	221.5	0	1.3	1	Glyma.20G067600.5.p_Glycine_max_cluster_75	75
	3.5e-64	221.9	0	4.3e-64	221.6	0	1.2	1	Gohir.A11G019100.1.p_Gossypium_hirsutum_cluster_75	75
	3.5e-64	221.9	0	4.3e-64	221.6	0	1.2	1	Gohir.A11G019100.2.p_Gossypium_hirsutum_cluster_75	75
	3.8e-64	221.8	0.1	3.8e-64	221.8	0.1	1.2	1	AT1G50240.2_Arabidopsis_thaliana_cluster_4215	4215
	3.8e-64	221.8	0.1	3.8e-64	221.8	0.1	1.2	1	AT1G50240.3_Arabidopsis_thaliana_cluster_4215	4215
	4.5e-64	221.6	0	5.5e-64	221.3	0	1	1	Gohir.A02G097500.1.p_Gossypium_hirsutum_cluster_425	425
	4.5e-64	221.6	0.2	5.3e-64	221.3	0.2	1.1	1	GRMZM2G062524_P02_Zea_mays_cluster_4215	4215
	4.7e-64	221.5	0	6.1e-64	221.1	0	1	1	Gohir.D01G152200.1.p_Gossypium_hirsutum_cluster_21664	21664
	5.1e-64	221.4	0.1	6.6e-64	221	0.1	1.1	1	Gohir.A05G386300.1.p_Gossypium_hirsutum_cluster_425	425
	5.1e-64	221.4	0.1	6.6e-64	221	0.1	1.1	1	Gohir.A05G386300.2.p_Gossypium_hirsutum_cluster_425	425
	6.8e-64	221	0.1	8.8e-64	220.6	0.1	1.1	1	Glyma.07G053500.9.p_Glycine_max_cluster_425	425
	8e-64	220.7	0	1.1e-63	220.3	0	1	1	Gohir.D12G271400.1.p_Gossypium_hirsutum_cluster_32316	32316
	8.7e-64	220.6	0.1	1.1e-63	220.2	0.1	1.1	1	Glyma.07G053500.2.p_Glycine_max_cluster_425	425
	8.8e-64	220.6	0.1	1.1e-63	220.2	0.1	1.1	1	Glyma.07G053500.3.p_Glycine_max_cluster_425	425
	1.2e-63	220.2	0	1.4e-63	220	0	1	1	Gorai.010G221800.1_Gossypium_raimondii_cluster_8561	8561
	1.3e-63	220.1	0.3	1.6e-63	219.8	0.3	1.1	1	Gorai.003G075600.1_Gossypium_raimondii_cluster_425	425
	1.3e-63	220.1	0	1.6e-63	219.8	0	1.1	1	Glyma.05G006700.2.p_Glycine_max_cluster_75	75
	1.4e-63	219.9	0	1.7e-63	219.6	0	1.1	1	Glyma.05G006700.1.p_Glycine_max_cluster_75	75
	1.6e-63	219.8	0.1	1.9e-63	219.5	0.1	1	1	Zosma116g00220.1_Zostera_marina_cluster_75	75
	1.7e-63	219.7	0	1.9e-63	219.5	0	1.2	1	AT5G18700.1_Arabidopsis_thaliana_cluster_7522	7522
	1.9e-63	219.5	0.2	2.2e-63	219.3	0.2	1.1	1	Gohir.D12G240300.1.p_Gossypium_hirsutum_cluster_425	425
	1.9e-63	219.5	0	2.3e-63	219.3	0	1	1	Gohir.D06G189100.1.p_Gossypium_hirsutum_cluster_8561	8561
	2e-63	219.4	0.2	2.4e-63	219.2	0.2	1.1	1	Gorai.008G257300.1_Gossypium_raimondii_cluster_425	425
	2.2e-63	219.3	0	3e-63	218.9	0	1	1	Gohir.A01G158500.1.p_Gossypium_hirsutum_cluster_21664	21664
	2.5e-63	219.1	0	3e-63	218.8	0	1	1	Glyma.07G003200.1.p_Glycine_max_cluster_8561	8561
	2.7e-63	219	0	5e-63	218.1	0	1.3	1	Solyc08g083040.2.1_Solanum_lycopersicum_cluster_75	75
	3.1e-63	218.8	0.7	6.8e-63	217.7	0.8	1.5	1	Glyma.08G223700.5.p_Glycine_max_cluster_75	75
	3.1e-63	218.8	0.7	6.8e-63	217.7	0.8	1.5	1	Glyma.08G223700.1.p_Glycine_max_cluster_75	75
	3.7e-63	218.5	0	5e-63	218.1	0	1	1	Gorai.002G188500.1_Gossypium_raimondii_cluster_21664	21664
	3.8e-63	218.5	0	5e-63	218.1	0	1	1	AT3G51630.1_Arabidopsis_thaliana_cluster_1682	1682
	3.8e-63	218.5	0	5e-63	218.1	0	1	1	AT3G51630.2_Arabidopsis_thaliana_cluster_1682	1682
	4e-63	218.4	0.5	6.1e-63	217.8	0.5	1.2	1	AT1G49160.2_Arabidopsis_thaliana_cluster_425	425
	4.1e-63	218.4	1.1	4e-41	145.8	0	2	2	Solyc08g069070.1.1_Solanum_lycopersicum_cluster_20106	20106
	4.2e-63	218.3	0	5.1e-63	218.1	0	1	1	Gorai.009G117800.1_Gossypium_raimondii_cluster_8561	8561
	4.3e-63	218.3	0	5.1e-63	218.1	0	1.2	1	Gohir.D12G240900.1.p_Gossypium_hirsutum_cluster_75	75
	4.3e-63	218.3	0.7	1.4e-62	216.6	0.3	1.5	1	Glyma.08G223700.4.p_Glycine_max_cluster_75	75
	4.4e-63	218.3	0.2	8.4e-63	217.4	0.2	1.4	1	Gohir.A05G143300.2.p_Gossypium_hirsutum_cluster_75	75
	4.6e-63	218.2	0	5.4e-63	218	0	1.1	1	Gorai.008G258000.1_Gossypium_raimondii_cluster_75	75
	4.7e-63	218.2	0	5.7e-63	217.9	0	1	1	Gohir.A05G113300.1.p_Gossypium_hirsutum_cluster_8561	8561
	5.3e-63	218	0	6.7e-63	217.7	0	1	1	Zosma15g00250.1_Zostera_marina_cluster_11786	11786
	5.5e-63	218	0.1	7e-63	217.6	0.1	1	1	GRMZM2G167856_P01_Zea_mays_cluster_11786	11786
	5.5e-63	218	1.1	1.3e-62	216.7	1.1	1.5	1	Glyma.08G223700.2.p_Glycine_max_cluster_75	75
	5.9e-63	217.9	0.4	1.8e-62	216.3	0.1	1.4	1	Glyma.07G002900.1.p_Glycine_max_cluster_75	75
	6e-63	217.9	0	7.1e-63	217.6	0	1	1	Gohir.D05G113800.1.p_Gossypium_hirsutum_cluster_8561	8561
	6.2e-63	217.8	1.3	1.5e-62	216.5	0.4	1.5	1	Glyma.08G223700.3.p_Glycine_max_cluster_75	75
	6.4e-63	217.8	0	7.9e-63	217.5	0	1	1	AT1G51660.1_Arabidopsis_thaliana_cluster_8561	8561
	6.9e-63	217.6	0.3	1e-62	217.1	0.3	1.2	1	Gorai.009G149600.6_Gossypium_raimondii_cluster_75	75
	7.1e-63	217.6	0	8.5e-63	217.4	0	1	1	Solyc03g123800.1.1_Solanum_lycopersicum_cluster_8561	8561
	7.1e-63	217.6	2.2	1.4e-62	216.6	2.2	1.6	1	Solyc08g008550.2.1_Solanum_lycopersicum_cluster_75	75
	7.3e-63	217.6	0	2.8e-62	215.6	0	1.4	1	Gohir.A10G049200.1.p_Gossypium_hirsutum_cluster_75	75
	7.9e-63	217.5	0	9.5e-63	217.2	0	1	1	AT1G18350.1_Arabidopsis_thaliana_cluster_8501	8501
	9.2e-63	217.2	0.3	1.3e-62	216.7	0.3	1.2	1	Gorai.009G149600.3_Gossypium_raimondii_cluster_75	75
	9.5e-63	217.2	0.1	1.2e-62	216.9	0.1	1.2	1	Gohir.A10G049200.2.p_Gossypium_hirsutum_cluster_75	75
	9.9e-63	217.1	0	1.1e-62	216.9	0	1	1	Glyma.08G223400.1.p_Glycine_max_cluster_8561	8561
	1e-62	217.1	0.5	1.9e-62	216.2	0.2	1.4	1	Gohir.A05G143300.1.p_Gossypium_hirsutum_cluster_75	75
	1.1e-62	217	0.7	1.9e-62	216.2	0.5	1.4	1	Gorai.009G149600.2_Gossypium_raimondii_cluster_75	75
	1.2e-62	216.9	0	1.3e-62	216.7	0	1.2	1	Gorai.005G146100.3_Gossypium_raimondii_cluster_5451	5451
	1.2e-62	216.8	0	1.4e-62	216.7	0	1.1	1	Glyma.13G002100.1.p_Glycine_max_cluster_425	425
	1.3e-62	216.8	0	1.4e-62	216.6	0	1.1	1	Glyma.20G217200.2.p_Glycine_max_cluster_75	75
	1.3e-62	216.7	0.6	1.7e-62	216.4	0.6	1.1	1	AT5G41990.1_Arabidopsis_thaliana_cluster_425	425
	1.4e-62	216.7	0.1	1.7e-62	216.3	0.1	1.1	1	Solyc06g053730.1.1_Solanum_lycopersicum_cluster_14385	14385
	1.4e-62	216.7	0.1	1.8e-62	216.3	0.1	1.2	1	Gorai.011G053300.1_Gossypium_raimondii_cluster_75	75
	1.4e-62	216.7	0.1	1.8e-62	216.3	0.1	1.2	1	Gorai.011G053300.2_Gossypium_raimondii_cluster_75	75
	1.4e-62	216.6	0	1.6e-62	216.4	0	1.1	1	Glyma.20G217200.1.p_Glycine_max_cluster_75	75
	1.7e-62	216.4	1.1	2.8e-62	215.7	0.1	1.4	1	Gorai.009G149600.1_Gossypium_raimondii_cluster_75	75
	1.7e-62	216.4	1.1	2.8e-62	215.7	0.1	1.4	1	Gorai.009G149600.4_Gossypium_raimondii_cluster_75	75
	2.5e-62	215.8	0.1	3.3e-62	215.4	0.1	1.2	1	Gohir.D10G049800.1.p_Gossypium_hirsutum_cluster_75	75
	2.5e-62	215.8	0	3.1e-62	215.5	0	1	1	Gohir.A13G150300.1.p_Gossypium_hirsutum_cluster_75	75
	2.8e-62	215.6	0	4.8e-62	214.9	0	1.4	1	Zosma77g00350.1_Zostera_marina_cluster_75	75
	3.5e-62	215.3	0	4.5e-62	215	0	1	1	Gorai.013G174600.1_Gossypium_raimondii_cluster_75	75
	3.5e-62	215.3	0	4.2e-62	215.1	0	1	1	GRMZM2G034779_P01_Zea_mays_cluster_748	748
	3.6e-62	215.3	0.1	4.5e-62	215	0.1	1.1	1	Glyma.16G022600.5.p_Glycine_max_cluster_425	425
	3.6e-62	215.3	0.1	4.5e-62	215	0.1	1.1	1	Glyma.16G022600.1.p_Glycine_max_cluster_425	425
	3.9e-62	215.2	0	4.9e-62	214.8	0	1	1	Gohir.D13G154600.1.p_Gossypium_hirsutum_cluster_75	75
	4.9e-62	214.9	0	5.8e-62	214.6	0	1.1	1	Solyc02g086790.2.1_Solanum_lycopersicum_cluster_75	75
	5.2e-62	214.8	0	6.6e-62	214.4	0	1.2	1	GRMZM2G334857_P01_Zea_mays_cluster_7522	7522
	5.5e-62	214.7	0	6.7e-62	214.4	0	1	1	Gohir.A06G131600.1.p_Gossypium_hirsutum_cluster_101	101
	5.5e-62	214.7	0	6.7e-62	214.4	0	1	1	Gohir.A06G132000.1.p_Gossypium_hirsutum_cluster_101	101
	5.8e-62	214.6	0	7e-62	214.3	0	1.1	1	Glyma.20G066900.1.p_Glycine_max_cluster_425	425
	6.6e-62	214.4	0	8.2e-62	214.1	0	1	1	AT3G21220.1_Arabidopsis_thaliana_cluster_8561	8561
	6.6e-62	214.4	0	8.2e-62	214.1	0	1	1	AT3G21220.2_Arabidopsis_thaliana_cluster_8561	8561
	7e-62	214.3	0	8.3e-62	214.1	0	1.1	1	Zosma4g02190.1_Zostera_marina_cluster_75	75
	8.3e-62	214.1	0	1e-61	213.8	0	1	1	AT4G26070.5_Arabidopsis_thaliana_cluster_1071	1071
	8.4e-62	214.1	0	1e-61	213.8	0	1.1	1	Gorai.013G272100.1_Gossypium_raimondii_cluster_1682	1682
	8.4e-62	214.1	0.2	1.3e-61	213.5	0.2	1.3	1	Zosma426g00060.1_Zostera_marina_cluster_7522	7522
	9e-62	214	0	1.1e-61	213.7	0	1	1	AT4G26070.2_Arabidopsis_thaliana_cluster_1071	1071
	9e-62	214	0	1.1e-61	213.7	0	1	1	AT4G26070.3_Arabidopsis_thaliana_cluster_1071	1071
	9.1e-62	214	0	1.1e-61	213.7	0	1	1	AT4G26070.4_Arabidopsis_thaliana_cluster_1071	1071
	1e-61	213.8	0	1.2e-61	213.5	0	1	1	Gorai.013G272100.2_Gossypium_raimondii_cluster_1682	1682
	1.2e-61	213.6	0.1	1.7e-61	213.1	0.1	1.2	1	Glyma.18G054100.1.p_Glycine_max_cluster_1682	1682
	1.2e-61	213.5	0	1.5e-61	213.3	0	1.2	1	Glyma.09G276300.1.p_Glycine_max_cluster_1682	1682
	1.3e-61	213.5	0	1.8e-61	213	0	1.1	1	Gorai.011G128900.1_Gossypium_raimondii_cluster_1682	1682
	1.4e-61	213.4	0.2	2e-61	212.9	0.2	1.2	1	Gohir.D10G165800.1.p_Gossypium_hirsutum_cluster_7522	7522
	1.4e-61	213.3	1	2.8e-61	212.4	1	1.4	1	AT4G24100.3_Arabidopsis_thaliana_cluster_75	75
	1.4e-61	213.3	0	1.8e-61	213	0	1.1	1	Glyma.14G203700.7.p_Glycine_max_cluster_1682	1682
	1.4e-61	213.3	1.1	3e-61	212.2	1.1	1.4	1	AT4G24100.2_Arabidopsis_thaliana_cluster_75	75
	1.4e-61	213.3	0.2	2.1e-61	212.8	0.2	1.2	1	Zosma116g00230.1_Zostera_marina_cluster_75	75
	1.4e-61	213.3	0	1.8e-61	212.9	0	1	1	AT4G29810.3_Arabidopsis_thaliana_cluster_1071	1071
	1.7e-61	213.1	0	2e-61	212.8	0	1.1	1	Gohir.D13G241200.1.p_Gossypium_hirsutum_cluster_1682	1682
	1.9e-61	212.9	0	2.3e-61	212.6	0	1.1	1	Glyma.14G203700.1.p_Glycine_max_cluster_1682	1682
	2.2e-61	212.7	0.2	3.1e-61	212.2	0.2	1.2	1	Gorai.011G185300.1_Gossypium_raimondii_cluster_7522	7522
	2.2e-61	212.7	0	2.7e-61	212.4	0	1	1	GRMZM2G132116_P01_Zea_mays_cluster_3928	3928
	2.3e-61	212.6	1.2	5.1e-61	211.5	1.2	1.5	1	AT4G24100.4_Arabidopsis_thaliana_cluster_75	75
	2.4e-61	212.6	0.6	3.9e-61	211.9	0.6	1.3	1	Solyc10g009350.2.1_Solanum_lycopersicum_cluster_425	425
	2.5e-61	212.5	0.4	5.7e-61	211.3	0	1.4	1	Zosma185g00500.1_Zostera_marina_cluster_748	748
	2.6e-61	212.5	0	3.3e-61	212.1	0	1	1	Solyc12g095870.1.1_Solanum_lycopersicum_cluster_3928	3928
	2.6e-61	212.4	0	3e-61	212.2	0	1.1	1	GRMZM2G089159_P01_Zea_mays_cluster_748	748
	2.9e-61	212.3	1.6	5.9e-61	211.3	1.6	1.5	1	AT4G24100.1_Arabidopsis_thaliana_cluster_75	75
	3.2e-61	212.2	0	3.8e-61	211.9	0	1	1	Gohir.A05G044900.1.p_Gossypium_hirsutum_cluster_3928	3928
	3.3e-61	212.1	0	4e-61	211.8	0	1	1	Gorai.009G047900.1_Gossypium_raimondii_cluster_3928	3928
	3.6e-61	212	0.1	4.8e-61	211.6	0.1	1.1	1	AT5G58350.1_Arabidopsis_thaliana_cluster_1682	1682
	3.6e-61	212	0	4.8e-61	211.6	0	1.2	1	Glyma.13G214400.1.p_Glycine_max_cluster_7522	7522
	3.7e-61	211.9	0.2	5e-61	211.5	0.2	1.2	1	AT4G10730.1_Arabidopsis_thaliana_cluster_75	75
	3.8e-61	211.9	0	4.4e-61	211.7	0	1	1	Glyma.15G172600.1.p_Glycine_max_cluster_1071	1071
	3.8e-61	211.9	0	4.4e-61	211.7	0	1	1	Glyma.15G172600.2.p_Glycine_max_cluster_1071	1071
	4.2e-61	211.8	0.3	5.5e-61	211.4	0.3	1.2	1	AT4G10730.2_Arabidopsis_thaliana_cluster_75	75
	4.3e-61	211.7	0	5.2e-61	211.5	0	1	1	Gorai.010G159800.1_Gossypium_raimondii_cluster_101	101
	4.5e-61	211.7	0	5.1e-61	211.5	0	1.1	1	Glyma.18G215100.1.p_Glycine_max_cluster_1682	1682
	5.1e-61	211.5	0	6.5e-61	211.1	0	1.1	1	Glyma.02G235700.2.p_Glycine_max_cluster_1682	1682
	5.3e-61	211.4	0	6.8e-61	211.1	0	1.1	1	Glyma.02G235700.1.p_Glycine_max_cluster_1682	1682
	5.3e-61	211.4	0	6.4e-61	211.2	0	1	1	Gohir.D06G137500.1.p_Gossypium_hirsutum_cluster_101	101
	5.6e-61	211.3	0.1	7.2e-61	211	0.1	1.1	1	Gohir.A08G124300.1.p_Gossypium_hirsutum_cluster_425	425
	7.2e-61	211	0.1	8.7e-61	210.7	0.1	1.1	1	Solyc01g096170.2.1_Solanum_lycopersicum_cluster_425	425
	7.5e-61	210.9	0.1	1.1e-60	210.4	0.1	1.2	1	Gohir.A02G045700.1.p_Gossypium_hirsutum_cluster_7522	7522
	8.2e-61	210.8	0	9.7e-61	210.6	0	1.1	1	Solyc01g111880.2.1_Solanum_lycopersicum_cluster_325	325
	8.3e-61	210.8	0	1e-60	210.5	0	1	1	AT4G32830.1_Arabidopsis_thaliana_cluster_3928	3928
	9.2e-61	210.6	0	1.6e-60	209.8	0	1.3	1	Zosma270g00120.1_Zostera_marina_cluster_79527	79527
	9.5e-61	210.6	0.1	1.4e-60	210	0.1	1.2	1	Gohir.D02G051700.1.p_Gossypium_hirsutum_cluster_7522	7522
	1e-60	210.5	0	1.1e-60	210.3	0	1.1	1	GRMZM2G160428_P02_Zea_mays_cluster_1176	1176
	1.2e-60	210.3	0	1.5e-60	210	0	1	1	Zosma20g00370.1_Zostera_marina_cluster_1071	1071
	1.2e-60	210.3	0	1.7e-60	209.8	0	1.1	1	Gohir.D10G117000.1.p_Gossypium_hirsutum_cluster_1682	1682
	1.3e-60	210.2	0	1.4e-60	210.1	0	1.1	1	GRMZM2G160428_P01_Zea_mays_cluster_1176	1176
	1.3e-60	210.2	0	1.6e-60	209.8	0	1	1	Gohir.A05G031900.1.p_Gossypium_hirsutum_cluster_1071	1071
	1.3e-60	210.2	0	1.6e-60	209.8	0	1	1	Gohir.A05G031900.2.p_Gossypium_hirsutum_cluster_1071	1071
	1.4e-60	210	0.1	2e-60	209.5	0.1	1.2	1	Gorai.005G057000.1_Gossypium_raimondii_cluster_7522	7522
	1.4e-60	210	0	1.8e-60	209.7	0	1.1	1	Gohir.D08G145400.1.p_Gossypium_hirsutum_cluster_425	425
	1.5e-60	209.9	0	1.9e-60	209.6	0	1.1	1	Gorai.004G150400.1_Gossypium_raimondii_cluster_425	425
	1.6e-60	209.9	0	1.7e-60	209.7	0	1.1	1	GRMZM2G160428_P03_Zea_mays_cluster_1176	1176
	1.6e-60	209.8	0	2e-60	209.5	0	1	1	Gohir.1Z071700.1.p_Gossypium_hirsutum_cluster_3928	3928
	1.7e-60	209.8	0	2.1e-60	209.4	0	1	1	Glyma.06G088800.1.p_Glycine_max_cluster_3928	3928
	1.7e-60	209.8	0.3	3.5e-60	208.7	0.3	1.6	1	Gohir.A05G078300.1.p_Gossypium_hirsutum_cluster_1197	1197
	1.7e-60	209.7	0.3	3e-60	209	0.3	1.5	1	Gohir.D05G081200.1.p_Gossypium_hirsutum_cluster_1197	1197
	1.7e-60	209.7	0	3.2e-60	208.8	0	1.3	1	Gohir.A10G149800.1.p_Gossypium_hirsutum_cluster_1682	1682
	1.8e-60	209.7	0	2.2e-60	209.4	0	1.1	1	Gohir.A13G235500.1.p_Gossypium_hirsutum_cluster_1682	1682
	1.8e-60	209.7	0	2.2e-60	209.4	0	1	1	Gohir.D07G024100.1.p_Gossypium_hirsutum_cluster_3928	3928
	1.8e-60	209.7	0	2.2e-60	209.4	0	1	1	Gorai.001G024900.1_Gossypium_raimondii_cluster_3928	3928
	1.9e-60	209.6	0	2.3e-60	209.3	0	1	1	Gorai.010G085300.2_Gossypium_raimondii_cluster_1071	1071
	1.9e-60	209.6	0	2.3e-60	209.3	0	1	1	Gorai.010G085300.4_Gossypium_raimondii_cluster_1071	1071
	1.9e-60	209.6	0	2.8e-60	209.1	0	1.3	1	Solyc08g013940.2.1_Solanum_lycopersicum_cluster_7522	7522
	1.9e-60	209.6	0	2.5e-60	209.2	0	1	1	AT2G25880.3_Arabidopsis_thaliana_cluster_3928	3928
	2.1e-60	209.4	0	2.6e-60	209.2	0	1	1	GRMZM2G124550_P02_Zea_mays_cluster_75	75
	2.2e-60	209.4	0	2.7e-60	209.1	0	1	1	Gorai.009G033800.1_Gossypium_raimondii_cluster_1071	1071
	2.2e-60	209.4	0	2.7e-60	209.1	0	1	1	Gorai.009G033800.2_Gossypium_raimondii_cluster_1071	1071
	2.2e-60	209.4	0	2.7e-60	209.1	0	1	1	Gorai.009G033800.4_Gossypium_raimondii_cluster_1071	1071
	2.2e-60	209.4	0.9	4e-60	208.5	0.7	1.6	1	Gorai.009G082900.1_Gossypium_raimondii_cluster_1197	1197
	2.5e-60	209.2	0	3.1e-60	208.9	0	1	1	AT2G25880.1_Arabidopsis_thaliana_cluster_3928	3928
	2.8e-60	209.1	0	2.9e-60	209	0	1.1	1	AT3G53930.1_Arabidopsis_thaliana_cluster_1176	1176
	2.8e-60	209.1	0	3.4e-60	208.7	0	1	1	GRMZM2G080588_P01_Zea_mays_cluster_3928	3928
	2.9e-60	209	0	3e-60	208.9	0	1.1	1	AT3G53930.2_Arabidopsis_thaliana_cluster_1176	1176
	2.9e-60	209	0	3.6e-60	208.7	0	1.1	1	Glyma.07G053500.1.p_Glycine_max_cluster_425	425
	3.2e-60	208.9	0	4.3e-60	208.4	0	1.3	1	GRMZM5G814851_P01_Zea_mays_cluster_325	325
	3.2e-60	208.8	0	4.1e-60	208.5	0	1	1	AT2G25880.4_Arabidopsis_thaliana_cluster_3928	3928
	3.3e-60	208.8	0	4.5e-60	208.4	0	1	1	Glyma.10G107500.1.p_Glycine_max_cluster_11786	11786
	3.3e-60	208.8	0.7	1.3e-59	206.9	0	1.5	1	Gohir.D05G081200.2.p_Gossypium_hirsutum_cluster_1197	1197
	3.5e-60	208.7	0	4.2e-60	208.5	0	1	1	AT1G73500.1_Arabidopsis_thaliana_cluster_8501	8501
	3.7e-60	208.7	0	4.3e-60	208.4	0	1	1	GRMZM2G116376_P01_Zea_mays_cluster_91885	91885
	3.8e-60	208.6	0	4.7e-60	208.3	0	1	1	Glyma.01G015800.1.p_Glycine_max_cluster_13159	13159
	3.9e-60	208.6	0	4.9e-60	208.2	0	1	1	Gohir.D06G073000.1.p_Gossypium_hirsutum_cluster_1071	1071
	4.4e-60	208.4	0	4.7e-60	208.3	0	1.1	1	Solyc09g011320.2.1_Solanum_lycopersicum_cluster_1176	1176
	4.5e-60	208.4	0	5.7e-60	208	0	1	1	Glyma.04G087100.1.p_Glycine_max_cluster_3928	3928
	4.7e-60	208.3	0	5.8e-60	208	0	1	1	Gohir.A06G074200.1.p_Gossypium_hirsutum_cluster_1071	1071
	4.8e-60	208.3	0	5.9e-60	208	0	1	1	GRMZM2G390896_P01_Zea_mays_cluster_101	101
	5e-60	208.2	0.8	2e-59	206.2	0	2.3	1	Gohir.A09G098500.1.p_Gossypium_hirsutum_cluster_1197	1197
	5.1e-60	208.2	1.7	2.5e-59	205.9	0	1.6	1	Gorai.009G082900.2_Gossypium_raimondii_cluster_1197	1197
	5.2e-60	208.1	0.3	7.1e-60	207.7	0.3	1.2	1	AT1G64630.1_Arabidopsis_thaliana_cluster_425	425
	5.6e-60	208.1	0	7.5e-60	207.6	0	1.1	1	Solyc09g076000.2.1_Solanum_lycopersicum_cluster_748	748
	5.7e-60	208	0	6.5e-60	207.8	0	1.1	1	Solyc10g084930.1.1_Solanum_lycopersicum_cluster_1176	1176
	6.5e-60	207.8	0.8	1e-59	207.2	0.8	1.2	1	Glyma.04G188800.1.p_Glycine_max_cluster_5596	5596
	7.1e-60	207.7	1.5	1.1e-59	207.1	1.5	1.2	1	Glyma.03G140100.1.p_Glycine_max_cluster_1270	1270
	7.4e-60	207.6	0.3	1e-59	207.2	0.3	1.1	1	Glyma.04G188800.2.p_Glycine_max_cluster_5596	5596
	7.5e-60	207.6	0	9.6e-60	207.3	0	1.1	1	Glyma.03G245500.1.p_Glycine_max_cluster_748	748
	7.5e-60	207.6	0	9.2e-60	207.3	0	1	1	GRMZM2G400470_P03_Zea_mays_cluster_1071	1071
	7.6e-60	207.6	0	1e-59	207.2	0	1	1	Glyma.02G186300.1.p_Glycine_max_cluster_11786	11786
	7.8e-60	207.6	0	9.7e-60	207.3	0	1	1	Gohir.D05G033400.1.p_Gossypium_hirsutum_cluster_1071	1071
	7.8e-60	207.6	0	9.7e-60	207.3	0	1	1	Gohir.D05G033400.2.p_Gossypium_hirsutum_cluster_1071	1071
	7.9e-60	207.6	0.1	1.1e-59	207.1	0.1	1.1	1	Gohir.D11G265300.1.p_Gossypium_hirsutum_cluster_748	748
	8.2e-60	207.5	0	1.2e-59	207	0	1.2	1	AT3G04910.1_Arabidopsis_thaliana_cluster_748	748
	8.6e-60	207.4	0	1.1e-59	207.1	0	1	1	Glyma.13G106900.1.p_Glycine_max_cluster_1071	1071
	9.1e-60	207.4	0.8	1e-59	207.2	0.8	1	1	AT3G20860.1_Arabidopsis_thaliana_cluster_5116	5116
	9.4e-60	207.3	0	1.3e-59	206.9	0	1.1	1	Gorai.007G285300.1_Gossypium_raimondii_cluster_748	748
	9.4e-60	207.3	0	1.1e-59	207	0	1.1	1	AT1G79640.6_Arabidopsis_thaliana_cluster_75	75
	9.4e-60	207.3	0	1.1e-59	207.1	0	1.2	1	AT1G79640.1_Arabidopsis_thaliana_cluster_75	75
	9.5e-60	207.3	0	1.1e-59	207.1	0	1.2	1	AT1G79640.5_Arabidopsis_thaliana_cluster_75	75
	9.5e-60	207.3	0	1.1e-59	207	0	1.1	1	GRMZM2G164160_P01_Zea_mays_cluster_1176	1176
	9.6e-60	207.3	0	1.1e-59	207.1	0	1.2	1	AT1G79640.2_Arabidopsis_thaliana_cluster_75	75
	9.6e-60	207.3	0	1.1e-59	207.1	0	1.2	1	AT1G79640.3_Arabidopsis_thaliana_cluster_75	75
	9.6e-60	207.3	0	1.1e-59	207.1	0	1.2	1	AT1G79640.4_Arabidopsis_thaliana_cluster_75	75
	1.1e-59	207.1	0	1.3e-59	206.9	0	1	1	AT2G34180.1_Arabidopsis_thaliana_cluster_101	101
	1.1e-59	207.1	0	1.7e-59	206.4	0	1.3	1	Glyma.13G001900.5.p_Glycine_max_cluster_75	75
	1.1e-59	207.1	0.2	2.5e-32	116.8	0.1	2.1	2	Gohir.A11G039300.1.p_Gossypium_hirsutum_cluster_16	16
	1.2e-59	207	0.2	1.9e-59	206.3	0.2	1.3	1	AT4G14480.1_Arabidopsis_thaliana_cluster_14385	14385
	1.2e-59	206.9	0.1	1.7e-59	206.5	0.1	1.3	1	Glyma.13G001900.1.p_Glycine_max_cluster_75	75
	1.2e-59	206.9	0	1.7e-59	206.5	0	1.3	1	Glyma.13G001900.3.p_Glycine_max_cluster_75	75
	1.2e-59	206.9	0	1.5e-59	206.7	0	1	1	Solyc06g082440.1.1_Solanum_lycopersicum_cluster_4281	4281
	1.4e-59	206.7	0.1	1.9e-59	206.3	0.1	1	1	Gohir.A13G195400.1.p_Gossypium_hirsutum_cluster_11786	11786
	1.4e-59	206.7	0.1	1.9e-59	206.3	0.1	1	1	Gohir.D13G200800.1.p_Gossypium_hirsutum_cluster_11786	11786
	1.4e-59	206.7	0.1	1.9e-59	206.3	0.1	1	1	Gorai.013G229600.1_Gossypium_raimondii_cluster_11786	11786
	1.4e-59	206.7	0	8.2e-33	118.4	0	2.2	2	Gorai.007G176000.1_Gossypium_raimondii_cluster_17112	17112
	1.5e-59	206.6	0	1.9e-59	206.3	0	1.2	1	Glyma.13G001900.4.p_Glycine_max_cluster_75	75
	1.6e-59	206.5	0	2.2e-59	206.1	0	1.1	1	Solyc06g082470.2.1_Solanum_lycopersicum_cluster_1682	1682
	1.6e-59	206.5	0.1	2e-59	206.2	0.1	1	1	Glyma.16G020200.1.p_Glycine_max_cluster_47	47
	1.7e-59	206.5	0.1	1.8e-59	206.3	0.1	1.1	1	Glyma.13G001900.2.p_Glycine_max_cluster_75	75
	1.8e-59	206.4	0	2.3e-59	206	0	1.1	1	Solyc12g009020.1.1_Solanum_lycopersicum_cluster_1071	1071
	1.8e-59	206.4	0	2.2e-59	206.1	0	1	1	AT5G40440.1_Arabidopsis_thaliana_cluster_2963	2963
	1.8e-59	206.4	0	2.2e-59	206.1	0	1	1	AT5G40440.4_Arabidopsis_thaliana_cluster_2963	2963
	1.8e-59	206.4	0.1	2.1e-59	206.1	0.1	1	1	AT5G01810.3_Arabidopsis_thaliana_cluster_101	101
	1.8e-59	206.4	0	2.3e-59	206	0	1	1	GRMZM2G062683_P01_Zea_mays_cluster_88863	88863
	1.9e-59	206.3	0	2.3e-59	206	0	1	1	AT5G40440.2_Arabidopsis_thaliana_cluster_2963	2963
	1.9e-59	206.3	0	2.3e-59	206	0	1	1	AT5G40440.3_Arabidopsis_thaliana_cluster_2963	2963
	1.9e-59	206.3	0	2.3e-59	206	0	1	1	AT5G40440.6_Arabidopsis_thaliana_cluster_2963	2963
	2e-59	206.3	0	2.5e-59	205.9	0	1.2	1	Glyma.15G098800.1.p_Glycine_max_cluster_7522	7522
	2e-59	206.3	0	2.5e-59	205.9	0	1.2	1	Glyma.15G098800.2.p_Glycine_max_cluster_7522	7522
	2.3e-59	206	0	2.6e-59	205.9	0	1	1	Gohir.A02G004400.1.p_Gossypium_hirsutum_cluster_4281	4281
	2.7e-59	205.8	0	3.4e-59	205.5	0	1.2	1	GRMZM2G459854_P01_Zea_mays_cluster_325	325
	2.7e-59	205.8	0	3.1e-59	205.6	0	1	1	Gohir.D06G207300.1.p_Gossypium_hirsutum_cluster_101	101
	2.9e-59	205.7	0	3.7e-59	205.3	0	1.2	1	Gorai.011G095700.1_Gossypium_raimondii_cluster_75	75
	2.9e-59	205.7	0	3.7e-59	205.3	0	1.2	1	Gorai.011G095700.2_Gossypium_raimondii_cluster_75	75
	2.9e-59	205.7	0	3.7e-59	205.3	0	1.2	1	Gorai.011G095700.3_Gossypium_raimondii_cluster_75	75
	3e-59	205.7	0	3.8e-59	205.3	0	1	1	Gohir.D03G173600.1.p_Gossypium_hirsutum_cluster_13159	13159
	3e-59	205.6	0	3.6e-59	205.4	0	1.1	1	Glyma.03G069800.7.p_Glycine_max_cluster_1176	1176
	3e-59	205.6	0	3.6e-59	205.4	0	1.1	1	Glyma.03G069800.6.p_Glycine_max_cluster_1176	1176
	3e-59	205.6	0	3.6e-59	205.4	0	1.1	1	Glyma.03G069800.8.p_Glycine_max_cluster_1176	1176
	3.1e-59	205.6	0	3.9e-59	205.3	0	1	1	Gorai.003G184000.1_Gossypium_raimondii_cluster_13159	13159
	3.1e-59	205.6	0	3.7e-59	205.4	0	1.1	1	Glyma.03G069800.3.p_Glycine_max_cluster_1176	1176
	3.2e-59	205.6	0.2	3.8e-59	205.3	0.2	1.1	1	Glyma.06G176800.1.p_Glycine_max_cluster_5596	5596
	3.3e-59	205.5	0.1	4.1e-59	205.2	0.1	1	1	Gohir.A02G097500.2.p_Gossypium_hirsutum_cluster_425	425
	3.5e-59	205.4	0	5e-59	204.9	0	1.3	1	Solyc01g097840.2.1_Solanum_lycopersicum_cluster_748	748
	3.6e-59	205.4	1	5.3e-59	204.8	1	1.2	1	AT1G49160.1_Arabidopsis_thaliana_cluster_425	425
	3.7e-59	205.3	0.1	4.5e-59	205.1	0.1	1.1	1	Glyma.06G151000.1.p_Glycine_max_cluster_425	425
	3.7e-59	205.3	0	4.6e-59	205	0	1.1	1	Gohir.A02G031800.1.p_Gossypium_hirsutum_cluster_748	748
	3.8e-59	205.3	0	5e-59	204.9	0	1.1	1	Gohir.A13G099000.1.p_Gossypium_hirsutum_cluster_1176	1176
	3.9e-59	205.3	0	3.9e-59	205.3	0	1.1	1	Gorai.011G038800.1_Gossypium_raimondii_cluster_101	101
	4e-59	205.2	0	4.3e-59	205.1	0	1	1	Gorai.005G005400.1_Gossypium_raimondii_cluster_4281	4281
	4.5e-59	205.1	0	4.7e-59	205	0	1.1	1	Gohir.A10G036200.1.p_Gossypium_hirsutum_cluster_101	101
	5.2e-59	204.9	0.1	6.2e-59	204.6	0.1	1.1	1	Glyma.03G069800.2.p_Glycine_max_cluster_1176	1176
	5.2e-59	204.9	1	8e-59	204.2	1	1.2	1	AT1G49160.5_Arabidopsis_thaliana_cluster_425	425
	5.2e-59	204.8	0	6e-59	204.6	0	1.1	1	Solyc10g055720.1.1_Solanum_lycopersicum_cluster_325	325
	5.3e-59	204.8	0	6.9e-59	204.4	0	1.1	1	AT2G37840.1_Arabidopsis_thaliana_cluster_1176	1176
	5.6e-59	204.8	0	6.5e-59	204.5	0	1	1	Gorai.010G241700.1_Gossypium_raimondii_cluster_101	101
	5.8e-59	204.7	0	6.9e-59	204.5	0	1.1	1	Glyma.03G069800.1.p_Glycine_max_cluster_1176	1176
	6e-59	204.6	0	7.4e-59	204.4	0	1	1	Solyc08g066050.2.1_Solanum_lycopersicum_cluster_3928	3928
	6.4e-59	204.5	0	8.4e-59	204.2	0	1.1	1	Glyma.20G228000.1.p_Glycine_max_cluster_748	748
	7.7e-59	204.3	0	1.1e-58	203.8	0	1.2	1	GRMZM2G174896_P02_Zea_mays_cluster_47	47
	8.2e-59	204.2	0	1.1e-58	203.8	0	1.1	1	Glyma.20G228000.2.p_Glycine_max_cluster_748	748
	8.4e-59	204.2	0	1e-58	203.9	0	1	1	AT5G56580.1_Arabidopsis_thaliana_cluster_11786	11786
	9.5e-59	204	0	1.2e-58	203.6	0	1.1	1	GRMZM2G099002_P03_Zea_mays_cluster_966	966
	1e-58	203.9	0	1.3e-58	203.5	0	1.1	1	Glyma.10G160400.1.p_Glycine_max_cluster_748	748
	1.1e-58	203.8	0	1.2e-58	203.6	0	1.1	1	Glyma.01G099600.1.p_Glycine_max_cluster_1176	1176
	1.1e-58	203.8	0	1.2e-58	203.6	0	1.1	1	Glyma.01G099600.2.p_Glycine_max_cluster_1176	1176
	1.1e-58	203.8	0	1.3e-58	203.6	0	1.1	1	Glyma.01G099600.3.p_Glycine_max_cluster_1176	1176
	1.2e-58	203.7	0.5	1.8e-58	203.1	0.5	1.3	1	Glyma.19G143000.1.p_Glycine_max_cluster_1270	1270
	1.2e-58	203.7	0.5	1.8e-58	203.1	0.5	1.3	1	Glyma.19G143000.2.p_Glycine_max_cluster_1270	1270
	1.2e-58	203.6	0	1.2e-58	203.6	0	1	1	Gohir.D10G036900.1.p_Gossypium_hirsutum_cluster_101	101
	1.3e-58	203.6	0	1.4e-58	203.4	0	1.1	1	GRMZM2G084791_P01_Zea_mays_cluster_425	425
	1.3e-58	203.6	0.3	1.7e-58	203.1	0.3	1.1	1	Solyc09g018170.2.1_Solanum_lycopersicum_cluster_1682	1682
	1.3e-58	203.6	0	1.5e-58	203.4	0	1	1	AT3G08720.1_Arabidopsis_thaliana_cluster_810	810
	1.3e-58	203.6	0	1.5e-58	203.4	0	1	1	AT3G08720.2_Arabidopsis_thaliana_cluster_810	810
	1.3e-58	203.6	0	1.5e-58	203.4	0	1	1	AT3G08720.3_Arabidopsis_thaliana_cluster_810	810
	1.3e-58	203.6	0	1.5e-58	203.4	0	1	1	AT3G08720.4_Arabidopsis_thaliana_cluster_810	810
	1.4e-58	203.5	0.3	2.4e-58	202.7	0.3	1.3	1	Gohir.D07G060700.1.p_Gossypium_hirsutum_cluster_5596	5596
	1.4e-58	203.4	0.1	2.3e-58	202.7	0.1	1.3	1	Gorai.001G064400.1_Gossypium_raimondii_cluster_5596	5596
	1.5e-58	203.4	0	1.8e-58	203.1	0	1	1	AT5G40440.5_Arabidopsis_thaliana_cluster_2963	2963
	1.5e-58	203.4	0	2e-58	202.9	0	1.1	1	Glyma.19G242900.1.p_Glycine_max_cluster_748	748
	1.5e-58	203.3	0	2e-58	203	0	1.1	1	Gohir.D13G095000.1.p_Gossypium_hirsutum_cluster_1176	1176
	1.5e-58	203.3	0	1.7e-58	203.2	0	1	1	Gohir.D02G004800.1.p_Gossypium_hirsutum_cluster_4281	4281
	1.6e-58	203.3	0.1	1.8e-58	203.1	0.1	1	1	AT3G08730.1_Arabidopsis_thaliana_cluster_810	810
	1.6e-58	203.3	0.1	1.8e-58	203.1	0.1	1	1	AT3G08730.2_Arabidopsis_thaliana_cluster_810	810
	1.6e-58	203.2	0	1.8e-58	203.1	0	1.2	1	Gohir.D05G185300.1.p_Gossypium_hirsutum_cluster_325	325
	1.7e-58	203.2	0	2.2e-58	202.8	0	1.1	1	GRMZM2G099002_P01_Zea_mays_cluster_966	966
	1.7e-58	203.2	0	2.1e-58	202.9	0	1	1	Solyc03g119490.2.1_Solanum_lycopersicum_cluster_11786	11786
	1.7e-58	203.2	0	2.1e-58	202.9	0	1	1	Gohir.D05G046600.1.p_Gossypium_hirsutum_cluster_3928	3928
	1.7e-58	203.2	0.1	2.2e-58	202.8	0.1	1	1	Zosma85g01090.1_Zostera_marina_cluster_4707	4707
	1.8e-58	203.1	0.9	2.2e-58	202.8	0.9	1	1	GRMZM2G166658_P01_Zea_mays_cluster_101	101
	1.8e-58	203.1	0.9	2.2e-58	202.8	0.9	1	1	GRMZM2G166658_P02_Zea_mays_cluster_101	101
	1.8e-58	203.1	0	2e-58	202.9	0	1.1	1	Gorai.005G042400.2_Gossypium_raimondii_cluster_748	748
	1.8e-58	203.1	0	2.4e-58	202.7	0	1.1	1	Glyma.19G242900.2.p_Glycine_max_cluster_748	748
	1.8e-58	203.1	0	2e-58	202.9	0	1.1	1	Gorai.005G042400.3_Gossypium_raimondii_cluster_748	748
	1.9e-58	203	0	2.2e-58	202.8	0	1	1	Gorai.003G152300.1_Gossypium_raimondii_cluster_4281	4281
	2e-58	203	0.1	2e-58	203	0.1	2.6	1	Gorai.006G114800.1_Gossypium_raimondii_cluster_1197	1197
	2e-58	202.9	0.1	2.6e-58	202.6	0.1	1	1	Gohir.A13G195100.1.p_Gossypium_hirsutum_cluster_11786	11786
	2e-58	202.9	0	2.1e-58	202.8	0	1.1	1	GRMZM5G878530_P03_Zea_mays_cluster_425	425
	2.2e-58	202.8	0	2.2e-58	202.8	0	1	1	GRMZM2G013236_P03_Zea_mays_cluster_47	47
	2.2e-58	202.8	0	2.5e-58	202.6	0	1.1	1	GRMZM2G172900_P01_Zea_mays_cluster_1270	1270
	2.2e-58	202.8	0	2.3e-58	202.7	0	1.1	1	Gohir.D02G038500.1.p_Gossypium_hirsutum_cluster_748	748
	2.2e-58	202.8	0	2.8e-58	202.4	0	1.1	1	Solyc02g083290.2.1_Solanum_lycopersicum_cluster_325	325
	2.3e-58	202.7	4.9	3.3e-58	202.2	0	2.5	1	Gohir.D07G116400.1.p_Gossypium_hirsutum_cluster_1197	1197
	2.4e-58	202.7	0	2.9e-58	202.4	0	1.1	1	AT3G61960.1_Arabidopsis_thaliana_cluster_4777	4777
	2.4e-58	202.6	0.5	1.8e-57	199.8	0	1.7	1	Gorai.013G256900.1_Gossypium_raimondii_cluster_1197	1197
	2.4e-58	202.6	0.5	1.8e-57	199.8	0	1.7	1	Gorai.013G256900.2_Gossypium_raimondii_cluster_1197	1197
	2.4e-58	202.6	0.5	1.8e-57	199.8	0	1.7	1	Gorai.013G256900.3_Gossypium_raimondii_cluster_1197	1197
	2.5e-58	202.6	0.1	7.7e-58	201	0.1	1.5	1	Solyc03g006400.2.1_Solanum_lycopersicum_cluster_1200	1200
	2.5e-58	202.6	1.5	5.9e-58	201.4	1.5	1.4	1	Zosma56g01260.1_Zostera_marina_cluster_1682	1682
	2.7e-58	202.5	0.1	3.5e-58	202.1	0.1	1	1	Solyc07g065250.2.1_Solanum_lycopersicum_cluster_1972	1972
	2.8e-58	202.4	0.1	4.4e-58	201.8	0.1	1.2	1	Gohir.A07G056400.1.p_Gossypium_hirsutum_cluster_5596	5596
	2.9e-58	202.4	0.1	3.7e-58	202	0.1	1.1	1	Glyma.20G145800.1.p_Glycine_max_cluster_748	748
	3e-58	202.3	0	3.4e-58	202.2	0	1	1	Solyc02g072530.1.1_Solanum_lycopersicum_cluster_101	101
	3.1e-58	202.3	0	3.6e-58	202.1	0	1.1	1	AT3G61960.2_Arabidopsis_thaliana_cluster_4777	4777
	3.3e-58	202.2	2.5	3.8e-58	202	0	2.2	1	Gohir.D09G097900.1.p_Gossypium_hirsutum_cluster_1197	1197
	3.3e-58	202.2	0.3	3.9e-58	202	0.3	1.1	1	AT5G01810.1_Arabidopsis_thaliana_cluster_101	101
	3.3e-58	202.2	0.3	3.9e-58	202	0.3	1.1	1	AT5G01810.2_Arabidopsis_thaliana_cluster_101	101
	3.6e-58	202.1	0	4.3e-58	201.8	0	1.1	1	Gorai.009G190600.10_Gossypium_raimondii_cluster_325	325
	3.7e-58	202.1	0	4.4e-58	201.8	0	1.1	1	Glyma.01G161600.2.p_Glycine_max_cluster_325	325
	3.7e-58	202	0	4.5e-58	201.8	0	1.1	1	GRMZM2G004468_P05_Zea_mays_cluster_2963	2963
	3.8e-58	202	0.3	4.6e-58	201.7	0.3	1.1	1	Glyma.07G053500.8.p_Glycine_max_cluster_425	425
	3.8e-58	202	0	4.8e-58	201.7	0	1	1	Glyma.17G052400.1.p_Glycine_max_cluster_1071	1071
	3.8e-58	202	0	5.3e-58	201.5	0	1.1	1	Gohir.A09G224300.1.p_Gossypium_hirsutum_cluster_14385	14385
	3.9e-58	202	0	4.8e-58	201.7	0	1.1	1	Glyma.01G161600.1.p_Glycine_max_cluster_325	325
	3.9e-58	202	0	4.3e-58	201.8	0	1.1	1	Gorai.010G159900.1_Gossypium_raimondii_cluster_101	101
	4.3e-58	201.8	0	5e-58	201.6	0	1	1	Gohir.A03G023500.1.p_Gossypium_hirsutum_cluster_4281	4281
	4.3e-58	201.8	0	4.9e-58	201.6	0	1	1	Gorai.011G129300.1_Gossypium_raimondii_cluster_4281	4281
	4.5e-58	201.8	0	4.9e-58	201.6	0	1.1	1	Gohir.A06G132100.1.p_Gossypium_hirsutum_cluster_101	101
	4.7e-58	201.7	0.2	5.6e-58	201.5	0.2	1.1	1	Glyma.07G053500.4.p_Glycine_max_cluster_425	425
	4.7e-58	201.7	0.2	5.6e-58	201.5	0.2	1.1	1	Glyma.07G053500.6.p_Glycine_max_cluster_425	425
	4.7e-58	201.7	0.2	5.6e-58	201.4	0.2	1.1	1	Glyma.07G053500.5.p_Glycine_max_cluster_425	425
	4.7e-58	201.7	0.2	5.6e-58	201.4	0.2	1.1	1	Glyma.07G053500.7.p_Glycine_max_cluster_425	425
	4.8e-58	201.7	2	1.6e-57	199.9	0	1.7	1	Solyc01g009300.2.1_Solanum_lycopersicum_cluster_1197	1197
	4.8e-58	201.7	0	1.3e-28	104.5	0	2.1	2	Gohir.A07G181300.1.p_Gossypium_hirsutum_cluster_22279	22279
	4.9e-58	201.6	0	5.7e-58	201.4	0	1	1	Gorai.006G013500.2_Gossypium_raimondii_cluster_1795	1795
	4.9e-58	201.6	0	5.8e-58	201.4	0	1.1	1	Gorai.009G190600.5_Gossypium_raimondii_cluster_325	325
	4.9e-58	201.6	0	6e-58	201.4	0	1.1	1	Gorai.009G190600.6_Gossypium_raimondii_cluster_325	325
	5.2e-58	201.6	0	6.4e-58	201.3	0	1	1	GRMZM5G834697_P01_Zea_mays_cluster_8561	8561
	5.9e-58	201.4	0	7.1e-58	201.1	0	1.1	1	Glyma.11G082200.2.p_Glycine_max_cluster_325	325
	5.9e-58	201.4	0.1	7.3e-58	201.1	0.1	1	1	Glyma.07G051000.1.p_Glycine_max_cluster_47	47
	6e-58	201.3	0	6.8e-58	201.2	0	1	1	Gorai.006G234300.1_Gossypium_raimondii_cluster_4281	4281
	6.3e-58	201.3	0.2	1.1e-57	200.4	0.2	1.3	1	Solyc03g112140.2.1_Solanum_lycopersicum_cluster_5596	5596
	6.3e-58	201.3	0	7.1e-58	201.1	0	1	1	Gohir.D09G214000.1.p_Gossypium_hirsutum_cluster_4281	4281
	6.3e-58	201.3	0.1	7.9e-58	201	0.1	1.1	1	Glyma.10G248400.1.p_Glycine_max_cluster_748	748
	6.4e-58	201.3	0.1	8.5e-58	200.8	0.1	1.1	1	Gorai.006G269500.1_Gossypium_raimondii_cluster_5596	5596
	6.4e-58	201.3	0	7.5e-58	201	0	1	1	Gorai.006G089200.1_Gossypium_raimondii_cluster_101	101
	6.8e-58	201.2	0	9.4e-58	200.7	0	1.1	1	Glyma.07G197200.1.p_Glycine_max_cluster_1200	1200
	6.8e-58	201.2	0	9.4e-58	200.7	0	1.1	1	Glyma.07G197200.2.p_Glycine_max_cluster_1200	1200
	6.8e-58	201.2	0	9.4e-58	200.7	0	1.1	1	Glyma.07G197200.3.p_Glycine_max_cluster_1200	1200
	6.8e-58	201.2	0.1	9.5e-58	200.7	0.1	1.1	1	Gorai.006G247600.1_Gossypium_raimondii_cluster_14385	14385
	6.8e-58	201.2	0	8.7e-58	200.8	0	1	1	Gorai.006G013500.3_Gossypium_raimondii_cluster_1795	1795
	6.9e-58	201.1	0	7.9e-58	201	0	1	1	Glyma.20G228000.4.p_Glycine_max_cluster_748	748
	7e-58	201.1	0	7.3e-58	201.1	0	1.1	1	GRMZM2G456059_P01_Zea_mays_cluster_337	337
	7.1e-58	201.1	0	8.1e-58	200.9	0	1	1	Glyma.20G228000.3.p_Glycine_max_cluster_748	748
	7.1e-58	201.1	0	9e-58	200.8	0	1	1	Gohir.A11G255500.1.p_Gossypium_hirsutum_cluster_748	748
	7.2e-58	201.1	0	8.9e-58	200.8	0	1	1	Glyma.07G051000.2.p_Glycine_max_cluster_47	47
	7.5e-58	201	0.2	7.5e-58	201	0.2	2.6	1	Gohir.A07G112900.1.p_Gossypium_hirsutum_cluster_1197	1197
	7.6e-58	201	0	8.8e-58	200.8	0	1	1	Gohir.D03G145100.1.p_Gossypium_hirsutum_cluster_4281	4281
	7.6e-58	201	0	8.9e-58	200.8	0	1	1	GRMZM2G021416_P03_Zea_mays_cluster_748	748
	7.7e-58	201	0	9.5e-58	200.7	0	1.1	1	Glyma.11G082200.1.p_Glycine_max_cluster_325	325
	8.1e-58	200.9	0	8.1e-58	200.9	0	2.6	1	Gorai.001G124800.1_Gossypium_raimondii_cluster_1197	1197
	8.2e-58	200.9	0	9.2e-58	200.7	0	1.2	1	Gorai.009G190600.1_Gossypium_raimondii_cluster_325	325
	8.3e-58	200.9	0	9.3e-58	200.7	0	1.2	1	Gorai.009G190600.2_Gossypium_raimondii_cluster_325	325
	8.5e-58	200.8	0	1e-57	200.6	0	1.1	1	Glyma.10G248400.2.p_Glycine_max_cluster_748	748
	8.6e-58	200.8	0	1.1e-57	200.5	0	1.1	1	AT1G49160.3_Arabidopsis_thaliana_cluster_425	425
	8.7e-58	200.8	0.2	1.3e-57	200.3	0.2	1.3	1	AT3G06630.2_Arabidopsis_thaliana_cluster_447	447
	8.9e-58	200.8	0.2	1.2e-57	200.4	0.2	1.1	1	Gohir.A09G244300.1.p_Gossypium_hirsutum_cluster_5596	5596
	9.3e-58	200.7	0	1.2e-57	200.4	0	1.1	1	Gohir.A07G013100.1.p_Gossypium_hirsutum_cluster_1071	1071
	9.3e-58	200.7	0	1.2e-57	200.4	0	1.1	1	Gohir.A07G013100.2.p_Gossypium_hirsutum_cluster_1071	1071
	1e-57	200.6	0	1.1e-57	200.5	0	1.1	1	GRMZM2G114575_P02_Zea_mays_cluster_966	966
	1e-57	200.6	0	1.1e-57	200.4	0	1	1	Gohir.A09G012900.1.p_Gossypium_hirsutum_cluster_1795	1795
	1e-57	200.6	0	1.1e-57	200.5	0	1.1	1	Gohir.A05G182300.1.p_Gossypium_hirsutum_cluster_325	325
	1e-57	200.6	0	1.3e-57	200.2	0	1	1	Zosma50g00070.1_Zostera_marina_cluster_8561	8561
	1e-57	200.6	1.4	1.2e-57	200.4	0.6	1.3	1	Gohir.A09G124500.1.p_Gossypium_hirsutum_cluster_1270	1270
	1e-57	200.6	0	1.2e-57	200.4	0	1	1	Gorai.006G013500.1_Gossypium_raimondii_cluster_1795	1795
	1e-57	200.6	0	1.3e-57	200.3	0	1.1	1	Glyma.09G098000.1.p_Glycine_max_cluster_101	101
	1.1e-57	200.5	0	1.4e-57	200.1	0	1	1	Gohir.A12G207100.1.p_Gossypium_hirsutum_cluster_13159	13159
	1.1e-57	200.5	1.2	1.5e-57	200	0.6	1.3	1	Gohir.A09G124500.2.p_Gossypium_hirsutum_cluster_1270	1270
	1.1e-57	200.5	1.2	1.5e-57	200	0.6	1.3	1	Gohir.A09G124500.3.p_Gossypium_hirsutum_cluster_1270	1270
	1.2e-57	200.3	0	1.5e-57	200	0	1	1	Gorai.001G013600.1_Gossypium_raimondii_cluster_1071	1071
	1.2e-57	200.3	0	1.5e-57	200	0	1	1	Gorai.001G013600.2_Gossypium_raimondii_cluster_1071	1071
	1.2e-57	200.3	0	1.5e-57	200	0	1	1	Gorai.001G013600.3_Gossypium_raimondii_cluster_1071	1071
	1.2e-57	200.3	0	1.5e-57	200	0	1	1	Gorai.001G013600.4_Gossypium_raimondii_cluster_1071	1071
	1.2e-57	200.3	0	1.3e-57	200.2	0	1	1	AT3G01090.2_Arabidopsis_thaliana_cluster_1795	1795
	1.3e-57	200.3	0	1e-29	108.2	0	3.2	3	Gorai.007G176100.1_Gossypium_raimondii_cluster_31860	31860
	1.3e-57	200.3	0.1	1.3e-57	200.2	0.1	1	1	GRMZM2G114575_P06_Zea_mays_cluster_966	966
	1.3e-57	200.2	0	1.4e-57	200.1	0	1	1	Solyc03g019850.2.1_Solanum_lycopersicum_cluster_2963	2963
	1.4e-57	200.1	0	1.5e-57	200	0	1	1	AT3G01090.1_Arabidopsis_thaliana_cluster_1795	1795
	1.4e-57	200.1	0	1.5e-57	200	0	1	1	AT3G01090.3_Arabidopsis_thaliana_cluster_1795	1795
	1.4e-57	200.1	0	1.7e-57	199.8	0	1	1	AT3G29160.3_Arabidopsis_thaliana_cluster_1795	1795
	1.5e-57	200	0	2.2e-57	199.5	0	1.1	1	Gohir.A05G161300.1.p_Gossypium_hirsutum_cluster_1200	1200
	1.6e-57	200	0	2e-57	199.6	0	1.1	1	Gorai.010G185600.1_Gossypium_raimondii_cluster_4997	4997
	1.6e-57	200	0	2e-57	199.6	0	1.1	1	Gohir.A06G152500.1.p_Gossypium_hirsutum_cluster_4997	4997
	1.6e-57	199.9	0	1.9e-57	199.7	0	1	1	Gohir.D05G157200.1.p_Gossypium_hirsutum_cluster_101	101
	1.6e-57	199.9	0	1.9e-57	199.7	0	1	1	Gorai.009G161600.1_Gossypium_raimondii_cluster_101	101
	1.7e-57	199.9	0	2.6e-57	199.2	0	1.3	1	AT1G54510.1_Arabidopsis_thaliana_cluster_337	337
	1.7e-57	199.9	0	2.6e-57	199.2	0	1.3	1	AT1G54510.2_Arabidopsis_thaliana_cluster_337	337
	1.7e-57	199.9	0	2.6e-57	199.2	0	1.3	1	AT1G54510.3_Arabidopsis_thaliana_cluster_337	337
	1.7e-57	199.9	0	2.6e-57	199.2	0	1.3	1	AT1G54510.4_Arabidopsis_thaliana_cluster_337	337
	1.7e-57	199.8	2.7	2.3e-57	199.4	0	2	1	Gohir.D13G226000.1.p_Gossypium_hirsutum_cluster_1197	1197
	1.8e-57	199.8	0.1	3.8e-57	198.7	0	1.3	1	GRMZM2G110572_P02_Zea_mays_cluster_447	447
	1.9e-57	199.7	0	2.6e-57	199.3	0	1.1	1	Gohir.D09G226100.1.p_Gossypium_hirsutum_cluster_14385	14385
	1.9e-57	199.7	0	2.7e-57	199.2	0	1.1	1	Gohir.D05G164100.1.p_Gossypium_hirsutum_cluster_1200	1200
	2e-57	199.6	0	2.2e-57	199.5	0	1.1	1	AT3G04810.1_Arabidopsis_thaliana_cluster_337	337
	2e-57	199.6	0	2.2e-57	199.5	0	1.1	1	AT3G04810.2_Arabidopsis_thaliana_cluster_337	337
	2e-57	199.6	0	2.2e-57	199.5	0	1.1	1	AT3G04810.3_Arabidopsis_thaliana_cluster_337	337
	2.1e-57	199.5	0.1	3e-57	199.1	0.1	1.2	1	Zosma173g00130.1_Zostera_marina_cluster_325	325
	2.1e-57	199.5	0	2.5e-57	199.3	0	1	1	Gohir.A06G200000.1.p_Gossypium_hirsutum_cluster_101	101
	2.5e-57	199.3	0	2.6e-57	199.2	0	1.1	1	Glyma.13G060400.1.p_Glycine_max_cluster_1795	1795
	2.5e-57	199.3	0	2.6e-57	199.2	0	1.1	1	Glyma.13G060400.2.p_Glycine_max_cluster_1795	1795
	2.6e-57	199.3	0	2.9e-57	199.1	0	1	1	Glyma.05G005900.1.p_Glycine_max_cluster_2963	2963
	2.6e-57	199.2	0	2.9e-57	199.1	0	1.1	1	AT3G29160.1_Arabidopsis_thaliana_cluster_1795	1795
	2.6e-57	199.2	0	2.9e-57	199.1	0	1.1	1	AT3G29160.2_Arabidopsis_thaliana_cluster_1795	1795
	2.6e-57	199.2	0	3.2e-57	198.9	0	1	1	Glyma.13G119500.1.p_Glycine_max_cluster_966	966
	2.7e-57	199.2	0	3.1e-57	199	0	1	1	Gohir.D10G117400.1.p_Gossypium_hirsutum_cluster_4281	4281
	2.8e-57	199.1	0.1	3.8e-57	198.7	0.1	1.1	1	Gohir.D09G245200.1.p_Gossypium_hirsutum_cluster_5596	5596
	3e-57	199.1	0	3.7e-57	198.7	0	1	1	Zosma56g01340.1_Zostera_marina_cluster_80722	80722
	3.2e-57	198.9	0.1	5.5e-57	198.2	0.1	1.3	1	Solyc08g082980.2.1_Solanum_lycopersicum_cluster_425	425
	3.3e-57	198.9	0.1	4.1e-57	198.6	0.1	1	1	Solyc06g065750.1.1_Solanum_lycopersicum_cluster_8416	8416
	3.3e-57	198.9	0	4.2e-57	198.5	0	1.1	1	Gohir.D06G158800.2.p_Gossypium_hirsutum_cluster_4997	4997
	3.4e-57	198.9	0	4.3e-57	198.5	0	1	1	Gohir.1Z038300.1.p_Gossypium_hirsutum_cluster_47	47
	3.6e-57	198.8	0	4e-57	198.6	0	1	1	Gohir.D09G209700.1.p_Gossypium_hirsutum_cluster_4281	4281
	3.8e-57	198.7	0	4.2e-57	198.5	0	1	1	Glyma.19G006300.1.p_Glycine_max_cluster_2963	2963
	4e-57	198.6	0	4.2e-57	198.6	0	1.1	1	Zosma56g01320.1_Zostera_marina_cluster_101	101
	4.3e-57	198.5	0	5.1e-57	198.3	0	1	1	Zosma30g00510.1_Zostera_marina_cluster_8501	8501
	4.3e-57	198.5	0	6e-57	198	0	1.1	1	Gorai.009G169300.1_Gossypium_raimondii_cluster_1200	1200
	4.3e-57	198.5	0	4.9e-57	198.3	0	1	1	Gorai.007G075600.5_Gossypium_raimondii_cluster_2963	2963
	4.4e-57	198.5	0	5e-57	198.3	0	1	1	Gohir.A07G206800.1.p_Gossypium_hirsutum_cluster_1795	1795
	4.6e-57	198.4	0.7	7.6e-57	197.7	0.3	1.3	1	Gohir.D09G121500.1.p_Gossypium_hirsutum_cluster_1270	1270
	4.7e-57	198.4	0.1	5.4e-57	198.2	0.1	1	1	GRMZM2G075002_P01_Zea_mays_cluster_966	966
	4.8e-57	198.4	0	5.4e-57	198.2	0	1.1	1	Gohir.A06G139700.5.p_Gossypium_hirsutum_cluster_47	47
	5e-57	198.3	0	6.1e-57	198	0	1	1	AT2G30360.1_Arabidopsis_thaliana_cluster_4281	4281
	5e-57	198.3	0.2	6.7e-57	197.9	0.2	1.1	1	Gorai.007G114000.4_Gossypium_raimondii_cluster_4777	4777
	5.1e-57	198.3	0	6.2e-57	198	0	1.1	1	Gorai.010G219500.2_Gossypium_raimondii_cluster_810	810
	5.1e-57	198.3	0	6.2e-57	198	0	1.1	1	Gorai.010G219500.3_Gossypium_raimondii_cluster_810	810
	5.1e-57	198.3	0	6.2e-57	198	0	1.1	1	Gorai.010G219500.4_Gossypium_raimondii_cluster_810	810
	5.1e-57	198.3	0	6.2e-57	198	0	1.1	1	Gorai.010G219500.5_Gossypium_raimondii_cluster_810	810
	5.1e-57	198.3	0	6.2e-57	198	0	1.1	1	Gorai.010G219500.6_Gossypium_raimondii_cluster_810	810
	5.2e-57	198.3	0.1	6e-57	198	0.1	1.1	1	AT3G48260.1_Arabidopsis_thaliana_cluster_5596	5596
	5.2e-57	198.2	0	5.8e-57	198.1	0	1.1	1	Gohir.A06G139700.1.p_Gossypium_hirsutum_cluster_47	47
	5.2e-57	198.2	0	5.8e-57	198.1	0	1.1	1	Gohir.A06G139700.4.p_Gossypium_hirsutum_cluster_47	47
	5.2e-57	198.2	0	5.7e-57	198.1	0	1.1	1	Gohir.A06G139700.2.p_Gossypium_hirsutum_cluster_47	47
	5.2e-57	198.2	0	5.7e-57	198.1	0	1.1	1	Gohir.A06G139700.3.p_Gossypium_hirsutum_cluster_47	47
	5.5e-57	198.2	0	5.8e-57	198.1	0	1	1	Gohir.D11G070500.1.p_Gossypium_hirsutum_cluster_2963	2963
	5.5e-57	198.2	0	5.8e-57	198.1	0	1	1	Gohir.D11G070500.2.p_Gossypium_hirsutum_cluster_2963	2963
	5.5e-57	198.2	0	5.8e-57	198.1	0	1	1	Gohir.D11G070500.3.p_Gossypium_hirsutum_cluster_2963	2963
	5.5e-57	198.2	0	6e-57	198	0	1.1	1	Gohir.D06G137600.1.p_Gossypium_hirsutum_cluster_101	101
	5.6e-57	198.2	0	6e-57	198.1	0	1	1	Gorai.007G075600.1_Gossypium_raimondii_cluster_2963	2963
	5.6e-57	198.2	0	6e-57	198.1	0	1	1	Gorai.007G075600.2_Gossypium_raimondii_cluster_2963	2963
	5.6e-57	198.2	0	6e-57	198.1	0	1	1	Gorai.007G075600.3_Gossypium_raimondii_cluster_2963	2963
	5.6e-57	198.2	0	6e-57	198.1	0	1	1	Gorai.007G075600.6_Gossypium_raimondii_cluster_2963	2963
	6e-57	198.1	0.1	8e-57	197.6	0.1	1.1	1	Gorai.007G114000.3_Gossypium_raimondii_cluster_4777	4777
	6.1e-57	198	0	7.3e-57	197.8	0	1.1	1	Gorai.003G071400.1_Gossypium_raimondii_cluster_810	810
	6.3e-57	198	0	7.4e-57	197.7	0	1.1	1	Gorai.010G168100.5_Gossypium_raimondii_cluster_47	47
	6.5e-57	197.9	0	7.5e-57	197.7	0	1	1	Zosma104g00190.1_Zostera_marina_cluster_1795	1795
	6.6e-57	197.9	0	7.3e-57	197.8	0	1.1	1	Gorai.010G168100.3_Gossypium_raimondii_cluster_47	47
	6.6e-57	197.9	0	7.3e-57	197.8	0	1.1	1	Gohir.D06G144400.4.p_Gossypium_hirsutum_cluster_47	47
	6.6e-57	197.9	0	7.8e-57	197.7	0	1.1	1	Gohir.D06G144400.3.p_Gossypium_hirsutum_cluster_47	47
	6.7e-57	197.9	0	7.9e-57	197.7	0	1.1	1	Gorai.010G168100.2_Gossypium_raimondii_cluster_47	47
	6.8e-57	197.9	0	7.9e-57	197.7	0	1	1	AT5G28080.2_Arabidopsis_thaliana_cluster_748	748
	6.8e-57	197.9	0.1	8.5e-57	197.5	0.1	1	1	Glyma.03G021700.2.p_Glycine_max_cluster_4707	4707
	6.8e-57	197.9	0	8e-57	197.6	0	1.1	1	Gohir.D06G144400.1.p_Gossypium_hirsutum_cluster_47	47
	6.8e-57	197.9	0	7.7e-57	197.7	0	1.1	1	Gohir.D06G144400.2.p_Gossypium_hirsutum_cluster_47	47
	6.9e-57	197.9	0	8e-57	197.6	0	1.1	1	Gorai.010G168100.1_Gossypium_raimondii_cluster_47	47
	7.2e-57	197.8	0	8.4e-57	197.6	0	1	1	Gohir.D09G074300.1.p_Gossypium_hirsutum_cluster_101	101
	7.7e-57	197.7	0	8.2e-57	197.6	0	1	1	Gohir.A11G066300.1.p_Gossypium_hirsutum_cluster_2963	2963
	7.7e-57	197.7	0	8.2e-57	197.6	0	1	1	Gohir.A11G066300.2.p_Gossypium_hirsutum_cluster_2963	2963
	7.7e-57	197.7	0	8.2e-57	197.6	0	1	1	Gohir.A11G066300.3.p_Gossypium_hirsutum_cluster_2963	2963
	7.8e-57	197.7	1.1	9e-57	197.5	0.3	1.3	1	Gohir.D09G121500.2.p_Gossypium_hirsutum_cluster_1270	1270
	7.9e-57	197.6	0	1.1e-56	197.1	0	1.3	1	Glyma.10G284400.1.p_Glycine_max_cluster_325	325
	7.9e-57	197.6	0	1.1e-56	197.1	0	1.3	1	Glyma.10G284400.2.p_Glycine_max_cluster_325	325
	8.1e-57	197.6	0	1.1e-56	197.2	0	1	1	AT3G22420.1_Arabidopsis_thaliana_cluster_748	748
	8.1e-57	197.6	0.2	1.1e-56	197.2	0.2	1.1	1	Gohir.D11G106500.4.p_Gossypium_hirsutum_cluster_4777	4777
	8.2e-57	197.6	0	1.6e-56	196.6	0	1.3	1	Glyma.10G284400.3.p_Glycine_max_cluster_325	325
	8.2e-57	197.6	0	8.6e-57	197.5	0	1.1	1	GRMZM2G164242_P03_Zea_mays_cluster_325	325
	8.4e-57	197.6	0	9.7e-57	197.4	0	1	1	Gohir.A05G154300.1.p_Gossypium_hirsutum_cluster_101	101
	8.4e-57	197.6	0.2	1.1e-56	197.1	0.2	1.2	1	Gorai.007G114000.2_Gossypium_raimondii_cluster_4777	4777
	8.5e-57	197.5	0	4.6e-54	188.5	0	2.1	2	GRMZM2G173962_P01_Zea_mays_cluster_23	23
	8.6e-57	197.5	7	8.6e-57	197.5	7	2.5	1	Glyma.12G093800.1.p_Glycine_max_cluster_1197	1197
	8.9e-57	197.5	0.1	1e-56	197.2	0.1	1	1	AT5G39440.1_Arabidopsis_thaliana_cluster_1795	1795
	9e-57	197.5	0	1.1e-56	197.2	0	1	1	Gorai.001G032000.1_Gossypium_raimondii_cluster_101	101
	9e-57	197.5	0.2	1.2e-56	197	0.2	1.2	1	Gorai.007G114000.1_Gossypium_raimondii_cluster_4777	4777
	9.1e-57	197.4	0	1e-56	197.3	0	1	1	Gohir.D07G213000.1.p_Gossypium_hirsutum_cluster_1795	1795
	9.5e-57	197.4	0	1e-56	197.3	0	1	1	AT1G30270.1_Arabidopsis_thaliana_cluster_47	47
	9.7e-57	197.4	0	1.2e-56	197	0	1	1	AT2G45490.1_Arabidopsis_thaliana_cluster_4707	4707
	9.8e-57	197.4	0	1.2e-56	197	0	1	1	AT3G22420.4_Arabidopsis_thaliana_cluster_748	748
	1e-56	197.3	0.1	1.3e-56	197	0.1	1.2	1	Gohir.D11G106500.2.p_Gossypium_hirsutum_cluster_4777	4777
	1e-56	197.3	0	1.2e-56	197.1	0	1	1	AT1G29230.1_Arabidopsis_thaliana_cluster_101	101
	1e-56	197.3	0.1	1.3e-56	196.9	0.1	1.2	1	Gohir.D11G106500.3.p_Gossypium_hirsutum_cluster_4777	4777
	1e-56	197.3	0	1.2e-56	197	0	1.1	1	Gorai.007G190200.3_Gossypium_raimondii_cluster_325	325
	1e-56	197.3	0	1.3e-56	197	0	1.1	1	Gohir.A04G085400.1.p_Gossypium_hirsutum_cluster_1176	1176
	1e-56	197.3	1.5	3.6e-52	182.3	0	2	2	Zosma340g00100.1_Zostera_marina_cluster_23	23
	1e-56	197.3	0	1.1e-56	197.1	0	1	1	AT1G30270.2_Arabidopsis_thaliana_cluster_47	47
	1e-56	197.2	0	1.6e-56	196.6	0	1.3	1	Gohir.A10G172600.1.p_Gossypium_hirsutum_cluster_447	447
	1.1e-56	197.2	0	1.2e-56	197.1	0	1.1	1	Gorai.001G241000.1_Gossypium_raimondii_cluster_1795	1795
	1.1e-56	197.2	0	1.3e-56	197	0	1.1	1	Gorai.007G190200.1_Gossypium_raimondii_cluster_325	325
	1.1e-56	197.2	0.1	1.4e-56	196.8	0.1	1.2	1	Gohir.D11G106500.1.p_Gossypium_hirsutum_cluster_4777	4777
	1.1e-56	197.2	0	1.4e-56	196.8	0	1.1	1	Glyma.15G203700.1.p_Glycine_max_cluster_101	101
	1.1e-56	197.2	0	1.3e-56	197	0	1	1	Gohir.A10G149400.1.p_Gossypium_hirsutum_cluster_4281	4281
	1.2e-56	197.1	0.7	1.5e-56	196.8	0.7	1.1	1	Solyc06g007430.1.1_Solanum_lycopersicum_cluster_101	101
	1.2e-56	197.1	0.1	1.4e-56	196.8	0.1	1	1	Solyc04g009330.2.1_Solanum_lycopersicum_cluster_4707	4707
	1.2e-56	197.1	0	1.6e-56	196.7	0	1	1	AT3G22420.5_Arabidopsis_thaliana_cluster_748	748
	1.2e-56	197.1	0	1.6e-56	196.7	0	1.1	1	AT1G62400.1_Arabidopsis_thaliana_cluster_4997	4997
	1.2e-56	197.1	0	1.3e-56	197	0	1.1	1	Glyma.18G262900.1.p_Glycine_max_cluster_1795	1795
	1.2e-56	197.1	0	1.3e-56	197	0	1.1	1	Glyma.18G262900.2.p_Glycine_max_cluster_1795	1795
	1.2e-56	197.1	0	1.3e-56	197	0	1.1	1	Glyma.18G262900.3.p_Glycine_max_cluster_1795	1795
	1.2e-56	197	0.1	1.5e-56	196.7	0.1	1.1	1	Gohir.A06G180200.1.p_Gossypium_hirsutum_cluster_810	810
	1.3e-56	196.9	0	1.5e-56	196.8	0	1.1	1	GRMZM2G164242_P02_Zea_mays_cluster_325	325
	1.3e-56	196.9	0	1.6e-56	196.6	0	1.1	1	Gorai.007G190200.2_Gossypium_raimondii_cluster_325	325
	1.4e-56	196.8	0	1.8e-56	196.5	0	1	1	AT2G25090.1_Arabidopsis_thaliana_cluster_2465	2465
	1.4e-56	196.8	0	1.8e-56	196.5	0	1	1	AT3G22420.3_Arabidopsis_thaliana_cluster_748	748
	1.5e-56	196.8	0.2	1.8e-56	196.5	0.2	1.1	1	Glyma.16G022600.6.p_Glycine_max_cluster_425	425
	1.5e-56	196.8	0.2	1.8e-56	196.5	0.2	1.1	1	Glyma.16G022600.4.p_Glycine_max_cluster_425	425
	1.5e-56	196.7	0.2	1.8e-56	196.5	0.2	1.1	1	GRMZM2G044038_P01_Zea_mays_cluster_101	101
	1.5e-56	196.7	0	1.8e-56	196.5	0	1.1	1	Gohir.D01G162300.1.p_Gossypium_hirsutum_cluster_325	325
	1.5e-56	196.7	7.5	1.5e-56	196.7	7.5	2.4	1	Glyma.11G179600.1.p_Glycine_max_cluster_1197	1197
	1.5e-56	196.7	7.5	1.5e-56	196.7	7.5	2.4	1	Glyma.11G179600.3.p_Glycine_max_cluster_1197	1197
	1.6e-56	196.7	0	1.7e-56	196.6	0	1.1	1	Glyma.08G240300.1.p_Glycine_max_cluster_1795	1795
	1.6e-56	196.6	0	1.9e-56	196.4	0	1.1	1	GRMZM2G164242_P01_Zea_mays_cluster_325	325
	1.6e-56	196.6	0	1.9e-56	196.4	0	1.1	1	Gorai.012G108100.1_Gossypium_raimondii_cluster_1176	1176
	1.8e-56	196.5	0	2.3e-56	196.1	0	1	1	Glyma.14G006600.1.p_Glycine_max_cluster_1972	1972
	1.9e-56	196.4	0	2.2e-56	196.2	0	1.1	1	Solyc02g021440.2.1_Solanum_lycopersicum_cluster_47	47
	2.1e-56	196.3	0.1	2.5e-56	196	0.1	1.1	1	Glyma.07G048400.2.p_Glycine_max_cluster_4777	4777
	2.2e-56	196.2	0.1	2.7e-56	195.9	0.1	1	1	Solyc06g007440.2.1_Solanum_lycopersicum_cluster_4281	4281
	2.2e-56	196.2	0	2.9e-56	195.8	0	1.1	1	AT5G10930.1_Arabidopsis_thaliana_cluster_2465	2465
	2.2e-56	196.2	0	2.6e-56	196	0	1	1	Solyc02g067030.2.1_Solanum_lycopersicum_cluster_1795	1795
	2.2e-56	196.2	0.1	2.5e-56	196	0.1	1.1	1	Glyma.03G260200.1.p_Glycine_max_cluster_47	47
	2.3e-56	196.1	0	5.4e-56	194.9	0	1.6	1	Gohir.D10G179100.1.p_Gossypium_hirsutum_cluster_447	447
	2.3e-56	196.1	0	4.3e-56	195.2	0	1.4	1	Solyc03g119140.2.1_Solanum_lycopersicum_cluster_877	877
	2.4e-56	196.1	0.1	2.7e-56	195.9	0.1	1	1	Glyma.03G260200.2.p_Glycine_max_cluster_47	47
	2.4e-56	196.1	0	3.3e-56	195.6	0	1.1	1	Glyma.03G036500.1.p_Glycine_max_cluster_1682	1682
	2.4e-56	196	9.1	8.5e-56	194.2	9.1	2.1	1	Glyma.12G187700.1.p_Glycine_max_cluster_1197	1197
	2.6e-56	195.9	0	3.1e-56	195.7	0	1	1	AT1G32320.1_Arabidopsis_thaliana_cluster_13159	13159
	2.6e-56	195.9	0	5.6e-56	194.8	0	1.4	1	Gorai.011G200300.1_Gossypium_raimondii_cluster_447	447
	2.7e-56	195.9	0.1	3.3e-56	195.6	0.1	1.2	1	Glyma.07G048400.1.p_Glycine_max_cluster_4777	4777
	2.8e-56	195.9	0	3.5e-56	195.5	0	1	1	Glyma.18G081500.1.p_Glycine_max_cluster_1972	1972
	2.8e-56	195.8	0	3.1e-56	195.7	0	1.1	1	AT4G18700.1_Arabidopsis_thaliana_cluster_101	101
	2.9e-56	195.8	0	8.1e-39	138.2	0	2.3	2	AT3G17850.1_Arabidopsis_thaliana_cluster_368	368
	2.9e-56	195.8	0.1	6.9e-38	135.1	0	3.1	2	GRMZM2G701201_P02_Zea_mays_cluster_4414	4414
	2.9e-56	195.8	0	4e-56	195.3	0	1.1	1	Glyma.17G009300.1.p_Glycine_max_cluster_4997	4997
	3e-56	195.7	0	3.5e-56	195.5	0	1	1	GRMZM2G171507_P02_Zea_mays_cluster_47	47
	3e-56	195.7	0	3.4e-56	195.6	0	1.1	1	Gorai.002G201200.4_Gossypium_raimondii_cluster_325	325
	3.1e-56	195.7	0	3.5e-56	195.5	0	1.1	1	Gorai.002G201200.3_Gossypium_raimondii_cluster_325	325
	3.1e-56	195.7	0	4.1e-56	195.3	0	1	1	Gorai.013G156000.1_Gossypium_raimondii_cluster_1972	1972
	3.2e-56	195.7	0	4e-56	195.3	0	1.1	1	Zosma117g00440.1_Zostera_marina_cluster_101	101
	3.2e-56	195.6	0.2	4e-56	195.3	0.2	1.1	1	Glyma.06G176800.2.p_Glycine_max_cluster_5596	5596
	3.2e-56	195.6	0.1	3.3e-56	195.6	0.1	1.1	1	Glyma.09G277000.1.p_Glycine_max_cluster_101	101
	3.2e-56	195.6	0.1	3.3e-56	195.6	0.1	1.1	1	Glyma.09G277000.2.p_Glycine_max_cluster_101	101
	3.2e-56	195.6	0.1	3.3e-56	195.6	0.1	1.1	1	Glyma.09G277000.3.p_Glycine_max_cluster_101	101
	3.2e-56	195.6	0	4.4e-56	195.2	0	1.2	1	Glyma.13G179000.1.p_Glycine_max_cluster_1200	1200
	3.2e-56	195.6	0	4.4e-56	195.2	0	1.2	1	Glyma.13G179000.2.p_Glycine_max_cluster_1200	1200
	3.2e-56	195.6	0	4.4e-56	195.2	0	1.2	1	Glyma.13G179000.3.p_Glycine_max_cluster_1200	1200
	3.3e-56	195.6	0	4.1e-56	195.3	0	1	1	Gohir.A07G026700.1.p_Gossypium_hirsutum_cluster_101	101
	3.4e-56	195.5	1.2	4.3e-56	195.2	0.4	1.3	1	Gorai.006G139000.1_Gossypium_raimondii_cluster_1270	1270
	3.4e-56	195.5	1.2	4.3e-56	195.2	0.4	1.3	1	Gorai.006G139000.3_Gossypium_raimondii_cluster_1270	1270
	3.4e-56	195.5	1.2	4.3e-56	195.2	0.4	1.3	1	Gorai.006G139000.6_Gossypium_raimondii_cluster_1270	1270
	3.5e-56	195.5	0	5.5e-55	191.6	0	2.2	1	Solyc04g080170.2.1_Solanum_lycopersicum_cluster_368	368
	3.6e-56	195.5	0	4.4e-56	195.2	0	1.1	1	Glyma.01G132000.2.p_Glycine_max_cluster_1682	1682
	3.6e-56	195.5	0	4.3e-56	195.2	0	1.1	1	Gohir.D06G187200.1.p_Gossypium_hirsutum_cluster_810	810
	3.8e-56	195.4	0	4.8e-56	195.1	0	1.1	1	Gohir.A10G009900.1.p_Gossypium_hirsutum_cluster_4997	4997
	4e-56	195.3	0	5e-56	195	0	1.1	1	Gohir.D10G009600.1.p_Gossypium_hirsutum_cluster_4997	4997
	4e-56	195.3	0	5e-56	195	0	1.1	1	Gorai.011G010500.1_Gossypium_raimondii_cluster_4997	4997
	4.2e-56	195.2	0	4.4e-56	195.2	0	1	1	Zosma20g00660.1_Zostera_marina_cluster_101	101
	4.4e-56	195.2	0	5.6e-56	194.8	0	1	1	Gorai.002G096100.3_Gossypium_raimondii_cluster_1972	1972
	4.4e-56	195.2	0	5.6e-56	194.8	0	1	1	Gorai.002G096100.4_Gossypium_raimondii_cluster_1972	1972
	4.5e-56	195.2	0	5.7e-56	194.8	0	1	1	Gorai.002G096100.2_Gossypium_raimondii_cluster_1972	1972
	4.5e-56	195.2	0	5.7e-56	194.8	0	1	1	Gorai.002G096100.1_Gossypium_raimondii_cluster_1972	1972
	4.5e-56	195.2	0	5.4e-56	194.9	0	1.1	1	Gorai.002G201200.1_Gossypium_raimondii_cluster_325	325
	4.6e-56	195.1	0	5.4e-56	194.9	0	1.1	1	Gorai.002G201200.2_Gossypium_raimondii_cluster_325	325
	4.7e-56	195.1	0	6.2e-56	194.7	0	1	1	Glyma.02G306500.1.p_Glycine_max_cluster_1972	1972
	4.7e-56	195.1	0	6.2e-56	194.7	0	1	1	Glyma.02G306500.2.p_Glycine_max_cluster_1972	1972
	4.7e-56	195.1	0	5.7e-56	194.8	0	1.1	1	Glyma.01G132000.1.p_Glycine_max_cluster_1682	1682
	4.8e-56	195.1	0	6.7e-56	194.6	0	1.1	1	Glyma.15G074900.1.p_Glycine_max_cluster_1200	1200
	4.8e-56	195.1	0	6.7e-56	194.6	0	1.1	1	Glyma.15G074900.2.p_Glycine_max_cluster_1200	1200
	4.8e-56	195.1	0	5.9e-56	194.8	0	1.1	1	Glyma.01G132000.3.p_Glycine_max_cluster_1682	1682
	4.9e-56	195	0	4e-36	129.3	0	2	2	GRMZM2G149289_P01_Zea_mays_cluster_368	368
	4.9e-56	195	0	4e-36	129.3	0	2	2	GRMZM2G149289_P02_Zea_mays_cluster_368	368
	4.9e-56	195	0	4e-36	129.3	0	2	2	GRMZM2G149289_P03_Zea_mays_cluster_368	368
	4.9e-56	195	0	6.5e-56	194.6	0	1	1	Gohir.D13G139300.1.p_Gossypium_hirsutum_cluster_1972	1972
	5e-56	195	0	5.8e-56	194.8	0	1.1	1	Gohir.D03G089900.1.p_Gossypium_hirsutum_cluster_810	810
	5.1e-56	195	0	6.2e-56	194.7	0	1	1	Zosma17g00740.1_Zostera_marina_cluster_47	47
	5.1e-56	195	1.4	5.3e-56	194.9	0.3	1.3	1	Gorai.006G139000.2_Gossypium_raimondii_cluster_1270	1270
	5.1e-56	195	1.4	5.3e-56	194.9	0.3	1.3	1	Gorai.006G139000.4_Gossypium_raimondii_cluster_1270	1270
	5.1e-56	195	1.4	5.3e-56	194.9	0.3	1.3	1	Gorai.006G139000.5_Gossypium_raimondii_cluster_1270	1270
	5.2e-56	194.9	0	6.4e-56	194.7	0	1	1	Gohir.D07G030700.1.p_Gossypium_hirsutum_cluster_101	101
	5.4e-56	194.9	4.2	1.2e-55	193.7	2.8	1.7	1	Glyma.13G238400.1.p_Glycine_max_cluster_1200	1200
	5.4e-56	194.9	4.2	1.2e-55	193.7	2.8	1.7	1	Glyma.13G238400.2.p_Glycine_max_cluster_1200	1200
	5.4e-56	194.9	4.2	1.2e-55	193.7	2.8	1.7	1	Glyma.13G238400.3.p_Glycine_max_cluster_1200	1200
	5.4e-56	194.9	4.2	1.2e-55	193.7	2.8	1.7	1	Glyma.13G238400.4.p_Glycine_max_cluster_1200	1200
	5.4e-56	194.9	4.2	1.2e-55	193.7	2.8	1.7	1	Glyma.13G238400.5.p_Glycine_max_cluster_1200	1200
	5.4e-56	194.9	4.2	1.2e-55	193.7	2.8	1.7	1	Glyma.13G238400.6.p_Glycine_max_cluster_1200	1200
	5.4e-56	194.9	0	6.5e-56	194.6	0	1.1	1	Gohir.A11G171500.1.p_Gossypium_hirsutum_cluster_325	325
	5.6e-56	194.9	0	4.1e-36	129.3	0	2	2	GRMZM2G149289_P04_Zea_mays_cluster_368	368
	5.7e-56	194.8	0	6.4e-56	194.7	0	1	1	Glyma.11G235300.1.p_Glycine_max_cluster_101	101
	5.7e-56	194.8	0	6.4e-56	194.7	0	1	1	Glyma.11G235300.2.p_Glycine_max_cluster_101	101
	5.7e-56	194.8	0.1	6.6e-56	194.6	0.1	1.2	1	Glyma.16G017300.1.p_Glycine_max_cluster_4777	4777
	5.8e-56	194.8	0.1	2e-55	193	0	1.7	1	AT3G06640.1_Arabidopsis_thaliana_cluster_447	447
	6.1e-56	194.7	0.1	6.5e-56	194.6	0.1	1	1	Gohir.A08G128200.2.p_Gossypium_hirsutum_cluster_4707	4707
	6.2e-56	194.7	0	1.9e-55	193.1	0	1.7	1	AT3G06640.2_Arabidopsis_thaliana_cluster_447	447
	6.2e-56	194.7	0	1.9e-55	193.1	0	1.7	1	AT3G06640.3_Arabidopsis_thaliana_cluster_447	447
	6.4e-56	194.6	0	8.4e-56	194.3	0	1	1	Gorai.008G225100.1_Gossypium_raimondii_cluster_13159	13159
	6.9e-56	194.6	0	9e-56	194.2	0	1.2	1	Solyc06g071800.2.1_Solanum_lycopersicum_cluster_5596	5596
	7e-56	194.5	0.1	8.5e-56	194.2	0.1	1	1	Gohir.A05G279400.1.p_Gossypium_hirsutum_cluster_101	101
	7e-56	194.5	0.1	8.5e-56	194.2	0.1	1	1	Gohir.A05G279400.2.p_Gossypium_hirsutum_cluster_101	101
	7.2e-56	194.5	0	8.8e-56	194.2	0	1.1	1	Gohir.A11G171500.2.p_Gossypium_hirsutum_cluster_325	325
	7.5e-56	194.4	0	6e-37	132	0	2	2	GRMZM2G113771_P01_Zea_mays_cluster_368	368
	7.9e-56	194.3	0.3	3.1e-55	192.4	0.2	1.8	1	Glyma.01G217100.2.p_Glycine_max_cluster_7448	7448
	7.9e-56	194.3	0.3	3.1e-55	192.4	0.2	1.8	1	Glyma.01G217100.3.p_Glycine_max_cluster_7448	7448
	7.9e-56	194.3	0.1	9.1e-56	194.1	0.1	1	1	Gohir.D08G149500.1.p_Gossypium_hirsutum_cluster_4707	4707
	7.9e-56	194.3	0.1	9.1e-56	194.1	0.1	1	1	Gorai.004G155300.1_Gossypium_raimondii_cluster_4707	4707
	8e-56	194.3	0	9.7e-56	194.1	0	1	1	AT1G08650.1_Arabidopsis_thaliana_cluster_4549	4549
	8.1e-56	194.3	0	9.6e-56	194.1	0	1	1	AT4G30960.1_Arabidopsis_thaliana_cluster_101	101
	8.2e-56	194.3	0	1.9e-54	189.8	0	2.6	1	AT1G48490.1_Arabidopsis_thaliana_cluster_368	368
	8.2e-56	194.3	0	1.9e-54	189.8	0	2.6	1	AT1G48490.2_Arabidopsis_thaliana_cluster_368	368
	8.2e-56	194.3	0	1.9e-54	189.8	0	2.6	1	AT1G48490.3_Arabidopsis_thaliana_cluster_368	368
	8.2e-56	194.3	0	1.8e-54	189.9	0	2.6	1	AT1G48490.4_Arabidopsis_thaliana_cluster_368	368
	8.2e-56	194.3	0.5	1e-55	194	0.5	1	1	Gohir.A08G013100.5.p_Gossypium_hirsutum_cluster_5116	5116
	8.5e-56	194.3	0.4	1e-55	194	0.4	1	1	Gohir.A08G013100.1.p_Gossypium_hirsutum_cluster_5116	5116
	8.5e-56	194.2	0	1e-55	194	0	1	1	Gorai.007G167300.2_Gossypium_raimondii_cluster_1972	1972
	8.6e-56	194.2	0	1e-55	194	0	1	1	Gorai.007G167300.1_Gossypium_raimondii_cluster_1972	1972
	8.8e-56	194.2	0	1.2e-55	193.8	0	1.1	1	AT3G63280.4_Arabidopsis_thaliana_cluster_337	337
	9e-56	194.2	0	1.1e-55	193.9	0	1	1	Gorai.006G081600.2_Gossypium_raimondii_cluster_966	966
	9.1e-56	194.1	0	1.1e-55	193.9	0	1.1	1	Gorai.010G168100.4_Gossypium_raimondii_cluster_47	47
	9.1e-56	194.1	0.1	1.1e-55	193.8	0.1	1.1	1	GRMZM2G312970_P01_Zea_mays_cluster_5596	5596
	9.2e-56	194.1	0	1.1e-55	193.9	0	1	1	Gohir.A09G067500.1.p_Gossypium_hirsutum_cluster_966	966
	9.2e-56	194.1	0.2	1.2e-55	193.8	0.2	1.1	1	AT5G49470.1_Arabidopsis_thaliana_cluster_447	447
	9.2e-56	194.1	1.1	3.2e-55	192.4	0.1	2.3	1	Gohir.A09G098500.2.p_Gossypium_hirsutum_cluster_1197	1197
	9.3e-56	194.1	0	1.1e-55	193.8	0	1	1	Gohir.D09G067200.1.p_Gossypium_hirsutum_cluster_966	966
	9.3e-56	194.1	0	1.1e-55	193.8	0	1	1	Gohir.D09G067200.2.p_Gossypium_hirsutum_cluster_966	966
	9.6e-56	194.1	0	1.2e-55	193.8	0	1	1	Gorai.006G081600.1_Gossypium_raimondii_cluster_966	966
	9.7e-56	194.1	0	1.2e-55	193.8	0	1	1	Gohir.D11G156800.2.p_Gossypium_hirsutum_cluster_1972	1972
	9.7e-56	194.1	0	1.2e-55	193.8	0	1	1	Gohir.D11G156800.3.p_Gossypium_hirsutum_cluster_1972	1972
	9.7e-56	194.1	0.1	1.1e-55	193.9	0.1	1	1	Solyc03g006110.2.1_Solanum_lycopersicum_cluster_101	101
	9.7e-56	194.1	0	1.2e-55	193.8	0	1	1	Gohir.D11G156800.1.p_Gossypium_hirsutum_cluster_1972	1972
	1e-55	194	0	1.3e-55	193.6	0	1.1	1	Solyc04g014690.2.1_Solanum_lycopersicum_cluster_4997	4997
	1e-55	194	0	1.4e-55	193.5	0	1.3	1	Gohir.A12G003200.1.p_Gossypium_hirsutum_cluster_337	337
	1e-55	194	0.6	1.3e-55	193.6	0.6	1	1	Gohir.A08G013100.3.p_Gossypium_hirsutum_cluster_5116	5116
	1e-55	194	0.6	1.3e-55	193.6	0.6	1	1	Gohir.A08G013100.6.p_Gossypium_hirsutum_cluster_5116	5116
	1.1e-55	193.9	0.4	1.6e-55	193.4	0.4	1.1	1	AT1G70430.1_Arabidopsis_thaliana_cluster_75	75
	1.1e-55	193.9	0.3	1.4e-55	193.5	0.3	1.2	1	Gohir.D01G186000.1.p_Gossypium_hirsutum_cluster_1270	1270
	1.1e-55	193.9	0.3	1.4e-55	193.5	0.3	1.2	1	Gohir.D01G186000.2.p_Gossypium_hirsutum_cluster_1270	1270
	1.1e-55	193.9	0	1.2e-55	193.7	0	1	1	Zosma1g00670.1_Zostera_marina_cluster_2963	2963
	1.1e-55	193.9	0.1	1.5e-55	193.5	0.1	1.2	1	AT3G04910.2_Arabidopsis_thaliana_cluster_748	748
	1.1e-55	193.9	0	1.3e-55	193.7	0	1.1	1	Gorai.011G095700.9_Gossypium_raimondii_cluster_75	75
	1.1e-55	193.8	0.1	1.4e-55	193.6	0.1	1.1	1	GRMZM2G312970_P04_Zea_mays_cluster_5596	5596
	1.2e-55	193.8	0.1	6.9e-55	191.3	0.2	1.9	1	Glyma.01G217100.1.p_Glycine_max_cluster_7448	7448
	1.2e-55	193.7	0	1.5e-55	193.4	0	1.2	1	Gorai.011G095700.7_Gossypium_raimondii_cluster_75	75
	1.2e-55	193.7	0	2.6e-55	192.6	0	1.4	1	Gorai.005G067400.1_Gossypium_raimondii_cluster_447	447
	1.2e-55	193.7	1.2	1.8e-54	189.9	0	2.1	1	Glyma.01G227800.1.p_Glycine_max_cluster_23	23
	1.3e-55	193.7	0	1.6e-55	193.4	0	1.2	1	Gorai.011G095700.6_Gossypium_raimondii_cluster_75	75
	1.3e-55	193.6	0.1	8.2e-32	115.1	0	2.6	2	GRMZM2G428035_P01_Zea_mays_cluster_5845	5845
	1.4e-55	193.6	0	1.4e-55	193.5	0	1	1	Glyma.01G131500.1.p_Glycine_max_cluster_101	101
	1.4e-55	193.5	0	1.7e-55	193.2	0	1.2	1	Gorai.011G095700.4_Gossypium_raimondii_cluster_75	75
	1.4e-55	193.5	0	1.7e-55	193.2	0	1.2	1	Gorai.011G095700.5_Gossypium_raimondii_cluster_75	75
	1.4e-55	193.5	0	1.6e-55	193.4	0	1	1	Gorai.011G047700.2_Gossypium_raimondii_cluster_47	47
	1.4e-55	193.5	0	1.6e-55	193.4	0	1	1	Gohir.D10G044700.2.p_Gossypium_hirsutum_cluster_47	47
	1.4e-55	193.5	0.3	1.7e-55	193.2	0.3	1	1	Solyc02g072540.2.1_Solanum_lycopersicum_cluster_101	101
	1.4e-55	193.5	0	1.8e-55	193.2	0	1	1	Gorai.009G055400.1_Gossypium_raimondii_cluster_101	101
	1.5e-55	193.5	0	1.6e-55	193.3	0	1	1	Gohir.A10G043500.2.p_Gossypium_hirsutum_cluster_47	47
	1.5e-55	193.4	0.1	2.8e-32	116.6	0	2.1	2	Gorai.007G045900.1_Gossypium_raimondii_cluster_16	16
	1.6e-55	193.4	0	1.9e-55	193.1	0	1	1	AT1G01140.1_Arabidopsis_thaliana_cluster_47	47
	1.6e-55	193.4	0	2e-55	193	0	1	1	Zosma182g00450.1_Zostera_marina_cluster_2885	2885
	1.6e-55	193.3	0	2.4e-55	192.8	0	1.2	1	Gohir.D02G059700.1.p_Gossypium_hirsutum_cluster_447	447
	1.6e-55	193.3	0	2.4e-55	192.8	0	1.2	1	Gohir.D02G059700.2.p_Gossypium_hirsutum_cluster_447	447
	1.6e-55	193.3	0.2	2.1e-55	193	0.2	1.1	1	Glyma.16G022600.3.p_Glycine_max_cluster_425	425
	1.6e-55	193.3	0	2.2e-55	192.9	0	1.1	1	Glyma.05G158700.1.p_Glycine_max_cluster_101	101
	1.6e-55	193.3	0.2	2.1e-55	193	0.2	1.1	1	Glyma.16G022600.2.p_Glycine_max_cluster_425	425
	1.6e-55	193.3	0	4.9e-55	191.7	0	1.5	1	Gohir.A02G054800.1.p_Gossypium_hirsutum_cluster_447	447
	1.6e-55	193.3	0	4.9e-55	191.7	0	1.5	1	Gohir.A02G054800.2.p_Gossypium_hirsutum_cluster_447	447
	1.7e-55	193.3	0	2.1e-55	193	0	1.2	1	Glyma.19G159100.1.p_Glycine_max_cluster_337	337
	1.7e-55	193.3	0	2.1e-55	193	0	1.2	1	Glyma.19G159100.2.p_Glycine_max_cluster_337	337
	1.7e-55	193.3	0	2e-55	193	0	1	1	AT1G01140.3_Arabidopsis_thaliana_cluster_47	47
	1.7e-55	193.2	0.2	2.2e-55	192.9	0.2	1.2	1	AT5G49470.7_Arabidopsis_thaliana_cluster_447	447
	1.7e-55	193.2	0	2e-55	193	0	1	1	Gorai.011G047700.1_Gossypium_raimondii_cluster_47	47
	1.7e-55	193.2	0	2e-55	193	0	1	1	Gohir.D10G044700.1.p_Gossypium_hirsutum_cluster_47	47
	1.7e-55	193.2	0	2.2e-55	192.9	0	1.1	1	Zosma7g01260.1_Zostera_marina_cluster_1176	1176
	1.8e-55	193.2	5.1	1.8e-55	193.2	5.1	2.2	1	Glyma.13G313500.1.p_Glycine_max_cluster_1197	1197
	1.8e-55	193.2	9.1	2.7e-53	186	0	2.1	1	Solyc04g071920.1.1_Solanum_lycopersicum_cluster_8391	8391
	1.8e-55	193.2	0	2.1e-55	192.9	0	1	1	Gohir.A10G043500.1.p_Gossypium_hirsutum_cluster_47	47
	1.8e-55	193.2	0	2.7e-55	192.6	0	1.2	1	Gorai.005G067300.1_Gossypium_raimondii_cluster_447	447
	1.9e-55	193.1	0.1	2.2e-55	192.9	0.1	1	1	Glyma.02G202900.1.p_Glycine_max_cluster_101	101
	1.9e-55	193.1	0.4	2.7e-55	192.6	0.4	1.1	1	AT1G70430.4_Arabidopsis_thaliana_cluster_75	75
	1.9e-55	193.1	0	2.4e-55	192.8	0	1	1	Glyma.15G270700.1.p_Glycine_max_cluster_19762	19762
	1.9e-55	193.1	0	2.3e-55	192.8	0	1.1	1	Gorai.003G071400.5_Gossypium_raimondii_cluster_810	810
	2.1e-55	192.9	0.4	3.1e-55	192.4	0.4	1.1	1	AT1G70430.3_Arabidopsis_thaliana_cluster_75	75
	2.2e-55	192.9	0	1.7e-53	186.6	0	2.8	1	Solyc06g068920.2.1_Solanum_lycopersicum_cluster_368	368
	2.2e-55	192.9	0	4.7e-55	191.8	0	1.4	1	AT4G23050.2_Arabidopsis_thaliana_cluster_7448	7448
	2.2e-55	192.9	0	4.7e-55	191.8	0	1.4	1	AT4G23050.1_Arabidopsis_thaliana_cluster_7448	7448
	2.3e-55	192.8	0.3	3.3e-55	192.3	0.3	1.3	1	AT5G49470.4_Arabidopsis_thaliana_cluster_447	447
	2.3e-55	192.8	0.1	8.9e-55	190.9	0.2	1.7	1	GRMZM2G074262_P01_Zea_mays_cluster_1197	1197
	2.4e-55	192.8	0	2.9e-55	192.5	0	1.1	1	AT3G63280.1_Arabidopsis_thaliana_cluster_337	337
	2.4e-55	192.8	0	2.9e-55	192.5	0	1.1	1	AT3G63280.2_Arabidopsis_thaliana_cluster_337	337
	2.4e-55	192.8	0	2.9e-55	192.5	0	1.1	1	AT3G63280.3_Arabidopsis_thaliana_cluster_337	337
	2.4e-55	192.8	0.1	2.9e-55	192.5	0.1	1	1	Solyc12g010130.1.1_Solanum_lycopersicum_cluster_101	101
	2.4e-55	192.8	0.1	3e-55	192.4	0.1	1.1	1	Glyma.04G020100.2.p_Glycine_max_cluster_325	325
	2.5e-55	192.7	0.3	3.6e-55	192.2	0.3	1.3	1	AT5G49470.3_Arabidopsis_thaliana_cluster_447	447
	2.5e-55	192.7	0.1	3e-55	192.5	0.1	1	1	Gohir.D05G281000.1.p_Gossypium_hirsutum_cluster_101	101
	2.7e-55	192.6	0	3e-55	192.5	0	1.1	1	Gohir.D07G139000.2.p_Gossypium_hirsutum_cluster_47	47
	2.7e-55	192.6	0	3e-55	192.5	0	1.1	1	Gorai.001G151000.2_Gossypium_raimondii_cluster_47	47
	2.7e-55	192.6	0	3e-55	192.4	0	1.1	1	Gohir.D03G004800.1.p_Gossypium_hirsutum_cluster_325	325
	2.7e-55	192.6	0	3e-55	192.5	0	1.1	1	Gohir.D07G139000.1.p_Gossypium_hirsutum_cluster_47	47
	2.7e-55	192.6	0	3e-55	192.5	0	1.1	1	Gorai.001G151000.1_Gossypium_raimondii_cluster_47	47
	2.7e-55	192.6	0	3.6e-55	192.2	0	1.2	1	Glyma.20G105300.4.p_Glycine_max_cluster_325	325
	2.7e-55	192.6	0	3e-55	192.4	0	1.1	1	Gorai.003G005100.1_Gossypium_raimondii_cluster_325	325
	2.7e-55	192.6	0	3.3e-55	192.3	0	1.1	1	Gohir.D11G263900.1.p_Gossypium_hirsutum_cluster_337	337
	2.7e-55	192.6	0	3.3e-55	192.3	0	1.1	1	Gohir.D11G263900.2.p_Gossypium_hirsutum_cluster_337	337
	2.8e-55	192.6	0	3.2e-55	192.3	0	1	1	GRMZM2G180704_P01_Zea_mays_cluster_1795	1795
	2.8e-55	192.6	0	3.6e-55	192.2	0	1	1	Glyma.14G016400.2.p_Glycine_max_cluster_1972	1972
	2.8e-55	192.6	0	3.6e-55	192.2	0	1	1	Glyma.14G016400.3.p_Glycine_max_cluster_1972	1972
	2.8e-55	192.5	0	3.7e-55	192.2	0	1	1	Glyma.14G016400.1.p_Glycine_max_cluster_1972	1972
	2.9e-55	192.5	0.1	3.7e-55	192.1	0.1	1.2	1	Glyma.20G105300.5.p_Glycine_max_cluster_325	325
	2.9e-55	192.5	0	1.7e-53	186.7	0	2.8	1	Solyc03g118530.2.1_Solanum_lycopersicum_cluster_368	368
	2.9e-55	192.5	0	3.6e-55	192.2	0	1.2	1	Gorai.012G157000.2_Gossypium_raimondii_cluster_325	325
	3e-55	192.5	0.1	3.4e-54	188.9	0	2.4	1	Glyma.09G232400.3.p_Glycine_max_cluster_368	368
	3e-55	192.4	0	9.4e-30	108.3	0	2.2	2	Gorai.011G284900.1_Gossypium_raimondii_cluster_16	16
	3e-55	192.4	0	3.7e-55	192.2	0	1	1	Gohir.A06G096800.1.p_Gossypium_hirsutum_cluster_101	101
	3e-55	192.4	0.1	3.7e-55	192.1	0.1	1.1	1	Glyma.10G161400.1.p_Glycine_max_cluster_337	337
	3e-55	192.4	0.1	3.7e-55	192.1	0.1	1.1	1	Glyma.10G161400.2.p_Glycine_max_cluster_337	337
	3e-55	192.4	0.1	4.1e-54	188.7	0	2.4	1	Glyma.09G232400.2.p_Glycine_max_cluster_368	368
	3.1e-55	192.4	0	4.2e-55	192	0	1.1	1	Glyma.15G113500.1.p_Glycine_max_cluster_4997	4997
	3.1e-55	192.4	0.1	3.7e-55	192.1	0.1	1	1	Gorai.009G294400.1_Gossypium_raimondii_cluster_101	101
	3.1e-55	192.4	0	3.4e-55	192.3	0	1.1	1	Gohir.A07G134400.1.p_Gossypium_hirsutum_cluster_47	47
	3.1e-55	192.4	0	3.8e-55	192.1	0	1.2	1	Gorai.012G157000.1_Gossypium_raimondii_cluster_325	325
	3.1e-55	192.4	0	3.7e-55	192.1	0	1	1	Gohir.D10G187700.1.p_Gossypium_hirsutum_cluster_101	101
	3.3e-55	192.3	0	4.7e-55	191.8	0	1.2	1	Glyma.03G156800.1.p_Glycine_max_cluster_337	337
	3.3e-55	192.3	0.1	4.4e-55	191.9	0.1	1.1	1	Gohir.A11G101900.2.p_Gossypium_hirsutum_cluster_4777	4777
	3.4e-55	192.3	0	4.2e-55	192	0	1.2	1	Glyma.09G177600.5.p_Glycine_max_cluster_877	877
	3.4e-55	192.2	0	4.4e-55	191.9	0	1.1	1	AT5G04510.1_Arabidopsis_thaliana_cluster_2885	2885
	3.5e-55	192.2	0.2	4e-55	192	0.2	1	1	Glyma.17G074800.1.p_Glycine_max_cluster_101	101
	3.5e-55	192.2	0	4.7e-55	191.8	0	1	1	Gorai.001G009700.1_Gossypium_raimondii_cluster_15673	15673
	3.6e-55	192.2	0.1	4.7e-55	191.8	0.1	1.1	1	Gohir.A11G101900.4.p_Gossypium_hirsutum_cluster_4777	4777
	3.6e-55	192.2	0	4.3e-55	191.9	0	1	1	AT1G01140.2_Arabidopsis_thaliana_cluster_47	47
	3.6e-55	192.2	0	4e-55	192	0	1.2	1	Glyma.04G020100.1.p_Glycine_max_cluster_325	325
	3.6e-55	192.2	0	4.8e-55	191.8	0	1.1	1	Glyma.07G264700.1.p_Glycine_max_cluster_4997	4997
	3.7e-55	192.1	0	5.1e-55	191.7	0	1.3	1	Glyma.20G105300.2.p_Glycine_max_cluster_325	325
	3.8e-55	192.1	0	4.7e-55	191.8	0	1.1	1	Gorai.010G219500.1_Gossypium_raimondii_cluster_810	810
	3.8e-55	192.1	0	4.7e-55	191.8	0	1.2	1	Glyma.09G177600.6.p_Glycine_max_cluster_877	877
	3.9e-55	192.1	0	5.5e-55	191.6	0	1.2	1	Glyma.20G105300.1.p_Glycine_max_cluster_325	325
	4e-55	192	0.1	5.1e-55	191.7	0.1	1.2	1	Gohir.A11G101900.6.p_Gossypium_hirsutum_cluster_4777	4777
	4e-55	192	0.1	5.2e-55	191.6	0.1	1.1	1	Gohir.A11G101900.3.p_Gossypium_hirsutum_cluster_4777	4777
	4.1e-55	192	0.3	3e-34	123.1	0.1	2.2	2	Zosma174g00140.1_Zostera_marina_cluster_35896	35896
	4.1e-55	192	0	7.2e-55	191.2	0	1.3	1	Gohir.D10G027000.1.p_Gossypium_hirsutum_cluster_1200	1200
	4.1e-55	192	0	7.2e-55	191.2	0	1.3	1	Gohir.D10G027000.2.p_Gossypium_hirsutum_cluster_1200	1200
	4.1e-55	192	0	7.2e-55	191.2	0	1.3	1	Gohir.D10G027000.3.p_Gossypium_hirsutum_cluster_1200	1200
	4.1e-55	192	0	5.5e-55	191.6	0	1	1	Glyma.09G009100.1.p_Glycine_max_cluster_4997	4997
	4.1e-55	192	0	4.7e-55	191.8	0	1.1	1	Gorai.012G157000.3_Gossypium_raimondii_cluster_325	325
	4.2e-55	192	0	5.8e-55	191.5	0	1.2	1	Glyma.20G105300.3.p_Glycine_max_cluster_325	325
	4.2e-55	192	0	1.4e-54	190.2	0	1.7	1	GRMZM2G430780_P01_Zea_mays_cluster_14385	14385
	4.4e-55	191.9	0	5.5e-55	191.6	0	1	1	Gorai.010G085300.7_Gossypium_raimondii_cluster_1071	1071
	4.4e-55	191.9	0	5.7e-55	191.5	0	1	1	Gorai.010G085300.3_Gossypium_raimondii_cluster_1071	1071
	4.4e-55	191.9	0	7.8e-55	191.1	0	1.3	1	Gorai.011G028300.1_Gossypium_raimondii_cluster_1200	1200
	4.4e-55	191.9	0	5.6e-55	191.6	0	1.2	1	Glyma.09G177600.2.p_Glycine_max_cluster_877	877
	4.4e-55	191.9	0	5.6e-55	191.6	0	1.2	1	Glyma.09G177600.4.p_Glycine_max_cluster_877	877
	4.4e-55	191.9	0.1	5.6e-55	191.5	0.1	1.2	1	Gohir.A11G101900.5.p_Gossypium_hirsutum_cluster_4777	4777
	4.5e-55	191.8	0	5.7e-55	191.5	0	1	1	AT4G24400.2_Arabidopsis_thaliana_cluster_47	47
	4.6e-55	191.8	0	5.4e-55	191.6	0	1	1	Gohir.A09G074500.1.p_Gossypium_hirsutum_cluster_101	101
	4.7e-55	191.8	0.1	5.7e-55	191.5	0.1	1.1	1	Glyma.20G224100.1.p_Glycine_max_cluster_337	337
	4.7e-55	191.8	0.1	5.7e-55	191.5	0.1	1.1	1	Glyma.20G224100.3.p_Glycine_max_cluster_337	337
	4.7e-55	191.8	0.1	5.7e-55	191.5	0.1	1.1	1	Glyma.20G224100.4.p_Glycine_max_cluster_337	337
	4.7e-55	191.8	0.1	5.7e-55	191.5	0.1	1.1	1	Glyma.20G224100.5.p_Glycine_max_cluster_337	337
	4.7e-55	191.8	0	7.1e-55	191.2	0	1.2	1	Gohir.A09G234600.2.p_Gossypium_hirsutum_cluster_447	447
	4.9e-55	191.7	0	6.3e-55	191.4	0	1	1	Gorai.010G085300.8_Gossypium_raimondii_cluster_1071	1071
	4.9e-55	191.7	0.1	6.2e-55	191.4	0.1	1.2	1	Gohir.A11G101900.1.p_Gossypium_hirsutum_cluster_4777	4777
	5e-55	191.7	0	6.1e-55	191.4	0	1.1	1	Gohir.A05G277200.1.p_Gossypium_hirsutum_cluster_810	810
	5e-55	191.7	0	6.1e-55	191.4	0	1.1	1	Gohir.A05G277200.2.p_Gossypium_hirsutum_cluster_810	810
	5e-55	191.7	0.1	1.3e-54	190.4	0.1	1.6	1	Glyma.09G035400.1.p_Glycine_max_cluster_447	447
	5.1e-55	191.7	0	1.3e-54	190.3	0	1.6	1	Solyc06g068980.2.1_Solanum_lycopersicum_cluster_877	877
	5.1e-55	191.7	0	5.4e-55	191.6	0	1.1	1	AT5G45810.1_Arabidopsis_thaliana_cluster_101	101
	5.1e-55	191.7	0.1	6.9e-55	191.3	0.1	1.1	1	Glyma.13G138400.3.p_Glycine_max_cluster_4707	4707
	5.1e-55	191.7	0.1	6.9e-55	191.3	0.1	1.1	1	Glyma.13G138400.5.p_Glycine_max_cluster_4707	4707
	5.2e-55	191.7	0.1	6.7e-55	191.3	0.1	1.1	1	Solyc07g005440.1.1_Solanum_lycopersicum_cluster_101	101
	5.2e-55	191.6	0	5.8e-55	191.5	0	1.1	1	Solyc10g079130.1.1_Solanum_lycopersicum_cluster_4	4
	5.2e-55	191.6	0	1.7e-54	190	0	1.5	1	Glyma.09G177600.1.p_Glycine_max_cluster_877	877
	5.4e-55	191.6	0	6.6e-55	191.3	0	1	1	Gohir.D06G097300.1.p_Gossypium_hirsutum_cluster_101	101
	5.4e-55	191.6	0	6.9e-55	191.2	0	1.2	1	Gohir.A11G254100.1.p_Gossypium_hirsutum_cluster_337	337
	5.5e-55	191.6	0	6.6e-55	191.3	0	1	1	GRMZM2G356128_P01_Zea_mays_cluster_101	101
	5.5e-55	191.6	0	7.8e-55	191.1	0	1.1	1	Solyc02g078140.2.1_Solanum_lycopersicum_cluster_1200	1200
	5.6e-55	191.5	1.1	2.4e-51	179.5	0	2.1	2	Zosma66g00190.1_Zostera_marina_cluster_23	23
	5.6e-55	191.5	0	9.9e-55	190.7	0	1.3	1	AT5G58950.1_Arabidopsis_thaliana_cluster_1200	1200
	5.7e-55	191.5	0	7.1e-55	191.2	0	1.1	1	Gohir.A01G171300.1.p_Gossypium_hirsutum_cluster_325	325
	5.8e-55	191.5	0.1	7.8e-55	191.1	0.1	1.1	1	Glyma.13G138400.1.p_Glycine_max_cluster_4707	4707
	5.8e-55	191.5	0	9.5e-55	190.8	0	1.2	1	AT5G11850.1_Arabidopsis_thaliana_cluster_2948	2948
	5.8e-55	191.5	0	7.6e-55	191.1	0	1.2	1	Glyma.09G177600.3.p_Glycine_max_cluster_877	877
	6e-55	191.4	0	9e-55	190.9	0	1.2	1	Gorai.006G258400.2_Gossypium_raimondii_cluster_447	447
	6e-55	191.4	0	9e-55	190.9	0	1.2	1	Gorai.006G258400.3_Gossypium_raimondii_cluster_447	447
	6.1e-55	191.4	0	7.2e-55	191.2	0	1	1	Glyma.08G325600.2.p_Glycine_max_cluster_1972	1972
	6.1e-55	191.4	0	1.1e-54	190.6	0	1.3	1	Zosma95g00100.1_Zostera_marina_cluster_337	337
	6.1e-55	191.4	0	7.5e-55	191.1	0	1.1	1	Glyma.20G190000.1.p_Glycine_max_cluster_2885	2885
	6.1e-55	191.4	0	7.9e-55	191.1	0	1.1	1	Gohir.D05G278900.1.p_Gossypium_hirsutum_cluster_810	810
	6.1e-55	191.4	0	7.3e-55	191.2	0	1	1	Glyma.08G325600.1.p_Glycine_max_cluster_1972	1972
	6.2e-55	191.4	1.8	8.5e-54	187.7	0	3	1	Gorai.006G191300.3_Gossypium_raimondii_cluster_368	368
	6.2e-55	191.4	1.8	8.5e-54	187.7	0	3	1	Gorai.006G191300.7_Gossypium_raimondii_cluster_368	368
	6.2e-55	191.4	1.8	8.5e-54	187.7	0	3	1	Gorai.006G191300.8_Gossypium_raimondii_cluster_368	368
	6.2e-55	191.4	0	7.4e-55	191.1	0	1	1	Gorai.010G112400.1_Gossypium_raimondii_cluster_101	101
	6.2e-55	191.4	0	7.3e-55	191.2	0	1.1	1	Gorai.007G283900.1_Gossypium_raimondii_cluster_337	337
	6.2e-55	191.4	0	7.3e-55	191.2	0	1.1	1	Gorai.007G283900.2_Gossypium_raimondii_cluster_337	337
	6.2e-55	191.4	0	7.3e-55	191.2	0	1.1	1	Gorai.007G283900.3_Gossypium_raimondii_cluster_337	337
	6.4e-55	191.4	0	7.1e-55	191.2	0	1.1	1	Glyma.03G246100.1.p_Glycine_max_cluster_337	337
	6.4e-55	191.4	0	7.1e-55	191.2	0	1.1	1	Glyma.03G246100.2.p_Glycine_max_cluster_337	337
	6.4e-55	191.4	0	7.1e-55	191.2	0	1.1	1	Glyma.03G246100.4.p_Glycine_max_cluster_337	337
	6.5e-55	191.3	0	8.3e-55	191	0	1.1	1	Gorai.009G292400.1_Gossypium_raimondii_cluster_810	810
	6.5e-55	191.3	0	8.3e-55	191	0	1.1	1	Gorai.009G292400.3_Gossypium_raimondii_cluster_810	810
	6.6e-55	191.3	0	7.9e-55	191.1	0	1	1	Glyma.17G113700.1.p_Glycine_max_cluster_47	47
	6.6e-55	191.3	0	8e-55	191	0	1	1	Gohir.D05G053600.1.p_Gossypium_hirsutum_cluster_101	101
	6.6e-55	191.3	0.3	8.3e-55	191	0.3	1	1	Gorai.004G018800.1_Gossypium_raimondii_cluster_5116	5116
	6.6e-55	191.3	0.3	8.3e-55	191	0.3	1	1	Gorai.004G018800.3_Gossypium_raimondii_cluster_5116	5116
	6.6e-55	191.3	0.3	8.3e-55	191	0.3	1	1	Gorai.004G018800.4_Gossypium_raimondii_cluster_5116	5116
	6.6e-55	191.3	0.3	8.3e-55	191	0.3	1	1	Gorai.004G018800.5_Gossypium_raimondii_cluster_5116	5116
	6.6e-55	191.3	0.3	8.3e-55	191	0.3	1	1	Gorai.004G018800.6_Gossypium_raimondii_cluster_5116	5116
	6.6e-55	191.3	0	8e-55	191	0	1	1	Gohir.A11G150300.1.p_Gossypium_hirsutum_cluster_1972	1972
	6.8e-55	191.3	2	9.5e-54	187.5	0	3	1	Gorai.006G191300.1_Gossypium_raimondii_cluster_368	368
	6.8e-55	191.3	2	9.5e-54	187.5	0	3	1	Gorai.006G191300.2_Gossypium_raimondii_cluster_368	368
	6.8e-55	191.3	2	9.5e-54	187.5	0	3	1	Gorai.006G191300.6_Gossypium_raimondii_cluster_368	368
	7e-55	191.2	0	8.7e-55	190.9	0	1	1	Solyc03g114310.2.1_Solanum_lycopersicum_cluster_4120	4120
	7.2e-55	191.2	0.2	7.2e-55	191.2	0.2	2.8	1	Zosma76g00770.1_Zostera_marina_cluster_368	368
	7.3e-55	191.2	0.1	9e-55	190.9	0.1	1	1	Glyma.09G009100.2.p_Glycine_max_cluster_4997	4997
	7.6e-55	191.1	0	8.4e-55	191	0	1	1	Gohir.A02G004600.1.p_Gossypium_hirsutum_cluster_101	101
	8e-55	191	0.5	1.1e-54	190.6	0.5	1.2	1	Gorai.002G229400.1_Gossypium_raimondii_cluster_1270	1270
	8e-55	191	0.5	1.1e-54	190.6	0.5	1.2	1	Gorai.002G229400.2_Gossypium_raimondii_cluster_1270	1270
	8e-55	191	0	1.4e-54	190.3	0	1.4	1	Gohir.D13G176000.1.p_Gossypium_hirsutum_cluster_337	337
	8e-55	191	0	1.4e-54	190.3	0	1.4	1	Gohir.D13G176000.2.p_Gossypium_hirsutum_cluster_337	337
	8.3e-55	191	0	9.2e-55	190.8	0	1.1	1	Glyma.15G084100.1.p_Glycine_max_cluster_101	101
	8.4e-55	191	2.3	6.9e-54	187.9	0	3	1	Gorai.006G191300.4_Gossypium_raimondii_cluster_368	368
	8.5e-55	191	0	1.1e-54	190.6	0	1.1	1	Glyma.07G101600.3.p_Glycine_max_cluster_877	877
	8.5e-55	191	0	1.1e-54	190.6	0	1.1	1	Glyma.07G101600.4.p_Glycine_max_cluster_877	877
	8.8e-55	190.9	0	9.6e-55	190.8	0	1	1	Zosma10g01290.1_Zostera_marina_cluster_47	47
	8.8e-55	190.9	0	1.1e-54	190.6	0	1.1	1	AT5G04510.2_Arabidopsis_thaliana_cluster_2885	2885
	8.9e-55	190.9	0	1.2e-54	190.5	0	1	1	Gohir.D12G209500.1.p_Gossypium_hirsutum_cluster_13159	13159
	9.1e-55	190.8	0.2	1.2e-54	190.5	0.2	1	1	Gohir.D08G023500.1.p_Gossypium_hirsutum_cluster_5116	5116
	9.1e-55	190.8	0.2	1.2e-54	190.5	0.2	1	1	Gohir.D08G023500.2.p_Gossypium_hirsutum_cluster_5116	5116
	9.1e-55	190.8	0.2	1.2e-54	190.5	0.2	1	1	Gohir.D08G023500.3.p_Gossypium_hirsutum_cluster_5116	5116
	9.1e-55	190.8	0.2	1.2e-54	190.5	0.2	1.1	1	GRMZM2G041463_P01_Zea_mays_cluster_101	101
	9.2e-55	190.8	0	1.5e-54	190.2	0	1.2	1	Gohir.A09G234600.1.p_Gossypium_hirsutum_cluster_447	447
	9.3e-55	190.8	0.1	1.2e-53	187.1	0	2.4	1	Glyma.09G232400.1.p_Glycine_max_cluster_368	368
	9.3e-55	190.8	0	1.1e-54	190.6	0	1.1	1	AT5G25110.1_Arabidopsis_thaliana_cluster_2465	2465
	9.5e-55	190.8	0.1	1.5e-53	186.8	0	2.4	1	Glyma.09G232400.9.p_Glycine_max_cluster_368	368
	9.8e-55	190.7	0	5.8e-53	184.9	0	2.1	1	Glyma.10G222200.1.p_Glycine_max_cluster_8391	8391
	9.8e-55	190.7	0.1	1.4e-54	190.2	0.1	1.3	1	AT3G06620.1_Arabidopsis_thaliana_cluster_447	447
	9.8e-55	190.7	0.5	1.5e-36	130.7	0.1	2.4	2	GRMZM2G321153_P03_Zea_mays_cluster_5845	5845
	9.9e-55	190.7	0	1.5e-54	190.1	0	1.2	1	Gohir.D09G235400.1.p_Gossypium_hirsutum_cluster_447	447
	9.9e-55	190.7	0	1.3e-54	190.3	0	1.2	1	Gorai.013G201300.1_Gossypium_raimondii_cluster_337	337
	1e-54	190.7	0	1.4e-54	190.2	0	1.2	1	Glyma.07G101600.5.p_Glycine_max_cluster_877	877
	1e-54	190.7	0	2e-54	189.7	0	1.4	1	Glyma.07G101600.2.p_Glycine_max_cluster_877	877
	1e-54	190.7	0.2	1.6e-54	190.1	0.2	1.3	1	AT1G67890.1_Arabidopsis_thaliana_cluster_447	447
	1e-54	190.7	0	1.3e-54	190.3	0	1.2	1	Gohir.A04G132100.2.p_Gossypium_hirsutum_cluster_325	325
	1e-54	190.7	0.1	1.2e-54	190.5	0.1	1.1	1	Solyc12g098910.1.1_Solanum_lycopersicum_cluster_966	966
	1e-54	190.7	0	1e-53	187.4	0	2.4	1	Gohir.A05G195400.1.p_Gossypium_hirsutum_cluster_368	368
	1e-54	190.7	0	1.3e-54	190.4	0	1.2	1	Gohir.D04G168700.2.p_Gossypium_hirsutum_cluster_325	325
	1e-54	190.7	0	1.3e-54	190.4	0	1.2	1	Gohir.D04G168700.3.p_Gossypium_hirsutum_cluster_325	325
	1.1e-54	190.6	0	1.3e-54	190.3	0	1.2	1	Gohir.A04G132100.1.p_Gossypium_hirsutum_cluster_325	325
	1.1e-54	190.6	0	1.3e-54	190.4	0	1.2	1	Gohir.D04G168700.1.p_Gossypium_hirsutum_cluster_325	325
	1.1e-54	190.6	0	1.3e-54	190.4	0	1.2	1	Gohir.D04G168700.4.p_Gossypium_hirsutum_cluster_325	325
	1.1e-54	190.6	0.2	5.2e-54	188.4	0	2.1	1	AT1G45160.2_Arabidopsis_thaliana_cluster_368	368
	1.1e-54	190.6	0.1	1.3e-54	190.4	0.1	1.1	1	Glyma.18G212800.1.p_Glycine_max_cluster_810	810
	1.1e-54	190.6	0	1.3e-54	190.3	0	1	1	Solyc03g005330.1.1_Solanum_lycopersicum_cluster_5583	5583
	1.1e-54	190.6	0	2.2e-54	189.6	0	1.4	1	Glyma.07G101600.1.p_Glycine_max_cluster_877	877
	1.1e-54	190.6	0	1.4e-54	190.2	0	1	1	Gohir.A06G074200.2.p_Gossypium_hirsutum_cluster_1071	1071
	1.1e-54	190.5	0	1.5e-54	190.1	0	1	1	Glyma.02G297200.1.p_Glycine_max_cluster_1972	1972
	1.1e-54	190.5	0	1.4e-54	190.2	0	1	1	Gohir.A05G052100.1.p_Gossypium_hirsutum_cluster_101	101
	1.2e-54	190.5	0.2	3e-54	189.2	0	1.6	1	Solyc01g059860.2.1_Solanum_lycopersicum_cluster_447	447
	1.2e-54	190.4	0	1.5e-54	190.2	0	1	1	Glyma.08G151400.1.p_Glycine_max_cluster_19762	19762
	1.2e-54	190.4	0	1.4e-54	190.3	0	1.1	1	Gohir.A02G175000.1.p_Gossypium_hirsutum_cluster_325	325
	1.2e-54	190.4	0	1.3e-54	190.4	0	1.1	1	GRMZM2G032619_P03_Zea_mays_cluster_1682	1682
	1.3e-54	190.4	0	1.5e-54	190.1	0	1	1	Gorai.011G210500.1_Gossypium_raimondii_cluster_101	101
	1.3e-54	190.3	0.5	1.2e-53	187.1	0	2.4	1	Gorai.009G203700.4_Gossypium_raimondii_cluster_368	368
	1.3e-54	190.3	0	4.5e-53	185.3	0	2.6	1	Solyc03g083590.2.1_Solanum_lycopersicum_cluster_368	368
	1.4e-54	190.3	0	1.7e-54	189.9	0	1.1	1	Glyma.10G200600.1.p_Glycine_max_cluster_2885	2885
	1.4e-54	190.2	0	1.6e-54	190.1	0	1.1	1	Gohir.1Z053500.1.p_Gossypium_hirsutum_cluster_4	4
	1.4e-54	190.2	0.3	1.7e-54	190	0.3	1	1	Gorai.010G218000.1_Gossypium_raimondii_cluster_101	101
	1.4e-54	190.2	0.3	1.7e-54	190	0.3	1	1	Gorai.010G218000.2_Gossypium_raimondii_cluster_101	101
	1.5e-54	190.1	0	1.8e-54	189.9	0	1.1	1	Gohir.A01G129100.1.p_Gossypium_hirsutum_cluster_2885	2885
	1.6e-54	190.1	0	2e-54	189.7	0	1.1	1	Solyc11g012050.1.1_Solanum_lycopersicum_cluster_4997	4997
	1.6e-54	190.1	0	1.9e-54	189.8	0	1	1	Solyc02g064880.1.1_Solanum_lycopersicum_cluster_8416	8416
	1.6e-54	190	0.3	9e-54	187.6	0	2.1	1	AT1G45160.1_Arabidopsis_thaliana_cluster_368	368
	1.7e-54	190	0	1.8e-54	189.9	0	1.1	1	Gohir.1Z053500.2.p_Gossypium_hirsutum_cluster_4	4
	1.7e-54	190	0	2e-54	189.7	0	1	1	Solyc03g095510.2.1_Solanum_lycopersicum_cluster_810	810
	1.7e-54	189.9	0	2e-54	189.7	0	1.1	1	Gorai.013G201300.3_Gossypium_raimondii_cluster_337	337
	1.7e-54	189.9	0.1	2e-54	189.7	0.1	1.1	1	Gorai.013G201300.2_Gossypium_raimondii_cluster_337	337
	1.9e-54	189.8	0	2.2e-54	189.6	0	1	1	GRMZM2G011919_P01_Zea_mays_cluster_101	101
	1.9e-54	189.8	0	2.1e-54	189.6	0	1	1	Zosma29g01680.1_Zostera_marina_cluster_47	47
	1.9e-54	189.8	0	2.2e-54	189.6	0	1	1	GRMZM2G107867_P04_Zea_mays_cluster_1795	1795
	1.9e-54	189.8	0	2.1e-54	189.6	0	1.1	1	Gohir.1Z053500.3.p_Gossypium_hirsutum_cluster_4	4
	1.9e-54	189.8	0	2.2e-54	189.6	0	1.1	1	AT2G24360.1_Arabidopsis_thaliana_cluster_717	717
	2e-54	189.7	0	2.2e-54	189.6	0	1	1	AT4G24400.1_Arabidopsis_thaliana_cluster_47	47
	2e-54	189.7	0	2.5e-54	189.4	0	1	1	Solyc05g041420.2.1_Solanum_lycopersicum_cluster_35477	35477
	2e-54	189.7	0.3	2.5e-54	189.4	0.3	1	1	Gohir.A06G176300.1.p_Gossypium_hirsutum_cluster_101	101
	2e-54	189.7	0.3	2.5e-54	189.4	0.3	1	1	Gohir.A06G176300.2.p_Gossypium_hirsutum_cluster_101	101
	2.1e-54	189.7	0	3.7e-54	188.8	0	1.4	1	Gohir.D09G065400.1.p_Gossypium_hirsutum_cluster_447	447
	2.1e-54	189.7	0	2.4e-54	189.5	0	1.1	1	Glyma.02G145000.1.p_Glycine_max_cluster_337	337
	2.1e-54	189.7	0	2.4e-54	189.5	0	1.1	1	Glyma.02G145000.2.p_Glycine_max_cluster_337	337
	2.1e-54	189.7	0	2.4e-54	189.5	0	1.1	1	Glyma.02G145000.3.p_Glycine_max_cluster_337	337
	2.2e-54	189.6	0	3.9e-54	188.8	0	1.4	1	Gohir.A09G066200.1.p_Gossypium_hirsutum_cluster_447	447
	2.2e-54	189.6	0	2.5e-54	189.4	0	1.1	1	GRMZM2G032619_P01_Zea_mays_cluster_1682	1682
	2.2e-54	189.6	0	2.8e-54	189.2	0	1.1	1	Gohir.D01G001500.1.p_Gossypium_hirsutum_cluster_325	325
	2.3e-54	189.5	0	2.8e-54	189.2	0	1.1	1	Gorai.002G002100.1_Gossypium_raimondii_cluster_325	325
	2.4e-54	189.5	0	2.9e-54	189.2	0	1	1	Glyma.17G040700.3.p_Glycine_max_cluster_966	966
	2.4e-54	189.5	0	2.9e-54	189.2	0	1	1	Glyma.17G040700.2.p_Glycine_max_cluster_966	966
	2.4e-54	189.5	0	3e-54	189.2	0	1	1	Gorai.002G144800.3_Gossypium_raimondii_cluster_2885	2885
	2.4e-54	189.5	0	3e-54	189.1	0	1	1	Gohir.D01G073100.2.p_Gossypium_hirsutum_cluster_1972	1972
	2.4e-54	189.4	0	3.1e-54	189.1	0	1	1	Gohir.D01G073100.1.p_Gossypium_hirsutum_cluster_1972	1972
	2.5e-54	189.4	1.3	1.6e-53	186.8	0.1	2	1	Glyma.11G015200.1.p_Glycine_max_cluster_23	23
	2.5e-54	189.4	0	3.1e-54	189.1	0	1.1	1	Gorai.002G144800.2_Gossypium_raimondii_cluster_2885	2885
	2.5e-54	189.4	0	2.8e-54	189.3	0	1	1	GRMZM2G105415_P01_Zea_mays_cluster_4777	4777
	2.6e-54	189.4	0	3.1e-54	189.1	0	1.1	1	Gorai.002G144800.1_Gossypium_raimondii_cluster_2885	2885
	2.6e-54	189.4	0	3.2e-54	189	0	1	1	Glyma.15G271100.1.p_Glycine_max_cluster_19762	19762
	2.6e-54	189.3	0.2	8.4e-53	184.4	0	2.1	1	Gorai.008G289300.1_Gossypium_raimondii_cluster_877	877
	2.6e-54	189.3	0	2.9e-54	189.2	0	1	1	AT2G38490.1_Arabidopsis_thaliana_cluster_41733	41733
	2.7e-54	189.3	0	3.1e-54	189.1	0	1	1	Gohir.A11G175200.1.p_Gossypium_hirsutum_cluster_771	771
	2.7e-54	189.3	0	3.4e-54	189	0	1.1	1	GRMZM2G137569_P01_Zea_mays_cluster_47	47
	2.7e-54	189.3	0	4.1e-54	188.7	0	1.3	1	Gohir.D12G002900.1.p_Gossypium_hirsutum_cluster_337	337
	2.8e-54	189.2	0.2	1.8e-43	153.6	0	2.1	2	Solyc02g064920.1.1_Solanum_lycopersicum_cluster_8416	8416
	2.9e-54	189.2	0	3.4e-54	189	0	1	1	Glyma.13G166100.2.p_Glycine_max_cluster_47	47
	2.9e-54	189.2	0	3.3e-54	189	0	1	1	GRMZM2G107867_P01_Zea_mays_cluster_1795	1795
	2.9e-54	189.2	0	3.3e-54	189	0	1	1	GRMZM2G107867_P02_Zea_mays_cluster_1795	1795
	2.9e-54	189.2	0.1	3.3e-54	189	0.1	1	1	Zosma261g00030.1_Zostera_marina_cluster_101	101
	2.9e-54	189.2	0	3.7e-54	188.8	0	1.2	1	GRMZM2G052650_P01_Zea_mays_cluster_337	337
	2.9e-54	189.2	0	3.7e-54	188.8	0	1.2	1	GRMZM2G052650_P03_Zea_mays_cluster_337	337
	3e-54	189.1	0	4e-54	188.7	0	1	1	Gohir.D07G009500.1.p_Gossypium_hirsutum_cluster_15673	15673
	3.1e-54	189.1	0	3.8e-54	188.8	0	1	1	Glyma.17G040700.1.p_Glycine_max_cluster_966	966
	3.1e-54	189.1	0	3.7e-54	188.8	0	1.1	1	Glyma.13G166100.1.p_Glycine_max_cluster_47	47
	3.3e-54	189	7.2	5.4e-54	188.3	5.6	2.1	1	AT3G44200.1_Arabidopsis_thaliana_cluster_1197	1197
	3.3e-54	189	7.2	5.4e-54	188.3	5.6	2.1	1	AT3G44200.2_Arabidopsis_thaliana_cluster_1197	1197
	3.3e-54	189	0	5e-54	188.4	0	1.3	1	Gorai.008G002700.1_Gossypium_raimondii_cluster_337	337
	3.3e-54	189	0	5e-54	188.4	0	1.3	1	Gorai.008G002700.2_Gossypium_raimondii_cluster_337	337
	3.3e-54	189	0	5e-54	188.4	0	1.3	1	Gorai.008G002700.3_Gossypium_raimondii_cluster_337	337
	3.3e-54	189	0.1	4e-54	188.7	0.1	1	1	Glyma.09G273600.1.p_Glycine_max_cluster_810	810
	3.4e-54	189	0	3.7e-54	188.8	0	1	1	Glyma.02G235100.1.p_Glycine_max_cluster_4281	4281
	3.4e-54	189	0	4.3e-54	188.6	0	1	1	Gohir.A01G086900.1.p_Gossypium_hirsutum_cluster_1972	1972
	3.4e-54	189	0	4.3e-54	188.6	0	1	1	Gohir.A01G086900.2.p_Gossypium_hirsutum_cluster_1972	1972
	3.4e-54	188.9	0	3.7e-54	188.8	0	1	1	Zosma16g01530.1_Zostera_marina_cluster_2465	2465
	3.5e-54	188.9	0	4.4e-54	188.6	0	1	1	Zosma17g01190.1_Zostera_marina_cluster_101	101
	3.5e-54	188.9	0.1	5.4e-54	188.3	0.1	1.2	1	Zosma64g00150.1_Zostera_marina_cluster_80880	80880
	3.5e-54	188.9	0	4.2e-54	188.7	0	1	1	Glyma.19G140800.1.p_Glycine_max_cluster_4	4
	3.5e-54	188.9	0	3.8e-54	188.8	0	1.1	1	Gorai.003G092900.1_Gossypium_raimondii_cluster_4	4
	3.5e-54	188.9	0	4.3e-54	188.6	0	1.1	1	Gorai.002G002100.2_Gossypium_raimondii_cluster_325	325
	3.5e-54	188.9	0	4.2e-54	188.7	0	1	1	Gorai.003G092900.3_Gossypium_raimondii_cluster_4	4
	3.5e-54	188.9	0	4.3e-54	188.6	0	1	1	AT1G48260.1_Arabidopsis_thaliana_cluster_966	966
	3.8e-54	188.8	0	4.3e-54	188.6	0	1.1	1	Glyma.10G029000.1.p_Glycine_max_cluster_337	337
	3.8e-54	188.8	0	4.3e-54	188.6	0	1.1	1	Glyma.10G029000.2.p_Glycine_max_cluster_337	337
	3.8e-54	188.8	0	4.7e-54	188.5	0	1.1	1	Glyma.13G228500.1.p_Glycine_max_cluster_101	101
	3.9e-54	188.8	0	9.3e-54	187.5	0	1.5	1	Gohir.A05G042400.1.p_Gossypium_hirsutum_cluster_2948	2948
	4e-54	188.7	0.4	5.2e-54	188.4	0.4	1	1	Solyc03g121780.1.1_Solanum_lycopersicum_cluster_72498	72498
	4.2e-54	188.6	0	5.2e-54	188.3	0	1	1	Gorai.002G144800.4_Gossypium_raimondii_cluster_2885	2885
	4.4e-54	188.6	0	6e-54	188.2	0	1.1	1	GRMZM2G002531_P01_Zea_mays_cluster_2252	2252
	4.6e-54	188.5	0.2	5.6e-54	188.2	0.2	1	1	Glyma.18G055000.1.p_Glycine_max_cluster_101	101
	4.6e-54	188.5	0.2	5.6e-54	188.2	0.2	1	1	Glyma.18G055000.2.p_Glycine_max_cluster_101	101
	4.6e-54	188.5	0.2	5.6e-54	188.2	0.2	1	1	Glyma.18G055000.3.p_Glycine_max_cluster_101	101
	4.6e-54	188.5	0	5.8e-54	188.2	0	1	1	AC215181.3_FGP004_Zea_mays_cluster_8501	8501
	4.6e-54	188.5	2.5	1e-53	187.4	0.1	2.6	1	Gorai.009G203700.1_Gossypium_raimondii_cluster_368	368
	4.6e-54	188.5	2.5	1e-53	187.4	0.1	2.6	1	Gorai.009G203700.2_Gossypium_raimondii_cluster_368	368
	4.6e-54	188.5	0	5e-54	188.4	0	1.1	1	Gorai.003G092900.2_Gossypium_raimondii_cluster_4	4
	4.6e-54	188.5	0	5.4e-54	188.3	0	1.1	1	AT3G10540.1_Arabidopsis_thaliana_cluster_2885	2885
	4.7e-54	188.5	0	5.7e-54	188.2	0	1	1	GRMZM2G371276_P01_Zea_mays_cluster_101	101
	4.9e-54	188.4	0	5.4e-54	188.3	0	1	1	Solyc05g047600.2.1_Solanum_lycopersicum_cluster_47	47
	4.9e-54	188.4	1	9e-50	174.4	0	2.1	2	Solyc10g008280.2.1_Solanum_lycopersicum_cluster_23	23
	5e-54	188.4	2.4	1.6e-53	186.7	0	2.6	1	Gorai.009G203700.3_Gossypium_raimondii_cluster_368	368
	5e-54	188.4	0.1	5.3e-54	188.3	0.1	1	1	Glyma.18G212200.1.p_Glycine_max_cluster_101	101
	5.1e-54	188.4	0.1	5e-29	105.9	0	2.2	2	Gohir.A10G234500.1.p_Gossypium_hirsutum_cluster_16	16
	5.1e-54	188.4	0.1	5.5e-54	188.3	0.1	1	1	Solyc06g050300.1.1_Solanum_lycopersicum_cluster_101	101
	5.3e-54	188.3	0.1	2.8e-53	185.9	0	1.5	1	Gorai.001G022800.1_Gossypium_raimondii_cluster_2948	2948
	5.4e-54	188.3	0	4.2e-53	185.4	0	2	1	Gohir.D12G269000.1.p_Gossypium_hirsutum_cluster_877	877
	5.6e-54	188.3	0	6.6e-54	188	0	1	1	GRMZM2G176519_P02_Zea_mays_cluster_101	101
	5.7e-54	188.2	0	6.2e-54	188.1	0	1	1	Glyma.18G021600.1.p_Glycine_max_cluster_101	101
	5.7e-54	188.2	0	6.2e-54	188.1	0	1	1	Glyma.18G021600.2.p_Glycine_max_cluster_101	101
	5.8e-54	188.2	0	6.9e-54	187.9	0	1	1	GRMZM2G097821_P01_Zea_mays_cluster_2885	2885
	5.9e-54	188.2	0	6.5e-54	188	0	1	1	Gohir.A09G077000.1.p_Gossypium_hirsutum_cluster_47	47
	5.9e-54	188.2	0	6.5e-54	188	0	1	1	Gohir.D09G076900.1.p_Gossypium_hirsutum_cluster_47	47
	5.9e-54	188.2	0	6.5e-54	188	0	1	1	Gorai.006G092100.2_Gossypium_raimondii_cluster_47	47
	5.9e-54	188.2	0	6.5e-54	188	0	1	1	Gorai.006G092100.3_Gossypium_raimondii_cluster_47	47
	5.9e-54	188.2	0.2	7.2e-54	187.9	0.2	1.1	1	AT5G45820.1_Arabidopsis_thaliana_cluster_101	101
	6e-54	188.2	0	8.3e-54	187.7	0	1.1	1	GRMZM2G465833_P02_Zea_mays_cluster_2252	2252
	6.1e-54	188.1	0	8.5e-54	187.6	0	1.1	1	GRMZM2G465833_P01_Zea_mays_cluster_2252	2252
	6.1e-54	188.1	0	7.1e-54	187.9	0	1	1	Zosma69g00030.1_Zostera_marina_cluster_101	101
	6.3e-54	188.1	0	6.8e-54	188	0	1	1	Glyma.13G228400.1.p_Glycine_max_cluster_101	101
	6.4e-54	188.1	0	7.6e-54	187.8	0	1	1	GRMZM2G170552_P01_Zea_mays_cluster_101	101
	6.4e-54	188.1	0	7.7e-54	187.8	0	1.1	1	Glyma.17G113700.2.p_Glycine_max_cluster_47	47
	6.5e-54	188	0	8.1e-54	187.7	0	1.1	1	AT5G21326.1_Arabidopsis_thaliana_cluster_47	47
	6.6e-54	188	0	1.2e-53	187.2	0	1.4	1	Gorai.006G080100.2_Gossypium_raimondii_cluster_447	447
	6.9e-54	188	0	8.4e-54	187.7	0	1	1	Gohir.D01G001500.2.p_Gossypium_hirsutum_cluster_325	325
	6.9e-54	187.9	3.3	1e-53	187.4	0	2.6	1	Gohir.D05G198600.1.p_Gossypium_hirsutum_cluster_368	368
	6.9e-54	187.9	3.3	1e-53	187.4	0	2.6	1	Gohir.D05G198600.2.p_Gossypium_hirsutum_cluster_368	368
	7e-54	187.9	0	9.6e-54	187.5	0	1.1	1	Glyma.08G116500.1.p_Glycine_max_cluster_101	101
	7.1e-54	187.9	0	8.2e-54	187.7	0	1	1	Solyc09g083100.1.1_Solanum_lycopersicum_cluster_5583	5583
	7.1e-54	187.9	0	8.3e-54	187.7	0	1	1	GRMZM2G107689_P02_Zea_mays_cluster_4707	4707
	7.2e-54	187.9	0	1.2e-53	187.2	0	1.3	1	Gohir.A10G026400.1.p_Gossypium_hirsutum_cluster_1200	1200
	7.3e-54	187.9	0	8.8e-54	187.6	0	1.2	1	Glyma.14G188100.1.p_Glycine_max_cluster_810	810
	7.3e-54	187.9	0	8.8e-54	187.6	0	1.2	1	Glyma.14G188100.2.p_Glycine_max_cluster_810	810
	7.5e-54	187.8	0	8.6e-54	187.6	0	1	1	Gorai.006G092100.1_Gossypium_raimondii_cluster_47	47
	7.7e-54	187.8	0	1e-53	187.3	0	1.1	1	Glyma.03G036500.2.p_Glycine_max_cluster_1682	1682
	7.7e-54	187.8	0	7.7e-54	187.8	0	3	1	Gorai.006G191300.5_Gossypium_raimondii_cluster_368	368
	7.9e-54	187.8	0	8.8e-54	187.6	0	1	1	Gohir.D02G004900.1.p_Gossypium_hirsutum_cluster_101	101
	7.9e-54	187.8	0.1	1.1e-53	187.3	0.1	1.2	1	Solyc12g099250.1.1_Solanum_lycopersicum_cluster_447	447
	7.9e-54	187.7	0	9.3e-54	187.5	0	1.1	1	Glyma.19G243600.1.p_Glycine_max_cluster_337	337
	8e-54	187.7	0.4	1e-53	187.4	0.4	1	1	Zosma413g00020.1_Zostera_marina_cluster_101	101
	8.1e-54	187.7	0	8.6e-54	187.6	0	1.1	1	AT5G28290.3_Arabidopsis_thaliana_cluster_337	337
	8.1e-54	187.7	0.1	9.6e-54	187.5	0.1	1	1	GRMZM2G316136_P01_Zea_mays_cluster_101	101
	8.1e-54	187.7	0.1	9.6e-54	187.5	0.1	1	1	GRMZM2G316136_P02_Zea_mays_cluster_101	101
	8.2e-54	187.7	0	2e-52	183.1	0	2.6	1	AT5G62310.1_Arabidopsis_thaliana_cluster_368	368
	8.3e-54	187.7	0	1e-53	187.4	0	1	1	GRMZM2G170120_P03_Zea_mays_cluster_966	966
	8.3e-54	187.7	5.1	1.7e-53	186.6	0	3.2	1	Gohir.D09G169800.1.p_Gossypium_hirsutum_cluster_368	368
	8.4e-54	187.7	0	1.1e-53	187.3	0	1	1	GRMZM2G107689_P01_Zea_mays_cluster_4707	4707
	8.4e-54	187.7	0	1e-53	187.4	0	1	1	Gohir.D05G291500.1.p_Gossypium_hirsutum_cluster_2885	2885
	8.4e-54	187.7	0	1e-53	187.4	0	1	1	Gorai.009G307200.1_Gossypium_raimondii_cluster_2885	2885
	8.6e-54	187.6	0	9.3e-54	187.5	0	1	1	GRMZM2G170120_P02_Zea_mays_cluster_966	966
	8.6e-54	187.6	0	9e-54	187.6	0	1.1	1	AT5G28290.1_Arabidopsis_thaliana_cluster_337	337
	8.6e-54	187.6	0	9e-54	187.6	0	1.1	1	AT5G28290.2_Arabidopsis_thaliana_cluster_337	337
	8.7e-54	187.6	0	8.8e-54	187.6	0	1	1	Glyma.14G203000.1.p_Glycine_max_cluster_4281	4281
	8.8e-54	187.6	0	1.2e-53	187.2	0	1.1	1	Solyc09g009090.2.1_Solanum_lycopersicum_cluster_305	305
	9.2e-54	187.5	0.6	1.3e-53	187.1	0.6	1.1	1	Gohir.D03G144800.1.p_Gossypium_hirsutum_cluster_101	101
	9.3e-54	187.5	0	1e-53	187.4	0	1	1	Gohir.A06G101500.1.p_Gossypium_hirsutum_cluster_2465	2465
	9.3e-54	187.5	0	4e-53	185.4	0	1.6	1	AT1G73660.1_Arabidopsis_thaliana_cluster_877	877
	9.3e-54	187.5	0	1e-53	187.4	0	1	1	Gorai.005G005600.1_Gossypium_raimondii_cluster_101	101
	9.4e-54	187.5	0	5.2e-53	185	0	2	1	Glyma.08G052700.1.p_Glycine_max_cluster_877	877
	9.5e-54	187.5	0	1.2e-53	187.2	0	1.1	1	AT4G35780.1_Arabidopsis_thaliana_cluster_325	325
	9.6e-54	187.5	0.1	1.3e-53	187	0.1	1.1	1	Solyc03g059250.2.1_Solanum_lycopersicum_cluster_1270	1270
	9.6e-54	187.5	0	1.2e-53	187.2	0	1	1	Glyma.20G041500.1.p_Glycine_max_cluster_4	4
	9.6e-54	187.5	0	1.1e-53	187.3	0	1.1	1	GRMZM2G176519_P01_Zea_mays_cluster_101	101
	1e-53	187.4	0	1.1e-53	187.3	0	1.1	1	Gorai.005G042400.1_Gossypium_raimondii_cluster_748	748
	1e-53	187.4	0	1.2e-53	187.2	0	1.1	1	AT4G38470.1_Arabidopsis_thaliana_cluster_325	325
	1e-53	187.4	0	1.1e-53	187.2	0	1.1	1	Gohir.D03G067800.1.p_Gossypium_hirsutum_cluster_4	4
	1.1e-53	187.3	0	1.3e-53	187	0	1.1	1	AT4G38470.2_Arabidopsis_thaliana_cluster_325	325
	1.1e-53	187.3	2.9	3.3e-52	182.4	0	2.3	1	Zosma89g00410.1_Zostera_marina_cluster_23	23
	1.1e-53	187.3	0.1	1.4e-53	187	0.1	1.1	1	Gorai.011G124700.1_Gossypium_raimondii_cluster_810	810
	1.1e-53	187.3	0	1.4e-53	187	0	1.1	1	AT3G17510.1_Arabidopsis_thaliana_cluster_966	966
	1.1e-53	187.3	0	1.2e-53	187.1	0	1.1	1	Gohir.D07G035700.1.p_Gossypium_hirsutum_cluster_2465	2465
	1.1e-53	187.3	0	1.6e-53	186.7	0	1.1	1	AT5G03730.1_Arabidopsis_thaliana_cluster_305	305
	1.1e-53	187.3	0	1.6e-53	186.7	0	1.1	1	AT5G03730.2_Arabidopsis_thaliana_cluster_305	305
	1.1e-53	187.3	0	1.3e-53	187	0	1.1	1	Solyc08g067310.1.1_Solanum_lycopersicum_cluster_2465	2465
	1.1e-53	187.3	11.8	2.8e-53	185.9	11	2.1	1	GRMZM2G137118_P01_Zea_mays_cluster_1197	1197
	1.1e-53	187.3	11.8	2.8e-53	185.9	11	2.1	1	GRMZM2G137118_P02_Zea_mays_cluster_1197	1197
	1.2e-53	187.2	0	1.4e-53	186.9	0	1	1	GRMZM2G125001_P01_Zea_mays_cluster_101	101
	1.2e-53	187.2	0	1.4e-53	186.9	0	1	1	GRMZM2G125001_P02_Zea_mays_cluster_101	101
	1.2e-53	187.2	0	6.4e-53	184.8	0	1.8	1	Glyma.05G245300.1.p_Glycine_max_cluster_877	877
	1.2e-53	187.2	0	3.2e-53	185.7	0	1.5	1	Gohir.D05G044100.1.p_Gossypium_hirsutum_cluster_2948	2948
	1.2e-53	187.1	0	1.6e-53	186.8	0	1	1	Glyma.16G128600.1.p_Glycine_max_cluster_771	771
	1.2e-53	187.1	0	1.4e-53	186.9	0	1	1	Gohir.A09G123400.1.p_Gossypium_hirsutum_cluster_4	4
	1.2e-53	187.1	0	1.5e-53	186.9	0	1.1	1	Gohir.D09G120400.1.p_Gossypium_hirsutum_cluster_4	4
	1.3e-53	187	0	1.5e-53	186.9	0	1.1	1	Gorai.001G037600.1_Gossypium_raimondii_cluster_2465	2465
	1.3e-53	187	0.2	3.1e-53	185.8	0.1	1.5	1	Gohir.D07G022100.1.p_Gossypium_hirsutum_cluster_2948	2948
	1.4e-53	187	0.1	1.7e-53	186.7	0.1	1	1	Gohir.A10G153300.1.p_Gossypium_hirsutum_cluster_810	810
	1.4e-53	187	0.1	1.7e-53	186.7	0.1	1	1	Gohir.A10G153300.2.p_Gossypium_hirsutum_cluster_810	810
	1.4e-53	187	0	1.6e-53	186.7	0	1	1	Solyc06g071210.2.1_Solanum_lycopersicum_cluster_810	810
	1.4e-53	187	0	1.8e-53	186.6	0	1	1	Zosma99g00620.1_Zostera_marina_cluster_1972	1972
	1.4e-53	186.9	0	1.7e-53	186.6	0	1	1	Zosma41g01340.1_Zostera_marina_cluster_80292	80292
	1.5e-53	186.9	0	2e-53	186.4	0	1.1	1	GRMZM2G152889_P01_Zea_mays_cluster_2252	2252
	1.5e-53	186.8	0.1	1.7e-53	186.6	0.1	1.1	1	Zosma134g00040.1_Zostera_marina_cluster_810	810
	1.5e-53	186.8	0	1.9e-53	186.5	0	1	1	Gohir.A05G290300.1.p_Gossypium_hirsutum_cluster_2885	2885
	1.6e-53	186.8	0	2.2e-53	186.3	0	1.3	1	Gohir.A06G089200.2.p_Gossypium_hirsutum_cluster_2948	2948
	1.6e-53	186.8	0	1.9e-53	186.5	0	1	1	Solyc07g047990.1.1_Solanum_lycopersicum_cluster_35477	35477
	1.6e-53	186.8	0.3	2.2e-53	186.3	0.3	1.1	1	Gohir.A03G023800.1.p_Gossypium_hirsutum_cluster_101	101
	1.6e-53	186.7	0	1.9e-53	186.5	0	1	1	Solyc06g053620.2.1_Solanum_lycopersicum_cluster_13744	13744
	1.6e-53	186.7	0	2.3e-53	186.2	0	1.1	1	Solyc12g094410.1.1_Solanum_lycopersicum_cluster_325	325
	1.7e-53	186.7	0	3.2e-53	185.8	0	1.3	1	Glyma.05G245300.3.p_Glycine_max_cluster_877	877
	1.7e-53	186.7	0	2e-53	186.4	0	1	1	Gohir.D07G122500.1.p_Gossypium_hirsutum_cluster_47	47
	1.7e-53	186.7	0	1.9e-53	186.5	0	1.1	1	Gorai.006G137800.1_Gossypium_raimondii_cluster_4	4
	1.7e-53	186.6	0	3.5e-53	185.6	0	1.4	1	Glyma.08G052700.3.p_Glycine_max_cluster_877	877
	1.7e-53	186.6	0.1	1.9e-53	186.5	0.1	1	1	AT2G41860.1_Arabidopsis_thaliana_cluster_4	4
	1.8e-53	186.6	0	2e-53	186.4	0	1	1	Zosma19g00420.1_Zostera_marina_cluster_717	717
	1.9e-53	186.5	0	3.1e-53	185.8	0	1.6	1	Glyma.17G229100.1.p_Glycine_max_cluster_2948	2948
	1.9e-53	186.5	0.3	4.3e-53	185.3	0	1.6	1	Gohir.A06G089200.1.p_Gossypium_hirsutum_cluster_2948	2948
	1.9e-53	186.5	0	2.3e-53	186.2	0	1	1	GRMZM2G051103_P01_Zea_mays_cluster_47	47
	1.9e-53	186.5	0	2.3e-53	186.3	0	1.1	1	Glyma.04G175300.1.p_Glycine_max_cluster_4	4
	1.9e-53	186.5	0	2.5e-53	186.1	0	1	1	Glyma.01G166100.2.p_Glycine_max_cluster_771	771
	1.9e-53	186.5	0	2.2e-53	186.3	0	1	1	Gohir.A05G066500.1.p_Gossypium_hirsutum_cluster_717	717
	1.9e-53	186.5	0	2.2e-53	186.3	0	1	1	Gohir.A05G066500.2.p_Gossypium_hirsutum_cluster_717	717
	1.9e-53	186.5	0	2.2e-53	186.3	0	1	1	Gohir.A05G066500.3.p_Gossypium_hirsutum_cluster_717	717
	1.9e-53	186.5	0	2.2e-53	186.3	0	1	1	Gohir.A05G066500.4.p_Gossypium_hirsutum_cluster_717	717
	1.9e-53	186.5	0	2.2e-53	186.3	0	1	1	Gohir.A05G066500.5.p_Gossypium_hirsutum_cluster_717	717
	2e-53	186.5	0.4	2.6e-53	186	0.4	1.1	1	Gorai.003G152000.1_Gossypium_raimondii_cluster_101	101
	2e-53	186.5	0.4	2.6e-53	186	0.4	1.1	1	Gorai.003G152000.2_Gossypium_raimondii_cluster_101	101
	2e-53	186.4	0	2.4e-53	186.2	0	1.1	1	Solyc12g009340.1.1_Solanum_lycopersicum_cluster_717	717
	2.1e-53	186.3	0	2.4e-53	186.1	0	1.1	1	Gohir.A06G181000.1.p_Gossypium_hirsutum_cluster_966	966
	2.1e-53	186.3	0	2.5e-53	186.1	0	1	1	Gohir.D10G147700.1.p_Gossypium_hirsutum_cluster_5583	5583
	2.1e-53	186.3	0	2.5e-53	186.1	0	1.1	1	Gohir.A01G001900.1.p_Gossypium_hirsutum_cluster_325	325
	2.1e-53	186.3	0	2.6e-53	186	0	1	1	Gorai.001G132200.3_Gossypium_raimondii_cluster_47	47
	2.1e-53	186.3	0	2.6e-53	186	0	1	1	Gorai.001G132200.4_Gossypium_raimondii_cluster_47	47
	2.1e-53	186.3	0	2.6e-53	186	0	1	1	Gorai.001G132200.5_Gossypium_raimondii_cluster_47	47
	2.1e-53	186.3	0	2.6e-53	186	0	1	1	Gorai.001G132200.6_Gossypium_raimondii_cluster_47	47
	2.2e-53	186.3	0	2.6e-53	186.1	0	1	1	AT5G55560.1_Arabidopsis_thaliana_cluster_1972	1972
	2.2e-53	186.3	0	2.5e-53	186.1	0	1	1	Gohir.D11G182700.1.p_Gossypium_hirsutum_cluster_771	771
	2.2e-53	186.3	0	2.5e-53	186.1	0	1	1	Gorai.007G194500.1_Gossypium_raimondii_cluster_771	771
	2.2e-53	186.3	0.1	2.4e-53	186.2	0.1	1	1	AT2G41860.2_Arabidopsis_thaliana_cluster_4	4
	2.2e-53	186.3	0.1	2.8e-53	185.9	0.1	1	1	Gorai.009G047900.3_Gossypium_raimondii_cluster_3928	3928
	2.2e-53	186.3	0	2.6e-53	186	0	1.1	1	Gohir.D01G118700.1.p_Gossypium_hirsutum_cluster_2885	2885
	2.3e-53	186.2	0	5.9e-53	184.9	0	1.4	1	Gorai.010G101300.2_Gossypium_raimondii_cluster_2948	2948
	2.3e-53	186.2	0	3e-53	185.8	0	1	1	Glyma.01G166100.1.p_Glycine_max_cluster_771	771
	2.4e-53	186.2	0	2.6e-53	186	0	1	1	Gorai.006G128200.1_Gossypium_raimondii_cluster_4	4
	2.4e-53	186.2	0	2.6e-53	186	0	1	1	Gorai.006G128200.2_Gossypium_raimondii_cluster_4	4
	2.4e-53	186.2	0	2.6e-53	186	0	1	1	Gorai.006G128200.3_Gossypium_raimondii_cluster_4	4
	2.4e-53	186.2	0	2.9e-53	185.9	0	1	1	Gorai.007G194500.3_Gossypium_raimondii_cluster_771	771
	2.4e-53	186.2	0	2.7e-53	186	0	1	1	Gohir.D09G110600.1.p_Gossypium_hirsutum_cluster_4	4
	2.4e-53	186.2	0	2.8e-53	185.9	0	1	1	GRMZM2G077278_P01_Zea_mays_cluster_1795	1795
	2.4e-53	186.2	0	2.9e-53	185.9	0	1	1	Gohir.A07G118100.2.p_Gossypium_hirsutum_cluster_47	47
	2.4e-53	186.1	0	2.7e-53	186	0	1	1	Glyma.09G089700.3.p_Glycine_max_cluster_47	47
	2.4e-53	186.1	0	3.1e-53	185.8	0	1	1	GRMZM2G160922_P01_Zea_mays_cluster_325	325
	2.5e-53	186.1	1.5	7.5e-52	181.2	0.3	2.8	1	Gohir.D09G046100.1.p_Gossypium_hirsutum_cluster_368	368
	2.5e-53	186.1	0	3e-53	185.8	0	1	1	Gohir.A10G180900.1.p_Gossypium_hirsutum_cluster_101	101
	2.6e-53	186.1	0	6.8e-53	184.7	0	1.6	1	Gorai.009G045200.1_Gossypium_raimondii_cluster_2948	2948
	2.7e-53	186	0	4.9e-53	185.1	0	1.4	1	Gorai.010G101300.1_Gossypium_raimondii_cluster_2948	2948
	2.7e-53	186	0	2.9e-53	185.9	0	1	1	Glyma.09G089700.2.p_Glycine_max_cluster_47	47
	2.7e-53	186	0	2.9e-53	185.9	0	1	1	Glyma.09G089700.1.p_Glycine_max_cluster_47	47
	2.7e-53	186	0	3.3e-53	185.7	0	1	1	Gorai.001G132200.2_Gossypium_raimondii_cluster_47	47
	2.7e-53	186	0	2.9e-53	185.9	0	1	1	Gohir.A05G394300.1.p_Gossypium_hirsutum_cluster_2885	2885
	2.8e-53	185.9	0	3e-53	185.8	0	1.1	1	Zosma146g00510.1_Zostera_marina_cluster_2252	2252
	2.8e-53	185.9	1.4	6.6e-52	181.4	0.1	2.8	1	Gorai.006G064300.1_Gossypium_raimondii_cluster_368	368
	2.9e-53	185.9	0.1	3.5e-53	185.6	0.1	1.1	1	Solyc06g068450.1.1_Solanum_lycopersicum_cluster_2465	2465
	3e-53	185.8	0	3e-53	185.8	0	3.1	1	Gohir.A09G175100.1.p_Gossypium_hirsutum_cluster_368	368
	3e-53	185.8	0	3e-53	185.8	0	3.1	1	Gohir.A09G175100.2.p_Gossypium_hirsutum_cluster_368	368
	3e-53	185.8	0	3.6e-53	185.6	0	1.1	1	Gorai.010G220100.1_Gossypium_raimondii_cluster_966	966
	3e-53	185.8	0	3.6e-53	185.6	0	1.1	1	Gorai.010G220100.2_Gossypium_raimondii_cluster_966	966
	3.1e-53	185.8	0	3.9e-53	185.5	0	1	1	GRMZM2G107645_P01_Zea_mays_cluster_4707	4707
	3.1e-53	185.8	0	3.8e-53	185.5	0	1	1	Gorai.001G132200.1_Gossypium_raimondii_cluster_47	47
	3.2e-53	185.7	0	4.1e-53	185.4	0	1.1	1	Gohir.D10G089400.1.p_Gossypium_hirsutum_cluster_771	771
	3.2e-53	185.7	0	3.9e-53	185.5	0	1.1	1	Gohir.D06G187800.1.p_Gossypium_hirsutum_cluster_966	966
	3.3e-53	185.7	0	4.1e-53	185.4	0	1.2	1	Gohir.D08G073200.1.p_Gossypium_hirsutum_cluster_337	337
	3.3e-53	185.7	0	3.9e-53	185.5	0	1	1	Gohir.A02G170800.1.p_Gossypium_hirsutum_cluster_771	771
	3.3e-53	185.7	0	4e-53	185.4	0	1	1	Gohir.D11G182700.4.p_Gossypium_hirsutum_cluster_771	771
	3.3e-53	185.7	0.1	3.8e-53	185.5	0.1	1	1	Solyc09g042660.2.1_Solanum_lycopersicum_cluster_101	101
	3.3e-53	185.7	0	4e-53	185.4	0	1	1	Gorai.007G194500.2_Gossypium_raimondii_cluster_771	771
	3.3e-53	185.7	3.7	7e-52	181.3	1.5	2.9	1	Gohir.A09G044800.1.p_Gossypium_hirsutum_cluster_368	368
	3.4e-53	185.7	0	4.2e-53	185.4	0	1	1	Glyma.02G048300.1.p_Glycine_max_cluster_771	771
	3.4e-53	185.7	1.4	9.9e-53	184.1	0	1.9	1	Gohir.A03G017700.1.p_Gossypium_hirsutum_cluster_7448	7448
	3.4e-53	185.7	0	4.2e-53	185.4	0	1	1	Gohir.A07G118100.1.p_Gossypium_hirsutum_cluster_47	47
	3.5e-53	185.6	0	1.1e-50	177.4	0	2.1	2	Gohir.D03G112100.1.p_Gossypium_hirsutum_cluster_23	23
	3.5e-53	185.6	0	4.7e-53	185.2	0	1.1	1	GRMZM2G104658_P07_Zea_mays_cluster_2252	2252
	3.7e-53	185.6	0	4.7e-53	185.2	0	1	1	Gorai.001G132200.7_Gossypium_raimondii_cluster_47	47
	3.7e-53	185.5	0	1.1e-50	177.4	0	2.1	2	Gorai.003G118400.1_Gossypium_raimondii_cluster_23	23
	3.8e-53	185.5	0	4.7e-53	185.2	0	1	1	Glyma.02G275900.2.p_Glycine_max_cluster_47	47
	3.8e-53	185.5	0	4.7e-53	185.2	0	1	1	Glyma.02G275900.3.p_Glycine_max_cluster_47	47
	3.8e-53	185.5	0	4.7e-53	185.2	0	1	1	Glyma.02G275900.4.p_Glycine_max_cluster_47	47
	3.9e-53	185.5	0	5.3e-53	185	0	1.2	1	Gorai.004G077600.1_Gossypium_raimondii_cluster_337	337
	4e-53	185.4	0	4.9e-53	185.1	0	1.1	1	Gohir.A06G055200.1.p_Gossypium_hirsutum_cluster_47	47
	4.1e-53	185.4	0	5.2e-53	185.1	0	1	1	Gorai.005G046300.1_Gossypium_raimondii_cluster_5583	5583
	4.2e-53	185.4	2.6	1.2e-52	183.9	0	2	1	Gorai.003G162100.4_Gossypium_raimondii_cluster_7448	7448
	4.3e-53	185.3	0.2	5.7e-53	184.9	0.2	1.3	1	AT3G06630.1_Arabidopsis_thaliana_cluster_447	447
	4.4e-53	185.3	0	5.1e-53	185.1	0	1	1	Gohir.D05G069000.1.p_Gossypium_hirsutum_cluster_717	717
	4.4e-53	185.3	0	5.1e-53	185.1	0	1	1	Gohir.D05G069000.2.p_Gossypium_hirsutum_cluster_717	717
	4.4e-53	185.3	0	5.1e-53	185.1	0	1	1	Gohir.D05G069000.3.p_Gossypium_hirsutum_cluster_717	717
	4.5e-53	185.3	2.2	1.7e-52	183.4	0	2	1	Gorai.003G162100.2_Gossypium_raimondii_cluster_7448	7448
	4.5e-53	185.2	0	5.8e-53	184.9	0	1	1	GRMZM2G126049_P01_Zea_mays_cluster_8501	8501
	4.7e-53	185.2	0	5.5e-53	185	0	1.2	1	Solyc01g097500.2.1_Solanum_lycopersicum_cluster_337	337
	4.7e-53	185.2	0.1	6.4e-53	184.8	0.1	1.2	1	Glyma.17G033700.1.p_Glycine_max_cluster_447	447
	4.8e-53	185.2	0	6.2e-53	184.8	0	1.1	1	GRMZM2G097878_P01_Zea_mays_cluster_37714	37714
	4.8e-53	185.2	0	5.6e-53	184.9	0	1	1	GRMZM2G156150_P01_Zea_mays_cluster_101	101
	4.9e-53	185.1	0	5.9e-53	184.9	0	1	1	GRMZM2G055575_P01_Zea_mays_cluster_47	47
	5e-53	185.1	0	5.7e-53	184.9	0	1	1	Gorai.009G069900.1_Gossypium_raimondii_cluster_717	717
	5e-53	185.1	0	5.7e-53	184.9	0	1	1	Gorai.009G069900.2_Gossypium_raimondii_cluster_717	717
	5e-53	185.1	0	5.7e-53	184.9	0	1	1	Gorai.009G069900.3_Gossypium_raimondii_cluster_717	717
	5e-53	185.1	0	5.7e-53	184.9	0	1	1	Gorai.009G069900.4_Gossypium_raimondii_cluster_717	717
	5.1e-53	185.1	0	5.8e-53	184.9	0	1	1	GRMZM2G152889_P02_Zea_mays_cluster_2252	2252
	5.3e-53	185	0	5.8e-53	184.9	0	1.1	1	Gohir.A07G032400.1.p_Gossypium_hirsutum_cluster_2465	2465
	5.4e-53	185	0	5.4e-53	185	0	3.6	1	Glyma.07G103400.1.p_Glycine_max_cluster_368	368
	5.6e-53	184.9	0	7.3e-53	184.6	0	1	1	Glyma.03G251400.1.p_Glycine_max_cluster_4549	4549
	5.6e-53	184.9	0	6.8e-53	184.7	0	1	1	Gohir.D02G041900.1.p_Gossypium_hirsutum_cluster_5583	5583
	5.7e-53	184.9	0.1	3e-49	172.6	0	2.1	2	Gohir.D06G158800.1.p_Gossypium_hirsutum_cluster_4997	4997
	5.9e-53	184.9	0	7e-53	184.6	0	1.1	1	Gorai.003G009500.6_Gossypium_raimondii_cluster_771	771
	6.1e-53	184.8	0	7.9e-53	184.5	0	1	1	AT2G26980.3_Arabidopsis_thaliana_cluster_47	47
	6.1e-53	184.8	0	8.5e-53	184.3	0	1.1	1	Gohir.D05G244000.2.p_Gossypium_hirsutum_cluster_2252	2252
	6.2e-53	184.8	0	7e-53	184.6	0	1.1	1	Gorai.003G009500.1_Gossypium_raimondii_cluster_771	771
	6.2e-53	184.8	0	6.6e-53	184.7	0	1.1	1	Gorai.007G035100.1_Gossypium_raimondii_cluster_4	4
	6.2e-53	184.8	0	6.6e-53	184.7	0	1.1	1	Gorai.007G035100.2_Gossypium_raimondii_cluster_4	4
	6.2e-53	184.8	0	6.6e-53	184.7	0	1.1	1	Gorai.007G035100.3_Gossypium_raimondii_cluster_4	4
	6.3e-53	184.8	0	8.7e-53	184.3	0	1.1	1	Gohir.D05G244000.1.p_Gossypium_hirsutum_cluster_2252	2252
	6.3e-53	184.8	0	6.4e-53	184.8	0	1	1	GRMZM2G021416_P02_Zea_mays_cluster_748	748
	6.4e-53	184.7	0	8.4e-53	184.4	0	1	1	AT2G26980.4_Arabidopsis_thaliana_cluster_47	47
	6.6e-53	184.7	0	7.7e-53	184.5	0	1	1	GRMZM2G429940_P01_Zea_mays_cluster_101	101
	6.8e-53	184.7	0	8.6e-53	184.3	0	1	1	Glyma.02G275900.1.p_Glycine_max_cluster_47	47
	6.9e-53	184.6	0	7.9e-53	184.5	0	1.1	1	AT5G01820.1_Arabidopsis_thaliana_cluster_4281	4281
	7e-53	184.6	2.1	2.4e-52	182.9	0	2	1	Gohir.D03G153900.1.p_Gossypium_hirsutum_cluster_7448	7448
	7.3e-53	184.6	0	8.2e-53	184.4	0	1	1	Gohir.A09G114000.1.p_Gossypium_hirsutum_cluster_4	4
	7.3e-53	184.6	0	8.9e-53	184.3	0	1.1	1	Gorai.003G009500.5_Gossypium_raimondii_cluster_771	771
	7.4e-53	184.6	0.7	1.1e-52	184	0	1.6	1	Glyma.14G094400.1.p_Glycine_max_cluster_2948	2948
	7.4e-53	184.5	0	1e-52	184.1	0	1.1	1	GRMZM2G474546_P03_Zea_mays_cluster_1200	1200
	7.7e-53	184.5	0	9.4e-53	184.2	0	1.1	1	Gorai.003G009500.3_Gossypium_raimondii_cluster_771	771
	7.7e-53	184.5	0	9.4e-53	184.2	0	1.1	1	Gorai.003G009500.7_Gossypium_raimondii_cluster_771	771
	7.9e-53	184.5	0	3.3e-50	175.8	0	2.1	2	Gohir.A03G054700.1.p_Gossypium_hirsutum_cluster_23	23
	7.9e-53	184.5	0.6	9e-53	184.3	0.6	1	1	Glyma.17G066300.1.p_Glycine_max_cluster_4106	4106
	8e-53	184.4	2.2	2.6e-52	182.7	0	1.7	1	Gohir.1Z073500.1.p_Gossypium_hirsutum_cluster_2948	2948
	8e-53	184.4	0	9.3e-53	184.2	0	1.1	1	Solyc10g074930.1.1_Solanum_lycopersicum_cluster_810	810
	8.1e-53	184.4	1.2	6e-50	174.9	0	2.1	2	Gorai.008G101200.1_Gossypium_raimondii_cluster_8391	8391
	8.5e-53	184.3	2	3.1e-52	182.5	0	1.9	1	Gorai.003G162100.1_Gossypium_raimondii_cluster_7448	7448
	8.5e-53	184.3	0	9.3e-53	184.2	0	1.1	1	GRMZM2G160922_P02_Zea_mays_cluster_325	325
	8.7e-53	184.3	0.3	1.1e-45	160.8	0	2	2	GRMZM2G108829_P01_Zea_mays_cluster_1947	1947
	8.7e-53	184.3	0.3	1.1e-45	160.8	0	2	2	GRMZM2G108829_P02_Zea_mays_cluster_1947	1947
	8.7e-53	184.3	0.3	1.1e-45	160.8	0	2	2	GRMZM2G108829_P03_Zea_mays_cluster_1947	1947
	9e-53	184.3	1.3	7.5e-50	174.6	0	2	2	Gohir.D12G093300.1.p_Gossypium_hirsutum_cluster_8391	8391
	9.4e-53	184.2	0	1.2e-52	183.9	0	1.1	1	GRMZM2G005869_P01_Zea_mays_cluster_810	810
	9.4e-53	184.2	0	1.2e-52	183.9	0	1.1	1	GRMZM2G005869_P02_Zea_mays_cluster_810	810
	9.4e-53	184.2	0	1.2e-52	183.9	0	1.1	1	GRMZM2G005869_P03_Zea_mays_cluster_810	810
	9.5e-53	184.2	0	1.1e-52	183.9	0	1	1	Gohir.D13G190900.1.p_Gossypium_hirsutum_cluster_101	101
	9.9e-53	184.1	0	1.3e-52	183.8	0	1	1	Gohir.A02G035100.1.p_Gossypium_hirsutum_cluster_5583	5583
	1e-52	184.1	2.5	2.8e-52	182.6	0	2	1	Gorai.003G162100.3_Gossypium_raimondii_cluster_7448	7448
	1e-52	184.1	0	4.2e-52	182.1	0	1.8	1	GRMZM2G413069_P01_Zea_mays_cluster_2948	2948
	1.1e-52	184	0.1	1.3e-52	183.7	0.1	1.1	1	Solyc03g033540.2.1_Solanum_lycopersicum_cluster_771	771
	1.1e-52	184	0	1.3e-52	183.7	0	1	1	Gorai.011G164800.1_Gossypium_raimondii_cluster_5583	5583
	1.1e-52	184	0	1.4e-52	183.6	0	1.1	1	GRMZM2G080001_P01_Zea_mays_cluster_810	810
	1.1e-52	184	0.7	1.2e-51	180.5	0	2.5	1	Glyma.12G004100.1.p_Glycine_max_cluster_368	368
	1.1e-52	183.9	1.1	4.3e-50	175.4	0	2.1	2	Gohir.A12G092300.1.p_Gossypium_hirsutum_cluster_8391	8391
	1.1e-52	183.9	0	1.3e-52	183.7	0	1	1	GRMZM2G052067_P01_Zea_mays_cluster_101	101
	1.2e-52	183.9	0.2	1.3e-52	183.7	0.2	1	1	Solyc05g052270.1.1_Solanum_lycopersicum_cluster_101	101
	1.2e-52	183.8	0.1	1.9e-51	179.9	0	2.4	1	Glyma.09G232400.4.p_Glycine_max_cluster_368	368
	1.2e-52	183.8	0	1.5e-52	183.5	0	1	1	GRMZM2G059671_P01_Zea_mays_cluster_305	305
	1.2e-52	183.8	0	1.5e-52	183.5	0	1	1	GRMZM2G059671_P04_Zea_mays_cluster_305	305
	1.2e-52	183.8	0	1.4e-52	183.6	0	1	1	Solyc06g073350.2.1_Solanum_lycopersicum_cluster_4	4
	1.2e-52	183.8	0.1	2.1e-51	179.7	0	2.4	1	Glyma.09G232400.6.p_Glycine_max_cluster_368	368
	1.2e-52	183.8	0	1.6e-52	183.4	0	1.1	1	Glyma.03G191000.1.p_Glycine_max_cluster_305	305
	1.2e-52	183.8	0	1.6e-52	183.4	0	1.1	1	Glyma.03G191000.2.p_Glycine_max_cluster_305	305
	1.3e-52	183.7	0	1.4e-52	183.6	0	1	1	AT3G57530.1_Arabidopsis_thaliana_cluster_4	4
	1.3e-52	183.7	0	1.5e-52	183.5	0	1	1	AT3G57530.2_Arabidopsis_thaliana_cluster_4	4
	1.3e-52	183.7	0	1.8e-52	183.3	0	1	1	GRMZM2G474546_P05_Zea_mays_cluster_1200	1200
	1.3e-52	183.7	0	5.3e-52	181.7	0	1.8	1	Gohir.A12G268600.1.p_Gossypium_hirsutum_cluster_877	877
	1.5e-52	183.6	0	1.8e-52	183.3	0	1.1	1	Solyc03g071750.2.1_Solanum_lycopersicum_cluster_2885	2885
	1.5e-52	183.5	0	1.7e-52	183.4	0	1.1	1	GRMZM2G096115_P01_Zea_mays_cluster_101	101
	1.5e-52	183.5	4.6	2e-52	183.1	4.6	1.1	1	Zosma3g00130.1_Zostera_marina_cluster_5116	5116
	1.6e-52	183.5	0	2.1e-52	183	0	1.1	1	Gorai.009G253200.2_Gossypium_raimondii_cluster_2252	2252
	1.6e-52	183.4	7.1	1.6e-52	183.4	7.1	2.4	1	Glyma.11G179600.2.p_Glycine_max_cluster_1197	1197
	1.6e-52	183.4	0	2.2e-52	183	0	1.1	1	Gorai.009G253200.1_Gossypium_raimondii_cluster_2252	2252
	1.6e-52	183.4	0	1.9e-52	183.2	0	1.1	1	Glyma.06G189600.1.p_Glycine_max_cluster_4	4
	1.7e-52	183.4	0	1.4e-49	173.7	0	2.1	2	Gorai.001G055300.1_Gossypium_raimondii_cluster_23	23
	1.7e-52	183.4	0.1	1.1e-51	180.7	0.1	1.8	1	Gorai.009G033800.3_Gossypium_raimondii_cluster_1071	1071
	1.8e-52	183.3	0	2.1e-52	183.1	0	1	1	AT4G31170.1_Arabidopsis_thaliana_cluster_717	717
	1.8e-52	183.3	0	2.1e-52	183.1	0	1	1	AT4G31170.2_Arabidopsis_thaliana_cluster_717	717
	1.8e-52	183.3	0	2.1e-52	183.1	0	1	1	AT4G31170.3_Arabidopsis_thaliana_cluster_717	717
	1.8e-52	183.3	0	2.1e-52	183.1	0	1	1	AT4G31170.5_Arabidopsis_thaliana_cluster_717	717
	1.8e-52	183.3	0	2.1e-52	183.1	0	1	1	AT4G31170.6_Arabidopsis_thaliana_cluster_717	717
	1.8e-52	183.3	0	2.1e-52	183.1	0	1	1	AT4G31170.7_Arabidopsis_thaliana_cluster_717	717
	1.8e-52	183.3	0	2.1e-52	183.1	0	1	1	AT4G31170.8_Arabidopsis_thaliana_cluster_717	717
	1.8e-52	183.3	0	2.1e-52	183.1	0	1	1	Gohir.D07G001500.1.p_Gossypium_hirsutum_cluster_717	717
	1.8e-52	183.3	0	2.1e-52	183.1	0	1	1	Gohir.D07G001500.2.p_Gossypium_hirsutum_cluster_717	717
	1.8e-52	183.3	1.2	3.1e-52	182.5	0.1	1.5	1	Gohir.D05G145700.1.p_Gossypium_hirsutum_cluster_75	75
	1.8e-52	183.3	0	2.1e-52	183	0	1	1	Glyma.09G079400.4.p_Glycine_max_cluster_966	966
	1.8e-52	183.3	0	2.1e-52	183	0	1	1	Glyma.03G138000.1.p_Glycine_max_cluster_4	4
	1.8e-52	183.3	1	2.6e-52	182.8	1	1.3	1	Glyma.03G140100.2.p_Glycine_max_cluster_1270	1270
	1.8e-52	183.3	1	2.6e-52	182.8	1	1.3	1	Glyma.03G140100.3.p_Glycine_max_cluster_1270	1270
	1.9e-52	183.2	0	2.2e-52	183	0	1	1	Gohir.A07G001100.1.p_Gossypium_hirsutum_cluster_717	717
	1.9e-52	183.2	0	2.2e-52	183	0	1	1	Gorai.001G001200.1_Gossypium_raimondii_cluster_717	717
	1.9e-52	183.2	0	2.2e-52	183	0	1	1	Gorai.001G001200.2_Gossypium_raimondii_cluster_717	717
	1.9e-52	183.2	0	2.3e-52	182.9	0	1.1	1	Solyc11g007760.1.1_Solanum_lycopersicum_cluster_2885	2885
	1.9e-52	183.2	0.1	2.4e-52	182.8	0.1	1	1	Solyc11g062410.1.1_Solanum_lycopersicum_cluster_47	47
	2e-52	183.1	4	9.6e-31	111.5	0.1	2.1	2	Glyma.09G181500.1.p_Glycine_max_cluster_12961	12961
	2e-52	183.1	0	2.4e-52	182.8	0	1	1	Gorai.010G063300.11_Gossypium_raimondii_cluster_47	47
	2.1e-52	183	0	2.6e-52	182.7	0	1.1	1	GRMZM2G181081_P02_Zea_mays_cluster_47	47
	2.1e-52	183	0.1	3.9e-29	106.3	0	2	2	AT3G22420.6_Arabidopsis_thaliana_cluster_748	748
	2.2e-52	183	0	2.5e-52	182.8	0	1.1	1	GRMZM2G390345_P02_Zea_mays_cluster_337	337
	2.2e-52	183	0	2.7e-52	182.7	0	1.1	1	Gorai.010G063300.8_Gossypium_raimondii_cluster_47	47
	2.3e-52	182.9	0	2.7e-52	182.7	0	1	1	Gorai.010G063300.10_Gossypium_raimondii_cluster_47	47
	2.3e-52	182.9	0	6.1e-52	181.5	0	1.9	1	Gohir.A01G151500.1.p_Gossypium_hirsutum_cluster_877	877
	2.4e-52	182.9	0	2.9e-52	182.6	0	1	1	Gorai.010G063300.3_Gossypium_raimondii_cluster_47	47
	2.5e-52	182.8	0	4.6e-25	92.8	0	2.1	2	GRMZM2G049608_P01_Zea_mays_cluster_98	98
	2.6e-52	182.7	0	3.1e-52	182.5	0	1	1	Solyc05g053210.2.1_Solanum_lycopersicum_cluster_966	966
	2.6e-52	182.7	0	3.2e-52	182.4	0	1.1	1	GRMZM2G181081_P01_Zea_mays_cluster_47	47
	2.7e-52	182.7	0	3.1e-52	182.5	0	1	1	GRMZM2G163217_P01_Zea_mays_cluster_8501	8501
	2.7e-52	182.7	0.4	9.3e-36	128.1	0.2	2.1	2	Gorai.009G033500.2_Gossypium_raimondii_cluster_94	94
	2.7e-52	182.7	0	3.3e-52	182.4	0	1	1	Gohir.A13G184500.1.p_Gossypium_hirsutum_cluster_101	101
	2.7e-52	182.7	0	3.2e-52	182.5	0	1	1	GRMZM2G018280_P01_Zea_mays_cluster_4997	4997
	2.8e-52	182.7	0	3.2e-52	182.5	0	1.2	1	Gohir.A02G064900.1.p_Gossypium_hirsutum_cluster_2252	2252
	2.8e-52	182.6	0	2.5e-51	179.5	0	2	1	Gorai.006G056600.1_Gossypium_raimondii_cluster_877	877
	2.8e-52	182.6	0	3.6e-52	182.3	0	1.1	1	Gorai.011G098300.1_Gossypium_raimondii_cluster_771	771
	2.8e-52	182.6	0	3.4e-52	182.4	0	1.1	1	Gorai.010G063300.6_Gossypium_raimondii_cluster_47	47
	2.9e-52	182.6	0	3.5e-52	182.3	0	1.1	1	Gorai.010G063300.1_Gossypium_raimondii_cluster_47	47
	2.9e-52	182.6	0	3.5e-52	182.3	0	1.1	1	Gorai.010G063300.2_Gossypium_raimondii_cluster_47	47
	2.9e-52	182.6	0	3.5e-52	182.3	0	1.1	1	Gorai.010G063300.5_Gossypium_raimondii_cluster_47	47
	2.9e-52	182.6	0	3.3e-52	182.4	0	1	1	GRMZM2G055575_P02_Zea_mays_cluster_47	47
	2.9e-52	182.6	0	3.4e-52	182.4	0	1	1	Glyma.03G138000.2.p_Glycine_max_cluster_4	4
	3e-52	182.6	0	3.3e-52	182.4	0	1	1	GRMZM2G099425_P01_Zea_mays_cluster_4	4
	3e-52	182.5	0.1	4.2e-29	106.1	0	2	2	AT3G22420.2_Arabidopsis_thaliana_cluster_748	748
	3.1e-52	182.5	0	3.8e-52	182.2	0	1	1	GRMZM2G073399_P02_Zea_mays_cluster_75	75
	3.2e-52	182.5	0.1	1.3e-50	177.1	0	2.1	1	Gorai.008G289300.2_Gossypium_raimondii_cluster_877	877
	3.2e-52	182.5	0	3.9e-52	182.2	0	1	1	AT2G26980.5_Arabidopsis_thaliana_cluster_47	47
	3.3e-52	182.4	17.9	6.7e-51	178.1	17.9	2.4	1	Zosma22g00110.1_Zostera_marina_cluster_1197	1197
	3.3e-52	182.4	0	3.9e-52	182.2	0	1	1	Gohir.D02G016300.1.p_Gossypium_hirsutum_cluster_4	4
	3.3e-52	182.4	0	4.4e-52	182	0	1	1	Gohir.A07G009200.2.p_Gossypium_hirsutum_cluster_15673	15673
	3.3e-52	182.4	0	3.7e-52	182.2	0	1.1	1	Gohir.D03G004800.2.p_Gossypium_hirsutum_cluster_325	325
	3.3e-52	182.4	0	4.5e-52	182	0	1	1	Gohir.A07G009200.1.p_Gossypium_hirsutum_cluster_15673	15673
	3.4e-52	182.4	0	3.6e-52	182.3	0	1.1	1	GRMZM2G014833_P01_Zea_mays_cluster_101	101
	3.4e-52	182.4	0	3.6e-52	182.3	0	1.1	1	GRMZM2G014833_P02_Zea_mays_cluster_101	101
	3.4e-52	182.4	0	4e-52	182.1	0	1	1	AT2G26980.1_Arabidopsis_thaliana_cluster_47	47
	3.4e-52	182.4	0	4.2e-52	182.1	0	1.1	1	Gorai.010G063300.4_Gossypium_raimondii_cluster_47	47
	3.5e-52	182.3	0	4.4e-52	182	0	1	1	AT3G04530.1_Arabidopsis_thaliana_cluster_4549	4549
	3.6e-52	182.3	0	5.4e-52	181.7	0	1.3	1	Solyc09g065570.2.1_Solanum_lycopersicum_cluster_337	337
	3.6e-52	182.3	0	1.9e-49	173.3	0	2.2	2	AT1G53050.1_Arabidopsis_thaliana_cluster_23	23
	3.6e-52	182.3	0	1.9e-49	173.3	0	2.2	2	AT1G53050.2_Arabidopsis_thaliana_cluster_23	23
	3.8e-52	182.2	0.1	5e-51	178.5	0	2.4	1	Glyma.09G232400.8.p_Glycine_max_cluster_368	368
	3.8e-52	182.2	0	5.2e-52	181.7	0	1.1	1	GRMZM2G136400_P01_Zea_mays_cluster_93006	93006
	3.8e-52	182.2	0	7.4e-48	168	0	2.1	2	GRMZM2G113512_P01_Zea_mays_cluster_23	23
	3.8e-52	182.2	0	7.4e-48	168	0	2.1	2	GRMZM2G113512_P02_Zea_mays_cluster_23	23
	3.9e-52	182.2	0.1	5e-51	178.5	0	2.4	1	Glyma.09G232400.7.p_Glycine_max_cluster_368	368
	3.9e-52	182.2	0	7.5e-48	168	0	2.1	2	GRMZM2G113512_P04_Zea_mays_cluster_23	23
	3.9e-52	182.2	0	7.5e-48	168	0	2.1	2	GRMZM2G113512_P03_Zea_mays_cluster_23	23
	3.9e-52	182.1	0.2	3.8e-49	172.3	0	2.1	2	AT4G10010.2_Arabidopsis_thaliana_cluster_23	23
	4e-52	182.1	0.2	6e-50	174.9	0	2.1	2	Zosma101g00110.1_Zostera_marina_cluster_23	23
	4e-52	182.1	0	4.7e-52	181.9	0	1	1	Solyc04g076810.2.1_Solanum_lycopersicum_cluster_47	47
	4.1e-52	182.1	0	4.9e-52	181.8	0	1	1	Gorai.005G019800.1_Gossypium_raimondii_cluster_4	4
	4.1e-52	182.1	0	2.3e-51	179.6	0	1.9	1	Gohir.D08G118400.1.p_Gossypium_hirsutum_cluster_877	877
	4.2e-52	182	0	1.8e-51	180	0	1.8	1	Gorai.007G322800.2_Gossypium_raimondii_cluster_23	23
	4.3e-52	182	0	4.9e-52	181.8	0	1.2	1	Gorai.005G080000.1_Gossypium_raimondii_cluster_2252	2252
	4.3e-52	182	0	5e-52	181.8	0	1.1	1	Gorai.005G080000.2_Gossypium_raimondii_cluster_2252	2252
	4.3e-52	182	0	3.5e-49	172.4	0	2.1	2	Gohir.D07G052300.1.p_Gossypium_hirsutum_cluster_23	23
	4.4e-52	182	0	6.4e-52	181.5	0	1.2	1	Gohir.A01G151500.2.p_Gossypium_hirsutum_cluster_877	877
	4.4e-52	182	0.1	5.4e-52	181.7	0.1	1.1	1	AT2G17700.1_Arabidopsis_thaliana_cluster_325	325
	4.4e-52	182	0	5.4e-52	181.7	0	1.1	1	Glyma.02G217300.1.p_Glycine_max_cluster_47	47
	4.4e-52	182	0	2e-51	179.8	0	1.8	1	Gorai.007G322800.1_Gossypium_raimondii_cluster_23	23
	4.5e-52	182	0.6	1.5e-44	157.1	0	2	2	Zosma120g00140.1_Zostera_marina_cluster_1947	1947
	4.5e-52	182	0	5.6e-52	181.6	0	1.1	1	Glyma.11G077300.1.p_Glycine_max_cluster_771	771
	4.6e-52	181.9	0	1.3e-51	180.4	0	1.6	1	AT1G18160.1_Arabidopsis_thaliana_cluster_877	877
	4.7e-52	181.9	0	6.4e-52	181.5	0	1.1	1	Solyc10g083610.1.1_Solanum_lycopersicum_cluster_305	305
	4.8e-52	181.9	0	5.9e-52	181.6	0	1.1	1	Glyma.07G232400.1.p_Glycine_max_cluster_4	4
	4.8e-52	181.9	0	3.6e-49	172.4	0	2.1	2	Gohir.A07G048000.1.p_Gossypium_hirsutum_cluster_23	23
	4.9e-52	181.8	0	8.7e-48	167.8	0	2.1	2	GRMZM2G113512_P05_Zea_mays_cluster_23	23
	5e-52	181.8	0	6.3e-52	181.5	0	1.1	1	Glyma.11G077300.2.p_Glycine_max_cluster_771	771
	5.1e-52	181.8	0.1	6.4e-52	181.4	0.1	1.1	1	Gohir.D10G112900.1.p_Gossypium_hirsutum_cluster_810	810
	5.3e-52	181.7	0	6.3e-52	181.5	0	1.1	1	Glyma.02G182900.1.p_Glycine_max_cluster_4	4
	5.3e-52	181.7	0	9.4e-50	174.3	0	2	2	Gorai.001G055300.2_Gossypium_raimondii_cluster_23	23
	5.3e-52	181.7	0.1	1.9e-51	179.9	0.1	1.7	1	Gorai.010G085300.5_Gossypium_raimondii_cluster_1071	1071
	5.4e-52	181.7	0	6.4e-52	181.5	0	1.1	1	Glyma.17G094700.1.p_Glycine_max_cluster_810	810
	5.4e-52	181.7	0	7e-52	181.3	0	1.1	1	Gohir.A05G072300.1.p_Gossypium_hirsutum_cluster_47	47
	5.4e-52	181.7	0	7e-52	181.3	0	1.1	1	Gohir.A05G072300.2.p_Gossypium_hirsutum_cluster_47	47
	5.4e-52	181.7	0	7e-52	181.3	0	1.1	1	Gohir.A05G072300.3.p_Gossypium_hirsutum_cluster_47	47
	5.4e-52	181.7	0	7e-52	181.3	0	1.1	1	Gohir.A05G072300.4.p_Gossypium_hirsutum_cluster_47	47
	5.4e-52	181.7	0	7e-52	181.3	0	1.1	1	Gohir.A05G072300.5.p_Gossypium_hirsutum_cluster_47	47
	5.4e-52	181.7	0	7e-52	181.3	0	1.1	1	Gohir.A05G072300.6.p_Gossypium_hirsutum_cluster_47	47
	5.6e-52	181.6	0	6.8e-52	181.4	0	1	1	Zosma77g00280.1_Zostera_marina_cluster_126	126
	5.7e-52	181.6	0.1	1.5e-49	173.6	0.1	2.1	1	Solyc06g064660.2.1_Solanum_lycopersicum_cluster_23	23
	5.7e-52	181.6	0.6	3.9e-34	122.8	0.1	2.1	2	AT1G30640.3_Arabidopsis_thaliana_cluster_94	94
	5.8e-52	181.6	0	7.5e-52	181.2	0	1	1	Gohir.1Z092600.1.p_Gossypium_hirsutum_cluster_305	305
	6.1e-52	181.5	0	6.6e-52	181.4	0	1	1	Solyc03g113390.2.1_Solanum_lycopersicum_cluster_4	4
	6.2e-52	181.5	0	7.9e-52	181.1	0	1.1	1	GRMZM2G146553_P01_Zea_mays_cluster_47	47
	6.2e-52	181.5	0	7.9e-52	181.1	0	1.1	1	GRMZM2G146553_P02_Zea_mays_cluster_47	47
	6.2e-52	181.5	0	7.9e-52	181.1	0	1.1	1	GRMZM2G146553_P03_Zea_mays_cluster_47	47
	6.2e-52	181.5	0	7.9e-52	181.1	0	1.1	1	GRMZM2G146553_P04_Zea_mays_cluster_47	47
	6.3e-52	181.5	1.7	1.1e-35	127.8	0.1	2.4	2	Gohir.A05G031700.1.p_Gossypium_hirsutum_cluster_94	94
	6.5e-52	181.4	0	9.5e-52	180.9	0	1.3	1	Gorai.006G056600.2_Gossypium_raimondii_cluster_877	877
	6.7e-52	181.4	1.8	9.7e-46	161.1	0	2	2	GRMZM2G178822_P01_Zea_mays_cluster_1947	1947
	6.7e-52	181.4	1.8	9.7e-46	161.1	0	2	2	GRMZM2G178822_P02_Zea_mays_cluster_1947	1947
	6.7e-52	181.4	1.8	9.7e-46	161.1	0	2	2	GRMZM2G178822_P03_Zea_mays_cluster_1947	1947
	6.8e-52	181.4	0	8.6e-52	181	0	1.2	1	GRMZM2G052650_P06_Zea_mays_cluster_337	337
	7e-52	181.3	0	8.1e-52	181.1	0	1.1	1	Zosma93g00440.1_Zostera_marina_cluster_966	966
	7e-52	181.3	0	9.2e-52	180.9	0	1.1	1	AT5G58380.1_Arabidopsis_thaliana_cluster_101	101
	7e-52	181.3	0	7.8e-52	181.2	0	1.1	1	Gorai.010G118500.1_Gossypium_raimondii_cluster_2465	2465
	7.3e-52	181.3	1.4	3.3e-49	172.5	0	2.1	2	Solyc02g088330.2.1_Solanum_lycopersicum_cluster_23	23
	7.4e-52	181.2	0.1	1.9e-51	179.9	0	1.7	1	Gohir.D11G266300.1.p_Gossypium_hirsutum_cluster_3241	3241
	7.5e-52	181.2	0	8.9e-52	181	0	1	1	GRMZM2G105766_P01_Zea_mays_cluster_5583	5583
	7.6e-52	181.2	0	8.4e-52	181.1	0	1	1	Gohir.D06G103500.1.p_Gossypium_hirsutum_cluster_2465	2465
	7.9e-52	181.2	0	9.4e-52	180.9	0	1	1	AT1G76040.2_Arabidopsis_thaliana_cluster_4	4
	7.9e-52	181.2	0	9.6e-52	180.9	0	1.1	1	Gohir.D06G054200.1.p_Gossypium_hirsutum_cluster_47	47
	7.9e-52	181.1	0	1.1e-51	180.6	0	1.2	1	Gohir.A04G066300.1.p_Gossypium_hirsutum_cluster_305	305
	7.9e-52	181.1	0	1.1e-51	180.6	0	1.2	1	Gohir.A04G066300.2.p_Gossypium_hirsutum_cluster_305	305
	7.9e-52	181.1	0	1.1e-51	180.6	0	1.2	1	Gohir.A04G066300.3.p_Gossypium_hirsutum_cluster_305	305
	8e-52	181.1	0	1.2e-51	180.6	0	1.2	1	Gohir.D04G104400.1.p_Gossypium_hirsutum_cluster_305	305
	8e-52	181.1	0	8e-52	181.1	0	1.2	1	Solyc10g085570.1.1_Solanum_lycopersicum_cluster_305	305
	8e-52	181.1	0	9.3e-52	180.9	0	1.1	1	Glyma.20G165800.1.p_Glycine_max_cluster_2252	2252
	8e-52	181.1	0.1	9.4e-52	180.9	0.1	1	1	Glyma.09G079400.1.p_Glycine_max_cluster_966	966
	8e-52	181.1	0	1.2e-51	180.6	0	1.2	1	Gorai.009G408200.1_Gossypium_raimondii_cluster_305	305
	8e-52	181.1	0	1.2e-51	180.6	0	1.2	1	Gorai.009G408200.2_Gossypium_raimondii_cluster_305	305
	8e-52	181.1	0	1.2e-51	180.6	0	1.2	1	Gorai.009G408200.3_Gossypium_raimondii_cluster_305	305
	8e-52	181.1	0.2	2.8e-51	179.3	0	1.9	1	Gorai.007G286200.1_Gossypium_raimondii_cluster_3241	3241
	8.1e-52	181.1	0	1.1e-51	180.7	0	1.1	1	GRMZM2G059671_P05_Zea_mays_cluster_305	305
	8.2e-52	181.1	0	9.6e-52	180.9	0	1	1	Solyc09g083090.2.1_Solanum_lycopersicum_cluster_5583	5583
	8.3e-52	181.1	0	1.1e-51	180.7	0	1	1	GRMZM2G171677_P01_Zea_mays_cluster_4120	4120
	8.4e-52	181.1	0.1	1.1e-51	180.7	0.1	1.1	1	Zosma179g00100.1_Zostera_marina_cluster_126	126
	8.5e-52	181	0	1e-51	180.8	0	1	1	AT1G76040.3_Arabidopsis_thaliana_cluster_4	4
	8.6e-52	181	0.2	2e-51	179.8	0	1.7	1	Gohir.A11G256500.1.p_Gossypium_hirsutum_cluster_3241	3241
	8.8e-52	181	3.2	5.9e-33	118.9	0.1	2.3	2	Zosma94g00240.1_Zostera_marina_cluster_94	94
	9e-52	181	0.8	6.2e-35	125.4	0.2	2.2	2	Zosma65g00460.1_Zostera_marina_cluster_94	94
	9.1e-52	180.9	0	1.1e-51	180.7	0	1	1	Gorai.007G112100.3_Gossypium_raimondii_cluster_47	47
	9.1e-52	180.9	0	1.1e-51	180.7	0	1	1	Gorai.007G112100.4_Gossypium_raimondii_cluster_47	47
	9.2e-52	180.9	0.1	1.2e-51	180.5	0.1	1.2	1	Glyma.07G239600.1.p_Glycine_max_cluster_447	447
	9.5e-52	180.9	2.3	1.2e-35	127.7	0.1	2.4	2	Gohir.D05G033100.1.p_Gossypium_hirsutum_cluster_94	94
	9.5e-52	180.9	2.3	1.2e-35	127.7	0.1	2.4	2	Gorai.009G033500.1_Gossypium_raimondii_cluster_94	94
	9.6e-52	180.9	0	1.1e-51	180.6	0	1	1	Gorai.007G112100.2_Gossypium_raimondii_cluster_47	47
	9.7e-52	180.9	0	1.2e-51	180.5	0	1	1	AT1G08650.2_Arabidopsis_thaliana_cluster_4549	4549
	9.7e-52	180.8	0	1.6e-51	180.1	0	1.3	1	Glyma.20G229500.1.p_Glycine_max_cluster_3241	3241
	9.9e-52	180.8	0	1.1e-51	180.6	0	1	1	Zosma91g00270.1_Zostera_marina_cluster_717	717
	1e-51	180.8	0	1.2e-51	180.5	0	1.1	1	GRMZM2G130213_P01_Zea_mays_cluster_13159	13159
	1.1e-51	180.7	0	2.7e-51	179.4	0	1.5	1	Gorai.001G247200.1_Gossypium_raimondii_cluster_1176	1176
	1.1e-51	180.7	0	1.2e-51	180.5	0	1.1	1	Zosma59g00800.1_Zostera_marina_cluster_2252	2252
	1.1e-51	180.7	0	1.4e-51	180.4	0	1	1	GRMZM5G878379_P01_Zea_mays_cluster_103563	103563
	1.1e-51	180.6	0	1.3e-51	180.5	0	1.1	1	Zosma8g00640.1_Zostera_marina_cluster_966	966
	1.2e-51	180.6	0	1.3e-51	180.4	0	1.2	1	Gohir.D02G070800.1.p_Gossypium_hirsutum_cluster_2252	2252
	1.2e-51	180.6	0	1.2e-51	180.5	0	1.1	1	GRMZM2G136410_P01_Zea_mays_cluster_101	101
	1.2e-51	180.6	0	1.4e-51	180.4	0	1.1	1	Solyc07g042680.2.1_Solanum_lycopersicum_cluster_717	717
	1.2e-51	180.5	0	1.4e-51	180.3	0	1	1	Gorai.001G094800.1_Gossypium_raimondii_cluster_24279	24279
	1.2e-51	180.5	0	1.3e-51	180.4	0	1	1	Solyc03g115700.2.1_Solanum_lycopersicum_cluster_1795	1795
	1.2e-51	180.5	0	5e-51	178.5	0	1.9	1	Solyc01g097980.2.1_Solanum_lycopersicum_cluster_3241	3241
	1.2e-51	180.5	0	1.4e-51	180.3	0	1	1	Gohir.D05G327300.1.p_Gossypium_hirsutum_cluster_4	4
	1.2e-51	180.5	0	5.3e-51	178.4	0	1.8	1	Gohir.A11G285000.1.p_Gossypium_hirsutum_cluster_23	23
	1.3e-51	180.5	0	1.4e-51	180.3	0	1	1	Gorai.009G351200.1_Gossypium_raimondii_cluster_4	4
	1.3e-51	180.5	0	1.5e-51	180.2	0	1	1	AT1G12680.1_Arabidopsis_thaliana_cluster_2418	2418
	1.3e-51	180.5	0	1.5e-51	180.2	0	1.1	1	Zosma34g00970.1_Zostera_marina_cluster_2885	2885
	1.3e-51	180.4	0	1.6e-51	180.2	0	1.1	1	Glyma.05G220200.1.p_Glycine_max_cluster_717	717
	1.3e-51	180.4	0	1.6e-51	180.2	0	1.1	1	Glyma.05G220200.2.p_Glycine_max_cluster_717	717
	1.3e-51	180.4	0	1.6e-51	180.2	0	1.1	1	Glyma.05G220200.3.p_Glycine_max_cluster_717	717
	1.3e-51	180.4	0	1.6e-51	180.2	0	1	1	Gohir.D11G104800.1.p_Gossypium_hirsutum_cluster_47	47
	1.4e-51	180.3	0	1.4e-51	180.3	0	2.9	1	Glyma.09G174000.1.p_Glycine_max_cluster_368	368
	1.4e-51	180.3	0	1.5e-51	180.2	0	1	1	AT5G07070.1_Arabidopsis_thaliana_cluster_101	101
	1.5e-51	180.3	0.4	1.7e-49	173.5	0	2.1	2	Gorai.009G266100.1_Gossypium_raimondii_cluster_23	23
	1.5e-51	180.2	0	1.6e-51	180.1	0	1.1	1	Gohir.A05G217600.1.p_Gossypium_hirsutum_cluster_47	47
	1.6e-51	180.1	0	2e-51	179.8	0	1	1	GRMZM2G028604_P01_Zea_mays_cluster_4997	4997
	1.7e-51	180.1	0	1.9e-51	179.9	0	1.1	1	Glyma.04G090500.2.p_Glycine_max_cluster_47	47
	1.7e-51	180	0	1.9e-51	179.9	0	1.1	1	Glyma.04G090500.1.p_Glycine_max_cluster_47	47
	1.8e-51	180	0	2.2e-51	179.7	0	1	1	GRMZM2G159752_P01_Zea_mays_cluster_101	101
	1.8e-51	180	8	2.6e-35	126.7	0	3.2	2	Zosma32g00750.1_Zostera_marina_cluster_368	368
	1.9e-51	179.9	0.1	2.4e-51	179.6	0.1	1.3	1	AT3G06630.6_Arabidopsis_thaliana_cluster_447	447
	1.9e-51	179.9	0	2.4e-51	179.6	0	1	1	GRMZM2G080588_P02_Zea_mays_cluster_3928	3928
	2e-51	179.8	0	2.4e-51	179.6	0	1	1	Gohir.A11G100100.2.p_Gossypium_hirsutum_cluster_47	47
	2.1e-51	179.7	0	2.7e-51	179.4	0	1	1	Solyc04g009910.2.1_Solanum_lycopersicum_cluster_4549	4549
[truncated: 15,759 more rows]
