# Supplementary material for: Multispecies genome-wide analysis defines the MAP3K gene family in Gossypium hirsutum and reveals conserved family expansions
Source: BMC Bioinformatics. 2019 Mar 14;20(Suppl 2):99. doi: 10.1186/s12859-019-2624-9 (PMC6419318; doi:10.1186/s12859-019-2624-9)
Supplement: Supplementary file 1 — Zipped file containing two subfolders and an excel spreadsheet of all identified MAP3Ks with their longest transcript variants. The “HMM_results” file holds the HMMsearch output files for each MAP3K subfamily with relevant orthogroups identification highlighted. The “HMMs” folder holds the HMMs used for each MAP3K subfamily. (ZIP 3956 kb) [file 12859_2019_2624_MOESM1_ESM.zip › Supplementary file 1/HMM_results/rafs_search_results.xlsx]

## Sheet: hmmsearch_output
#	hmmsearch	::	search	profile(s)	against	a	sequence	database
#	HMMER	3.1b2	(February	2015);	http://hmmer.org/
#	Copyright	(C)	2015	Howard	Hughes	Medical	Institute.
#	Freely	distributed	under	the	GNU	General	Public	License	(GPLv3).
#	-	-	-	-	-	-	-	-	-	-	-	-	-	-	-	-	-	-	-	-	-	-	-	-	-	-	-	-	-	-	-	-	-	-	-	-
#	query	HMM	file:	49_raf_hmm
#	target	sequence	database:	7org_singleton_cluster_ids.txt
#	-	-	-	-	-	-	-	-	-	-	-	-	-	-	-	-	-	-	-	-	-	-	-	-	-	-	-	-	-	-	-	-	-	-	-	-
Query:	49_RAF_align	[M=654]
Scores	for	complete	sequences	(score	includes	all	domains):
	---	full	sequence	---	---	best	1	domain	---	-#dom-
	E-value	score	bias	E-value	score	bias	exp	N	Sequence	Description
	-------	------	-----	-------	------	-----	----	--	--------	-----------			Unique RAF Clusters for 5 orgs
	8.1e-226	756.6	4.5	1e-225	756.3	4.5	1.1	1	AT5G49470.3	447			11094
	7.5e-223	746.8	4.3	9.1e-223	746.5	4.3	1.1	1	AT5G49470.4	447			3241
	1.8e-222	745.5	0.8	2.1e-222	745.4	0.8	1	1	AT5G49470.7	447			1097
	6.8e-217	727.1	2.6	8.1e-217	726.9	2.6	1.1	1	AT1G67890.1	447			637
	5.3e-214	717.6	0.4	6.3e-214	717.3	0.4	1.1	1	AT3G06620.1	447			877
	9.1e-211	706.9	0.2	1.1e-210	706.6	0.2	1.1	1	AT5G49470.2	447			4997
	1.1e-210	706.6	0	1e-209	703.4	0	2	1	AT2G35050.1	637			447
	1.1e-210	706.6	0	1e-209	703.4	0	2	1	AT2G35050.2	637			325
	7.4e-203	680.8	1.6	9.6e-203	680.4	1.6	1.1	1	AT1G67890.2	447			717
	7.4e-203	680.8	1.6	9.6e-203	680.4	1.6	1.1	1	AT1G67890.3	447			924
	9.3e-203	680.4	0.3	1.2e-202	680.1	0.3	1.1	1	AT1G79570.1	637			1908
	9.3e-203	680.4	0.3	1.2e-202	680.1	0.3	1.1	1	AT1G79570.2	637			287
	1.9e-201	676.1	0.1	2.3e-201	675.8	0.1	1.1	1	AT3G06640.2	447			3116
	1.9e-201	676.1	0.1	2.3e-201	675.8	0.1	1.1	1	AT3G06640.3	447			1804
	3.4e-201	675.3	0	4.1e-201	675	0	1.1	1	AT1G16270.1	637			1807
	3.4e-201	675.3	0	4.1e-201	675	0	1.1	1	AT1G16270.2	637			1200
	3.4e-201	675.3	0	4.1e-201	675	0	1.1	1	AT1G16270.3	637			12478
	3.6e-201	675.2	0.1	4.7e-201	674.8	0.1	1.1	1	AT3G06640.1	447			1024
	5e-200	671.4	0.2	5.7e-200	671.2	0.2	1	1	AT3G06630.2	447			7448
	2.6e-199	669	0.3	4.7e-199	668.2	0.3	1.3	1	AT1G04700.1	11094			305
	2.6e-199	669	0.3	4.7e-199	668.2	0.3	1.3	1	AT1G04700.2	11094			1957
	4e-199	668.4	0	1.1e-198	667	0	1.3	1	AT1G73660.1	877			2948
	7.5e-199	667.5	0.3	9.2e-199	667.2	0.3	1	1	AT1G67890.4	447			3452
	3e-198	665.5	1.4	3.4e-198	665.3	1.4	1	1	AT5G49470.1	447			4120
	3.7e-197	661.9	0	4.4e-197	661.7	0	1	1	AT3G24715.1	3116			12796
	3.7e-197	661.9	0	4.4e-197	661.7	0	1	1	AT3G24715.2	3116			19762
	3.7e-197	661.9	0	4.4e-197	661.7	0	1	1	AT3G24715.3	3116			56112
	2.9e-196	658.9	0	7.9e-196	657.5	0	1.5	1	AT1G18160.1	877			2252
	6.2e-192	644.6	0	5.6e-191	641.5	0	1.9	1	AT3G46920.2	1807			33941
	7.6e-192	644.4	0	7.2e-191	641.1	0	1.9	1	AT3G46920.1	1807			72498
	1e-191	643.9	2	1.3e-191	643.6	2	1.2	1	AT5G49470.5	447			15812
	2.7e-191	642.5	0	8.8e-190	637.5	0	2	1	AT4G24480.2	305			600
	3.4e-191	642.2	0	1.2e-189	637.1	0	2	1	AT4G24480.3	305			1267
	5.1e-191	641.6	2.1	6.9e-191	641.2	2.1	1.2	1	AT5G49470.6	447			37124
	1.5e-189	636.8	0.1	1.8e-189	636.5	0.1	1	1	AT3G06630.1	447			37714
	1e-188	634	0	3.8e-187	628.8	0	1.9	1	AT4G24480.1	305			26303
	1.1e-188	633.9	0	2.7e-188	632.6	0	1.4	1	Gohir.A01G099800.1.p	637			7496
	1.1e-187	630.7	1.6	1.7e-187	630	1.6	1.3	1	Gorai.002G110000.2	637
	3.9e-187	628.8	1.1	6.7e-187	628	1.1	1.4	1	Gorai.002G110000.3	637
	3.9e-187	628.8	1.1	6.7e-187	628	1.1	1.4	1	Gorai.002G110000.4	637
	1.3e-186	627.1	0	2.1e-186	626.4	0	1.2	1	AT5G57610.1	3452
	3.1e-186	625.8	0.1	2.5e-185	622.8	0	2	1	Gohir.A12G047900.3.p	637
	3.2e-186	625.8	0	3.4e-185	622.4	0	2	1	Gohir.A12G047900.1.p	637
	5.7e-186	625	0	3.2e-185	622.5	0	1.9	1	Gohir.A12G047900.2.p	637
	9.9e-186	624.2	0.4	2.5e-184	619.5	0.3	2.2	1	Gorai.008G049200.1	637
	9.9e-186	624.2	0.4	2.5e-184	619.5	0.3	2.2	1	Gorai.008G049200.4	637
	1.1e-185	624.1	0.4	2.5e-184	619.5	0.3	2.2	1	Gorai.008G049200.2	637
	1.1e-185	624.1	0.4	2.5e-184	619.5	0.3	2.2	1	Gorai.008G049200.3	637
	1.1e-185	624.1	0.4	2.5e-184	619.5	0.3	2.2	1	Gorai.008G049200.5	637
	1.1e-185	624	0.5	2.5e-184	619.5	0.3	2.2	1	Gorai.008G049200.7	637
	1.4e-185	623.7	0.1	2.8e-184	619.4	0.1	2.2	1	Gohir.D12G046700.1.p	637
	3.7e-185	622.2	3.1	7.9e-184	617.9	3.1	2	1	GRMZM2G011070	637
	9.8e-185	620.9	0	1.3e-184	620.4	0	1.2	1	Gorai.006G080100.2	447
	1.1e-184	620.7	0	3.2e-184	619.1	0	1.7	1	Solyc06g068980.2.1	877
	1.4e-184	620.3	0	2e-184	619.9	0	1.2	1	Gohir.A09G066200.1.p	447
	4.8e-184	618.6	0	1.2e-183	617.3	0	1.5	1	AT1G18160.2	877
	7.5e-184	617.9	0.1	4.9e-182	611.9	0.1	2.2	1	Glyma.15G261200.1.p	637
	7.5e-184	617.9	0.1	4.9e-182	611.9	0.1	2.2	1	Glyma.15G261200.2.p	637
	7.5e-184	617.9	0.1	4.9e-182	611.9	0.1	2.2	1	Glyma.15G261200.3.p	637
	7.5e-184	617.9	0.1	4.9e-182	611.9	0.1	2.2	1	Glyma.15G261200.4.p	637
	1.1e-183	617.5	0.2	1.8e-183	616.7	0.1	1.3	1	Solyc01g059860.2.1	447
	1.2e-183	617.3	0.5	2.8e-182	612.8	0.5	2.2	1	Gorai.008G049200.6	637
	1.8e-183	616.7	0	2.5e-183	616.2	0	1.2	1	Gohir.D09G065400.1.p	447
	1.1e-182	614.1	0.4	1.6e-182	613.5	0.4	1.3	1	Gohir.D01G084300.1.p	637
	2.5e-182	612.9	0	9.8e-182	610.9	0	1.6	1	Glyma.15G261100.1.p	637
	3.1e-182	612.6	0	3.7e-182	612.4	0	1.1	1	Solyc12g099250.1.1	447
	3.2e-182	612.5	5.7	1.9e-180	606.7	5.6	2.5	1	Glyma.08G165800.1.p	637
	3.2e-182	612.5	5.7	1.9e-180	606.7	5.6	2.5	1	Glyma.08G165800.2.p	637
	3.5e-182	612.4	0	3.3e-181	609.2	0	2	1	Glyma.08G165900.1.p	637
	3.5e-182	612.4	0	3.3e-181	609.2	0	2	1	Glyma.08G165900.2.p	637
	1.1e-181	610.8	0.2	1.5e-181	610.4	0.2	1.2	1	Glyma.07G239600.1.p	447
	1.8e-181	610.1	0	3.4e-181	609.2	0	1.2	1	Glyma.17G033700.1.p	447
	3e-181	609.4	0	1.3e-178	600.7	0	2.3	1	Gorai.008G289300.1	877
	3.8e-181	609	0	1.3e-180	607.2	0	1.6	1	Solyc03g119140.2.1	877
	1.3e-180	607.2	0	3.4e-180	605.9	0	1.6	1	Glyma.05G245300.1.p	877
	1.3e-180	607.2	0	3.1e-180	606	0	1.5	1	Glyma.08G052700.1.p	877
	3.6e-180	605.8	0	1.1e-179	604.1	0	1.6	1	Glyma.18G174200.1.p	3116
	3.6e-180	605.8	0	1.1e-179	604.1	0	1.6	1	Glyma.18G174200.4.p	3116
	3.8e-180	605.7	0	1.9e-179	603.4	0	1.9	1	Gohir.A01G151500.1.p	877
	4.4e-180	605.5	0	5.5e-180	605.2	0	1.1	1	Gohir.A09G234600.1.p	447
	6.3e-180	605	0	7.7e-180	604.7	0	1.1	1	Gohir.D09G235400.1.p	447
	1.5e-179	603.8	0	1.8e-179	603.4	0	1.1	1	Gorai.006G258400.2	447
	1.5e-179	603.8	0	1.8e-179	603.4	0	1.1	1	Gorai.006G258400.3	447
	2.6e-179	602.9	0	3.2e-177	596	0	2.2	1	Gohir.D12G269000.1.p	877
	3.1e-179	602.7	0	1.3e-178	600.7	0	1.7	1	Glyma.08G356500.1.p	3116
	3.5e-179	602.5	5	1.1e-108	369.6	4.4	2.4	2	Gorai.002G110000.1	637
	3.8e-179	602.4	0	1.9e-178	600.1	0	1.8	1	Gorai.006G056600.1	877
	1.3e-178	600.6	0	1.7e-178	600.2	0	1	1	AT5G11850.1	2948
	1.5e-178	600.5	0	4.6e-177	595.5	0	2	1	Gohir.A12G268600.1.p	877
	2.1e-178	599.9	0	7.4e-178	598.1	0	1.6	1	Glyma.20G197800.1.p	11094
	4e-178	599	0	1.4e-177	597.2	0	1.7	1	Gohir.D08G118400.1.p	877
	1e-177	597.6	0	4.5e-177	595.5	0	1.8	1	Gohir.D02G032000.1.p	11094
	1.1e-177	597.6	0	4.6e-177	595.5	0	1.8	1	Gohir.A02G024800.1.p	11094
	1.1e-177	597.6	0.1	4.9e-177	595.4	0.1	1.8	1	Gorai.005G035500.1	11094
	1.2e-177	597.5	0.1	8.2e-177	594.7	0	1.9	1	Glyma.15G213400.1.p	637
	1.9e-177	596.8	0.3	2.5e-177	596.4	0.3	1.1	1	AT1G08720.1	3241
	8.5e-176	591.3	0	6.7e-175	588.4	0	2.2	1	Gohir.D08G211700.1.p	3116
	8.5e-176	591.3	0	6.7e-175	588.4	0	2.2	1	Gohir.D08G211700.2.p	3116
	1.4e-175	590.6	0.2	1.8e-175	590.3	0.2	1.1	1	Glyma.09G035400.1.p	447
	1.5e-175	590.5	0	8.5e-175	588	0	2.1	1	Gorai.004G225000.1	3116
	1.7e-175	590.3	0	8.1e-175	588.1	0	1.9	1	Glyma.10G192700.1.p	11094
	3.1e-175	589.5	0	8.2e-175	588.1	0	1.7	1	Gohir.A08G193900.1.p	3116
	8.1e-175	588.1	0	2e-174	586.8	0	1.5	1	Solyc09g091460.2.1	11094
	9.2e-175	587.9	0	4e-172	579.2	0	2.3	1	Gorai.008G289300.2	877
	1.1e-174	587.7	0	1.6e-174	587.1	0	1.1	1	Glyma.08G052700.3.p	877
	1.1e-174	587.7	0.2	7.4e-154	518.8	0.1	2	2	Glyma.17G065700.1.p	3452
	1.5e-174	587.2	0	6.3e-174	585.2	0	1.7	1	GRMZM2G048243	877
	1.6e-174	587.1	5.9	8.4e-174	584.7	0	2.9	1	Zosma1g01920.1	637
	1.7e-174	587	0	2.1e-174	586.7	0	1	1	Gohir.A09G234600.2.p	447
	1.8e-174	587	0.2	1.7e-153	517.7	0.2	2	2	Glyma.13G094500.1.p	3452
	1.8e-174	587	0.2	1.7e-153	517.7	0.2	2	2	Glyma.13G094500.2.p	3452
	1.8e-174	587	0.2	1.7e-153	517.7	0.2	2	2	Glyma.13G094500.3.p	3452
	1.8e-174	587	0.2	1.7e-153	517.7	0.2	2	2	Glyma.13G094500.4.p	3452
	1.8e-174	587	0.2	1.7e-153	517.7	0.2	2	2	Glyma.13G094500.5.p	3452
	2.3e-174	586.6	0	4.2e-150	506.4	0	2.1	2	Gorai.006G258400.1	447
	9.4e-174	584.6	0	1.3e-173	584.1	0	1.2	1	Gorai.006G080100.1	447
	1.1e-173	584.3	0	2.3e-173	583.3	0	1.4	1	Glyma.07G101600.1.p	877
	1.3e-173	584.1	0	6.2e-173	581.9	0	1.9	1	Glyma.09G177600.1.p	877
	1.4e-173	584	0	4.6e-173	582.3	0	1.9	1	Glyma.10G192700.2.p	11094
	1.7e-173	583.7	0	3.2e-173	582.8	0	1.4	1	Glyma.05G245300.3.p	877
	2.2e-173	583.4	0	8.9e-173	581.4	0	1.8	1	Gorai.001G185100.3	3116
	2.2e-173	583.4	0	9.3e-173	581.3	0	1.8	1	Gorai.001G185100.2	3116
	8.7e-173	581.4	0.1	6.2e-152	512.5	0.1	2	2	Glyma.17G065700.2.p	3452
	1.1e-172	581	0	1.8e-172	580.3	0	1.2	1	Gohir.A01G151500.2.p	877
	1.4e-172	580.7	1	1.7e-152	514.4	0.8	2	2	Gorai.004G101000.2	3452
	1.6e-172	580.5	1.4	1.7e-152	514.4	1	2	2	Gorai.004G101000.1	3452
	1.6e-172	580.5	1.4	1.7e-152	514.4	1	2	2	Gorai.004G101000.3	3452
	2.6e-172	579.8	0	1.2e-171	577.7	0	1.9	1	Gohir.D07G161700.1.p	3116
	5.2e-172	578.8	0	7.6e-172	578.3	0	1.2	1	Gorai.006G056600.2	877
	7.4e-172	578.3	0	1.4e-171	577.4	0	1.3	1	AT5G03730.1	305
	7.4e-172	578.3	0	1.4e-171	577.4	0	1.3	1	AT5G03730.2	305
	2e-171	576.9	0	2.7e-171	576.5	0	1	1	Gohir.1Z073500.1.p	2948
	2e-171	576.9	0	2.7e-171	576.5	0	1	1	Gorai.001G022800.1	2948
	3.5e-171	576.1	0	4e-171	575.9	0	1	1	AT3G06630.3	447
	3.5e-171	576.1	0	4e-171	575.9	0	1	1	AT3G06630.4	447
	3.5e-171	576.1	0	4e-171	575.9	0	1	1	AT3G06630.5	447
	5e-171	575.6	0	9.2e-170	571.4	0	1.9	1	Glyma.14G182700.4.p	305
	6.5e-171	575.2	0	1e-169	571.3	0	2	1	Glyma.14G182700.1.p	305
	1.5e-170	574	0	2e-170	573.6	0	1	1	Gohir.D07G022100.1.p	2948
	1.6e-170	573.9	0	4.7e-170	572.4	0	1.6	1	Gohir.A04G066300.1.p	305
	1.6e-170	573.9	0	4.7e-170	572.4	0	1.6	1	Gohir.A04G066300.2.p	305
	1.6e-170	573.9	0	4.7e-170	572.4	0	1.6	1	Gohir.A04G066300.3.p	305
	1.7e-170	573.9	0	1.8e-152	514.3	0	2.2	2	Solyc07g007140.2.1	1807
	2.4e-170	573.3	0	6.3e-170	571.9	0	1.5	1	Gohir.D04G104400.1.p	305
	3e-170	573	0.2	5e-153	516.1	0.3	2.2	2	Glyma.15G202000.1.p	1807
	3.2e-170	572.9	0	8.5e-170	571.5	0	1.5	1	Gorai.009G408200.1	305
	3.2e-170	572.9	0	8.5e-170	571.5	0	1.5	1	Gorai.009G408200.2	305
	3.2e-170	572.9	0	8.5e-170	571.5	0	1.5	1	Gorai.009G408200.3	305
	6e-170	572	0	6.2e-169	568.7	0	2.1	1	Gorai.004G245400.1	3241
	6.2e-170	572	0	8.2e-170	571.6	0	1	1	Gohir.D05G044100.1.p	2948
	6.2e-170	572	0	8.3e-170	571.6	0	1	1	Gorai.009G045200.1	2948
	7.3e-170	571.7	0	9.2e-170	571.4	0	1.1	1	Gorai.011G200300.1	447
	1e-169	571.3	0	8.2e-169	568.3	0	2	1	Gohir.A08G214000.1.p	3241
	1.1e-169	571.2	0	6.6e-169	568.6	0	2	1	Gohir.D08G231000.1.p	3241
	1.7e-169	570.5	0	2.2e-169	570.1	0	1.1	1	Gohir.A05G042400.1.p	2948
	2.8e-169	569.8	0	4.2e-169	569.2	0	1.2	1	Glyma.09G177600.3.p	877
	3.4e-169	569.5	0	8.8e-169	568.2	0	1.4	1	Gohir.A05G218900.2.p	305
	4.7e-169	569.1	0	1.2e-168	567.7	0	1.5	1	Gohir.D05G221600.1.p	305
	4.8e-169	569	0	1.4e-168	567.4	0	1.7	1	Glyma.05G245300.9.p	877
	4.9e-169	569	0	1.5e-168	567.4	0	1.5	1	Gorai.009G228800.1	305
	4.9e-169	569	0	1.5e-168	567.4	0	1.5	1	Gorai.009G228800.2	305
	5.4e-169	568.8	0	7.8e-169	568.3	0	1.1	1	Glyma.07G101600.5.p	877
	5.5e-169	568.8	0	1.6e-168	567.3	0	1.7	1	Glyma.05G245300.6.p	877
	6.4e-169	568.6	0	1.6e-168	567.3	0	1.4	1	Gohir.A05G218900.1.p	305
	7e-169	568.5	0	8.7e-169	568.2	0	1.1	1	Gohir.D10G179100.1.p	447
	7.9e-169	568.3	0	8.8e-169	568.2	0	1	1	AT3G06630.6	447
	9.4e-169	568.1	0	1.2e-168	567.7	0	1.2	1	Gohir.D01G129100.1.p	305
	1.2e-168	567.7	0	6.1e-168	565.4	0	1.9	1	Glyma.07G101600.2.p	877
	1.3e-168	567.6	0	4.7e-167	562.4	0	2.1	1	Glyma.17G105100.2.p	1807
	1.7e-168	567.2	0	2.6e-167	563.3	0	2	1	Glyma.17G105100.3.p	1807
	2e-168	567	0	2.6e-168	566.6	0	1.2	1	Gorai.002G159900.1	305
	2e-168	567	0	2.6e-168	566.6	0	1.2	1	Gorai.002G159900.2	305
	2.1e-168	566.9	0	8.5e-167	561.6	0.1	2.1	1	Glyma.17G105100.1.p	1807
	3e-168	566.4	0	4.2e-168	565.9	0	1.2	1	Glyma.04G096000.1.p	305
	4.1e-168	566	0.4	5e-168	565.7	0.4	1.1	1	AT1G08720.2	3241
	1e-167	564.6	0	5.1e-151	509.5	0	2.1	2	Solyc07g006760.2.1	3452
	1.2e-167	564.4	0	1.5e-167	564	0	1	1	Solyc09g009090.2.1	305
	1.4e-167	564.2	0	1.7e-167	563.9	0	1.1	1	Gohir.A10G172600.1.p	447
	1.4e-167	564.2	0	7.2e-167	561.8	0	1.9	1	Gorai.006G056600.5	877
	1.7e-167	563.9	0	8.7e-167	561.6	0	1.9	1	Gorai.006G056600.4	877
	2e-167	563.7	0	2e-122	415	0	2.8	2	Gorai.001G185100.1	3116
	2.8e-167	563.2	0	4e-167	562.7	0	1	1	Glyma.14G182700.2.p	305
	3.6e-167	562.8	0	5.3e-167	562.3	0	1.1	1	Glyma.14G182700.3.p	305
	4.5e-167	562.5	0	5.8e-167	562.1	0	1.1	1	GRMZM2G110572	447
	4.6e-167	562.5	0	6e-167	562.1	0	1	1	Gorai.010G101300.1	2948
	5.8e-167	562.2	0	7.7e-167	561.7	0	1	1	Gorai.001G022800.2	2948
	1.2e-166	561.1	0	1.6e-166	560.7	0	1	1	Glyma.03G191000.1.p	305
	1.2e-166	561.1	0	1.6e-166	560.7	0	1	1	Glyma.03G191000.2.p	305
	1.2e-166	561	0	4.2e-166	559.3	0	1.6	1	Gorai.010G033900.1	305
	1.2e-166	561	0	4.2e-166	559.3	0	1.6	1	Gorai.010G033900.2	305
	1.3e-166	561	0	1.8e-166	560.5	0	1.1	1	Glyma.07G101600.3.p	877
	1.3e-166	561	0	1.8e-166	560.5	0	1.1	1	Glyma.07G101600.4.p	877
	1.4e-166	560.9	0	3.2e-166	559.7	0	1.5	1	Gohir.A06G031600.1.p	305
	1.4e-166	560.9	0	3.2e-166	559.7	0	1.5	1	Gohir.A06G031600.2.p	305
	1.4e-166	560.8	0	5.2e-166	559	0	1.7	1	Gohir.D08G118400.2.p	877
	1.8e-166	560.5	0	9.4e-151	508.6	0	2.1	2	GRMZM2G039106	3452
	1.8e-166	560.5	0	9.4e-151	508.6	0	2.1	2	GRMZM2G039106	3452
	2e-166	560.4	0	8.7e-166	558.3	0	1.7	1	Zosma69g00340.1	637
	2.1e-166	560.3	0	3.3e-166	559.7	0	1.2	1	Glyma.09G177600.2.p	877
	2.1e-166	560.3	0	3.3e-166	559.7	0	1.2	1	Glyma.09G177600.4.p	877
	2.1e-166	560.3	0	2.1e-165	557	0	2.2	1	Gohir.A11G256500.1.p	3241
	2.2e-166	560.2	0	6.8e-166	558.6	0	1.6	1	Gohir.D06G030800.1.p	305
	2.2e-166	560.2	0	6.8e-166	558.6	0	1.6	1	Gohir.D06G030800.2.p	305
	3.6e-166	559.5	0	4.7e-166	559.1	0	1	1	Gorai.010G101300.2	2948
	6.3e-166	558.7	0	1.3e-164	554.3	0	2	1	Solyc04g076480.2.1	305
	6.9e-166	558.6	0	9.3e-166	558.2	0	1	1	Glyma.13G151100.1.p	305
	8.2e-166	558.4	0	1.1e-165	557.9	0	1.1	1	Gohir.A06G089200.1.p	2948
	8.5e-166	558.3	0	5e-165	555.7	0	2.1	1	Gohir.D11G266300.1.p	3241
	8.8e-166	558.2	0	5.1e-149	502.9	0	2.1	2	Gohir.D05G012100.1.p	1807
	1.4e-165	557.6	0	7.5e-165	555.2	0	2.1	1	Gorai.007G286200.1	3241
	1.6e-165	557.4	0	1e-148	501.9	0	2.1	2	Gohir.A05G011400.1.p	1807
	3.8e-165	556.2	0	2.1e-148	500.8	0	2.1	2	Gorai.009G012400.1	1807
	7.7e-165	555.1	0	2.5e-164	553.4	0	1.5	1	Gorai.009G228800.3	305
	8.1e-165	555.1	0	1.3e-162	547.8	0	2.1	1	Gohir.A06G050100.1.p	1807
	8.4e-165	555	0	1.1e-164	554.6	0	1	1	Gohir.A06G089200.2.p	2948
	1.4e-164	554.3	0.2	1.8e-164	553.9	0.2	1.1	1	Zosma3g01460.1	877
	1.6e-164	554.1	0	2.2e-164	553.7	0	1	1	Glyma.19G191600.1.p	305
	1.6e-164	554.1	0	2.2e-164	553.7	0	1	1	Glyma.19G191600.2.p	305
	1.6e-164	554.1	0	2.2e-164	553.6	0	1.2	1	Glyma.10G159200.3.p	3241
	2.1e-164	553.7	0	4.3e-164	552.7	0	1.4	1	Glyma.10G159200.1.p	3241
	2.8e-164	553.3	0	2.5e-147	497.3	0	2.1	2	Gorai.010G056300.2	1807
	3.6e-164	552.9	0	7.3e-164	551.9	0	1.3	1	Zosma289g00100.1	3241
	5.7e-164	552.3	0	6.9e-164	552	0	1.1	1	Gohir.D09G137700.2.p	305
	6.1e-164	552.2	0	8.1e-164	551.8	0	1	1	Glyma.10G066000.1.p	305
	6.4e-164	552.1	0	8.7e-164	551.6	0	1	1	Solyc10g083610.1.1	305
	6.6e-164	552	0	1.4e-147	498.1	0	2.1	2	GRMZM2G052658	3452
	6.6e-164	552	0	5.8e-147	496.1	0	2.1	2	Gorai.010G056300.1	1807
	1.1e-163	551.3	0	1.3e-163	551	0	1.1	1	Gorai.006G158200.1	305
	1.1e-163	551.3	0	1.3e-163	551	0	1.1	1	Gorai.006G158200.3	305
	1.1e-163	551.3	0	1.3e-163	551	0	1.1	1	Gorai.006G158200.4	305
	2.4e-163	550.2	0.1	1.7e-145	491.3	0	2.1	2	Gorai.009G006600.1	3452
	2.4e-163	550.2	0.1	1.7e-145	491.3	0	2.1	2	Gorai.009G006600.3	3452
	2.9e-163	549.9	0	1.6e-145	491.3	0	2.1	2	Gorai.009G006600.2	3452
	4.1e-163	549.4	0	1.5e-162	547.6	0	1.8	1	Gohir.A07G155400.1.p	3116
	1.6e-162	547.5	0	6.5e-146	492.6	0	2.5	2	Zosma19g00030.1	1807
	2.3e-162	546.9	0	2.8e-162	546.7	0	1.1	1	Gohir.A09G135600.1.p	305
	2.3e-162	546.9	0	2.8e-162	546.7	0	1.1	1	Gohir.A09G135600.3.p	305
	2.4e-162	546.9	0	3e-162	546.6	0	1	1	Glyma.14G094400.1.p	2948
	2.5e-162	546.8	0	3.5e-162	546.3	0	1.1	1	Glyma.10G159200.2.p	3241
	6.9e-162	545.4	0	1.3e-161	544.4	0	1.4	1	Glyma.05G245300.5.p	877
	1.6e-161	544.2	0	2.5e-161	543.5	0	1.2	1	Glyma.20G229500.1.p	3241
	2.8e-161	543.3	0	3.8e-161	542.9	0	1	1	Glyma.13G151100.2.p	305
	6.1e-161	542.2	0	1.8e-159	537.4	0	2.1	1	Gohir.A05G005800.1.p	3452
	6.1e-161	542.2	0	1.8e-159	537.4	0	2.1	1	Gohir.A05G005800.2.p	3452
	6.9e-161	542.1	0	8.8e-161	541.7	0	1.1	1	Glyma.17G229100.1.p	2948
	7.5e-161	542	0	9.3e-161	541.6	0	1	1	Gorai.001G022800.5	2948
	8e-161	541.9	0	4.1e-160	539.5	0	1.7	1	Gorai.005G067400.1	447
	1.6e-160	540.9	0	6.1e-160	538.9	0	1.8	1	Gohir.A09G135600.2.p	305
	3.5e-160	539.8	0	4.6e-107	364.2	0	2.6	2	Glyma.05G245300.4.p	877
	3.5e-160	539.7	0	7.5e-107	363.5	0	2.5	2	Glyma.08G052700.2.p	877
	7.7e-160	538.6	0	3.3e-159	536.5	0	1.9	1	Solyc01g097980.2.1	3241
	7.7e-160	538.6	0	1e-159	538.2	0	1	1	Gohir.D05G044100.2.p	2948
	9.1e-160	538.4	0	1.2e-159	538	0	1	1	Gorai.009G045200.3	2948
	1e-159	538.2	0	1.1e-158	534.8	0	2.1	1	Gorai.004G245400.2	3241
	1.1e-159	538	0	1.4e-159	537.7	0	1	1	Gorai.009G045200.2	2948
	1.1e-159	538	0	1.4e-159	537.7	0	1	1	Gorai.009G045200.4	2948
	1.5e-159	537.6	0	3e-158	533.4	0	2	1	Gohir.D02G059700.1.p	447
	1.5e-159	537.6	0	3e-158	533.4	0	2	1	Gohir.D02G059700.2.p	447
	4e-159	536.3	0	5.8e-159	535.7	0	1.2	1	Glyma.09G177600.6.p	877
	1e-158	534.9	0	2.6e-157	530.3	0	2	1	Gorai.005G067300.1	447
	1.4e-158	534.4	0	8.1e-158	531.9	0	1.8	1	Gohir.A02G054800.1.p	447
	1.4e-158	534.4	0	8.1e-158	531.9	0	1.8	1	Gohir.A02G054800.2.p	447
	1.5e-158	534.3	0	2.1e-158	533.8	0	1.1	1	Solyc10g085570.1.1	305
	2.3e-158	533.7	0	3.2e-151	510.1	0	2.2	2	GRMZM2G326472	26303
	3.1e-158	533.3	0	3.9e-158	533	0	1	1	AT3G58640.1	924
	3.1e-158	533.3	0	3.9e-158	533	0	1	1	AT3G58640.2	924
	5.6e-158	532.4	0.2	9.3e-158	531.7	0.2	1.3	1	Zosma216g00040.1	447
	6.4e-158	532.3	0	8.8e-158	531.8	0	1	1	Solyc08g065250.2.1	2948
	1.7e-157	530.9	0	2e-157	530.6	0	1	1	AT2G31010.1	924
	1.7e-157	530.9	0	2e-157	530.6	0	1	1	AT2G31010.2	924
	4.8e-157	529.4	0	7e-157	528.8	0	1.2	1	GRMZM2G098187	305
	1.4e-156	527.9	1.8	2.9e-155	523.5	1.4	2.2	1	Gorai.008G049200.8	637
	1.5e-156	527.7	0	2e-156	527.4	0	1.1	1	GRMZM2G059671	305
	2.7e-156	526.9	0	3.2e-156	526.7	0	1	1	Glyma.08G237200.1.p	637
	3.3e-156	526.6	0	5e-156	526	0	1.2	1	Glyma.09G177600.5.p	877
	1.4e-155	524.6	0	1.1e-141	478.7	0.1	2.1	2	Zosma58g00140.1	3452
	1.5e-154	521.2	0	1.1e-153	518.3	0	2.1	1	Gorai.007G286200.3	3241
	3.4e-154	520	0.6	2.9e-136	460.7	0.5	2	2	AT4G35780.1	325
	1.2e-153	518.2	0	1.6e-153	517.8	0	1.1	1	Gohir.D09G137700.1.p	305
	3.7e-153	516.5	0	4.6e-100	341.1	0	2.4	2	Glyma.05G245300.2.p	877
	6.3e-153	515.8	0	3.9e-151	509.9	0	2.1	1	AT4G23050.2	7448
	6.4e-153	515.8	0	3.9e-151	509.8	0	2.1	1	AT4G23050.1	7448
	6.4e-153	515.8	0	7.7e-153	515.5	0	1.1	1	Gorai.006G158200.2	305
	1.1e-152	514.9	0	9.2e-152	511.9	0	2	1	GRMZM2G481005	1807
	1.4e-152	514.7	0	1.1e-151	511.6	0	2	1	GRMZM2G481005	1807
	3.1e-152	513.5	0.1	1.8e-137	464.7	0.1	2	2	AT4G38470.1	325
	4.4e-152	513	0	4.5e-151	509.7	0	2	1	Glyma.08G165900.3.p	637
	4.4e-152	513	0	4.5e-151	509.7	0	2	1	Glyma.08G165900.4.p	637
	7.5e-152	512.2	0	1.5e-124	422	0.1	2	2	GRMZM2G413069	2948
	1.3e-151	511.4	0	2.1e-151	510.7	0	1.3	1	Glyma.17G033700.2.p	447
	3.1e-151	510.2	0.1	2.2e-136	461.1	0.2	2	2	AT4G38470.2	325
	7.5e-151	508.9	0	9.6e-151	508.6	0	1	1	AT3G06630.7	447
	2.5e-150	507.2	0.1	3.4e-150	506.8	0.1	1.2	1	Glyma.07G239600.2.p	447
	9.7e-150	505.2	0	3.2e-149	503.5	0	1.7	1	Glyma.18G174200.2.p	3116
	9.7e-150	505.2	0	3.2e-149	503.5	0	1.7	1	Glyma.18G174200.3.p	3116
	4.5e-149	503	0	6e-149	502.6	0	1	1	Gohir.D06G087700.1.p	2948
	9e-149	502	0	1.2e-148	501.6	0	1	1	Gohir.D05G289200.1.p	305
	1e-148	501.8	2.3	1.4e-148	501.4	2.3	1.1	1	AT1G79570.4	637
	1e-148	501.8	2.3	1.4e-148	501.4	2.3	1.1	1	AT1G79570.5	637
	1.2e-148	501.7	0.2	7.5e-133	449.4	0.4	2	2	AT2G17700.1	325
	1.2e-148	501.6	0	1.6e-148	501.2	0	1	1	Gorai.009G304300.1	305
	1.4e-148	501.4	0	3.9e-107	364.5	0	2.7	2	Glyma.05G245300.8.p	877
	1.9e-148	501	0	2.3e-148	500.7	0	1	1	Gorai.012G046800.1	924
	1.9e-148	501	0	2.3e-148	500.7	0	1	1	Gorai.012G046800.2	924
	1.9e-148	501	0	2.3e-148	500.7	0	1	1	Gorai.012G046800.5	924
	2e-148	500.9	0	2.4e-148	500.6	0	1	1	Gorai.012G046800.3	924
	3.6e-148	500	0	4.4e-148	499.8	0	1	1	Gohir.D04G041500.1.p	924
	3.6e-148	500	0	4.4e-148	499.8	0	1	1	Gohir.D04G041500.2.p	924
	3.6e-148	500	0	4.4e-148	499.8	0	1	1	Gohir.D04G041500.3.p	924
	5.1e-148	499.6	2.2	7.2e-148	499.1	2.2	1.1	1	Gohir.A03G017700.1.p	7448
	9.7e-148	498.6	0	1.2e-147	498.3	0	1	1	Gohir.A05G374000.1.p	924
	9.7e-148	498.6	0	1.2e-147	498.3	0	1	1	Gohir.A05G374000.2.p	924
	1.2e-147	498.3	2.4	1.7e-147	497.8	2.4	1.1	1	Gohir.D03G153900.1.p	7448
	1.4e-147	498.1	2.9	1.8e-147	497.7	2.9	1.1	1	Gorai.003G162100.1	7448
	1.8e-147	497.8	0.8	2.4e-147	497.3	0.8	1.2	1	Glyma.01G217100.1.p	7448
	1.8e-147	497.8	0	2.4e-147	497.3	0	1.2	1	Gohir.D06G049400.2.p	1807
	1.9e-147	497.7	0	1.2e-136	462	0.1	2	2	Glyma.11G082200.2.p	325
	2e-147	497.6	2.3	2.8e-147	497.1	2.3	1.1	1	Gorai.003G162100.3	7448
	2.3e-147	497.4	0.3	1.5e-146	494.7	0.1	1.9	1	Glyma.15G213400.2.p	637
	2.3e-147	497.4	0.3	1.5e-146	494.7	0.1	1.9	1	Glyma.15G213400.4.p	637
	2.7e-147	497.2	0	3.3e-147	496.9	0	1	1	Solyc07g055130.2.1	924
	3.6e-147	496.7	0	4.9e-147	496.3	0	1.2	1	Gohir.D06G049400.1.p	1807
	4.3e-147	496.5	0.3	2.3e-146	494.1	0.3	1.9	1	Glyma.15G213400.3.p	637
	4.7e-147	496.4	0	2.7e-137	464.1	0.2	2	2	Glyma.01G161600.1.p	325
	7.8e-147	495.6	0	2.1e-137	464.5	0.2	2	2	Glyma.01G161600.2.p	325
	1.1e-146	495.2	0	1e-135	458.9	0	2	2	Glyma.11G082200.1.p	325
	8.4e-146	492.2	0	1.1e-145	491.9	0	1.1	1	Glyma.13G290400.1.p	924
	8.4e-146	492.2	0	1.1e-145	491.9	0	1.1	1	Glyma.13G290400.4.p	924
	8.4e-146	492.2	0	1.1e-145	491.9	0	1.1	1	Glyma.13G290400.5.p	924
	8.5e-146	492.2	0	1e-145	492	0	1	1	Glyma.12G211000.2.p	924
	9.7e-146	492	0	1.3e-145	491.6	0	1.1	1	Glyma.12G211000.4.p	924
	1e-145	491.9	0	1.5e-145	491.4	0	1.2	1	Glyma.12G128700.1.p	924
	1e-145	491.9	0	1.5e-145	491.4	0	1.2	1	Glyma.12G128700.2.p	924
	1e-145	491.9	0	1.5e-145	491.4	0	1.2	1	Glyma.12G128700.3.p	924
	1.1e-145	491.8	0.2	1.5e-136	461.7	0.2	2	2	GRMZM2G459854	325
	1.4e-145	491.5	0	1.6e-145	491.3	0	1	1	Glyma.13G290400.2.p	924
	1.4e-145	491.5	0	1.6e-145	491.3	0	1	1	Glyma.13G290400.3.p	924
	1.7e-145	491.3	0	2.7e-145	490.5	0	1.4	1	GRMZM2G448213	447
	1.9e-145	491.1	0.1	2e-136	461.2	0.1	2	2	Gohir.D01G162300.1.p	325
	2.1e-145	490.9	0	2.8e-145	490.5	0	1.1	1	Glyma.13G290400.6.p	924
	2.6e-145	490.6	0	3.4e-145	490.2	0	1.1	1	Glyma.12G211000.1.p	924
	2.6e-145	490.6	0	3.4e-145	490.2	0	1.1	1	Glyma.12G211000.5.p	924
	2.9e-145	490.4	0	3.4e-145	490.2	0	1	1	Glyma.12G211000.3.p	924
	3.5e-145	490.2	0.8	4.6e-145	489.8	0.8	1	1	Glyma.01G217100.2.p	7448
	3.5e-145	490.2	0.8	4.6e-145	489.8	0.8	1	1	Glyma.01G217100.3.p	7448
	5.2e-145	489.6	0.2	3.4e-136	460.5	0.3	2	2	Gorai.002G201200.1	325
	5.6e-145	489.5	0.1	1.2e-135	458.7	0.5	2	2	Gohir.A01G171300.1.p	325
	6.8e-145	489.2	0	1.1e-129	439	0	2	2	Glyma.02G165800.1.p	305
	6.8e-145	489.2	0	1.1e-129	439	0	2	2	Glyma.02G165800.2.p	305
	1.6e-144	488	0	2.8e-134	454.2	0.2	2	2	Gorai.007G190200.1	325
	2.6e-144	487.3	0	5.6e-136	459.8	0.1	2	2	Gorai.002G201200.2	325
	2.7e-144	487.2	0	8.4e-134	452.6	0.1	2	2	Gorai.007G190200.3	325
	2.8e-144	487.2	0	3.7e-136	460.4	1.1	2	2	Gorai.007G190200.2	325
	3.5e-144	486.9	0	1.3e-134	455.2	0.1	2	2	Gohir.A02G175000.1.p	325
	3.6e-144	486.8	1.5	4.6e-144	486.5	1.5	1	1	Gorai.003G162100.2	7448
	4.3e-144	486.6	0	5.2e-144	486.3	0	1	1	Gohir.1Z092600.1.p	305
	5.2e-144	486.3	0.1	2.2e-133	451.2	0.4	2	2	Gohir.A11G171500.1.p	325
	6.1e-144	486.1	0.1	7.5e-135	456	0	2	2	Solyc10g055720.1.1	325
	7e-144	485.9	0.1	8.6e-138	465.8	0.2	2	2	Solyc01g111880.2.1	325
	7.2e-144	485.8	0	3.9e-135	457	1.3	2	2	Gohir.A11G171500.2.p	325
	1.1e-143	485.2	0.4	2.5e-134	454.3	0	2	2	Gohir.A04G132100.2.p	325
	1.3e-143	485	0.3	8.1e-135	455.9	0	2	2	Gohir.A04G132100.1.p	325
	1.5e-143	484.8	1.9	2e-143	484.4	1.9	1	1	Gorai.003G162100.4	7448
	1.6e-143	484.7	0.5	7.3e-135	456.1	0	2	2	Gorai.012G157000.2	325
	1.7e-143	484.6	0.5	7.6e-135	456	0	2	2	Gorai.012G157000.1	325
	1.8e-143	484.5	0.6	1e-134	455.6	0.1	2	2	Gohir.D04G168700.2.p	325
	1.8e-143	484.5	0.6	1e-134	455.6	0.1	2	2	Gohir.D04G168700.3.p	325
	1.8e-143	484.5	0	2.1e-143	484.3	0	1	1	GRMZM2G059671	305
	1.8e-143	484.5	0	2.1e-143	484.3	0	1	1	GRMZM2G059671	305
	2.2e-143	484.3	0.5	8.8e-135	455.8	0	2	2	Gohir.D04G168700.1.p	325
	2.2e-143	484.3	0.5	8.8e-135	455.8	0	2	2	Gohir.D04G168700.4.p	325
	2.4e-143	484.1	0	3.1e-143	483.7	0	1.1	1	Glyma.06G276900.1.p	924
	2.6e-143	484	0	2.5e-137	464.2	0.1	2	2	Solyc02g083290.2.1	325
	2.9e-143	483.8	0	2.8e-142	480.6	0	2.2	1	Gohir.D02G059800.1.p	447
	2.9e-143	483.8	0.2	4.2e-133	450.3	0.1	2	2	GRMZM5G814851	325
	4.5e-143	483.2	1.8	4.8e-62	215.5	0.1	3.1	3	Gohir.D05G006500.1.p	3452
	5.2e-143	483	0.8	7.1e-135	456.1	0.3	2	2	Glyma.10G284400.1.p	325
	5.2e-143	483	0.8	7.1e-135	456.1	0.3	2	2	Glyma.10G284400.2.p	325
	5.6e-143	482.9	0	2.1e-133	451.2	0.1	2	2	Gohir.D03G004800.1.p	325
	8.9e-143	482.2	0	2.1e-133	451.2	0.2	2	2	Gorai.003G005100.1	325
	9e-143	482.2	0	2.1e-142	481	0	1.5	1	Solyc08g080460.1.1	7448
	1e-142	482	1	9.7e-135	455.7	0.2	2	2	Glyma.20G105300.1.p	325
	3.6e-142	480.2	1	4.2e-134	453.6	0.3	2	2	Glyma.10G284400.3.p	325
	7e-142	479.3	0.8	1.3e-133	452	0.1	2	2	Glyma.20G105300.2.p	325
	1.4e-141	478.3	0	3.8e-100	341.4	0	2.4	2	Glyma.05G245300.7.p	877
	1.6e-141	478.1	0	2.1e-141	477.7	0	1.1	1	Zosma62g00330.1	924
	2e-141	477.8	0.1	3.7e-136	460.4	0.2	2	2	Gorai.002G201200.3	325
	3.4e-141	477	0	1.2e-140	475.2	0	1.7	1	Solyc08g007910.2.1	7448
	5.2e-141	476.4	0	6.3e-141	476.1	0	1	1	AT2G42640.1	924
	5.5e-141	476.3	1.2	1.2e-134	455.4	0.1	2	2	Glyma.20G105300.4.p	325
	5.7e-141	476.3	0.1	4.7e-134	453.4	0.1	2	2	Gohir.A01G001900.1.p	325
	9e-141	475.6	0	1.1e-140	475.3	0	1	1	GRMZM2G007854	924
	1e-140	475.4	0	2.9e-136	460.7	0.1	2	2	Gorai.002G201200.4	325
	1.7e-140	474.7	0	2.1e-140	474.4	0	1	1	GRMZM2G080499	924
	5.3e-140	473.1	0	6.5e-140	472.8	0	1	1	AT2G42640.4	924
	1.4e-139	471.6	0.5	2.4e-132	447.8	0.1	2	2	Gorai.002G002100.1	325
	1.7e-139	471.4	0.7	2.6e-132	447.7	0.1	2	2	Gohir.D01G001500.1.p	325
	9.1e-139	469	0.5	1.6e-132	448.4	1.6	2	2	Zosma173g00130.1	325
	4.2e-138	466.8	0	1.2e-137	465.2	0	1.5	1	Gorai.009G228800.4	305
	5.1e-138	466.5	0	4.7e-135	456.7	0.1	2	2	Gorai.012G157000.3	325
	5.5e-138	466.4	0.4	1.3e-134	455.3	0.1	2.2	2	Glyma.20G105300.3.p	325
	6.3e-138	466.2	0.2	5e-135	456.6	0.2	2	2	Glyma.20G105300.5.p	325
	2.6e-137	464.2	0	1.6e-121	412	0	2.1	2	GRMZM2G039106	3452
	5.9e-137	463	0.5	1.7e-132	448.2	0.1	2	2	Gorai.002G002100.2	325
	7.6e-137	462.6	0	9.5e-137	462.3	0	1	1	GRMZM2G163141	924
	1.2e-136	461.9	0	1.6e-136	461.6	0	1	1	Gorai.012G046800.4	924
	4.3e-136	460.1	0	5.6e-136	459.8	0	1.1	1	GRMZM2G140537	447
	7.2e-136	459.4	0	7.9e-131	442.8	0.1	2	2	Solyc12g094410.1.1	325
	1.2e-135	458.7	0	2.5e-132	447.7	0	2	2	GRMZM2G164242	325
	2.9e-135	457.4	0	9.9e-133	449	0.1	2	2	GRMZM2G164242	325
	3.5e-135	457.2	0	8.1e-132	446	0	2	2	GRMZM2G164242	325
	1.8e-134	454.8	0.1	2e-134	454.6	0.1	1	1	GRMZM2G059671	305
	3.7e-134	453.7	0	4.9e-134	453.3	0	1.1	1	Solyc02g076780.2.1	924
	4.7e-134	453.4	0	4.6e-133	450.1	0.1	1.8	2	Gohir.D01G001500.2.p	325
	6.9e-134	452.9	0	8.1e-134	452.6	0	1	1	Glyma.06G097700.1.p	305
	1.4e-133	451.8	0	3.4e-133	450.6	0	1.4	1	Gorai.002G110000.5	637
	1.5e-133	451.8	0	5.8e-124	420.1	0.2	2	2	Gohir.D03G004800.2.p	325
	5.2e-133	450	0	6.3e-133	449.7	0	1	1	Glyma.09G275900.1.p	1957
	5.2e-133	450	0	6.3e-133	449.7	0	1	1	Glyma.09G275900.2.p	1957
	5.2e-133	450	0	6.3e-133	449.7	0	1	1	Glyma.09G275900.3.p	1957
	1.4e-132	448.6	0	1.6e-132	448.4	0	1	1	AT5G01850.1	1957
	1.4e-132	448.5	0	3.1e-128	434.2	0.2	2	2	Gohir.D05G185300.1.p	325
	1.5e-132	448.5	0	2.7e-126	427.8	0	2	2	Gorai.009G190600.2	325
	2.9e-132	447.5	0	3.3e-132	447.3	0	1	1	Solyc12g013980.1.1	924
	4.2e-132	447	0	2.7e-128	434.4	0.1	2	2	Gohir.A05G182300.1.p	325
	6e-132	446.5	0	2.3e-127	431.3	0.1	2	2	Gorai.009G190600.1	325
	7.4e-132	446.2	0	8.7e-132	445.9	0	1	1	Gohir.A02G003900.1.p	1957
	7.7e-132	446.1	0	3.9e-130	440.5	0	2	1	Gorai.009G253200.2	2252
	7.8e-132	446.1	0	9.2e-132	445.8	0	1	1	Gohir.D02G004300.1.p	1957
	7.8e-132	446.1	0	9.2e-132	445.8	0	1	1	Gohir.D02G004300.2.p	1957
	7.8e-132	446.1	0	9.2e-132	445.8	0	1	1	Gorai.005G004900.1	1957
	7.8e-132	446.1	0	9.2e-132	445.8	0	1	1	Gorai.005G004900.2	1957
	1.3e-131	445.3	0	6.6e-130	439.7	0	2	1	Gorai.009G253200.1	2252
	2.6e-131	444.3	0	3.3e-131	444	0	1	1	Gohir.D09G210000.1.p	1957
	4.8e-131	443.5	0	5.9e-131	443.2	0	1	1	Gorai.006G234800.1	1957
	9.4e-131	442.5	0	1.1e-130	442.3	0	1	1	Glyma.01G132300.1.p	1957
	9.4e-131	442.5	0	1.1e-130	442.3	0	1	1	Glyma.01G132300.2.p	1957
	9.4e-131	442.5	0	1.1e-130	442.3	0	1	1	Glyma.01G132300.3.p	1957
	1e-130	442.4	0	1.3e-130	442.1	0	1.1	1	GRMZM2G007854	924
	1.1e-130	442.2	0	1.4e-130	441.9	0	1	1	Gohir.D09G214400.1.p	1957
	1.8e-130	441.6	0	2.3e-130	441.2	0	1	1	AT2G24360.1	717
	2.4e-130	441.2	0	1.4e-126	428.7	0	2	2	Gorai.009G190600.6	325
	2.9e-130	440.9	2.4	6.8e-130	439.7	1.7	1.6	1	Zosma50g00950.1	3116
	2.9e-130	440.9	0	7.3e-130	439.6	0	1.5	1	Gohir.A02G064900.1.p	2252
	4.1e-130	440.4	0	9.6e-130	439.2	0	1.5	1	AT4G31170.1	717
	4.1e-130	440.4	0	9.6e-130	439.2	0	1.5	1	AT4G31170.2	717
	4.1e-130	440.4	0	9.6e-130	439.2	0	1.5	1	AT4G31170.3	717
	4.1e-130	440.4	0	9.6e-130	439.2	0	1.5	1	AT4G31170.5	717
	4.1e-130	440.4	0	9.6e-130	439.2	0	1.5	1	AT4G31170.6	717
	4.1e-130	440.4	0	9.6e-130	439.2	0	1.5	1	AT4G31170.7	717
	4.1e-130	440.4	0	9.6e-130	439.2	0	1.5	1	AT4G31170.8	717
	4.6e-130	440.2	0	2.2e-128	434.7	0	2	1	Gohir.D05G244000.2.p	2252
	4.8e-130	440.2	0	1.2e-128	435.5	0	2	1	Gorai.005G067300.2	447
	5.9e-130	439.9	0	7e-130	439.6	0	1	1	Glyma.17G090600.1.p	287
	6.1e-130	439.8	0.3	6.5e-128	433.1	0.2	2	2	Gorai.009G190600.5	325
	6.6e-130	439.7	0	3.6e-129	437.3	0	1.6	1	GRMZM2G160922	325
	8.1e-130	439.4	0	2.4e-129	437.9	0	1.5	1	Gorai.005G080000.1	2252
	8.2e-130	439.4	0.2	7.2e-128	433	0.1	1.9	2	Glyma.10G226300.1.p	2252
	8.2e-130	439.4	0	4e-128	433.8	0	2	1	Gohir.D05G244000.1.p	2252
	9.7e-130	439.1	0	2.4e-129	437.9	0	1.5	1	Gorai.005G080000.2	2252
	1.1e-129	439	0	1.2e-129	438.8	0	1	1	Glyma.13G169300.1.p	287
	1.4e-129	438.7	0	1.7e-129	438.4	0	1	1	AT3G01490.1	287
	1.4e-129	438.6	0.1	1.8e-129	438.3	0.1	1	1	Gohir.A10G009900.1.p	4997
	1.5e-129	438.5	0	1.7e-129	438.3	0	1	1	AT5G50180.1	1804
	1.6e-129	438.5	0	1.8e-129	438.2	0	1	1	Glyma.19G009500.1.p	287
	1.7e-129	438.4	1	5.5e-129	436.7	0.1	1.8	1	Zosma64g00150.1	80880
	1.7e-129	438.4	0	2e-129	438.1	0	1	1	AT3G27560.1	1804
	2.2e-129	438	0	2.6e-129	437.8	0	1	1	AT3G63260.1	287
	2.6e-129	437.8	0	2.9e-129	437.6	0	1	1	AT5G01850.2	1957
	2.7e-129	437.7	0.1	3.5e-129	437.3	0.1	1	1	Gohir.D10G009600.1.p	4997
	2.7e-129	437.7	0.1	3.5e-129	437.3	0.1	1	1	Gorai.011G010500.1	4997
	2.8e-129	437.6	0	9.7e-127	429.2	0	2	2	Gohir.A05G242600.1.p	2252
	2.9e-129	437.6	0	3.4e-129	437.3	0	1	1	Gohir.A05G355100.1.p	1804
	3.2e-129	437.4	0	4e-129	437.1	0	1	1	Gohir.A07G001100.1.p	717
	3.2e-129	437.4	0	4e-129	437.1	0	1	1	Gorai.001G001200.1	717
	3.2e-129	437.4	0	4e-129	437.1	0	1	1	Gorai.001G001200.2	717
	3.2e-129	437.4	0	4e-129	437.1	0	1	1	Gohir.D07G001500.1.p	717
	3.2e-129	437.4	0	4e-129	437.1	0	1	1	Gohir.D07G001500.2.p	717
	3.3e-129	437.4	0.1	4.3e-129	437	0.1	1	1	Solyc04g014690.2.1	4997
	3.4e-129	437.3	0.1	4.2e-129	437.1	0.1	1	1	GRMZM2G160922	325
	3.5e-129	437.3	0	4.2e-129	437.1	0	1	1	Gohir.D04G058100.1.p	1804
	3.5e-129	437.3	0	4.2e-129	437.1	0	1	1	Gorai.012G064800.2	1804
	3.5e-129	437.3	0	4.1e-129	437.1	0	1	1	Gohir.D07G226400.1.p	287
	4.7e-129	436.9	0.4	4.2e-114	387.5	0.5	2	2	AT4G38470.3	325
	4.9e-129	436.8	0	1.1e-128	435.6	0	1.4	1	Gohir.D02G070800.1.p	2252
	5.4e-129	436.7	0	6.3e-128	433.2	0.1	1.8	2	Gorai.009G190600.10	325
	5.4e-129	436.7	0.1	6.9e-129	436.3	0.1	1	1	AT1G62400.1	4997
	5.5e-129	436.7	0	6.9e-129	436.3	0	1	1	Solyc07g042890.2.1	717
	5.7e-129	436.6	0.1	5.4e-127	430.1	0.1	1.9	2	Glyma.10G226300.2.p	2252
	5.8e-129	436.6	0	7e-129	436.3	0	1	1	Gohir.A07G223900.1.p	1804
	6.8e-129	436.4	0	8.1e-129	436.1	0	1	1	Glyma.05G036600.1.p	287
	7.2e-129	436.3	0	8.4e-129	436.1	0	1	1	Gorai.012G061300.2	287
	7.2e-129	436.3	0	8.4e-129	436.1	0	1	1	Gorai.012G061300.5	287
	7.7e-129	436.2	0	9e-129	436	0	1	1	Gohir.D04G054600.1.p	287
	7.7e-129	436.2	0	9e-129	436	0	1	1	Gohir.D04G054600.2.p	287
	9.2e-129	435.9	0.1	1.2e-128	435.6	0.1	1	1	Gorai.010G185600.1	4997
	9.2e-129	435.9	0	1.1e-128	435.6	0	1	1	Gohir.D07G231000.1.p	1804
	9.3e-129	435.9	0	1.1e-128	435.6	0	1	1	Gorai.001G266100.1	1804
	9.5e-129	435.9	0	1.2e-128	435.6	0	1	1	Solyc02g093410.2.1	1804
	1.2e-128	435.6	0	1.3e-128	435.4	0	1	1	Glyma.03G036000.1.p	1957
	1.2e-128	435.6	0	1.3e-128	435.4	0	1	1	Glyma.03G036000.2.p	1957
	1.2e-128	435.6	0	1.3e-128	435.4	0	1	1	Glyma.03G036000.3.p	1957
	1.2e-128	435.6	0	1.3e-128	435.4	0	1	1	Glyma.03G036000.4.p	1957
	1.3e-128	435.4	0	1.5e-128	435.2	0	1	1	Gorai.001G261300.1	287
	1.4e-128	435.3	0	1.7e-128	435.1	0	1	1	AT5G50000.1	287
	1.4e-128	435.3	0	1.7e-128	435	0	1	1	Glyma.06G177700.1.p	1804
	1.5e-128	435.3	0.1	1.9e-128	434.9	0.1	1	1	Gohir.A06G152500.1.p	4997
	1.5e-128	435.2	0	1.8e-128	435	0	1	1	Glyma.04G182700.1.p	287
	1.7e-128	435	0.3	2.1e-128	434.7	0.3	1	1	Glyma.07G197200.1.p	1200
	1.7e-128	435	0.3	2.1e-128	434.7	0.3	1	1	Glyma.07G197200.2.p	1200
	1.7e-128	435	0.3	2.1e-128	434.7	0.3	1	1	Glyma.07G197200.3.p	1200
	1.9e-128	434.9	0	2.3e-128	434.6	0	1	1	Solyc06g071410.2.1	287
	2.3e-128	434.6	0	2.8e-128	434.4	0	1	1	Gorai.006G034500.1	1804
	2.3e-128	434.6	0	2.8e-128	434.4	0	1	1	Gorai.006G034500.2	1804
	2.5e-128	434.5	0	3.1e-128	434.2	0	1	1	Gohir.A05G066500.1.p	717
	2.5e-128	434.5	0	3.1e-128	434.2	0	1	1	Gohir.A05G066500.2.p	717
	2.5e-128	434.5	0	3.1e-128	434.2	0	1	1	Gohir.A05G066500.3.p	717
	2.5e-128	434.5	0	3.1e-128	434.2	0	1	1	Gohir.A05G066500.4.p	717
	2.5e-128	434.5	0	3.1e-128	434.2	0	1	1	Gohir.A05G066500.5.p	717
	2.7e-128	434.4	0	3.3e-128	434.1	0	1	1	Glyma.06G183500.1.p	287
	2.7e-128	434.4	0.1	3.4e-128	434.1	0.1	1	1	Glyma.15G074900.1.p	1200
	2.7e-128	434.4	0.1	3.4e-128	434.1	0.1	1	1	Glyma.15G074900.2.p	1200
	2.8e-128	434.4	0	3.2e-128	434.1	0	1	1	Glyma.19G056300.1.p	1804
	2.8e-128	434.3	0	3.3e-128	434.1	0	1	1	Gohir.A05G359500.1.p	287
	3.2e-128	434.1	0	3.7e-128	433.9	0	1	1	Glyma.05G002600.1.p	1804
	4e-128	433.8	0.5	1.2e-127	432.3	0.5	1.5	1	AT5G58950.1	1200
	4.1e-128	433.8	0	1.1e-127	432.3	0	1.7	1	Glyma.18G174200.6.p	3116
	4.1e-128	433.8	0	1.1e-127	432.3	0	1.7	1	Glyma.18G174200.5.p	3116
	4.2e-128	433.8	0.1	5.3e-128	433.4	0.1	1	1	Gohir.A05G161300.1.p	1200
	6.1e-128	433.2	0.1	7.6e-128	432.9	0.1	1	1	Gohir.D05G164100.1.p	1200
	6.4e-128	433.2	0.1	8.3e-128	432.8	0.1	1	1	Gohir.D06G158800.2.p	4997
	6.8e-128	433.1	0	8e-128	432.8	0	1	1	Solyc03g114210.2.1	287
	7.8e-128	432.9	0.1	2.2e-126	428.1	0	1.8	1	Glyma.20G165800.1.p	2252
	8.2e-128	432.8	0.1	1e-127	432.5	0.1	1	1	Gorai.009G169300.1	1200
	1.1e-127	432.4	0	1.3e-127	432.2	0	1	1	Glyma.08G026500.1.p	717
	1.1e-127	432.4	0	1.3e-127	432.2	0	1	1	Glyma.08G026500.2.p	717
	1.1e-127	432.4	0	1.3e-127	432.1	0	1	1	Solyc07g042680.2.1	717
	1.3e-127	432.2	0	8.3e-126	426.2	0	1.9	1	GRMZM2G465833	2252
	1.4e-127	432	0	1.7e-127	431.8	0	1	1	Glyma.16G069200.1.p	1804
	1.4e-127	432	0	8.1e-127	429.5	0	1.8	1	Glyma.08G356500.3.p	3116
	1.5e-127	431.9	0	8.4e-126	426.1	0	2	1	GRMZM2G465833	2252
	1.6e-127	431.8	0	1.9e-127	431.6	0	1	1	Gohir.A07G219500.1.p	287
	1.7e-127	431.7	0	7.7e-127	429.6	0	1.8	1	Glyma.08G356500.2.p	3116
	1.8e-127	431.7	0	2.1e-127	431.4	0	1.1	1	GRMZM2G072584	1957
	1.8e-127	431.7	0	2.2e-127	431.4	0	1	1	Gohir.D05G069000.1.p	717
	1.8e-127	431.7	0	2.2e-127	431.4	0	1	1	Gohir.D05G069000.2.p	717
	1.8e-127	431.7	0	2.2e-127	431.4	0	1	1	Gohir.D05G069000.3.p	717
	1.9e-127	431.6	0	2.2e-127	431.3	0	1	1	Gorai.008G294700.1	287
	2e-127	431.5	0	2.5e-127	431.2	0	1	1	Gorai.009G069900.1	717
	2e-127	431.5	0	2.5e-127	431.2	0	1	1	Gorai.009G069900.2	717
	2e-127	431.5	0	2.5e-127	431.2	0	1	1	Gorai.009G069900.3	717
	2e-127	431.5	0	2.5e-127	431.2	0	1	1	Gorai.009G069900.4	717
	2.1e-127	431.4	0	1.1e-126	429.1	0	1.9	1	Solyc02g031860.2.1	637
	2.2e-127	431.4	0	2.4e-127	431.2	0	1	1	Gohir.D04G058100.2.p	1804
	2.2e-127	431.4	0	2.4e-127	431.2	0	1	1	Gorai.012G064800.4	1804
	2.2e-127	431.3	0	2.9e-127	431	0	1	1	Glyma.07G264700.1.p	4997
	2.3e-127	431.3	0.1	3e-127	430.9	0.1	1	1	Glyma.15G113500.1.p	4997
	2.8e-127	431	0	3.6e-127	430.7	0	1	1	Glyma.17G009300.1.p	4997
	3e-127	430.9	0.2	3.7e-127	430.6	0.2	1	1	Glyma.13G238400.1.p	1200
	3e-127	430.9	0.2	3.7e-127	430.6	0.2	1	1	Glyma.13G238400.2.p	1200
	3e-127	430.9	0.2	3.7e-127	430.6	0.2	1	1	Glyma.13G238400.3.p	1200
	3e-127	430.9	0.2	3.7e-127	430.6	0.2	1	1	Glyma.13G238400.4.p	1200
	3e-127	430.9	0.2	3.7e-127	430.6	0.2	1	1	Glyma.13G238400.5.p	1200
	3e-127	430.9	0.2	3.7e-127	430.6	0.2	1	1	Glyma.13G238400.6.p	1200
	3.1e-127	430.9	0	3.7e-127	430.6	0	1	1	Zosma261g00180.1	1957
	4.3e-127	430.4	0	5.1e-127	430.2	0	1	1	Gohir.A09G029800.1.p	1804
	6.7e-127	429.8	0	8.4e-127	429.4	0	1	1	GRMZM2G140612	717
	6.7e-127	429.8	0	8.4e-127	429.4	0	1	1	GRMZM2G140612	717
	6.7e-127	429.8	0	8.4e-127	429.4	0	1	1	GRMZM2G140612	717
	8.4e-127	429.5	0	1.2e-126	429	0	1	1	Gohir.D05G289200.2.p	305
	8.7e-127	429.4	0	1e-126	429.2	0	1	1	Gorai.006G241500.1	287
	8.7e-127	429.4	0	1e-126	429.2	0	1	1	Gohir.D09G220500.1.p	287
	8.9e-127	429.4	0	1.1e-126	429.1	0	1	1	Gorai.012G064800.1	1804
	9.7e-127	429.2	0	1.2e-126	428.9	0	1	1	GRMZM2G102088	717
	9.7e-127	429.2	0	1.2e-126	428.9	0	1	1	GRMZM2G102088	717
	9.8e-127	429.2	0.1	1.2e-126	428.9	0.1	1	1	Glyma.09G009100.1.p	4997
	1e-126	429.2	0	1.2e-126	429	0	1	1	Gohir.D12G274200.1.p	287
	1.1e-126	429	0	1.4e-126	428.8	0	1	1	Glyma.05G220200.1.p	717
	1.1e-126	429	0	1.4e-126	428.8	0	1	1	Glyma.05G220200.2.p	717
	1.1e-126	429	0	1.4e-126	428.8	0	1	1	Glyma.05G220200.3.p	717
	1.2e-126	429	0	1.6e-126	428.5	0	1	1	Gorai.009G304300.2	305
	1.2e-126	428.9	0	6.5e-126	426.5	0	1.9	1	Solyc02g031910.2.1	637
	1.2e-126	428.9	0	1.4e-126	428.7	0	1	1	Gohir.A11G067500.1.p	287
	1.2e-126	428.9	0	1.5e-126	428.7	0	1	1	Gohir.D11G071400.1.p	287
	1.2e-126	428.9	0	1.5e-126	428.7	0	1	1	Gorai.007G076700.1	287
	1.3e-126	428.8	0.1	1.6e-126	428.5	0.1	1.1	1	Solyc03g006400.2.1	1200
	1.4e-126	428.7	0.1	1.7e-126	428.5	0.1	1	1	Glyma.09G009100.2.p	4997
	1.6e-126	428.5	0	1.8e-126	428.4	0	1	1	AT3G22750.1	287
	1.9e-126	428.3	0	2.1e-126	428.1	0	1	1	GRMZM2G019434	287
	2.3e-126	428	0	2.8e-126	427.7	0	1	1	Zosma63g00600.1	80865
	2.4e-126	427.9	0	3.1e-126	427.6	0	1	1	Solyc12g062280.1.1	287
	2.7e-126	427.8	0	2.9e-126	427.7	0	1	1	AT4G14780.1	287
	3.9e-126	427.3	0	4.4e-126	427.1	0	1	1	Gohir.A12G273500.1.p	287
	4.7e-126	427	0	5.6e-126	426.7	0	1	1	AT5G40540.1	1804
	5.2e-126	426.8	0	6.6e-126	426.5	0	1	1	GRMZM2G156013	717
	5.2e-126	426.8	0	6.6e-126	426.5	0	1	1	GRMZM2G156013	717
	6.3e-126	426.6	0	7.8e-126	426.2	0	1	1	Glyma.04G188200.1.p	1804
	7.6e-126	426.3	0	9.3e-126	426	0	1	1	GRMZM2G165231	1804
	7.6e-126	426.3	0.2	9.4e-126	426	0.2	1	1	Glyma.13G179000.1.p	1200
	7.6e-126	426.3	0.2	9.4e-126	426	0.2	1	1	Glyma.13G179000.2.p	1200
	7.6e-126	426.3	0.2	9.4e-126	426	0.2	1	1	Glyma.13G179000.3.p	1200
	8.5e-126	426.1	0	1e-125	425.9	0	1	1	GRMZM2G088299	287
	1.3e-125	425.5	0	1.4e-125	425.4	0	1	1	Gohir.D12G003200.1.p	287
	1.6e-125	425.2	0	1.8e-125	425.1	0	1	1	Zosma9g00610.1	287
	1.7e-125	425.1	0	2.2e-125	424.7	0	1	1	Solyc12g009340.1.1	717
	2e-125	424.9	0	2.4e-125	424.6	0	1	1	Glyma.01G236100.1.p	287
	2.2e-125	424.8	0	2.5e-125	424.6	0	1	1	Gorai.008G003000.1	287
	2.6e-125	424.5	0	3.1e-125	424.3	0	1	1	GRMZM2G063684	287
	2.7e-125	424.5	0	3e-125	424.3	0	1	1	Gorai.007G139200.1	287
	2.7e-125	424.5	0	3e-125	424.3	0	1	1	Gohir.D11G130100.1.p	287
	3.2e-125	424.2	0	3.7e-125	424	0	1	1	Gohir.A09G218000.1.p	287
	3.4e-125	424.1	0	3.8e-125	424	0	1	1	Gohir.A12G003500.1.p	287
	3.7e-125	424	0	4.3e-125	423.8	0	1	1	Gohir.D08G073500.1.p	287
	4e-125	423.9	0	4.7e-125	423.7	0	1	1	GRMZM2G063069	287
	4.1e-125	423.9	0.1	5.2e-125	423.5	0.1	1	1	Solyc11g012050.1.1	4997
	4.5e-125	423.7	0	5.1e-125	423.5	0	1	1	Gorai.004G077900.1	287
	5e-125	423.6	0	5.6e-125	423.4	0	1	1	GRMZM2G111269	287
	5e-125	423.6	0	5.6e-125	423.4	0	1	1	GRMZM2G111269	287
	5e-125	423.6	0	5.6e-125	423.4	0	1	1	GRMZM2G111269	287
	9e-125	422.7	0	5.1e-123	417	0	2	1	GRMZM2G152889	2252
	1.4e-124	422.1	0	1.7e-124	421.9	0	1	1	Gorai.005G044700.1	287
	1.4e-124	422.1	0	6.4e-123	416.6	0	2	1	GRMZM2G002531	2252
	2e-124	421.6	0	2.4e-124	421.4	0	1	1	Glyma.11G007100.1.p	287
	2e-124	421.6	0	2.4e-124	421.4	0	1	1	Glyma.11G007100.2.p	287
	2e-124	421.6	0	2.4e-124	421.3	0	1	1	Gohir.A02G033700.1.p	287
	2.5e-124	421.3	0	2.8e-124	421.1	0	1	1	Gorai.011G167400.1	287
	2.7e-124	421.2	0	7.4e-122	413.1	0.3	2	2	Zosma146g00510.1	2252
	4.9e-124	420.3	0	5.7e-124	420.1	0	1	1	GRMZM2G018280	4997
	5.1e-124	420.2	0	5.8e-124	420.1	0	1	1	Gohir.D10G150400.1.p	287
	5.2e-124	420.2	0	6.3e-124	420	0	1	1	Gohir.D02G040300.1.p	287
	5.8e-124	420.1	0	7.3e-124	419.7	0	1	1	Gorai.011G028300.1	1200
	6.2e-124	420	0	7.5e-124	419.7	0	1	1	Zosma63g00330.1	1804
	7.8e-124	419.6	0	9.3e-124	419.4	0	1	1	GRMZM2G028604	4997
	9.4e-124	419.4	0	1.2e-123	419	0	1	1	Gohir.D10G027000.1.p	1200
	9.4e-124	419.4	0	1.2e-123	419	0	1	1	Gohir.D10G027000.2.p	1200
	9.4e-124	419.4	0	1.2e-123	419	0	1	1	Gohir.D10G027000.3.p	1200
	9.4e-124	419.4	0	1.1e-123	419.2	0	1	1	Gohir.A08G065000.1.p	287
	2.5e-123	418	0.2	1.1e-104	356.4	0	2	2	Gohir.D06G158800.1.p	4997
	3.5e-123	417.5	0	3.5e-120	407.6	0.6	2	2	Glyma.04G020100.1.p	325
	3.5e-123	417.5	4.5	6.7e-123	416.6	4.3	1.3	1	AT1G04700.3	11094
	4.1e-123	417.3	0	5e-123	417	0	1.1	1	Gorai.011G200300.3	447
	4.1e-123	417.3	0	5e-123	417	0	1.1	1	Gorai.011G200300.4	447
	4.4e-123	417.2	0	5.4e-123	416.9	0	1.1	1	Gorai.011G200300.2	447
	6.2e-123	416.7	0	7.5e-123	416.4	0	1.1	1	Gohir.D10G179100.2.p	447
	8.3e-123	416.3	0	9.5e-123	416.1	0	1	1	Glyma.04G181500.1.p	4120
	9.5e-123	416.1	0	1.1e-122	415.8	0	1.1	1	Gohir.A10G172600.2.p	447
	1.1e-122	415.8	0	1.4e-122	415.5	0	1	1	Gorai.001G022800.3	2948
	1.3e-122	415.6	0	1.7e-122	415.2	0	1	1	Solyc02g078140.2.1	1200
	1.4e-122	415.5	0	3.8e-122	414.1	0	1.7	1	GRMZM2G028709	2252
	1.8e-122	415.2	0	4.8e-122	413.7	0	1.6	1	GRMZM2G028709	2252
	2.4e-122	414.7	0	2.7e-60	209.7	0	2	2	Gohir.D09G029500.1.p	1804
	3.4e-122	414.2	0	4.1e-122	414	0	1	1	Solyc03g114310.2.1	4120
	5.6e-122	413.5	0	7e-122	413.2	0	1	1	Gohir.A10G026400.1.p	1200
	8.6e-122	412.9	0.1	1.6e-120	408.7	0.5	1.9	1	Glyma.04G020100.2.p	325
	8.6e-122	412.9	0	1e-121	412.6	0	1	1	Glyma.17G090000.1.p	4120
	9.2e-122	412.8	0	1.1e-121	412.5	0	1	1	Glyma.17G090000.2.p	4120
	1e-121	412.6	0	1.3e-121	412.3	0	1	1	Gohir.D02G117000.1.p	4120
	1e-121	412.6	0	1.3e-121	412.3	0	1	1	Gohir.D02G117000.3.p	4120
	1e-121	412.6	0	1.3e-121	412.3	0	1	1	Gohir.D02G117000.4.p	4120
	1.3e-121	412.3	0	1.6e-121	412	0	1	1	Zosma91g00270.1	717
	2.1e-121	411.6	0	2.2e-111	378.5	0.1	2	2	Glyma.01G161600.3.p	325
	2.4e-121	411.4	0	2.9e-121	411.1	0	1	1	Gohir.A03G096700.1.p	4120
	3.7e-121	410.8	0	4.4e-121	410.6	0	1	1	Glyma.05G037200.1.p	4120
	3.7e-121	410.8	0	4.4e-121	410.6	0	1	1	Glyma.05G037200.2.p	4120
	4.4e-121	410.6	0	6e-121	410.1	0	1.2	1	AT3G46930.1	1200
	4.5e-121	410.5	0	5.8e-121	410.2	0	1	1	Solyc09g082470.2.1	287
	5.3e-121	410.3	2.7	7.8e-121	409.7	2.7	1.2	1	Gohir.D06G196600.1.p	7448
	6.5e-121	410	1.4	2e-120	408.4	0.5	1.6	2	AT3G46930.2	1200
	8.7e-121	409.6	0.1	1e-120	409.3	0.1	1	1	Glyma.20G149000.1.p	287
	1.4e-120	408.9	0	1.6e-120	408.7	0	1	1	Gohir.D02G117000.2.p	4120
	1.5e-120	408.8	0	1.8e-120	408.5	0	1	1	Gorai.005G136700.1	4120
	1.5e-120	408.8	0	1.8e-120	408.5	0	1	1	Gorai.005G136700.2	4120
	1.5e-120	408.8	0	1.8e-120	408.5	0	1	1	Gorai.005G136700.5	4120
	1.7e-120	408.6	0	2e-120	408.4	0	1	1	GRMZM2G152889	2252
	1.7e-120	408.6	0	3.6e-120	407.5	0	1.4	1	GRMZM2G104658	2252
	2.1e-120	408.3	0	2.5e-120	408.1	0	1	1	GRMZM2G171677	4120
	3.2e-120	407.7	0	3.9e-120	407.4	0	1.2	1	Solyc04g071120.2.1	2252
	3.7e-120	407.5	6.8	2e-80	276.2	0.7	3	3	Gohir.A08G086100.1.p	3452
	6.1e-120	406.8	0	4.1e-119	404.1	0	2.2	1	Gorai.007G286200.2	3241
	9.8e-120	406.1	0	1.4e-119	405.6	0	1.2	1	GRMZM2G104283	1200
	4e-119	404.1	0	4.9e-119	403.8	0	1.1	1	AT5G66710.1	12478
	4.6e-119	403.9	0	5.6e-119	403.6	0	1.1	1	GRMZM2G474546	1200
	5.6e-119	403.6	0	6.9e-119	403.3	0	1	1	Zosma155g00360.1	4120
	2e-118	401.8	0	2.3e-118	401.6	0	1	1	GRMZM2G474546	1200
	3.6e-118	400.9	0	4.6e-118	400.6	0	1	1	Zosma19g00420.1	717
	1.2e-117	399.2	0	1.5e-117	398.9	0	1	1	GRMZM2G474546	1200
	3.2e-117	397.8	0.6	5.8e-100	340.8	0.7	2.2	2	Glyma.15G202000.2.p	1807
	3.6e-117	397.6	0.1	4.5e-117	397.3	0.1	1	1	Zosma199g00230.1	78960
	6.3e-117	396.8	0.1	1.2e-111	379.4	0.1	2	2	Glyma.10G104500.2.p	305
	6.5e-117	396.8	0	8.6e-117	396.4	0	1.2	1	Zosma59g00800.1	2252
	9.6e-117	396.2	0	1.1e-116	396	0	1	1	Glyma.09G275900.5.p	1957
	2.6e-116	394.8	0	3.4e-116	394.4	0	1.1	1	GRMZM2G175563	3241
	6.2e-116	393.5	0	7.8e-116	393.2	0	1	1	Gorai.005G004900.4	1957
	5.5e-115	390.4	0	6.8e-115	390.1	0	1	1	Glyma.14G094400.3.p	2948
	1.2e-114	389.3	55.7	4e-40	143.1	10.4	5.8	3	Glyma.20G047000.1.p	19700
	2.3e-114	388.4	0	2.8e-114	388.1	0	1	1	Glyma.14G094400.2.p	2948
	4.4e-114	387.4	0	7.7e-112	380	0	2.1	1	Gohir.A06G050100.3.p	1807
	5.1e-114	387.2	0.5	4.7e-89	304.7	0	3.1	2	Gohir.A06G050100.2.p	1807
	6.4e-114	386.9	0	7.9e-114	386.6	0	1	1	GRMZM2G131629	37124
	1e-113	386.2	0	1.3e-113	385.9	0	1	1	GRMZM2G114093	1200
	1e-113	386.2	0	1e-96	330	0	2.1	2	Gorai.010G056300.4	1807
	1.8e-113	385.4	0	2e-112	381.9	0	2.3	1	Gohir.D02G059800.2.p	447
	2.2e-113	385.1	0	2.6e-113	384.9	0	1	1	Zosma117g00130.1	4997
	2.3e-113	385	0	3.2e-108	368	0	2	2	AT1G14000.1	1097
	2.4e-113	385	0	2.4e-96	328.8	0	2.1	2	Gorai.010G056300.3	1807
	2.6e-113	384.9	0	5.4e-112	380.5	0	1.9	1	Glyma.14G182700.5.p	305
	2.7e-113	384.8	0	3.5e-113	384.5	0	1.2	1	Zosma107g00710.1	1200
	3.4e-113	384.5	0	5.6e-112	380.5	0	2	1	Glyma.14G182700.6.p	305
	1e-112	382.9	0	1.3e-112	382.6	0	1	1	AT3G50730.1	12478
	1.7e-112	382.2	0	2e-112	382	0	1	1	Gorai.006G258400.4	447
	3.1e-112	381.3	0.1	3.9e-112	381	0.1	1	1	Glyma.15G270700.1.p	19762
	5.6e-112	380.5	0	6.8e-112	380.2	0	1	1	Glyma.15G271100.1.p	19762
	6.7e-112	380.2	0.1	8.6e-112	379.9	0.1	1	1	Glyma.08G151400.1.p	19762
	1.4e-111	379.1	0.1	1.2e-105	359.5	0	2	2	Gorai.005G142900.1	1097
	1.6e-111	379	0.1	1.2e-105	359.6	0	2	2	Gohir.D02G127300.1.p	1097
	2.5e-111	378.3	0.1	1.6e-105	359.2	0	2	2	Gohir.A03G102400.1.p	1097
	3.6e-111	377.8	1.2	1.1e-108	369.6	0	2.9	1	GRMZM2G127632	877
	1.4e-110	375.9	0	1.8e-110	375.5	0	1	1	Glyma.09G275900.7.p	1957
	1.5e-110	375.7	0	4.3e-109	370.9	0	2	1	Gorai.005G067300.3	447
	2.3e-110	375.2	0	1.4e-104	356	0	2	2	Gohir.A13G085100.1.p	1097
	2.6e-110	374.9	0	3.2e-110	374.7	0	1	1	Gorai.012G061300.3	287
	3e-110	374.8	3.1	1e-53	188	0	3.5	2	Solyc07g055640.1.1	3780
	3e-110	374.8	0	1e-107	366.4	0.1	2	2	Gohir.A05G242600.2.p	2252
	5.2e-110	374	0	6.7e-110	373.6	0	1	1	Gorai.001G022800.4	2948
	5.8e-110	373.8	0.3	1.2e-103	352.9	0	2	2	Glyma.20G031300.1.p	1097
	9.4e-110	373.1	0	3.3e-104	354.8	0	2	2	Gohir.D13G077900.1.p	1097
	9.9e-110	373	0.1	6.8e-104	353.8	0	2	2	Gorai.013G089100.1	1097
	9.9e-110	373	0.1	6.8e-104	353.8	0	2	2	Gorai.013G089100.2	1097
	1.6e-109	372.4	0	1.9e-103	352.3	0.1	2	2	AT4G18950.1	1024
	2.4e-109	371.8	0.1	1.2e-104	356.2	0	2	2	Solyc05g013070.2.1	1097
	2.5e-109	371.7	0	3.4e-103	351.5	0.1	2	2	AT4G18950.2	1024
	6.2e-109	370.4	0	7.1e-109	370.2	0	1	1	Gohir.D02G004300.3.p	1957
	6.2e-109	370.4	0	7.1e-109	370.2	0	1	1	Gorai.005G004900.3	1957
	7e-109	370.2	0	8.4e-109	370	0	1	1	Glyma.04G182700.2.p	287
	7e-109	370.2	0	8.4e-109	370	0	1	1	Glyma.04G182700.3.p	287
	8.1e-109	370	0.6	4e-107	364.4	0.6	2	1	Glyma.06G182900.1.p	4120
	8.7e-109	369.9	0	9.9e-109	369.7	0	1	1	Glyma.09G275900.4.p	1957
	9.1e-109	369.9	0	1e-108	369.7	0	1	1	Gorai.007G076700.4	287
	9.3e-109	369.8	0	1.2e-108	369.5	0	1	1	GRMZM2G055334	37714
	1.3e-108	369.4	0.2	1.5e-108	369.2	0.2	1	1	Gorai.006G034500.3	1804
	1.3e-108	369.3	0	2.2e-104	355.4	0	2	2	Glyma.01G052600.1.p	1097
	1.3e-108	369.3	0	2.2e-104	355.4	0	2	2	Glyma.01G052600.8.p	1097
	1.6e-108	369	0	2.9e-102	348.4	0	2	2	Gohir.A12G163500.1.p	1097
	1.6e-108	369	0	2.9e-102	348.4	0	2	2	Gohir.A12G163500.2.p	1097
	1.6e-108	369	0.1	3.3e-103	351.5	0	2	2	Glyma.10G104500.1.p	305
	1.8e-108	368.9	0	2.8e-102	348.4	0	2	2	Gohir.D12G166500.1.p	1097
	1.8e-108	368.9	0	2.8e-102	348.4	0	2	2	Gohir.D12G166500.2.p	1097
	1.8e-108	368.9	0	2.8e-102	348.4	0	2	2	Gohir.D12G166500.3.p	1097
	1.8e-108	368.9	0	2.8e-102	348.4	0	2	2	Gohir.D12G166500.4.p	1097
	1.9e-108	368.8	0.1	4e-103	351.2	0	2	2	Glyma.07G228000.1.p	1097
	2.1e-108	368.7	0	2.8e-102	348.4	0	2	2	Gorai.008G179300.1	1097
	2.1e-108	368.7	0	2.8e-102	348.4	0	2	2	Gorai.008G179300.2	1097
	2.1e-108	368.7	0	2.8e-102	348.4	0	2	2	Gorai.008G179300.3	1097
	2.1e-108	368.7	0	2.8e-102	348.4	0	2	2	Gorai.008G179300.4	1097
	2.2e-108	368.6	1.5	3.4e-107	364.6	1.5	1.9	1	Glyma.19G002800.1.p	1804
	2.7e-108	368.3	0	1.2e-53	187.8	0	2.2	2	Solyc03g006730.1.1	2
	4.5e-108	367.6	0	5.6e-108	367.2	0	1	1	Gohir.A03G057000.1.p	44684
	5e-108	367.4	0	6.1e-108	367.1	0	1	1	AT3G50720.1	12478
	5.4e-108	367.3	0.1	6.3e-108	367.1	0.1	1	1	Gorai.001G266100.2	1804
	6.1e-108	367.1	0	6.9e-108	367	0	1	1	Solyc09g018060.2.1	1957
	7.6e-108	366.8	0	8.6e-108	366.6	0	1.1	1	Gorai.007G205800.1	12478
	8.3e-108	366.7	0	1.3e-100	342.9	0	2.2	2	GRMZM2G326472	26303
	9.3e-108	366.5	0	1.1e-107	366.3	0	1	1	Gohir.D11G192800.1.p	12478
	1.1e-107	366.2	0.1	1.2e-107	366.1	0.1	1	1	Glyma.01G132300.4.p	1957
	1.4e-107	365.9	0	1.8e-107	365.6	0	1	1	Gorai.004G077900.2	287
	2.3e-107	365.2	0.1	2.8e-107	364.9	0.1	1	1	Gorai.006G234800.2	1957
	2.7e-107	365	0	1.1e-98	336.5	0	2	2	AT3G58760.3	1024
	2.7e-107	365	0	1.1e-98	336.5	0	2	2	AT3G58760.5	1024
	3.4e-107	364.7	0	4.1e-107	364.4	0	1	1	Gohir.A11G186200.1.p	12478
	4e-107	364.4	0	2.5e-52	183.4	0	2.3	2	Gohir.A04G024100.1.p	2
	4e-107	364.4	0	7.3e-99	337.1	0	2	2	AT3G58760.1	1024
	4.3e-107	364.3	0	1.9e-95	325.9	0.1	2	2	AT2G31800.1	1908
	4.7e-107	364.2	0.3	5.5e-107	364	0.3	1	1	Gorai.009G304300.3	66918
	2e-106	362.1	0	2.5e-106	361.8	0	1	1	GRMZM2G097878	37714
	2.3e-106	361.9	0	1.4e-103	352.7	0	2	2	GRMZM2G159034	1097
	2.9e-106	361.6	0	3.6e-106	361.3	0	1	1	Gohir.D02G127300.4.p	1097
	2.9e-106	361.6	0	3.6e-106	361.3	0	1	1	Gorai.005G142900.5	1097
	3e-106	361.5	0	3.8e-106	361.2	0	1	1	Gorai.005G142900.4	1097
	7e-106	360.3	0.1	8.4e-106	360.1	0.1	1	1	Gorai.010G185600.2	4997
	1.4e-105	359.3	0	1.3e-101	346.2	0	2	2	Solyc01g010950.2.1	1097
	1.6e-105	359.1	0	7.5e-98	333.8	0	2	2	Gohir.A10G033200.1.p	1024
	1.9e-105	358.9	0	8.7e-99	336.9	0	2	2	Solyc03g005920.2.1	1024
	2e-105	358.8	0	9.1e-98	333.5	0	2	2	Gohir.A10G033200.2.p	1024
	2.1e-105	358.8	0	2.4e-105	358.5	0	1	1	Solyc02g085620.2.1	12478
	7.2e-105	357	0	6.1e-101	344	0	2	2	Zosma160g00390.1	1097
	1.4e-104	356	0	2.8e-97	331.9	0	2	2	Gorai.012G042800.1	1024
	1.7e-104	355.7	0	1.4e-102	349.4	0.1	2	1	GRMZM2G152889	2252
	3e-104	354.9	0	5.4e-98	334.3	0	2	2	Gohir.D06G140100.1.p	1024
	3e-104	354.9	0	4.7e-98	334.5	0	2	2	Gohir.A06G123300.1.p	1024
	3.2e-104	354.9	0	5.5e-97	330.9	0	2	2	Gohir.D04G037900.1.p	1024
	3.2e-104	354.8	0	5.2e-104	354.1	0	1.3	1	Glyma.20G229500.2.p	3241
	3.7e-104	354.6	0	3.2e-97	331.7	0	2	2	Gohir.A05G377800.1.p	1024
	4.8e-104	354.3	0.2	6.3e-104	353.9	0.2	1	1	AT5G40540.4	1804
	5.7e-104	354	0	6.2e-104	353.9	0	1	1	Glyma.05G002600.2.p	1804
	5.7e-104	354	0	6.2e-104	353.9	0	1	1	Glyma.05G002600.3.p	1804
	8.3e-104	353.5	0	1.5e-97	332.8	0	2	2	Gorai.010G163500.1	1024
	9.6e-104	353.3	0	1.7e-103	352.4	0	1.3	1	GRMZM2G014618	37124
	1.6e-103	352.5	0	4.6e-92	314.7	0	2	2	AT2G43850.1	1908
	2.1e-103	352.1	0.1	2.7e-103	351.8	0.1	1	1	Glyma.13G238400.7.p	1200
	2.2e-103	352	0	6.2e-92	314.2	0	2	2	AT2G43850.3	1908
	2.3e-103	352	0	4.3e-92	314.8	0	2	2	AT3G59830.1	1908
	5.3e-103	350.8	0	1.3e-96	329.7	0	2	2	Gorai.011G035600.1	1024
	6.5e-103	350.5	0	1.7e-96	329.4	0	2	2	Gorai.011G035600.2	1024
	6.5e-103	350.5	0	8e-103	350.2	0	1	1	AT3G63260.2	287
	6.8e-103	350.4	0	1.1e-96	329.9	0	2	2	Gohir.D10G033900.1.p	1024
	7e-103	350.4	0	9e-103	350	0	1	1	AT5G50000.2	287
	7.3e-103	350.4	0	2.1e-95	325.7	0	2	2	Gohir.D09G208700.1.p	1908
	8e-103	350.2	0	1.1e-102	349.8	0	1	1	AT3G01490.2	287
	8.1e-103	350.2	0	1.8e-97	332.6	0	2	2	Solyc02g071740.2.1	1024
	8.4e-103	350.2	0	1.4e-96	329.6	0	2	2	Gohir.D10G033900.2.p	1024
	8.8e-103	350.1	0	1.4e-97	332.9	0	2	2	Glyma.15G088500.1.p	1024
	1.3e-102	349.6	0	2.9e-95	325.3	0	2	2	Gorai.006G233100.1	1908
	1.3e-102	349.5	0	2.1e-95	325.7	0	2	2	Gohir.D09G213000.1.p	1908
	1.8e-102	349	0	2e-102	348.9	0	1	1	AT5G40540.2	1804
	2.3e-102	348.7	0	7e-91	310.8	0.1	2	2	AT2G43850.2	1908
	2.8e-102	348.4	0	5.1e-55	192.3	0.1	2.2	2	Gorai.007G176000.1	17112
	1e-101	346.5	0	1.2e-101	346.3	0	1	1	Glyma.04G181500.2.p	4120
	1.3e-101	346.2	0	9.9e-54	188	0	3.5	3	Gorai.007G176100.1	31860
	4.6e-101	344.4	0	5.4e-101	344.2	0	1	1	GRMZM2G063069	287
	5e-101	344.3	0	6.2e-97	330.8	0	2	2	Glyma.02G288300.1.p	1024
	1.2e-100	343.1	0	1.4e-100	342.8	0	1	1	Gorai.006G241500.2	287
	2.1e-100	342.2	0	2.5e-100	342	0	1	1	Glyma.17G090000.4.p	4120
	3.1e-100	341.7	0	3.3e-100	341.6	0	1	1	Glyma.17G090000.3.p	4120
	3.7e-100	341.4	0	3.7e-92	315	0	2	2	Gohir.D10G119200.1.p	1908
	3.7e-100	341.4	0	3.7e-92	315	0	2	2	Gorai.011G131000.1	1908
	1.8e-99	339.2	0.5	2e-99	339	0.5	1	1	Solyc03g121780.1.1	72498
	3e-99	338.4	0	3.8e-99	338.1	0	1	1	Gorai.005G136700.3	4120
	3.6e-99	338.2	0	4.5e-99	337.8	0	1	1	Gorai.005G136700.4	4120
	8.1e-99	337	0	1.6e-90	309.6	0	2	2	Gohir.A02G007000.1.p	1908
	8.5e-99	336.9	1.6	1.5e-57	200.6	0.2	2.8	2	Glyma.07G096100.1.p	12961
	8.5e-99	336.9	1.6	1.5e-57	200.6	0.2	2.8	2	Glyma.07G096100.6.p	12961
	1.4e-98	336.2	0	9.4e-94	320.2	0	2	2	Solyc07g055870.2.1	1024
	1.5e-98	336.1	0	6.3e-95	324.1	0	2	2	Glyma.13G223400.1.p	1024
	2e-98	335.7	0	1.8e-90	309.4	0	2	2	Gohir.A10G146900.1.p	1908
	6.6e-98	334	0	8.3e-90	307.2	0	2	2	Solyc12g019410.1.1	1908
	7.5e-98	333.8	0.1	3.4e-56	196.1	0	2.3	2	Glyma.09G181400.1.p	12961
	8.4e-98	333.6	0	9.9e-98	333.4	0	1	1	Gorai.012G042800.2	1024
	1.2e-97	333.1	0.2	9.8e-92	313.6	0	2	2	Gorai.005G142900.2	1097
	1.3e-97	333	0.2	9.8e-92	313.6	0	2	2	Gohir.D02G127300.2.p	1097
	1.5e-97	332.8	0	4.3e-89	304.9	0	2	2	Gorai.005G007700.1	1908
	2e-97	332.4	0.2	1.3e-91	313.2	0	2	2	Gohir.A03G102400.2.p	1097
	2.1e-97	332.3	1.8	1.5e-57	200.7	0.2	2.8	2	Glyma.07G096100.5.p	12961
	2.6e-97	332	0	3.8e-97	331.5	0	1.3	1	AT3G46930.5	1200
	3.1e-97	331.8	0	3.9e-97	331.4	0	1	1	AT3G46930.6	1200
	3.5e-97	331.6	1.3	9e-97	330.2	0.8	1.6	2	AT3G46930.3	1200
	3.5e-97	331.6	1.3	9.2e-97	330.2	0.8	1.6	2	AT3G46930.4	1200
	5.8e-97	330.8	0	5.8e-89	304.4	0	2	2	Gohir.D02G006600.1.p	1908
	6.4e-97	330.7	0	3.9e-90	308.3	0	2.1	2	Glyma.05G167600.1.p	1908
	6.9e-97	330.6	0	9.7e-97	330.1	0	1.2	1	Gohir.D06G049400.4.p	1807
	7.3e-97	330.5	0	3.3e-92	315.1	0	2	2	Glyma.14G026700.1.p	1024
	9e-97	330.2	0	1e-96	330.1	0	1	1	Gorai.008G294700.2	66269
	1.4e-96	329.6	0	2e-96	329.1	0	1.2	1	Gohir.D06G049400.3.p	1807
	3.3e-96	328.4	0	6.7e-89	304.2	0	2.1	2	Glyma.08G126000.1.p	1908
	5.3e-96	327.7	0	6.8e-96	327.3	0	1	1	Gorai.010G163500.4	1024
	1.1e-95	326.7	0	1.2e-87	300.1	0	2	2	Solyc08g014450.2.1	1908
	1.4e-95	326.3	0	5.1e-88	301.3	0.1	2.4	2	Gorai.012G042800.4	1024
	1.5e-95	326.2	0	1.7e-95	326	0	1	1	Gorai.008G294700.4	34740
	1.5e-95	326.2	0	1.7e-95	326	0	1	1	Gorai.008G294700.5	34740
	1.5e-95	326.2	0	1.9e-95	325.9	0	1	1	Glyma.13G223400.2.p	1024
	1.9e-95	325.8	0	1.3e-55	194.3	0	2.1	2	GRMZM2G038982	3241
	2.4e-95	325.5	0	2.2e-50	176.9	0	2.1	2	Gohir.A11G039300.1.p	16
	4.2e-95	324.7	0	4.7e-95	324.6	0	1	1	Gorai.004G077900.3	63092
	8.1e-95	323.8	0.3	1.9e-93	319.2	0.4	2	1	Glyma.17G105100.4.p	1807
	1.2e-94	323.2	0	2.9e-93	318.7	0	1.9	1	Gohir.D12G112400.1.p	15812
	1.2e-94	323.2	0	1.5e-94	322.9	0	1	1	GRMZM2G088299	90289
	1.6e-94	322.8	0	3.9e-93	318.2	0	1.9	1	Gorai.008G121800.1	15812
	2.8e-94	322	0.2	3.4e-94	321.7	0.2	1	1	Glyma.09G275900.6.p	56439
	4.4e-94	321.3	0	7.1e-53	185.2	0	2.1	2	Gorai.007G045900.1	16
	5.7e-94	321	7.7	1.2e-45	161.3	1.1	3.8	2	Gohir.A07G181300.1.p	22279
	7.6e-94	320.5	0	8.2e-94	320.5	0	1	1	Gorai.012G064800.3	1804
	1.4e-93	319.7	0	1.7e-93	319.4	0	1	1	Gorai.008G121800.2	15812
	1.4e-93	319.7	0	1.7e-93	319.4	0	1	1	Gorai.008G121800.3	15812
	1.5e-93	319.6	0	2.7e-92	315.4	0	1.9	1	Gohir.A12G109400.1.p	15812
	1.6e-93	319.5	0	2e-93	319.2	0	1	1	GRMZM2G019434	86343
	1.7e-93	319.4	0	3.7e-89	305.1	0	2	2	Glyma.01G052600.3.p	1097
	1.7e-93	319.4	0	3.7e-89	305.1	0	2	2	Glyma.01G052600.6.p	1097
	4.4e-93	318	0.7	3.9e-75	258.7	0	2	2	Gohir.D11G071400.2.p	287
	4.4e-93	318	0.7	3.9e-75	258.7	0	2	2	Gorai.007G076700.3	287
	2.1e-92	315.8	0	3.8e-89	305	0	2	2	Zosma31g00240.1	1024
	2.4e-92	315.6	0	2.7e-92	315.4	0	1	1	Gohir.D02G127300.3.p	1097
	2.7e-92	315.4	0	1.1e-90	310.1	0	2	1	Solyc10g017490.1.1	15812
	2.8e-92	315.4	1.2	5e-54	189	0.2	2.8	2	GRMZM2G395778	161
	3.8e-92	314.9	0.1	2.2e-88	302.5	0	2	2	Gorai.012G042800.5	1024
	7.4e-92	314	0	1.3e-88	303.3	0.1	2	2	GRMZM2G045366	1024
	2e-91	312.6	0	4.1e-79	271.9	0	2	2	AT5G07140.1	7496	last raf
	2.9e-91	312	0	4.3e-91	311.5	0	1.3	1	Glyma.20G229500.3.p	3241
	4.5e-91	311.4	2.4	6.2e-91	310.9	2.4	1.2	1	Glyma.01G217100.4.p	7448
	1.9e-90	309.3	0	2.1e-90	309.2	0	1	1	AT5G40540.3	1804
	2e-90	309.2	0.1	2.1e-73	253	0	2.1	2	Gorai.010G056300.5	1807
	2e-90	309.2	0.1	2.1e-73	253	0	2.1	2	Gorai.010G056300.6	1807
	1.2e-89	306.7	0	1.4e-89	306.5	0	1	1	Gorai.005G007700.4	1908
	2.1e-89	305.9	0	5.2e-82	281.5	0	2	2	Gorai.012G042800.3	1024
	2.1e-89	305.9	0	1.3e-88	303.3	0	1.9	1	Gorai.006G056600.3	877
	3.3e-89	305.2	0	3.8e-89	305	0	1	1	Gorai.007G205800.2	12478
	4.9e-89	304.7	0	5e-82	281.5	0	2	2	Gohir.A05G377800.2.p	1024
	6.5e-89	304.3	0	6.8e-89	304.2	0	1	1	Gorai.007G205800.3	12478
	1.1e-88	303.5	0	1.3e-88	303.3	0	1	1	Glyma.09G095900.1.p	56112
	2.4e-88	302.4	0	1.4e-83	286.7	0	2	2	GRMZM2G007466	1908
	3.5e-88	301.8	0	7.8e-82	280.9	0	2	2	Gorai.010G163500.2	1024
	4.9e-88	301.4	0	1.1e-81	280.4	0	2	2	Gohir.D06G140100.2.p	1024
	5e-88	301.3	0	7.8e-82	280.9	0	2	2	Gohir.A06G123300.2.p	1024
	5.8e-88	301.1	0	1.5e-81	279.9	0	2	2	Gorai.010G163500.3	1024
	1.1e-87	300.2	0	8.1e-86	294	0.1	2	1	Gorai.009G253200.3	2252
	4.1e-87	298.3	0	6.3e-87	297.7	0	1.2	1	GRMZM2G098187	305
	6.2e-87	297.7	0.7	8.1e-87	297.3	0.7	1	1	Solyc08g062140.1.1	12796
	2.9e-86	295.5	0	4.5e-86	294.9	0	1.2	1	GRMZM2G098187	305
	3e-86	295.4	1.1	3.3e-86	295.3	1.1	1	1	GRMZM2G080499	89844
	4.4e-86	294.9	0.1	1.6e-83	286.4	0.1	2.4	2	Zosma10g00140.1	1097
	4.7e-86	294.8	2.3	1.3e-63	220.6	0	3	3	Gohir.D03G109500.1.p	29759
	5.2e-86	294.7	0	1.5e-44	157.7	0	2.2	2	Gohir.D11G042600.1.p	16
	8.6e-86	293.9	0	5.4e-77	264.9	0	2	2	AT3G58760.2	1024
	8.6e-86	293.9	0	5.4e-77	264.9	0	2	2	AT3G58760.4	1024
	1.1e-85	293.5	0	3.6e-77	265.4	0	2	2	AT3G58760.6	1024
	1.6e-85	293	0	6.4e-83	284.5	0	2	2	Zosma14g00580.1	78465
	2.4e-85	292.5	0	2.9e-85	292.2	0	1	1	Glyma.17G225400.1.p	12796
	5.8e-85	291.2	0	6.7e-85	291	0	1.1	1	Gohir.D05G040900.1.p	12796
	7.3e-85	290.9	0	8.8e-85	290.6	0	1.1	1	Gorai.009G041400.1	12796
	1.3e-84	290	0	1.7e-84	289.7	0	1	1	Zosma513g00030.1	80577
	1.8e-84	289.6	0	2.3e-84	289.2	0	1	1	Glyma.06G055300.1.p	12796
	2.3e-83	286	0.1	6.9e-77	264.5	0	2	2	Gorai.009G190600.4	325
	2.3e-83	286	0.1	6.8e-79	271.2	0.5	2	2	Gohir.D05G185300.2.p	325
	9.4e-83	283.9	0.1	4.3e-78	268.5	0.5	2	2	Gorai.009G190600.3	325
	2.3e-82	282.6	0.1	1.4e-77	266.9	0.4	2	2	Gorai.009G190600.9	325
	6.3e-82	281.2	0	2.7e-73	252.7	0	3	2	Gorai.011G035600.3	1024
	1e-81	280.5	0	1.3e-81	280.1	0	1	1	Glyma.14G099300.1.p	12796
	1.1e-81	280.4	0	7.3e-75	257.8	0	2.1	2	Glyma.05G167600.2.p	1908
	3.5e-81	278.7	0	1.4e-77	266.8	0.1	2	2	Gorai.009G190600.8	325
	4.2e-81	278.5	0	2.4e-58	203.3	0	2	2	Solyc10g045270.1.1	76282
	6.2e-81	277.9	5.4	1e-57	201.2	0.2	2	2	Gohir.D05G164100.2.p	1200
	7.2e-81	277.7	0	2.7e-72	249.3	0	2	2	Gorai.005G007700.3	1908
	8.3e-81	277.5	5.4	1.1e-57	201.1	0.3	2	2	Gorai.009G169300.2	1200
	1.1e-80	277	0.6	1.7e-78	269.8	0.5	2	2	Gorai.009G190600.7	325
	1.2e-80	277	0	3.5e-80	275.4	0	1.5	1	AT4G31170.10	717
	1.2e-80	277	0	3.5e-80	275.4	0	1.5	1	AT4G31170.4	717
	1.2e-80	277	0	3.5e-80	275.4	0	1.5	1	AT4G31170.9	717
	2.5e-80	275.9	0	3.1e-80	275.6	0	1	1	Glyma.14G099300.2.p	12796
	1.5e-79	273.3	0	1.7e-76	263.2	0.3	2	2	Glyma.04G020100.3.p	325
	1.8e-79	273	0	2e-79	272.9	0	1	1	Gohir.D11G178300.1.p	51747
	3.9e-79	271.9	0.4	5.7e-75	258.2	0.1	2	2	Glyma.12G233200.1.p	19762
	9.5e-79	270.7	0.2	1.2e-78	270.4	0.2	1	1	Glyma.19G009500.2.p	287
	1.2e-78	270.3	0	1.4e-78	270.2	0	1	1	GRMZM2G072584	1957
	4.2e-78	268.5	0.5	2.3e-57	200	0	2.8	2	Solyc02g014030.1.1	19
	6.1e-78	268	5.3	7e-39	139	0	3.4	2	GRMZM2G049608	98
	9.1e-78	267.4	5.8	6e-52	182.1	0.2	4	4	Gorai.003G115600.1	29759
	1.2e-77	267.1	0	1.4e-77	266.8	0	1	1	Gorai.001G001200.4	717
	1.2e-77	267	0	1.4e-77	266.8	0	1	1	Gorai.001G001200.3	717
	1.2e-77	267	0	3.2e-41	146.7	0	2.1	2	Gohir.A10G234500.1.p	16
	1.3e-77	267	0	1.4e-77	266.8	0	1	1	Gorai.001G001200.5	717
	2e-77	266.3	1.2	7.2e-48	168.6	0.1	4	3	GRMZM2G321153	5845
	2.5e-77	266	0	4.3e-41	146.3	0	2.1	2	Gorai.011G284900.1	16
	3e-77	265.7	2.5	7e-46	162.1	0.2	3	2	Glyma.09G181500.1.p	12961
	5.6e-77	264.8	0	6.4e-77	264.6	0	1.1	1	GRMZM2G073661	12796
	6e-77	264.7	0	6.9e-77	264.5	0	1	1	Gorai.006G241500.3	287
	6e-77	264.7	0	6.9e-77	264.5	0	1	1	Gohir.D09G220500.2.p	287
	6.9e-77	264.5	0	8.2e-77	264.3	0	1	1	Gorai.001G261300.2	287
	7.9e-77	264.3	0	9.4e-77	264.1	0	1	1	Gorai.004G077900.4	287
	8e-77	264.3	0	9.8e-77	264	0	1	1	Gorai.007G076700.2	287
	1.5e-76	263.4	0	1.7e-76	263.2	0	1	1	Gorai.012G061300.4	287
	3.3e-76	262.3	0	8.8e-71	244.4	0	2.1	2	AT5G58520.1	7496
	6.2e-76	261.4	0	7.4e-76	261.1	0	1	1	Gorai.008G294700.3	287
	7e-76	261.2	0	8.8e-76	260.9	0	1	1	Gohir.A11G067500.2.p	287
	8.4e-76	260.9	0	1.1e-70	244.1	0	2.1	2	GRMZM5G882078	1908
	9.1e-76	260.8	0	4e-75	258.7	0	1.8	1	Gohir.A05G039400.1.p	12796
	9.3e-76	260.8	0	1.1e-75	260.5	0	1	1	Gorai.007G076700.5	287
	1.3e-75	260.3	0	1.6e-75	260	0	1	1	GRMZM5G852329	717
	1.3e-75	260.3	0	1.6e-75	260	0	1	1	GRMZM5G852329	717
	1.7e-75	259.9	0	2e-75	259.7	0	1	1	GRMZM2G140612	717
	6.7e-75	258	0	8.1e-75	257.7	0	1	1	GRMZM2G063684	287
	9.4e-75	257.5	0	1.1e-74	257.3	0	1	1	Solyc12g009350.1.1	17678
	1.1e-74	257.3	0	1.2e-74	257.1	0	1	1	Solyc12g016100.1.1	17678
	1.8e-74	256.5	4.8	1.8e-37	134.3	0	3.8	3	Glyma.07G096100.3.p	12961
	1.8e-74	256.5	4.8	1.8e-37	134.3	0	3.8	3	Glyma.07G096100.4.p	12961
	2.5e-74	256.1	0.8	1.7e-45	160.8	0.1	2.6	2	GRMZM2G428035	5845
	4.1e-74	255.3	0	1.8e-73	253.2	0	1.8	1	Glyma.08G356500.4.p	3116
	5.8e-74	254.9	0	6.6e-74	254.7	0	1	1	GRMZM2G059671	88667
	7.3e-74	254.5	0	9.5e-74	254.2	0	1.1	1	Gohir.A05G288000.1.p	305
	1.2e-73	253.9	0	1.3e-73	253.7	0	1	1	Solyc12g015980.1.1	17678
	3.9e-73	252.1	0	2.4e-72	249.5	0	1.9	1	Glyma.02G229900.1.p	7496
	4.2e-73	252	5	4.6e-36	129.6	0	3.9	3	Glyma.07G096100.2.p	12961
	1.3e-72	250.4	0.1	1.9e-72	249.9	0.1	1.2	1	Glyma.14G196600.1.p	7496
	1.6e-72	250.1	5.4	1.6e-35	127.8	0.1	3.7	3	Glyma.07G096300.1.p	12961
	6.9e-72	248	0.6	1.7e-58	203.8	0	2.6	2	Glyma.19G033100.1.p	19
	7.4e-72	247.9	0	9.7e-72	247.5	0	1	1	Glyma.11G166000.1.p	7496
	1e-71	247.4	0	1.8e-70	243.3	0	2	1	Gorai.001G199800.1	7496
	1.1e-71	247.4	0	3.6e-68	235.7	0	2	2	Gohir.A07G171900.1.p	7496
	1.1e-71	247.4	0	5.1e-63	218.7	0	2	2	Gorai.005G007700.2	1908
	1.3e-71	247.1	0	7.5e-71	244.6	0	1.9	1	Gohir.D07G178600.1.p	7496
	1.5e-71	246.9	0	4e-64	222.3	0	2.1	2	Glyma.08G126000.2.p	1908
	2.2e-71	246.3	0	1.8e-31	114.5	0	3.8	3	AT2G32800.1	13277
	4.5e-71	245.3	0	7.7e-63	218.1	0	2	2	Gohir.D02G006600.2.p	1908
	5.1e-71	245.1	0	3e-70	242.6	0	1.4	1	Glyma.14G196600.2.p	7496
	5.7e-71	245	0.1	4e-70	242.2	0.1	1.8	1	Glyma.16G141600.1.p	33941
	2.8e-70	242.7	0	4.5e-58	202.3	0	3.2	3	GRMZM2G701201	4414
	2.8e-70	242.7	0	5.3e-57	198.8	0	3	3	Glyma.01G052600.4.p	1097
	2.8e-70	242.7	0	5.3e-57	198.8	0	3	3	Glyma.01G052600.7.p	1097
	2.9e-70	242.6	7.6	2.3e-51	180.2	0.9	4.9	4	GRMZM2G026203	14033
	3e-70	242.6	0	4e-70	242.2	0	1	1	Glyma.18G058800.1.p	7496
	4.7e-70	241.9	0	1.1e-67	234.1	0	2	2	Zosma76g00760.1	1908
	4.8e-70	241.9	0	2.1e-53	186.9	0	3.4	2	GRMZM2G458075	14033
	1e-69	240.9	0	1.3e-69	240.4	0	1	1	Gorai.012G046800.6	924
	1.2e-69	240.6	0	3e-37	133.6	0	2.2	2	Solyc02g014070.1.1	71156
	1.7e-69	240.1	0.1	3.1e-69	239.2	0.1	1.4	1	Solyc11g044460.1.1	276
	1.9e-69	240	0	2.1e-40	144	0	3.1	2	Zosma174g00140.1	35896
	2e-69	239.9	5	3e-47	166.6	0	4.4	2	GRMZM2G159756	14033
	3.5e-69	239.1	7.9	7.8e-36	128.9	0	4.8	2	Glyma.07G117700.1.p	13277
	8.8e-69	237.7	0.2	9e-63	217.9	0	2	2	Gorai.005G142900.3	1097
	2.5e-68	236.2	0	2.2e-66	229.8	0.2	2	2	Gorai.009G253200.4	2252
	4.3e-68	235.5	0	6.4e-68	234.9	0	1.3	1	Solyc06g082190.2.1	7496
	9.4e-68	234.4	7.8	2.4e-36	130.6	0	4.8	2	Glyma.03G106400.1.p	13277
	1.4e-67	233.8	0	2.2e-67	233.1	0	1.2	1	Gohir.A01G142700.1.p	4556
	1.5e-67	233.7	0.3	4.6e-67	232.1	0.3	1.7	1	Zosma389g00100.1	902
	1.6e-67	233.6	0.1	2.1e-67	233.2	0.1	1.2	1	AT3G46400.1	80
	1.7e-67	233.5	0	2.8e-67	232.8	0	1.3	1	Gorai.002G166600.1	4556
	2.5e-67	232.9	0	3e-67	232.7	0	1	1	Gorai.005G004900.5	63596
	3.1e-67	232.6	0	5e-67	231.9	0	1.4	1	Solyc05g014240.2.1	676
	5.8e-67	231.7	0	1.1e-66	230.9	0	1.3	1	Gohir.D01G134600.1.p	4556
	7e-67	231.5	0.4	4.8e-66	228.7	0.4	1.9	1	Glyma.18G275700.1.p	5257
	8.2e-67	231.2	4.4	3e-30	110.4	0.1	4.4	3	Glyma.08G340300.1.p	13277
	9.5e-67	231	0	1.1e-66	230.9	0	1	1	Solyc12g016140.1.1	17678
	1e-66	230.9	0.1	1.2e-66	230.7	0.1	1	1	Solyc12g016060.1.1	17678
	1.2e-66	230.7	0	2.8e-65	226.2	0	2.1	1	Zosma91g00490.1	600
	1.7e-66	230.2	0.1	9.4e-36	128.6	0	3.4	2	Gohir.D10G142000.1.p	13277
	2e-66	229.9	0.1	8.9e-36	128.7	0	3.4	2	Gorai.011G158300.1	13277
	2.2e-66	229.8	0	4.7e-66	228.7	0	1.5	1	GRMZM2G429714	600
	2.3e-66	229.8	0	1.1e-65	227.5	0	1.8	1	AT4G29990.1	80
	3.2e-66	229.3	0	1.9e-64	223.4	0	2	1	Solyc10g085670.1.1	600
	3.4e-66	229.2	0	3.8e-66	229	0	1.1	1	GRMZM2G006370	7496
	4.1e-66	228.9	0	5.8e-65	225.1	0	2	1	Glyma.08G266100.2.p	600
	4.3e-66	228.9	0	6.6e-36	129.1	0	3.4	2	Gohir.A10G124300.1.p	13277
	4.4e-66	228.8	0.1	2e-65	226.6	0.1	1.8	1	Gorai.002G080700.1	902
	4.4e-66	228.8	0.1	2e-65	226.6	0.1	1.8	1	Gorai.002G080700.2	902
	4.4e-66	228.8	0.1	2e-65	226.6	0.1	1.8	1	Gorai.002G080700.3	902
	5.1e-66	228.6	0	6.7e-66	228.2	0	1.2	1	Gohir.A03G130600.1.p	676
	5.1e-66	228.6	0	6.9e-65	224.9	0	2	1	Glyma.08G266100.1.p	600
	5.2e-66	228.6	0	6.8e-66	228.2	0	1.2	1	Gohir.D02G154300.2.p	676
	5.2e-66	228.6	0	6.9e-66	228.2	0	1.2	1	Gohir.D02G154300.1.p	676
	6.7e-66	228.2	0	8.8e-66	227.8	0	1.2	1	Gorai.005G173400.2	676
	7.1e-66	228.1	0.1	3.4e-65	225.9	0.1	1.8	1	Gohir.A01G072900.1.p	902
	7.1e-66	228.1	0	9.5e-66	227.7	0	1.2	1	Gorai.005G173400.1	676
	8e-66	228	0	1.1e-65	227.5	0	1.2	1	Glyma.11G246200.3.p	676
	8e-66	228	0	1.1e-65	227.5	0	1.2	1	Glyma.11G246200.7.p	676
	9.8e-66	227.7	0	1.2e-65	227.4	0	1.2	1	Glyma.11G246200.2.p	676
	1e-65	227.6	0	1.4e-65	227.2	0	1.1	1	Solyc01g102680.2.1	600
	1e-65	227.6	0	4.4e-64	222.2	0	2	1	Glyma.16G101800.1.p	600
	1e-65	227.6	0	4.4e-64	222.2	0	2	1	Glyma.16G101800.2.p	600
	1.4e-65	227.2	0	1.6e-65	227	0	1.1	1	Gohir.A06G069800.1.p	80
	1.4e-65	227.1	0.1	8e-65	224.7	0.1	1.8	1	Gohir.D13G146800.3.p	902
	1.5e-65	227.1	0	2e-65	226.7	0	1.1	1	AT5G59670.1	80
	1.5e-65	227.1	0	2e-65	226.7	0	1.1	1	AT5G59670.2	80
	1.5e-65	227.1	0.1	1.5e-64	223.8	0.1	1.8	1	Gorai.013G164600.2	902
	1.5e-65	227.1	0.1	1.5e-64	223.8	0.1	1.8	1	Gorai.013G164600.3	902
	1.5e-65	227.1	0.1	1.5e-64	223.8	0.1	1.8	1	Gorai.013G164600.7	902
	1.5e-65	227	0	1.8e-65	226.8	0	1.1	1	Glyma.11G246200.9.p	676
	1.7e-65	226.9	0	2.1e-65	226.6	0	1.1	1	Glyma.11G246200.4.p	676
	1.7e-65	226.9	0	2.1e-65	226.6	0	1.1	1	Glyma.11G246200.5.p	676
	1.7e-65	226.9	0.1	7.6e-65	224.7	0.1	1.8	1	Gohir.D01G059500.1.p	902
	1.9e-65	226.8	0	2.3e-65	226.4	0	1.1	1	Glyma.11G246200.1.p	676
	2.1e-65	226.6	0	2.6e-65	226.3	0	1	1	AT2G42640.3	924
	2.1e-65	226.6	0.1	1.8e-64	223.5	0.2	1.8	1	Gohir.A13G142100.1.p	902
	2.3e-65	226.4	0.2	5.9e-65	225.1	0.2	1.5	1	GRMZM2G408376	5257
	2.4e-65	226.4	0	2.8e-65	226.2	0	1.1	1	AC206223.3	7496
	2.5e-65	226.3	0	3.1e-65	226	0	1.1	1	Glyma.18G011000.1.p	676
	2.9e-65	226.1	0.2	1.4e-64	223.8	0.2	1.8	1	Glyma.19G036600.1.p	5257
	2.9e-65	226.1	0.2	1.4e-64	223.8	0.2	1.8	1	Glyma.19G036600.2.p	5257
	3.2e-65	226	0	4.1e-65	225.6	0	1.2	1	Glyma.16G141600.2.p	33941
	3.3e-65	225.9	0.1	1.2e-64	224.1	0.1	1.7	1	Glyma.06G265600.1.p	902
	3.3e-65	225.9	0.1	1.2e-64	224.1	0.1	1.7	1	Glyma.06G265600.2.p	902
	3.3e-65	225.9	0.1	1.2e-64	224.1	0.1	1.7	1	Glyma.06G265600.3.p	902
	3.4e-65	225.9	0	4.9e-65	225.4	0	1.2	1	AT2G19230.2	80
	3.8e-65	225.7	0.1	7.5e-65	224.8	0	1.5	1	AT2G19230.1	80
	4.7e-65	225.4	0.1	8.3e-65	224.6	0	1.4	1	Glyma.08G100800.1.p	676
	5e-65	225.3	0	6.4e-65	225	0	1.2	1	AT5G16900.4	80
	7.9e-65	224.7	0	5.3e-64	221.9	0	1.8	1	AT1G79620.1	600
	7.9e-65	224.7	0.1	1.6e-64	223.7	0.1	1.5	1	Glyma.13G285500.1.p	902
	7.9e-65	224.7	0.1	1.6e-64	223.7	0.1	1.5	1	Glyma.13G285500.2.p	902
	7.9e-65	224.7	0.1	1.6e-64	223.7	0.1	1.5	1	Glyma.13G285500.3.p	902
	8.5e-65	224.6	0	3.6e-64	222.5	0	1.8	1	AT1G79620.5	600
	8.7e-65	224.5	0	1.2e-64	224.1	0	1.2	1	AT5G16900.1	80
	8.7e-65	224.5	0	1.2e-64	224.1	0	1.2	1	AT5G16900.3	80
	8.9e-65	224.5	0.1	1e-64	224.3	0.1	1	1	GRMZM2G109360	91502
	9.6e-65	224.4	0	6.8e-63	218.3	0	2.1	1	Glyma.07G013700.1.p	80
	1e-64	224.3	0.2	4.7e-64	222.1	0.2	1.8	1	AT2G28970.2	80
	1e-64	224.3	0	1.6e-64	223.6	0	1.3	1	Glyma.05G144400.1.p	676
	1.1e-64	224.2	0	1.3e-64	224	0	1.1	1	Glyma.05G144400.3.p	676
	1.2e-64	224.1	0.2	6.2e-64	221.7	0.2	1.8	1	AT2G28970.1	80
	1.2e-64	224.1	0.3	7.8e-64	221.4	0.3	1.8	1	Glyma.08G253100.1.p	5257
	1.6e-64	223.7	0.4	2e-64	223.3	0.4	1.1	1	AT2G07020.1	165
	1.6e-64	223.6	0	2.3e-64	223.1	0	1.2	1	Solyc01g102710.2.1	600
	1.8e-64	223.5	0	2.2e-60	210	0	2	2	AT5G38210.3	204
	1.9e-64	223.5	0	2.3e-63	219.8	0	2.1	1	Gohir.A01G004900.2.p	16799
	2e-64	223.4	0	2.4e-60	209.9	0	2	2	AT5G38210.2	204
	2.1e-64	223.3	0	5.4e-63	218.6	0	2.3	1	Gorai.002G005900.1	16799
	2.3e-64	223.2	0	3e-60	209.5	0	2	2	AT5G38210.1	204
	2.3e-64	223.1	0	3.2e-64	222.7	0	1.2	1	Gorai.004G225900.1	4099
	2.3e-64	223.1	0	6.7e-64	221.6	0	1.6	1	Solyc02g089290.2.1	5257
	2.5e-64	223	0	3e-63	219.5	0	2.1	1	Gohir.A01G004900.1.p	16799
	2.6e-64	223	1.7	1e-63	221	1.7	1.7	1	AT1G49100.1	80
	2.9e-64	222.8	0.1	1.3e-63	220.6	0	1.9	1	AT4G29180.3	80
	2.9e-64	222.8	0	4.1e-64	222.3	0	1.2	1	Gohir.D08G212500.1.p	4099
	3e-64	222.8	0.1	1.4e-63	220.6	0	1.8	1	AT4G29180.1	80
	3e-64	222.8	0.1	1.3e-63	220.6	0	1.9	1	AT4G29180.2	80
	3e-64	222.8	0	5.6e-64	221.9	0	1.3	1	AT1G67720.1	676
	3.2e-64	222.7	0	5.6e-63	218.6	0	2.2	1	Gohir.D01G004700.1.p	16799
	3.5e-64	222.6	0.1	8.1e-64	221.3	0	1.3	1	AT3G46420.1	80
	3.9e-64	222.4	0.1	4.5e-63	218.9	0.1	1.9	1	Gohir.A12G057500.1.p	5257
	4.2e-64	222.3	0	1e-58	204.5	0	2	2	Glyma.15G088500.2.p	1024
	4.8e-64	222.1	0.5	2.4e-63	219.8	0.3	1.7	1	Zosma531g00050.1	80
	5e-64	222	0.1	2.9e-63	219.5	0.1	1.8	1	Gorai.013G164600.4	902
	5.4e-64	221.9	0	1.1e-63	220.9	0	1.3	1	Gohir.D05G253800.1.p	8288
	6.3e-64	221.7	0	1.2e-63	220.8	0	1.5	1	Gohir.D02G103000.1.p	600
	6.4e-64	221.7	0	1.2e-63	220.8	0	1.5	1	Gorai.005G116800.1	600
	6.9e-64	221.6	0.3	1.1e-60	211	0.1	2.1	2	Solyc03g121050.2.1	4218
	7.7e-64	221.4	0	1.2e-63	220.8	0	1.2	1	AT1G06840.1	320
	8.7e-64	221.2	0.1	4e-63	219	0	1.8	1	AT1G05700.1	80
	8.9e-64	221.2	0	1.3e-61	214	0	2.1	2	AT2G01820.1	243
	9.2e-64	221.2	0	1.5e-62	217.2	0	2	1	Solyc01g102700.2.1	600
	9.9e-64	221.1	0	1.2e-63	220.7	0	1.1	1	AT2G37050.3	676
	1.1e-63	220.9	0	1.3e-63	220.7	0	1.1	1	Glyma.06G064400.1.p	1111
	1.1e-63	220.9	0	1.7e-63	220.3	0	1.2	1	Glyma.18G217000.1.p	320
	1.1e-63	220.9	0	1.7e-63	220.3	0	1.2	1	Glyma.18G217000.2.p	320
	1.1e-63	220.9	0	1.7e-63	220.3	0	1.2	1	Glyma.18G217000.3.p	320
	1.1e-63	220.9	0	1.7e-63	220.3	0	1.2	1	Glyma.18G217000.4.p	320
	1.1e-63	220.9	0	1.3e-63	220.7	0	1.1	1	Glyma.06G064400.3.p	1111
	1.2e-63	220.8	0	1.8e-63	220.2	0	1.1	1	Zosma6g01820.1	80
	1.2e-63	220.8	0.1	3.3e-63	219.3	0.1	1.5	1	Gorai.011G148200.1	1036
	1.2e-63	220.7	0.1	5.3e-63	218.6	0	1.8	1	AT1G05700.2	80
	1.3e-63	220.6	0	2.1e-63	220	0	1.4	1	AC193379.3	600
	1.3e-63	220.6	0	2.6e-63	219.7	0	1.5	1	Glyma.12G216000.1.p	902
	1.3e-63	220.6	0	2.6e-63	219.7	0	1.5	1	Glyma.12G216000.2.p	902
	1.4e-63	220.5	0	1.8e-63	220.2	0	1.1	1	AT2G37050.1	676
	1.5e-63	220.5	0	1.7e-63	220.2	0	1.1	1	Glyma.06G064400.2.p	1111
	1.6e-63	220.4	0	4.1e-61	212.4	0	2.1	2	AT1G66880.3	204
	1.6e-63	220.3	0	3.7e-63	219.1	0	1.3	1	Gohir.A05G252000.1.p	8288
	1.6e-63	220.3	0	3.3e-63	219.3	0	1.4	1	Zosma33g01140.1	80
	1.7e-63	220.3	0.2	2.8e-63	219.5	0	1.3	1	Glyma.02G057700.1.p	276
	1.7e-63	220.2	0	2.4e-63	219.8	0	1.1	1	Solyc01g094660.2.1	692
	1.8e-63	220.2	0.4	1.2e-62	217.5	0.4	1.9	1	Gorai.005G021900.1	1036
	2e-63	220	0	1.8e-61	213.6	0	2	1	Solyc11g020230.1.1	8288
	2e-63	220	0	2.6e-62	216.3	0	2	1	GRMZM2G023715	600
	2.2e-63	219.9	0	4.2e-63	219	0	1.3	1	Gorai.009G265400.1	8288
	2.3e-63	219.9	0	1.3e-50	177.7	0	2.6	2	Gohir.A12G144100.1.p	1055
	2.3e-63	219.9	0	3.2e-63	219.4	0	1.1	1	Gorai.007G204000.2	276
	2.3e-63	219.8	0	2.9e-62	216.2	0	2	1	GRMZM2G023715	600
	2.3e-63	219.8	0	4.5e-63	218.9	0	1.4	1	Gorai.007G204000.1	276
	2.6e-63	219.7	0	5.3e-63	218.7	0	1.4	1	Gohir.A11G184900.1.p	276
	2.7e-63	219.6	1.4	1.1e-61	214.2	0.2	2.1	1	Glyma.13G352700.2.p	80
	2.7e-63	219.6	0	3.6e-63	219.2	0	1	1	Gorai.002G005900.2	16799
	2.7e-63	219.6	1.3	1.2e-61	214.2	0.2	2.1	1	Glyma.13G352700.1.p	80
	2.8e-63	219.5	0	5.5e-63	218.6	0	1.4	1	Gohir.D11G191400.1.p	276
	3.1e-63	219.4	0	5.2e-63	218.7	0	1.3	1	Glyma.18G138700.1.p	4556
	3.3e-63	219.3	0	4.1e-63	219	0	1.2	1	GRMZM2G069201	320
	3.5e-63	219.2	0	2.4e-62	216.5	0	1.9	1	Gohir.D05G274600.1.p	8288
	4.1e-63	219	0	4.7e-63	218.8	0	1	1	Gorai.010G060400.4	1890
	4.2e-63	219	0	2.1e-62	216.6	0	1.9	1	Gohir.A05G135500.1.p	219
	4.5e-63	218.9	0	6e-63	218.5	0	1.1	1	Gohir.A06G053100.1.p	1890
	4.8e-63	218.8	0	6.4e-63	218.4	0	1.2	1	Gorai.010G060400.3	1890
	4.8e-63	218.8	0	6.4e-63	218.4	0	1.2	1	Gorai.010G060400.2	1890
	4.8e-63	218.8	0	6.4e-63	218.4	0	1.2	1	Gorai.010G060400.5	1890
	4.9e-63	218.8	0	6.4e-63	218.4	0	1.1	1	Gohir.D06G052100.1.p	1890
	4.9e-63	218.8	0	6.6e-63	218.3	0	1.2	1	Gorai.010G060400.1	1890
	4.9e-63	218.8	0.1	7.1e-63	218.2	0.1	1.2	1	Zosma1g00010.1	80
	5.3e-63	218.7	0.1	1e-62	217.7	0	1.4	1	Gohir.D10G065900.1.p	80
	5.4e-63	218.6	0	2.5e-62	216.4	0	1.8	1	Solyc01g098740.2.1	2808
	5.5e-63	218.6	0	5.8e-63	218.5	0	1.1	1	Glyma.14G206200.3.p	320
	5.5e-63	218.6	0	6.7e-63	218.3	0	1.2	1	GRMZM2G038165	320
	5.5e-63	218.6	0	6.7e-63	218.3	0	1.2	1	GRMZM2G069201	320
	5.7e-63	218.5	0	7.1e-63	218.2	0	1.1	1	Zosma522g00050.1	1111
	5.8e-63	218.5	0	6.5e-62	215.1	0	1.9	1	Gohir.D09G098200.1.p	243
	5.8e-63	218.5	0	1.2e-60	210.9	0	2.1	2	AT1G66880.2	204
	6e-63	218.5	0	7.1e-63	218.2	0	1.1	1	Glyma.04G253500.1.p	1689
	6e-63	218.5	0	6.6e-63	218.3	0	1.1	1	Glyma.14G206200.4.p	320
	6.6e-63	218.3	0	1.3e-62	217.3	0	1.3	1	AT3G46340.1	80
	6.6e-63	218.3	0.1	2.6e-61	213.1	0	1.9	1	Solyc07g063950.2.1	902
	6.6e-63	218.3	0	8e-62	214.8	0	2	1	AT5G56890.1	219
	6.7e-63	218.3	0.1	1.7e-62	216.9	0.1	1.6	1	Gohir.D09G016400.1.p	1036
	7.3e-63	218.2	0	8.2e-63	218	0	1.1	1	Glyma.14G206200.1.p	320
	7.3e-63	218.2	0	8.2e-63	218	0	1.1	1	Glyma.14G206200.2.p	320
	7.5e-63	218.2	0.4	3.4e-62	216	0.4	1.8	1	Gohir.D02G017800.1.p	1036
	7.6e-63	218.1	0	1.1e-62	217.6	0	1.2	1	Gohir.A08G194800.1.p	4099
	7.9e-63	218.1	0.1	2.1e-62	216.7	0.1	1.6	1	Gorai.006G019300.1	1036
	8.2e-63	218	1.6	3.5e-62	215.9	1.6	1.8	1	AT3G21340.1	80
	8.3e-63	218	0	6.6e-62	215	0	1.9	1	AT4G29450.1	80
	9.9e-63	217.8	0	4.2e-62	215.7	0	1.7	1	AT2G28960.1	80
	1e-62	217.7	0.7	1.7e-62	217	0.1	1.5	1	AT1G51890.5	80
	1.1e-62	217.6	0	1.6e-62	217.1	0	1.2	1	AT5G59650.1	80
	1.1e-62	217.6	0	1.7e-62	217	0	1.2	1	AT5G59650.2	80
	1.1e-62	217.6	0.1	6.2e-62	215.1	0.1	1.8	1	Gohir.D13G146800.1.p	902
	1.1e-62	217.5	0.1	6.4e-62	215.1	0.1	1.8	1	Gorai.013G164600.1	902
	1.1e-62	217.5	0	4.6e-62	215.6	0	1.7	1	Gohir.A09G098800.1.p	243
	1.2e-62	217.5	0.1	5.2e-62	215.4	0.1	1.8	1	Gohir.D12G057300.1.p	5257
	1.2e-62	217.5	0.1	5.2e-62	215.4	0.1	1.8	1	Gohir.D12G057300.2.p	5257
	1.2e-62	217.5	0.1	5.2e-62	215.4	0.1	1.8	1	Gohir.D12G057300.3.p	5257
	1.2e-62	217.4	0.1	1e-57	201.2	0	2	2	GRMZM2G159105	4218
	1.3e-62	217.4	0	1.7e-62	217	0	1.2	1	GRMZM2G174585	320
	1.3e-62	217.4	0	2.6e-62	216.4	0	1.4	1	AT5G48740.1	4099
	1.3e-62	217.4	0.1	5.6e-62	215.3	0.1	1.8	1	Gorai.008G060300.1	5257
	1.3e-62	217.4	0.1	5.6e-62	215.3	0.1	1.8	1	Gorai.008G060300.2	5257
	1.3e-62	217.4	0.1	5.6e-62	215.3	0.1	1.8	1	Gorai.008G060300.4	5257
	1.3e-62	217.4	0.1	5.6e-62	215.3	0.1	1.8	1	Gorai.008G060300.5	5257
	1.3e-62	217.3	0	1.9e-62	216.8	0	1.1	1	Zosma14g00660.1	80
	1.4e-62	217.3	0	2.6e-62	216.4	0	1.5	1	Gohir.A02G087900.1.p	600
	1.4e-62	217.3	0	1.8e-61	213.6	0	1.9	1	Solyc01g108840.2.1	243
	1.4e-62	217.3	0	1.9e-61	213.5	0	2	1	Glyma.08G048700.1.p	243
	1.5e-62	217.1	0	6e-62	215.2	0	1.7	1	AT2G28960.2	80
	1.6e-62	217.1	0	2.3e-60	209.9	0	2.1	1	AT1G66880.1	204
	1.7e-62	217	0	5.4e-62	215.3	0	1.4	1	Glyma.11G200300.1.p	320
	1.7e-62	217	0	5.4e-62	215.3	0	1.4	1	Glyma.11G200300.2.p	320
	1.7e-62	217	0	2e-62	216.7	0	1.1	1	AT5G11020.1	18510
	1.7e-62	217	0.1	1e-61	214.4	0	1.9	1	Gorai.006G224800.1	243
	1.8e-62	216.9	0	2.4e-62	216.5	0	1.2	1	GRMZM2G174585	320
	1.8e-62	216.9	0	3.7e-62	215.9	0	1.4	1	AT3G18810.1	276
	1.9e-62	216.9	0	2.5e-62	216.4	0	1.2	1	GRMZM2G089461	320
	1.9e-62	216.8	0	5.9e-62	215.2	0	1.6	1	Glyma.11G118200.1.p	51
	1.9e-62	216.8	0	2.4e-62	216.5	0	1.2	1	Solyc01g059910.2.1	19
	2e-62	216.8	0	6.2e-62	215.1	0	1.7	1	Gohir.D07G116600.1.p	243
	2e-62	216.8	0	2.6e-62	216.4	0	1.1	1	Gohir.D08G258300.1.p	1890
	2e-62	216.8	0	2.6e-62	216.4	0	1.1	1	Gohir.D08G258300.2.p	1890
	2e-62	216.7	0	2.7e-62	216.3	0	1.1	1	Gohir.D08G258300.3.p	1890
	2e-62	216.7	0	2.7e-62	216.3	0	1.1	1	Gorai.004G275500.1	1890
	2e-62	216.7	0	2.7e-62	216.3	0	1.1	1	Gorai.004G275500.3	1890
	2.1e-62	216.7	0	2.5e-62	216.4	0	1.2	1	Glyma.07G270700.1.p	600
	2.1e-62	216.6	0.4	3.9e-62	215.8	0.1	1.5	1	AT1G51890.1	80
	2.2e-62	216.6	0.7	3.4e-62	216	0.1	1.5	1	AT1G51890.4	80
	2.3e-62	216.6	0	5.3e-62	215.3	0	1.6	1	Gohir.A11G158900.1.p	19
	2.3e-62	216.5	0	2.5e-62	216.4	0	1	1	Gorai.002G080700.4	902
	2.3e-62	216.5	0	7.2e-62	214.9	0	1.8	1	Gohir.D05G137500.2.p	219
	2.3e-62	216.5	0	2.8e-62	216.3	0	1	1	Gorai.005G002700.4	320
	2.4e-62	216.5	0.1	1.3e-61	214	0.1	1.8	1	Gorai.005G021700.1	1036
	2.4e-62	216.5	0.3	1.5e-61	213.8	0	1.8	1	Solyc09g061330.1.1	84
	2.5e-62	216.4	0	1.7e-61	213.6	0	1.8	1	Glyma.18G171700.1.p	84
	2.5e-62	216.4	0	7e-62	214.9	0	1.7	1	Gohir.D07G011300.3.p	219
	2.6e-62	216.4	0	7.1e-62	214.9	0	1.7	1	Gohir.D07G011300.4.p	219
	2.6e-62	216.4	0	8.1e-62	214.7	0	1.7	1	Gohir.A07G113100.1.p	243
	2.6e-62	216.4	0	7.9e-62	214.8	0	1.8	1	Gohir.D05G137500.1.p	219
	2.7e-62	216.3	0.1	1.3e-57	200.9	0	2.1	2	Gohir.A02G117300.1.p	4218
	2.8e-62	216.2	0	3.3e-62	216	0	1.1	1	AT5G11020.4	18510
	2.9e-62	216.2	0	3.4e-62	216	0	1.1	1	AT5G11020.2	18510
	2.9e-62	216.2	0.1	2.9e-60	209.6	0	2	1	AT1G24650.1	243
	2.9e-62	216.2	0	1e-61	214.4	0	1.7	1	Zosma20g00990.1	243
	3e-62	216.2	0	8.8e-62	214.6	0	1.7	1	Gorai.009G141900.1	219
	3.1e-62	216.1	0	6.6e-62	215	0	1.6	1	Gohir.D11G164800.1.p	19
	3.2e-62	216.1	0	2.5e-60	209.8	0	2.1	1	Glyma.08G193000.1.p	219
	3.3e-62	216	0	3.6e-61	212.6	0	2	1	Gorai.006G115200.1	243
	3.3e-62	216	0	4.2e-62	215.7	0	1.1	1	Zosma26g00120.1	80
	3.4e-62	216	0	3.7e-62	215.8	0	1	1	Gohir.D13G146800.2.p	902
	3.4e-62	216	0	3.7e-62	215.8	0	1	1	Gorai.013G164600.6	902
	3.5e-62	216	0	4.6e-62	215.5	0	1.1	1	Solyc07g007780.2.1	1890
	3.5e-62	215.9	0	4e-62	215.7	0	1	1	Gorai.013G164600.5	902
	3.6e-62	215.9	0	8.8e-61	211.3	0	2	1	Glyma.13G104300.7.p	219
	3.6e-62	215.9	0	4.3e-58	202.4	0	2	2	Glyma.12G137100.1.p	902
	3.6e-62	215.9	0.1	2.6e-61	213	0	1.9	1	Gohir.D09G201100.1.p	243
	3.6e-62	215.9	0	7.7e-62	214.8	0	1.6	1	Gorai.007G175600.2	19
	3.6e-62	215.9	0	4.6e-62	215.5	0	1.1	1	AT5G11020.3	18510
	3.7e-62	215.9	0	9.1e-61	211.3	0	2	1	Glyma.13G104300.8.p	219
	3.7e-62	215.8	0	2.8e-61	212.9	0	1.9	1	Gorai.009G287900.1	8288
	3.8e-62	215.8	0	2.8e-61	213	0	1.9	1	Solyc01g108000.2.1	4213
	4.1e-62	215.7	0	9e-61	211.3	0	2.1	1	Glyma.13G104300.14.p	219
	4.1e-62	215.7	0.3	4.8e-62	215.5	0.3	1	1	AT5G12000.2	165
	4.1e-62	215.7	0	1.1e-61	214.2	0	1.7	1	Gohir.D07G011300.2.p	219
	4.1e-62	215.7	0	5.5e-62	215.3	0	1.2	1	Solyc07g008400.1.1	19
	4.2e-62	215.7	0	1.1e-61	214.2	0	1.7	1	Gohir.D07G011300.1.p	219
	4.2e-62	215.7	0	9.7e-61	211.2	0	2	1	Glyma.13G104300.9.p	219
	4.2e-62	215.7	0	9.3e-61	211.2	0	2.1	1	Glyma.13G104300.15.p	219
	4.3e-62	215.7	0	9.8e-61	211.1	0	2	1	Glyma.13G104300.3.p	219
	4.3e-62	215.7	0	8.5e-62	214.7	0	1.6	1	Gorai.007G175600.1	19
	4.3e-62	215.6	0	1e-60	211.1	0	2	1	Glyma.13G104300.10.p	219
	4.4e-62	215.6	0	1e-60	211.1	0	2	1	Glyma.13G104300.2.p	219
	4.5e-62	215.6	0	6.1e-62	215.1	0	1.2	1	Gorai.006G169000.4	676
	4.5e-62	215.6	0	9.4e-61	211.2	0	2.1	1	Glyma.13G104300.18.p	219
	4.6e-62	215.6	0	9.4e-61	211.2	0	2.1	1	Glyma.13G104300.16.p	219
	4.7e-62	215.5	0	9.5e-61	211.2	0	2.1	1	Glyma.13G104300.6.p	219
	4.7e-62	215.5	0	9e-62	214.6	0	1.4	1	Glyma.18G271000.1.p	19
	4.7e-62	215.5	0	1.4e-61	214	0	1.7	1	Gorai.001G012000.2	219
	4.7e-62	215.5	0	9.7e-61	211.2	0	2.1	1	Glyma.13G104300.17.p	219
	4.8e-62	215.5	0.2	5.6e-62	215.3	0.2	1	1	AT5G12000.1	165
	4.8e-62	215.5	0	9.8e-61	211.1	0	2.1	1	Glyma.13G104300.1.p	219
	4.9e-62	215.5	0.1	2.2e-61	213.3	0.1	1.8	1	Gohir.D02G017900.1.p	1036
	5.1e-62	215.4	0.1	5.8e-62	215.2	0.1	1	1	Glyma.04G063100.1.p	1111
	5.1e-62	215.4	0	6.5e-62	215.1	0	1	1	Gohir.A05G272400.1.p	8288
	5.2e-62	215.4	0.1	2.9e-61	212.9	0.1	1.8	1	Gohir.A13G028100.1.p	243
	5.2e-62	215.4	0.1	6e-62	215.2	0.1	1	1	Glyma.04G063100.3.p	1111
	5.2e-62	215.4	0.1	6e-62	215.2	0.1	1	1	Glyma.04G063100.2.p	1111
	5.3e-62	215.4	0	1.1e-60	210.9	0	2.1	1	Glyma.13G104300.13.p	219
	5.4e-62	215.3	0	1.1e-60	210.9	0	2	1	Glyma.13G104300.11.p	219
	5.4e-62	215.3	0.2	2.3e-61	213.3	0.2	1.8	1	Gorai.005G022000.1	1036
	5.5e-62	215.3	0	1.2e-60	210.9	0	2	1	Glyma.13G104300.4.p	219
	5.5e-62	215.3	0	1.7e-61	213.7	0	1.8	1	Gohir.A07G011500.1.p	219
	5.5e-62	215.3	0	6.6e-62	215	0	1.1	1	Gorai.005G002700.1	320
	5.6e-62	215.3	0	1.2e-60	210.9	0	2	1	Glyma.13G104300.12.p	219
	5.6e-62	215.3	0	1.8e-61	213.6	0	1.8	1	Gorai.001G012000.4	219
	5.7e-62	215.2	0	1.2e-60	210.9	0	2	1	Glyma.13G104300.5.p	219
	5.8e-62	215.2	0.3	1.6e-60	210.5	0.3	2.6	1	AT5G54590.2	902
	5.8e-62	215.2	0.3	1.6e-60	210.5	0.3	2.6	1	AT5G54590.3	902
	5.8e-62	215.2	0.3	1.6e-60	210.5	0.3	2.6	1	AT5G54590.4	902
	5.9e-62	215.2	0	1e-61	214.4	0	1.3	1	Zosma1g00020.1	80
	6e-62	215.2	0	2.6e-60	209.7	0	2.1	1	Glyma.08G198900.1.p	80
	6.1e-62	215.1	0	8.1e-62	214.7	0	1.1	1	Zosma4g02170.1	80
	6.3e-62	215.1	0	1.3e-60	210.8	0	2	1	AT5G49770.1	600
	6.3e-62	215.1	0.1	1.1e-61	214.3	0	1.4	1	Zosma1g00030.1	80
	6.5e-62	215.1	0	8.4e-62	214.7	0	1.2	1	Gohir.A09G152300.1.p	676
	6.5e-62	215	0.2	3.6e-61	212.6	0.1	1.8	1	Gorai.013G030200.1	243
	6.6e-62	215	0	8.5e-62	214.7	0	1.1	1	Gohir.A02G001900.1.p	320
	6.6e-62	215	0	1.2e-61	214.2	0	1.3	1	Glyma.16G140700.1.p	276
	6.6e-62	215	0	2.1e-61	213.4	0	1.7	1	Gorai.001G125200.1	243
	6.6e-62	215	0	2.1e-61	213.4	0	1.7	1	Gorai.001G125200.2	243
	6.7e-62	215	0	2e-61	213.4	0	1.6	1	Glyma.08G355300.1.p	84
	6.7e-62	215	0.1	3.7e-61	212.6	0.1	1.8	1	Gohir.D13G026900.1.p	243
	7.1e-62	214.9	0	2.3e-61	213.2	0	1.8	1	Gorai.001G012000.1	219
	7.1e-62	214.9	0	2.4e-61	213.2	0	1.8	1	Glyma.07G270800.1.p	600
	7.5e-62	214.8	0	3.2e-61	212.8	0	1.8	1	Gorai.006G018800.1	1036
	7.6e-62	214.8	0.1	1.6e-61	213.8	0	1.5	1	Glyma.16G092600.4.p	4099
	7.7e-62	214.8	0.1	2.1e-61	213.3	0.1	1.6	1	Glyma.18G270800.1.p	19
	7.7e-62	214.8	0	9.5e-62	214.5	0	1.1	1	Glyma.19G178400.1.p	676
	7.7e-62	214.8	0	9.5e-62	214.5	0	1.1	1	Glyma.19G178400.2.p	676
	8e-62	214.8	0.1	1.6e-61	213.7	0	1.5	1	Glyma.16G092600.3.p	4099
	8.2e-62	214.7	0.1	1.7e-61	213.7	0	1.5	1	Glyma.16G092600.2.p	4099
	8.7e-62	214.6	0.1	1.8e-61	213.6	0	1.5	1	Glyma.16G092600.1.p	4099
	9e-62	214.6	0	3.8e-59	205.9	0	2.1	2	Gohir.D11G171500.2.p	204
	9.1e-62	214.6	0	9.9e-62	214.4	0	1.1	1	Gorai.006G169000.2	676
	9.1e-62	214.6	0.1	1.1e-57	201.1	0	2.1	2	Gorai.003G061600.1	4218
	9.1e-62	214.6	0.1	1.1e-57	201.1	0	2.1	2	Gorai.003G061600.2	4218
	9.4e-62	214.5	0	4.9e-61	212.2	0	1.8	1	Gohir.D07G159800.1.p	219
	9.4e-62	214.5	0	4.9e-61	212.2	0	1.8	1	Gohir.D07G159800.2.p	219
	9.5e-62	214.5	0	4.3e-61	212.4	0	1.8	1	GRMZM2G089461	320
	9.7e-62	214.5	0	3.7e-59	205.9	0	2	2	Gohir.D11G171500.1.p	204
	9.7e-62	214.5	0.1	1.2e-57	201	0	2.1	2	Gohir.D03G057800.1.p	4218
	9.8e-62	214.5	0	3.1e-61	212.8	0	1.6	1	Glyma.14G212100.1.p	243
	1e-61	214.4	0	2.9e-60	209.6	0	2.1	1	Glyma.07G009800.1.p	219
	1e-61	214.4	0	2.9e-60	209.6	0	2.1	1	Glyma.07G009800.2.p	219
	1e-61	214.4	0	1.2e-57	201	0	2.1	2	Gorai.003G061600.4	4218
	1e-61	214.4	0	3.2e-61	212.8	0	1.5	1	AT5G37450.4	320
	1.1e-61	214.3	0	1.4e-61	213.9	0	1.2	1	Glyma.09G272300.2.p	320
	1.1e-61	214.3	0	1.4e-61	213.9	0	1.2	1	Glyma.09G272300.3.p	320
	1.1e-61	214.3	0	1.4e-61	213.9	0	1.2	1	Glyma.09G272300.4.p	320
	1.1e-61	214.3	0	1.4e-61	213.9	0	1.2	1	Glyma.09G272300.7.p	320
	1.1e-61	214.3	0	2.2e-61	213.3	0	1.5	1	Gohir.A08G192300.2.p	219
	1.1e-61	214.3	0	4.4e-61	212.3	0	1.8	1	Glyma.03G169200.1.p	219
	1.1e-61	214.3	0	1.4e-61	213.9	0	1.1	1	Gorai.006G169000.1	676
	1.2e-61	214.2	0	1.4e-61	214	0	1.2	1	Zosma8g00080.1	676
	1.2e-61	214.2	0	6e-61	211.9	0	1.8	1	Gohir.A07G153700.1.p	219
	1.2e-61	214.2	0	1.5e-61	213.9	0	1.1	1	AT5G35380.1	165
	1.2e-61	214.1	0	2.4e-61	213.2	0	1.6	1	Zosma2g01730.1	964
	1.2e-61	214.1	0	2.5e-61	213.1	0	1.5	1	Gohir.A08G192300.1.p	219
	1.3e-61	214	0.4	2.9e-61	212.9	0	1.6	1	AT1G51880.1	80
	1.3e-61	214	0.4	3e-61	212.9	0	1.6	1	AT1G51880.2	80
	1.3e-61	214	0	6.4e-61	211.8	0	1.8	1	Gorai.001G182900.1	219
	1.4e-61	214	0	1.7e-61	213.7	0	1.1	1	Glyma.14G206300.2.p	320
	1.4e-61	213.9	0	1.7e-60	210.4	0	2	1	Glyma.15G170000.12.p	219
	1.4e-61	213.9	0	1.7e-60	210.4	0	2	1	Glyma.15G170000.13.p	219
	1.4e-61	213.9	0	1.7e-60	210.4	0	2	1	Glyma.15G170000.14.p	219
	1.4e-61	213.9	0	1.7e-60	210.4	0	2	1	Glyma.15G170000.2.p	219
	1.5e-61	213.9	0	1.6e-60	210.4	0	2	1	Glyma.15G170000.15.p	219
	1.5e-61	213.9	0	1.6e-60	210.4	0	2	1	Glyma.15G170000.3.p	219
	1.5e-61	213.9	0	1.7e-61	213.6	0	1.1	1	Glyma.06G108900.1.p	1689
	1.5e-61	213.9	0	1.7e-61	213.6	0	1.1	1	Glyma.06G108900.2.p	1689
	1.5e-61	213.9	0	1.7e-61	213.6	0	1.1	1	Glyma.06G108900.3.p	1689
	1.5e-61	213.9	0	2.2e-61	213.3	0	1.4	1	Gohir.D11G094900.1.p	4709
	1.5e-61	213.9	0	1.6e-60	210.5	0	2	1	Glyma.15G170000.10.p	219
	1.5e-61	213.9	0	1.6e-60	210.5	0	2	1	Glyma.15G170000.4.p	219
	1.5e-61	213.9	0.4	6.6e-61	211.7	0.4	1.8	1	AT2G04300.1	80
	1.5e-61	213.8	0	2.4e-61	213.2	0	1.2	1	Gohir.A07G156600.1.p	4099
	1.5e-61	213.8	0.5	3.1e-61	212.8	0.1	1.6	1	AT1G51880.3	80
	1.5e-61	213.8	0	1.6e-60	210.4	0	2	1	Glyma.15G170000.1.p	219
	1.5e-61	213.8	0	1.6e-60	210.4	0	2	1	Glyma.15G170000.11.p	219
	1.5e-61	213.8	0	1.6e-60	210.4	0	2	1	Glyma.15G170000.5.p	219
	1.5e-61	213.8	0	1.6e-60	210.4	0	2	1	Glyma.15G170000.7.p	219
	1.5e-61	213.8	0	1.6e-60	210.4	0	2	1	Glyma.15G170000.9.p	219
	1.5e-61	213.8	0	1.7e-60	210.4	0	2	1	Glyma.15G170000.6.p	219
	1.5e-61	213.8	0	1.7e-60	210.4	0	2	1	Glyma.15G170000.8.p	219
	1.6e-61	213.8	2.8	2.9e-61	212.9	2.8	1.5	1	Glyma.18G064100.1.p	7596
	1.6e-61	213.7	0.3	6.7e-61	211.7	0.3	1.7	1	AT2G04300.2	80
	1.7e-61	213.7	0	2.2e-61	213.3	0	1.1	1	GRMZM2G431524	1111
	1.8e-61	213.6	0	5e-61	212.1	0	1.5	1	AT5G37450.1	320
	1.8e-61	213.6	0	2e-61	213.4	0	1.1	1	Glyma.17G215900.2.p	1111
	1.8e-61	213.6	0	5.3e-61	212	0	1.5	1	AT5G37450.3	320
	1.9e-61	213.5	0	6e-59	205.2	0	2	2	Solyc02g086270.2.1	204
	1.9e-61	213.5	0	4.8e-61	212.2	0	1.6	1	GRMZM2G093858	902
	2e-61	213.4	0	5.6e-61	212	0	1.4	1	AT5G37450.2	320
	2e-61	213.4	0	9.6e-60	207.9	0	2.1	1	Gohir.A12G154100.1.p	243
	2.1e-61	213.4	0	9.5e-61	211.2	0	1.7	1	GRMZM2G089461	320
	2.1e-61	213.4	0	2.5e-61	213.1	0	1.1	1	Glyma.14G206300.1.p	320
	2.1e-61	213.4	0.1	8.4e-60	208.1	0	2.1	1	Gorai.008G170100.1	243
	2.2e-61	213.3	0	2.6e-61	213	0	1	1	Glyma.08G197800.1.p	80
	2.2e-61	213.3	0	2.6e-61	213.1	0	1.1	1	Glyma.17G215900.1.p	1111
	2.3e-61	213.2	0.1	1.5e-60	210.6	0.1	1.9	1	AT4G20450.1	80
	2.3e-61	213.2	0	3.2e-61	212.8	0	1.1	1	AT3G04690.1	19
	2.4e-61	213.2	0	3e-61	212.8	0	1.1	1	GRMZM2G171210	1111
	2.4e-61	213.1	0	1.6e-60	210.5	0	1.8	1	GRMZM2G330298	219
	2.5e-61	213.1	0.9	1.5e-57	200.6	0.1	2.1	2	Glyma.08G200800.1.p	4218
	2.5e-61	213.1	0	5.2e-61	212.1	0	1.4	1	GRMZM2G137788	243
	2.7e-61	213	0	1.1e-60	210.9	0	1.7	1	Gorai.006G018200.1	1036
	2.7e-61	213	0.5	6.6e-60	208.4	0.1	2	1	GRMZM2G349875	243
	2.8e-61	213	0	1e-60	211.1	0	1.7	1	Gohir.A01G201500.1.p	243
	2.8e-61	213	0	1e-60	211.1	0	1.7	1	Gohir.A01G201500.2.p	243
	2.8e-61	213	0	5.8e-61	211.9	0	1.4	1	GRMZM2G158359	243
	2.8e-61	213	0	3.5e-61	212.6	0	1.1	1	Gohir.D09G147900.1.p	676
	2.8e-61	213	0	3.3e-61	212.7	0	1	1	Gorai.008G060300.3	5257
	3e-61	212.9	0	6.5e-61	211.7	0	1.4	1	Glyma.01G004800.1.p	80
	3e-61	212.8	0	1.2e-60	210.8	0	1.7	1	Gorai.006G019200.1	1036
	3e-61	212.8	0	4.2e-59	205.8	0	2.1	2	Glyma.16G078900.1.p	0
	3.1e-61	212.8	0	4.7e-60	208.9	0	1.9	1	Gorai.006G020900.1	1036
	3.2e-61	212.8	0	1.3e-59	207.4	0	2.1	1	Gohir.D12G157200.1.p	243
	3.2e-61	212.7	0	8.7e-61	211.3	0	1.6	1	Gohir.D11G175300.1.p	243
	3.3e-61	212.7	0	1.6e-60	210.4	0	1.8	1	Glyma.20G078100.2.p	0
	3.4e-61	212.7	0	9e-61	211.3	0	1.6	1	Gorai.007G187900.1	243
	3.4e-61	212.7	0.1	1.9e-60	210.2	0.1	1.7	1	AT2G19190.1	80
	3.5e-61	212.6	0	1.3e-60	210.8	0	1.7	1	Gohir.D09G196000.1.p	0
	3.6e-61	212.6	0	5.8e-61	211.9	0	1.2	1	Gorai.001G186800.2	4099
	3.6e-61	212.6	0.1	5.3e-61	212	0.1	1.4	1	Gohir.A11G090400.1.p	4709
	3.6e-61	212.6	0.1	5.3e-61	212	0.1	1.4	1	Gohir.A11G090400.2.p	4709
	3.8e-61	212.5	0	4.1e-61	212.4	0	1.1	1	Glyma.14G111900.7.p	1111
	3.8e-61	212.5	0	4.1e-61	212.4	0	1.1	1	Glyma.14G111900.8.p	1111
	3.8e-61	212.5	0	5e-61	212.1	0	1.1	1	Gorai.001G186800.4	4099
	3.8e-61	212.5	0	4.6e-61	212.2	0	1.1	1	GRMZM2G431524	1111
	3.9e-61	212.5	0	6.3e-61	211.8	0	1.2	1	Gohir.D07G162900.1.p	4099
	4e-61	212.4	0.2	1.3e-60	210.8	0.2	1.7	1	Glyma.12G043600.1.p	51
	4e-61	212.4	0	5.4e-61	212	0	1.2	1	Glyma.09G272300.1.p	320
	4e-61	212.4	0	5.4e-61	212	0	1.2	1	Glyma.09G272300.5.p	320
	4e-61	212.4	0	5.4e-61	212	0	1.2	1	Glyma.09G272300.6.p	320
	4e-61	212.4	0	5.4e-61	212	0	1.2	1	Glyma.09G272300.8.p	320
	4e-61	212.4	0	2.6e-60	209.8	0	1.8	1	GRMZM2G404207	219
	4.3e-61	212.3	0.1	6.2e-61	211.8	0.1	1.2	1	Glyma.13G136700.2.p	676
	4.3e-61	212.3	0.1	6.2e-61	211.8	0.1	1.2	1	Glyma.13G136700.3.p	676
	4.3e-61	212.3	0.1	6.3e-61	211.8	0.1	1.1	1	Zosma101g00300.1	3135
	4.3e-61	212.3	0.1	4.4e-60	209	0.1	1.9	1	Glyma.08G061900.1.p	902
	4.3e-61	212.3	0.1	4.4e-60	209	0.1	1.9	1	Glyma.08G061900.10.p	902
	4.3e-61	212.3	0.1	4.4e-60	209	0.1	1.9	1	Glyma.08G061900.2.p	902
	4.3e-61	212.3	0.1	4.4e-60	209	0.1	1.9	1	Glyma.08G061900.3.p	902
	4.3e-61	212.3	0.1	4.4e-60	209	0.1	1.9	1	Glyma.08G061900.4.p	902
	4.3e-61	212.3	0.1	4.4e-60	209	0.1	1.9	1	Glyma.08G061900.5.p	902
	4.3e-61	212.3	0.1	4.4e-60	209	0.1	1.9	1	Glyma.08G061900.6.p	902
	4.3e-61	212.3	0.1	4.4e-60	209	0.1	1.9	1	Glyma.08G061900.7.p	902
	4.3e-61	212.3	0.1	4.4e-60	209	0.1	1.9	1	Glyma.08G061900.8.p	902
	4.3e-61	212.3	0.1	4.4e-60	209	0.1	1.9	1	Glyma.08G061900.9.p	902
	4.3e-61	212.3	0	8.4e-61	211.4	0	1.4	1	Gorai.009G167900.2	600
	4.4e-61	212.3	0	8.8e-61	211.3	0	1.5	1	Gohir.D08G210300.1.p	219
	4.5e-61	212.3	0	5.5e-61	212	0	1.2	1	Glyma.18G216800.1.p	320
	4.5e-61	212.3	0	5.5e-61	212	0	1.2	1	Glyma.18G216800.2.p	320
	4.5e-61	212.3	0.6	3.4e-60	209.4	0.6	1.8	1	AT1G51850.1	80
	4.5e-61	212.3	0.1	6.5e-61	211.7	0.1	1.1	1	Glyma.13G136700.1.p	676
	4.6e-61	212.2	0	8.9e-61	211.3	0	1.4	1	Gorai.009G167900.1	600
	4.7e-61	212.2	0	1.3e-60	210.8	0	1.6	1	Gohir.A11G169100.1.p	243
	4.7e-61	212.2	0	5.3e-61	212	0	1.1	1	Glyma.14G111900.1.p	1111
	4.7e-61	212.2	0	5.3e-61	212	0	1.1	1	Glyma.14G111900.4.p	1111
	4.7e-61	212.2	0	5.6e-61	212	0	1.1	1	GRMZM2G037308	1111
	4.7e-61	212.2	0.6	3.5e-60	209.3	0.6	1.8	1	AT1G51850.2	80
	5e-61	212.1	0.3	1.7e-60	210.4	0.3	1.6	1	AT3G46330.2	80
	5.1e-61	212.1	0.2	1.7e-60	210.4	0.2	1.6	1	AT3G46330.1	80
	5.3e-61	212	0	2.4e-60	209.9	0	1.8	1	Glyma.10G126700.1.p	0
	5.3e-61	212	0	2.4e-60	209.9	0	1.8	1	Glyma.10G126700.2.p	0
	5.5e-61	212	0	1.4e-60	210.6	0	1.6	1	AT2G20300.1	219
	5.6e-61	211.9	1.6	2.3e-60	209.9	0.1	1.9	1	AT3G46370.1	80
	5.6e-61	211.9	1.6	2.3e-60	209.9	0.1	1.9	1	AT3G46370.2	80
	5.8e-61	211.9	0	2.3e-59	206.6	0	2	1	Glyma.20G119600.1.p	204
	6e-61	211.9	0.1	1.3e-60	210.7	0	1.5	1	Glyma.07G004700.1.p	276
	6e-61	211.9	0	1.3e-60	210.7	0	1.6	1	GRMZM2G080851	600
	6e-61	211.9	0	2e-60	210.1	0	1.7	1	Gohir.D09G016000.1.p	1036
	6.1e-61	211.8	0	3.6e-60	209.3	0	1.8	1	Glyma.02G197000.1.p	243
	6.1e-61	211.8	0	2.5e-60	209.8	0	1.7	1	Glyma.20G078100.1.p	0
	6.2e-61	211.8	0	8.8e-61	211.3	0	1.2	1	GRMZM2G176225	98
	6.2e-61	211.8	0	3e-60	209.5	0	1.8	1	Solyc09g064270.2.1	219
	6.7e-61	211.7	0	5.6e-59	205.3	0	2	1	Glyma.13G128200.2.p	219
	6.8e-61	211.7	0	4.2e-60	209.1	0	1.9	1	Gohir.A07G180400.1.p	19
	6.9e-61	211.7	0.1	2.1e-60	210.1	0.1	1.6	1	Gohir.A01G145600.1.p	2629
	6.9e-61	211.7	0.1	2.1e-60	210.1	0.1	1.6	1	Gohir.A01G145600.2.p	2629
	6.9e-61	211.7	0	2.4e-60	209.8	0	1.7	1	Gorai.002G235300.1	243
	6.9e-61	211.7	0	2.4e-60	209.8	0	1.7	1	Gorai.002G235300.2	243
	6.9e-61	211.6	0	6e-60	208.6	0	1.9	1	Glyma.09G063200.2.p	219
	7e-61	211.6	0	2e-60	210.2	0	1.6	1	Gohir.A06G182300.2.p	600
	7e-61	211.6	0	3.9e-60	209.2	0	1.8	1	Gohir.D07G187200.1.p	19
	7e-61	211.6	0	8.4e-61	211.4	0	1.1	1	Zosma116g00020.1	320
	7.1e-61	211.6	0	2e-60	210.1	0	1.6	1	Gohir.A06G182300.1.p	600
	7.4e-61	211.6	0	8.4e-61	211.4	0	1.1	1	Glyma.03G177600.2.p	676
	7.4e-61	211.5	0	6.1e-59	205.2	0	2	1	Glyma.13G128200.3.p	219
	7.5e-61	211.5	0	4.2e-60	209.1	0	1.8	1	Gorai.001G207900.1	19
	7.6e-61	211.5	0	1.7e-60	210.4	0	1.5	1	Gohir.A05G160200.1.p	600
	7.6e-61	211.5	0	1.5e-60	210.5	0	1.5	1	Gorai.004G222800.4	219
	7.7e-61	211.5	0	2.6e-60	209.7	0	1.7	1	Glyma.03G202000.2.p	243
	7.8e-61	211.5	0	6.3e-59	205.2	0	2	1	Glyma.13G128200.1.p	219
	7.9e-61	211.5	0.2	9.5e-61	211.2	0.2	1.1	1	Gohir.A07G142300.2.p	692
	8.1e-61	211.4	0	1.6e-60	210.5	0	1.5	1	Gorai.006G019500.1	1036
	8.1e-61	211.4	0	7.3e-60	208.3	0	1.9	1	Glyma.09G063200.3.p	219
	8.2e-61	211.4	0.2	9.9e-61	211.1	0.2	1.1	1	Gohir.A07G142300.1.p	692
	8.2e-61	211.4	0.1	2.2e-60	210	0.1	1.5	1	Gohir.D01G143000.1.p	2629
	8.2e-61	211.4	0.1	2.2e-60	210	0.1	1.5	1	Gohir.D01G143000.2.p	2629
	8.2e-61	211.4	0.1	2.2e-60	210	0.1	1.5	1	Gohir.D01G143000.3.p	2629
	8.2e-61	211.4	1.5	1.3e-60	210.7	1.5	1.4	1	Glyma.11G178300.1.p	7596
	8.4e-61	211.4	0	1.8e-60	210.3	0	1.5	1	AT2G19210.1	80
	8.5e-61	211.4	0	1.1e-60	211	0	1.2	1	Glyma.03G177600.1.p	676
	8.7e-61	211.3	0	1.7e-60	210.4	0	1.4	1	Gohir.D05G162900.1.p	600
	8.8e-61	211.3	0	1.2e-60	210.9	0	1.1	1	GRMZM2G358830	13082
	8.9e-61	211.3	0.5	1.3e-58	204.1	0	2	2	AT1G16120.1	98
	8.9e-61	211.3	0	1.7e-60	210.3	0	1.5	1	Gorai.004G222800.2	219
	8.9e-61	211.3	0	1.8e-60	210.3	0	1.5	1	Gorai.004G222800.1	219
	9e-61	211.3	0	3.2e-58	202.8	0	2	2	Glyma.17G261800.1.p	59823
	9e-61	211.3	0	1.4e-60	210.7	0	1.3	1	Gorai.001G186800.5	4099
	9.2e-61	211.3	0	1.2e-60	210.9	0	1.2	1	Zosma275g00030.1	80
	9.5e-61	211.2	0	7.6e-60	208.2	0	1.9	1	Glyma.09G063200.4.p	219
	9.6e-61	211.2	0	1.5e-60	210.6	0	1.3	1	Glyma.18G042200.1.p	243
	9.6e-61	211.2	0	3.7e-60	209.3	0	1.7	1	Glyma.09G018900.1.p	600
	9.6e-61	211.2	0.1	1.8e-60	210.3	0.1	1.3	1	Glyma.08G249400.1.p	19
	9.7e-61	211.2	0	5.1e-60	208.8	0	1.8	1	Gorai.006G018500.1	1036
	9.8e-61	211.2	0	1.8e-58	203.7	0	2	2	Glyma.02G088700.1.p	204
	1e-60	211.1	0	3.9e-60	209.2	0	1.8	1	Glyma.19G170500.1.p	219
	1e-60	211.1	0	1.3e-59	207.5	0	2	1	Glyma.10G041300.3.p	219
	1e-60	211.1	0	8e-60	208.1	0	1.9	1	Glyma.09G063200.5.p	219
	1e-60	211.1	0	1.4e-60	210.7	0	1.3	1	Glyma.15G021300.1.p	80
	1.1e-60	211	0	1.4e-60	210.6	0	1.2	1	AT1G51800.1	80
	1.1e-60	211	0	9e-60	208	0	1.9	1	Glyma.09G063200.6.p	219
	1.1e-60	210.9	0	1.5e-60	210.5	0	1.2	1	Glyma.02G237300.1.p	320
	1.1e-60	210.9	0	9.5e-60	207.9	0	1.8	1	Glyma.18G171700.2.p	84
	1.2e-60	210.9	0	4e-60	209.1	0	1.7	1	Gohir.D01G191400.1.p	243
	1.2e-60	210.9	0	9.6e-60	207.9	0	1.9	1	Glyma.09G063200.1.p	219
	1.2e-60	210.9	9.4	1.6e-60	210.4	9.4	1.1	1	AT1G79570.3	637
	1.2e-60	210.9	0	1.4e-60	210.7	0	1.1	1	Glyma.02G237300.2.p	320
	1.2e-60	210.9	0	1.8e-60	210.3	0	1.3	1	Glyma.08G286600.1.p	4556
	1.2e-60	210.9	0	1.3e-60	210.7	0	1.1	1	Gorai.009G015200.3	1890
	1.2e-60	210.8	0	1.4e-60	210.6	0	1	1	GRMZM2G091632	676
	1.3e-60	210.8	0	1.6e-60	210.4	0	1.1	1	Glyma.17G109600.1.p	1890
	1.3e-60	210.8	0	1.6e-60	210.4	0	1.1	1	Glyma.17G109600.2.p	1890
	1.3e-60	210.8	0	1.6e-60	210.4	0	1.1	1	Glyma.17G109600.3.p	1890
	1.3e-60	210.8	0	1.6e-60	210.4	0	1.1	1	Glyma.17G109600.4.p	1890
	1.3e-60	210.8	0	1.6e-60	210.4	0	1.1	1	Glyma.17G109600.5.p	1890
	1.3e-60	210.8	0.2	3.4e-60	209.4	0.1	1.6	1	Gorai.002G176300.1	2629
	1.3e-60	210.8	0.2	3.4e-60	209.4	0.1	1.6	1	Gorai.002G176300.2	2629
	1.3e-60	210.8	0	9e-59	204.7	0	2	1	Solyc06g074070.2.1	243
	1.3e-60	210.8	0	2.5e-60	209.8	0	1.4	1	AT1G51860.2	80
	1.3e-60	210.7	0	2.5e-60	209.8	0	1.4	1	GRMZM2G172081	276
	1.3e-60	210.7	0	1.7e-60	210.3	0	1.1	1	GRMZM2G358830	13082
	1.3e-60	210.7	0.2	3.6e-60	209.3	0.1	1.6	1	Gohir.D01G143000.4.p	2629
	1.4e-60	210.7	0	4.4e-60	209	0	1.7	1	Glyma.03G202000.1.p	243
	1.4e-60	210.7	0	3e-60	209.5	0	1.4	1	Glyma.18G270600.1.p	19
	1.4e-60	210.7	0	3.8e-60	209.2	0	1.4	1	Glyma.18G050700.1.p	320
	1.4e-60	210.7	0	3.8e-60	209.2	0	1.4	1	Glyma.18G050700.2.p	320
	1.4e-60	210.7	0	3.8e-60	209.2	0	1.4	1	Glyma.18G050700.3.p	320
	1.4e-60	210.6	0	1.2e-59	207.6	0	1.9	1	Glyma.10G081300.1.p	243
	1.4e-60	210.6	0	1.6e-59	207.1	0	2	1	Glyma.10G041300.2.p	219
	1.4e-60	210.6	0	1.8e-60	210.3	0	1.1	1	Zosma70g00250.1	165
	1.5e-60	210.6	0	5.9e-60	208.6	0	1.7	1	Gohir.D06G189200.1.p	600
	1.5e-60	210.6	0	5.3e-60	208.7	0	1.7	1	Gohir.D09G015900.1.p	1036
	1.5e-60	210.6	0	5e-60	208.8	0	1.7	1	Gorai.006G219400.1	0
	1.5e-60	210.6	0	5e-60	208.8	0	1.7	1	Gorai.006G219400.2	0
	1.5e-60	210.6	0	1.9e-60	210.2	0	1.2	1	Gorai.009G015200.1	1890
	1.5e-60	210.6	0	2.1e-59	206.8	0	2	1	Gorai.011G148400.1	1036
	1.6e-60	210.5	5.2	4.2e-47	166.1	0	4	3	GRMZM2G082522	14033
	1.6e-60	210.5	0	1.7e-59	207	0	2	1	Glyma.10G041300.1.p	219
	1.6e-60	210.4	0	5.7e-60	208.6	0	1.7	1	Gohir.A09G202000.1.p	0
	1.7e-60	210.4	0	3.4e-59	206.1	0	2	1	Gohir.A05G233100.1.p	6300
	1.7e-60	210.4	0	2.5e-58	203.2	0	2	2	AT5G15730.1	5257
	1.7e-60	210.4	2.4	7.4e-60	208.2	0.4	2	1	Zosma88g00430.1	51
	1.7e-60	210.4	0.1	2.5e-60	209.8	0.1	1.2	1	Gohir.D09G147900.2.p	676
	1.7e-60	210.4	0	3.4e-60	209.4	0	1.5	1	Solyc03g034060.2.1	276
	1.7e-60	210.3	0.1	2.1e-60	210.1	0.1	1.1	1	Glyma.14G111900.5.p	1111
	1.7e-60	210.3	0.1	2.1e-60	210.1	0.1	1.1	1	Glyma.14G111900.6.p	1111
	1.8e-60	210.3	0.2	2.5e-60	209.8	0.2	1.1	1	AT1G72760.2	165
	1.8e-60	210.3	0	6.9e-60	208.4	0	1.7	1	Solyc12g094680.1.1	6452
	1.9e-60	210.2	0	2.3e-60	210	0	1.2	1	AT2G25220.5	1111
	1.9e-60	210.2	0	3.5e-60	209.3	0	1.4	1	AT1G51860.1	80
	1.9e-60	210.2	0.2	2.6e-60	209.8	0.2	1.1	1	AT1G72760.1	165
	1.9e-60	210.2	0	3.8e-60	209.2	0	1.4	1	Solyc11g006040.1.1	243
	1.9e-60	210.2	0.5	1.1e-58	204.4	0.1	2	1	Glyma.06G312700.1.p	54961
	1.9e-60	210.2	0	5.7e-60	208.6	0	1.6	1	GRMZM2G093858	902
	2e-60	210.1	0	2.4e-59	206.5	0	2	1	Gohir.D02G077300.1.p	98
	2e-60	210.1	0.7	2.3e-60	209.9	0.1	1.3	1	Glyma.14G190700.1.p	7596
	2.1e-60	210	0.3	3e-59	206.2	0	2.1	1	Gohir.A02G016200.1.p	1036
	2.2e-60	210	0	6e-60	208.6	0	1.6	1	AT5G49760.1	600
	2.2e-60	210	0	2.3e-60	209.9	0	1	1	AT4G04570.3	5
	2.2e-60	210	0	2.8e-60	209.7	0	1.1	1	Glyma.14G111900.2.p	1111
	2.2e-60	210	0	2.8e-60	209.7	0	1.1	1	Glyma.14G111900.3.p	1111
	2.4e-60	209.9	0	3.1e-60	209.5	0	1.1	1	GRMZM2G091632	676
	2.4e-60	209.9	0	2.1e-59	206.8	0	1.9	1	GRMZM2G127650	885
	2.4e-60	209.9	0	4.3e-60	209	0	1.3	1	Gohir.D13G033300.1.p	276
	2.5e-60	209.8	0	2.8e-60	209.7	0	1.1	1	AT4G04570.2	5
	2.5e-60	209.8	0	3.4e-60	209.4	0	1.2	1	Glyma.10G048800.2.p	676
	2.5e-60	209.8	0.1	2.5e-60	209.8	0.1	1.4	1	Glyma.02G224000.1.p	7596
	2.5e-60	209.8	0	3.7e-60	209.2	0	1.2	1	Solyc10g006340.2.1	8823
	2.5e-60	209.8	0.3	3.9e-58	202.6	0.1	2	2	Glyma.20G093200.1.p	51
	2.5e-60	209.8	0.1	3.1e-60	209.5	0.1	1.1	1	Gohir.A05G001000.1.p	165
	2.5e-60	209.8	0	3.2e-60	209.5	0	1.2	1	AT2G25220.1	1111
	2.6e-60	209.8	0	3e-60	209.5	0	1.2	1	AT2G25220.2	1111
	2.6e-60	209.8	0	5e-60	208.8	0	1.4	1	AT2G11520.1	1890
	2.6e-60	209.7	0	3.1e-60	209.5	0	1.2	1	AT4G04570.1	5
	2.7e-60	209.7	0.3	4.1e-59	205.8	0.1	1.9	1	AT1G51830.1	80
	2.8e-60	209.7	0	1.3e-59	207.5	0	1.7	1	Glyma.08G248900.1.p	19
	2.8e-60	209.7	0	3.2e-60	209.4	0	1	1	AT2G25220.4	1111
	2.8e-60	209.7	0.3	4.1e-59	205.8	0.1	1.9	1	AT1G51830.2	80
	2.8e-60	209.7	0	3.1e-60	209.5	0	1.1	1	Gorai.009G125400.3	4645
	2.8e-60	209.6	0	3.7e-60	209.2	0	1.1	1	Solyc02g079570.2.1	2
	2.8e-60	209.6	0	1.5e-59	207.3	0	1.9	1	Gohir.D04G030500.1.p	610
	2.8e-60	209.6	0	5.3e-59	205.4	0	2	1	Gorai.010G048500.2	6300
	2.9e-60	209.6	0.4	1.8e-59	207	0.1	1.9	1	Gohir.D05G310000.1.p	2629
	3e-60	209.5	0.1	3.7e-60	209.2	0.1	1.2	1	Gorai.001G169300.5	692
	3.1e-60	209.5	0	5.8e-60	208.6	0	1.4	1	AT1G51870.2	80
	3.1e-60	209.5	0	1.2e-59	207.6	0	1.7	1	GRMZM2G001934	243
	3.1e-60	209.5	0.3	1.9e-59	206.9	0	1.9	1	AT2G14440.1	80
	3.2e-60	209.5	0	4.5e-60	209	0	1.3	1	Gorai.007G101300.1	4709
	3.2e-60	209.4	0.1	4e-60	209.1	0.1	1	1	Gorai.006G019100.1	1036
	3.3e-60	209.4	0	6.1e-60	208.5	0	1.4	1	AT1G51870.1	80
	3.3e-60	209.4	0.2	4.1e-60	209.1	0.2	1.1	1	Gorai.001G169300.4	692
	3.5e-60	209.3	0	2.7e-59	206.4	0	2	1	Gorai.013G037700.1	276
	3.5e-60	209.3	0	1.2e-59	207.5	0	1.7	1	Gorai.006G018300.1	1036
	3.6e-60	209.3	0	9.2e-59	204.6	0	2	1	Gohir.A06G042400.1.p	6300
	3.7e-60	209.3	0	4.4e-60	209	0	1.1	1	Gorai.009G001200.1	165
	3.7e-60	209.3	1.3	1e-59	207.8	0.7	1.9	1	Gorai.009G330600.1	2629
	3.7e-60	209.2	0	4.5e-60	209	0	1.1	1	AT2G25220.3	1111
	3.8e-60	209.2	0	7.4e-60	208.3	0	1.4	1	Zosma76g00830.1	219
	3.9e-60	209.2	0	7.5e-60	208.2	0	1.5	1	Glyma.02G102600.1.p	4213
	4.1e-60	209.1	0	2e-59	206.8	0.1	1.7	1	Gohir.D09G016700.1.p	1036
	4.3e-60	209	0	9.4e-60	207.9	0	1.4	1	GRMZM2G313199	14013
	4.3e-60	209	0.1	2.4e-59	206.6	0.1	2	1	Solyc01g056690.2.1	2471
	4.3e-60	209	0.1	5.5e-60	208.7	0.1	1.2	1	Gorai.001G169300.1	692
	4.3e-60	209	0	1.3e-58	204.1	0	2	1	GRMZM2G075438	5
	4.6e-60	209	0	1.4e-59	207.3	0	1.6	1	Gohir.D09G130800.1.p	243
	4.6e-60	208.9	0	1.6e-59	207.1	0	1.7	1	Glyma.15G124900.1.p	600
	4.6e-60	208.9	0.1	5.9e-60	208.6	0.1	1.2	1	Gorai.001G169300.2	692
	4.6e-60	208.9	0	6.8e-60	208.4	0	1.2	1	Gorai.013G120400.1	19
	4.6e-60	208.9	0	6.9e-60	208.4	0	1.2	1	Gohir.D13G107400.1.p	19
	4.7e-60	208.9	0	6.7e-60	208.4	0	1.1	1	Glyma.10G048800.1.p	676
	4.7e-60	208.9	0	7.4e-60	208.3	0	1.4	1	Glyma.12G094200.1.p	243
	4.7e-60	208.9	0	6e-60	208.6	0	1.2	1	Solyc10g074900.1.1	320
	4.7e-60	208.9	0	1.8e-58	203.7	0	2.1	1	Solyc04g015460.2.1	6300
	4.7e-60	208.9	1.2	6.1e-60	208.5	1.2	1.1	1	Glyma.06G317700.2.p	1694
	4.7e-60	208.9	1.2	6.1e-60	208.5	1.2	1.1	1	Glyma.06G317700.5.p	1694
	4.7e-60	208.9	1.2	6.1e-60	208.5	1.2	1.1	1	Glyma.06G317700.6.p	1694
	4.7e-60	208.9	0	6.4e-60	208.5	0	1.2	1	Glyma.13G035700.1.p	98
	4.7e-60	208.9	0.5	5.7e-60	208.6	0.5	1	1	AT5G26150.2	165
	4.8e-60	208.9	1.2	6.3e-60	208.5	1.2	1.1	1	Glyma.06G317700.1.p	1694
	4.8e-60	208.9	1.2	6.3e-60	208.5	1.2	1.1	1	Glyma.06G317700.3.p	1694
	4.8e-60	208.9	1.2	6.3e-60	208.5	1.2	1.1	1	Glyma.06G317700.7.p	1694
	4.8e-60	208.9	0	1.8e-59	207	0	1.9	1	Solyc03g121610.2.1	219
	4.9e-60	208.8	0	2.5e-56	196.6	0	2.1	2	AT1G51940.1	4218
	5e-60	208.8	0	6.1e-60	208.5	0	1.1	1	Glyma.13G161700.1.p	1890
	5e-60	208.8	0	6.1e-60	208.5	0	1.1	1	Glyma.13G161700.2.p	1890
	5.1e-60	208.8	0	1.7e-59	207.1	0	1.7	1	Gorai.006G149500.2	243
	5.2e-60	208.8	0.2	9.3e-60	207.9	0.2	1.3	1	Glyma.07G166700.1.p	2629
	5.2e-60	208.8	0.1	6.8e-60	208.4	0.1	1	1	Gohir.D05G001300.1.p	165
	5.3e-60	208.7	0	9.6e-60	207.9	0	1.4	1	Glyma.14G166000.1.p	1689
	5.3e-60	208.7	0	9.6e-60	207.9	0	1.4	1	Glyma.14G166000.2.p	1689
	5.4e-60	208.7	0	1.8e-59	207	0	1.7	1	Gorai.006G149500.1	243
	5.7e-60	208.6	0.2	7e-60	208.3	0.2	1	1	Gorai.009G330600.3	2629
	5.8e-60	208.6	0	1.4e-59	207.4	0	1.5	1	Gorai.010G221900.2	600
	5.8e-60	208.6	0.1	1.2e-59	207.6	0.1	1.3	1	GRMZM2G081957	4213
	5.8e-60	208.6	0	1.6e-59	207.1	0	1.7	1	Gohir.A02G027900.1.p	0
	5.8e-60	208.6	0.1	1e-58	204.5	0	2	1	Gorai.N020500.1	1036
	5.8e-60	208.6	0	1.4e-59	207.4	0	1.5	1	Gorai.010G221900.1	600
	5.8e-60	208.6	0.2	7.4e-59	204.9	0.2	1.9	1	AT5G47850.1	8288
	5.8e-60	208.6	0	8.6e-60	208	0	1.2	1	Gohir.A13G104100.1.p	19
	5.9e-60	208.6	0	7.4e-60	208.3	0	1.1	1	GRMZM2G136170	19
	6e-60	208.6	0	1.9e-59	206.9	0	1.7	1	Gohir.A10G095300.1.p	276
	6e-60	208.5	1.6	7.9e-60	208.2	1.6	1.1	1	Glyma.06G317700.4.p	1694
	6.2e-60	208.5	0.1	1.2e-58	204.2	0	2.1	1	Gohir.D02G017600.1.p	1036
	6.2e-60	208.5	0.3	7.4e-60	208.3	0.3	1	1	AT5G26150.1	165
	6.7e-60	208.4	0	8.4e-59	204.8	0	2	1	Gorai.010G048500.1	6300
	7.1e-60	208.3	0.3	1.5e-56	197.3	0	2.1	2	Glyma.08G283300.1.p	13632
	7.2e-60	208.3	0	2.2e-59	206.7	0	1.6	1	Gohir.A09G134300.1.p	243
	7.5e-60	208.2	0	1e-59	207.8	0	1.1	1	Gohir.A02G054500.1.p	19
	7.5e-60	208.2	0	9.3e-60	207.9	0	1.1	1	AT2G25220.6	1111
	7.5e-60	208.2	0	9.6e-60	207.9	0	1.2	1	Glyma.06G262700.2.p	2
	7.6e-60	208.2	0	1.7e-59	207.1	0	1.5	1	Glyma.09G018800.2.p	600
	7.7e-60	208.2	0.4	5.2e-59	205.4	0.4	1.9	1	AT3G17420.1	51
	7.9e-60	208.2	0	1.1e-59	207.7	0	1.1	1	AT5G28680.1	19
	7.9e-60	208.2	0	1.1e-59	207.7	0	1.1	1	AT5G28680.2	19
	8.1e-60	208.1	0	1.9e-59	206.9	0	1.6	1	Gorai.001G211900.1	19
	8.2e-60	208.1	0	2.5e-59	206.5	0	1.6	1	Glyma.07G127100.1.p	80
	8.3e-60	208.1	0	1.3e-57	200.8	0	2	2	GRMZM2G009166	6300
	8.4e-60	208.1	0	1.8e-59	207	0	1.5	1	Glyma.09G018800.1.p	600
	8.4e-60	208.1	0	1.2e-59	207.6	0	1.1	1	Gorai.005G067100.1	19
	8.5e-60	208.1	0	2.2e-59	206.7	0	1.5	1	Solyc02g062790.2.1	276
	8.5e-60	208.1	0	1.3e-59	207.4	0	1.3	1	Solyc03g121230.2.1	80
	8.5e-60	208	0	1.8e-59	207	0	1.5	1	Gohir.D07G190200.1.p	19
	8.7e-60	208	0.3	1.1e-58	204.3	0	2	1	Gorai.005G021500.1	1036
	8.7e-60	208	0	1.2e-59	207.6	0	1.1	1	Gohir.D02G059500.1.p	19
	8.7e-60	208	0	1.1e-59	207.7	0	1.1	1	GRMZM2G091632	676
	8.9e-60	208	2.3	1.2e-59	207.5	2.3	1.2	1	Solyc06g062820.2.1	165
	9e-60	208	0.3	1.9e-59	206.9	0	1.5	1	Zosma157g00030.1	78542
	9.2e-60	207.9	0	1.4e-59	207.4	0	1.4	1	Solyc03g093380.1.1	80
	9.4e-60	207.9	0	4.2e-58	202.5	0	2.2	1	Glyma.08G307300.1.p	17500
	9.6e-60	207.9	0	1.4e-59	207.3	0	1.2	1	Solyc09g007280.2.1	676
	9.7e-60	207.9	0	2.4e-59	206.6	0	1.5	1	Glyma.18G271100.1.p	19
	9.8e-60	207.9	0	3e-59	206.2	0	1.7	1	Gorai.011G101800.1	276
	9.9e-60	207.8	0.2	1.3e-58	204.1	0	2	1	Zosma216g00090.1	51
	1e-59	207.8	0	1.9e-59	206.9	0	1.4	1	Glyma.18G270100.1.p	19
	1e-59	207.8	0	1.5e-57	200.7	0	2	2	AT5G15730.2	5257
	1e-59	207.8	0	1.5e-57	200.7	0	2	2	AT5G15730.3	5257
	1e-59	207.8	1.2	5.5e-56	195.5	0.2	2.1	2	Glyma.07G015300.1.p	4218
	1e-59	207.8	0	1.3e-59	207.5	0	1.2	1	Glyma.06G262700.1.p	2
	1e-59	207.8	0.2	4.1e-58	202.5	0	2	1	Glyma.10G144200.2.p	51
	1e-59	207.8	0	2.1e-59	206.7	0	1.6	1	Solyc02g085430.2.1	276
	1e-59	207.8	0.1	2.2e-58	203.4	0.1	2	1	GRMZM2G104384	243
	1.1e-59	207.7	0	9e-56	194.8	0	2.1	2	Solyc12g036330.1.1	204
	1.1e-59	207.7	0	2.7e-56	196.5	0	2	2	GRMZM2G031400	51
	1.1e-59	207.7	0	5.1e-59	205.5	0	1.8	1	Glyma.16G052200.1.p	19873
	1.1e-59	207.7	0.1	4.2e-58	202.5	0	2	1	Glyma.10G144200.1.p	51
	1.1e-59	207.7	0.1	1.6e-58	203.8	0	2	1	Gohir.D10G134500.1.p	1036
	1.1e-59	207.7	0.3	6.5e-59	205.1	0.3	1.9	1	Gohir.A10G017100.1.p	22579
	1.1e-59	207.7	0	5.5e-59	205.4	0	1.9	1	Glyma.02G196000.1.p	19
	1.1e-59	207.7	0	1.8e-59	207	0	1.2	1	Glyma.11G179200.1.p	243
	1.2e-59	207.6	0	2e-58	203.5	0	2	1	Gohir.D06G043400.1.p	6300
	1.2e-59	207.6	0.1	3.4e-59	206.1	0.1	1.5	1	Glyma.14G157600.1.p	98
	1.2e-59	207.6	0	4.7e-59	205.6	0	1.7	1	Glyma.08G249200.1.p	19
	1.2e-59	207.5	0	1.6e-59	207.2	0	1.1	1	Gohir.D05G042000.1.p	165
	1.3e-59	207.4	0	6.5e-59	205.1	0	1.9	1	Gorai.012G031800.1	610
	1.3e-59	207.4	0	4.5e-59	205.7	0	1.7	1	Glyma.15G266400.1.p	80
	1.4e-59	207.4	0.1	3.1e-59	206.2	0.1	1.5	1	Zosma19g01150.1	902
	1.4e-59	207.4	0.1	1.4e-58	204	0.1	1.9	1	Gorai.005G022100.1	1036
	1.4e-59	207.3	0.3	1.9e-59	206.9	0.3	1.1	1	Glyma.18G233500.2.p	692
	1.4e-59	207.3	0	2.9e-58	203	0	2	1	Gohir.D05G235500.1.p	6300
	1.4e-59	207.3	0	8.6e-56	194.8	0	2	2	Gohir.D11G160700.1.p	2494
	1.4e-59	207.3	0	8.6e-56	194.8	0	2	2	Gohir.D11G160700.2.p	2494
	1.5e-59	207.2	0	8.1e-57	198.2	0	2	2	Gohir.A11G165500.2.p	204
	1.5e-59	207.2	0	8.2e-57	198.2	0	2	2	Gohir.A11G165500.1.p	204
	1.5e-59	207.2	0	3.6e-59	206	0	1.5	1	Gohir.A08G218100.1.p	0
	1.5e-59	207.2	0.4	1e-56	197.8	0.1	2.1	2	Zosma15g00300.1	78569
	1.6e-59	207.2	0	2e-59	206.8	0	1.2	1	Solyc04g045600.2.1	72781
	1.6e-59	207.2	0	9.4e-59	204.6	0	1.9	1	AT5G59680.1	80
	1.6e-59	207.2	0	5.5e-59	205.4	0	1.6	1	Glyma.14G025200.1.p	8823
	1.6e-59	207.2	0	5.5e-59	205.4	0	1.6	1	Glyma.14G025200.2.p	8823
	1.6e-59	207.1	0	3.6e-59	206	0	1.5	1	Gorai.008G188800.1	964
	1.6e-59	207.1	0	3.6e-59	206	0	1.5	1	Gorai.008G188800.2	964
	1.6e-59	207.1	0	3.6e-59	206	0	1.5	1	Gorai.008G188800.3	964
	1.6e-59	207.1	0	2.2e-59	206.7	0	1.2	1	Glyma.12G140200.1.p	2
	1.6e-59	207.1	0	9.5e-56	194.7	0	2	2	Gorai.007G171300.1	2494
	1.6e-59	207.1	0	9.5e-56	194.7	0	2	2	Gorai.007G171300.2	2494
	1.6e-59	207.1	0	3.2e-58	202.9	0	2	1	Gorai.009G243800.1	6300
	1.7e-59	207.1	0	3.3e-59	206.1	0	1.4	1	Gohir.D02G035800.1.p	0
	1.7e-59	207.1	0	3.6e-59	206	0	1.3	1	Glyma.18G269900.1.p	19
	1.7e-59	207.1	0	1e-56	197.9	0	2	2	Solyc01g098410.2.1	2494
	1.7e-59	207	0.4	5.4e-59	205.4	0.4	1.6	1	AT2G29000.1	80
	1.7e-59	207	0	2.7e-59	206.4	0	1.3	1	Glyma.08G198800.1.p	80
	1.7e-59	207	0.1	2.1e-59	206.7	0.1	1.1	1	Solyc12g096010.1.1	165
	1.8e-59	207	0	3.9e-59	205.9	0	1.5	1	Gohir.D12G176400.1.p	964
	1.8e-59	206.9	0	2.1e-57	200.2	0	2	1	Glyma.19G098600.1.p	19873
	1.8e-59	206.9	0	8.7e-59	204.7	0	1.9	1	Glyma.13G350000.1.p	219
	1.8e-59	206.9	0	6.6e-59	205.1	0	1.7	1	Solyc01g007130.2.1	243
	1.9e-59	206.9	0	5.8e-59	205.3	0	1.6	1	Solyc10g085990.1.1	84
	1.9e-59	206.9	0.1	3.8e-59	205.9	0.1	1.4	1	Gorai.012G007600.1	4215
	1.9e-59	206.9	0.1	3.8e-59	205.9	0.1	1.4	1	Gorai.012G007600.2	4215
	1.9e-59	206.9	0	2.3e-59	206.6	0	1.2	1	AT1G16150.1	98
	1.9e-59	206.9	0	1e-56	197.9	0	2	2	Gorai.007G183600.2	204
	2e-59	206.8	0	2.2e-59	206.7	0	1	1	Gorai.008G188800.5	964
	2e-59	206.8	0	4.6e-57	199	0	2	2	AT4G02010.1	2704
	2e-59	206.8	0.1	7.5e-59	204.9	0.1	1.7	1	Gohir.D13G039900.1.p	4213
	2e-59	206.8	0.1	8.4e-49	171.7	0	2.1	2	Glyma.18G037600.1.p	917
	2.1e-59	206.8	0	5.5e-59	205.4	0	1.6	1	Gohir.D06G198000.1.p	80
	2.1e-59	206.8	0.1	2.1e-59	206.8	0.1	1.4	1	Gorai.012G007600.3	4215
	2.1e-59	206.7	0.1	1.9e-58	203.6	0.1	2	1	Solyc06g083500.2.1	84
	2.1e-59	206.7	0	2.6e-59	206.4	0	1.1	1	Gorai.009G042800.1	165
	2.2e-59	206.7	0	4.2e-59	205.7	0	1.4	1	GRMZM2G458548	964
	2.2e-59	206.7	0	4.2e-59	205.7	0	1.4	1	GRMZM2G458548	964
	2.2e-59	206.7	0	2.9e-59	206.3	0	1	1	Glyma.05G074500.1.p	2255
	2.2e-59	206.7	0	2.6e-59	206.4	0	1.1	1	Gohir.A03G154500.1.p	0
	2.3e-59	206.6	0	1.2e-58	204.3	0	1.8	1	Glyma.19G217300.2.p	2704
	2.3e-59	206.6	0.1	1.3e-56	197.5	0.1	2.1	2	Glyma.08G094400.2.p	204
	2.3e-59	206.6	0	2.7e-59	206.4	0	1.1	1	AT3G24540.1	276
	2.4e-59	206.6	0	1.6e-58	203.8	0	1.9	1	GRMZM2G176206	0
	2.4e-59	206.6	0	9.2e-59	204.6	0	1.7	1	Gorai.013G044800.3	4213
	2.4e-59	206.5	0	3.4e-58	202.8	0	1.9	1	GRMZM2G063392	12093
	2.4e-59	206.5	0.5	1.2e-40	144.8	0	2.7	2	Gohir.A10G064300.1.p	80
	2.5e-59	206.5	0.9	3.3e-59	206.1	0.9	1.1	1	Glyma.18G233500.1.p	692
	2.5e-59	206.5	0	2.9e-59	206.3	0	1.1	1	Gorai.008G188800.4	964
	2.5e-59	206.5	0	3.2e-59	206.2	0	1.1	1	Gohir.A10G001300.1.p	165
	2.7e-59	206.4	0.8	9.8e-59	204.5	0.1	1.8	1	AT1G51805.2	80
	2.7e-59	206.4	0	4.1e-59	205.8	0	1.2	1	GRMZM2G082191	0
	2.7e-59	206.4	0	1.5e-58	204	0	1.8	1	Glyma.19G217300.1.p	2704
	2.7e-59	206.4	0	3.5e-59	206	0	1.1	1	Gohir.A05G040500.1.p	165
	2.7e-59	206.4	0	3.4e-59	206	0	1.1	1	Gohir.A05G040500.2.p	165
	2.7e-59	206.4	0	3.6e-59	206	0	1	1	Gorai.009G315900.5	84
	2.7e-59	206.4	0	3.6e-59	206	0	1.2	1	Zosma117g00590.1	21
	2.7e-59	206.4	0.1	1.2e-58	204.3	0	1.7	1	Gorai.011G019100.1	22579
	2.8e-59	206.3	0.1	9e-56	194.8	0	2	2	Gohir.A03G148700.1.p	204
	3e-59	206.2	0.9	1.2e-58	204.2	0.6	1.8	1	Glyma.08G094800.1.p	2629
	3e-59	206.2	0	5.9e-59	205.3	0	1.4	1	AT1G49270.1	276
	3e-59	206.2	0	8e-59	204.8	0	1.6	1	AT4G04540.4	5
	3.1e-59	206.2	0	1.1e-58	204.4	0	1.7	1	Gorai.013G044800.1	4213
	3.1e-59	206.2	0.2	1.6e-58	203.9	0	1.8	1	Gorai.004G024400.1	6300
	3.1e-59	206.2	0	7.5e-58	201.6	0.1	2	1	Gorai.011G148800.1	1036
	3.1e-59	206.2	0	2.3e-58	203.3	0	1.9	1	Solyc11g011880.1.1	567
	3.2e-59	206.2	0.6	1.1e-56	197.8	0	2.2	2	Gorai.012G067400.3	19
	3.2e-59	206.2	0	7.2e-59	205	0	1.5	1	Gorai.009G315900.1	84
	3.2e-59	206.2	0	3.9e-57	199.3	0	2	1	GRMZM2G061537	25678
	3.2e-59	206.2	0	3.2e-58	202.8	0	1.9	1	Glyma.03G220500.2.p	2704
	3.2e-59	206.1	0	5.6e-59	205.4	0	1.3	1	Glyma.13G053700.1.p	19
	3.2e-59	206.1	0	3.5e-56	196.1	0	2	2	GRMZM2G028568	204
	3.2e-59	206.1	0	6.2e-58	201.9	0	1.9	1	GRMZM2G456487	204
	3.3e-59	206.1	0	4.2e-59	205.8	0	1.1	1	AT4G31110.2	98
	3.4e-59	206.1	0	5.2e-59	205.5	0	1.2	1	GRMZM2G043799	4709
	3.4e-59	206.1	0	2.2e-58	203.4	0.1	1.8	1	Gohir.D04G028900.1.p	610
	3.4e-59	206	0	4.6e-59	205.6	0	1	1	Gorai.009G315900.3	84
	3.4e-59	206	0	4.6e-59	205.6	0	1	1	Gorai.009G315900.4	84
	3.5e-59	206	0	4.4e-59	205.7	0	1	1	Glyma.10G047900.2.p	84
	3.5e-59	206	0	4.8e-59	205.6	0	1.1	1	Zosma168g00230.1	19
	3.5e-59	206	0	2.9e-58	203	0	1.9	1	AT1G76370.1	6452
	3.5e-59	206	0.1	2e-56	196.9	0	2.1	2	Glyma.08G094400.3.p	204
	3.5e-59	206	1	1.1e-58	204.4	0.2	1.8	1	AT1G51805.1	80
	3.5e-59	206	0.1	1.4e-57	200.7	0	2	1	Gohir.D05G114900.1.p	567
	3.6e-59	206	0	4.5e-59	205.7	0	1.1	1	AT4G31110.1	98
	3.6e-59	206	0	1.3e-58	204.1	0	1.5	1	Glyma.07G213900.1.p	4213
	3.6e-59	206	0	3.5e-58	202.7	0	1.9	1	Glyma.03G220500.3.p	2704
	3.6e-59	206	0	6e-59	205.2	0	1.3	1	Glyma.16G034600.1.p	4709
	3.7e-59	206	0	9.2e-59	204.6	0	1.5	1	Gohir.A05G299000.1.p	84
	3.7e-59	206	0.1	1.8e-56	197.1	0	2.1	2	Glyma.08G094400.1.p	204
	3.7e-59	206	0.1	2.1e-58	203.4	0.1	1.8	1	Gorai.002G080700.7	902
	3.7e-59	205.9	0	4.3e-56	195.8	0	2	2	GRMZM2G028568	204
	3.7e-59	205.9	0	1.4e-58	204	0	1.6	1	Gorai.009G250200.1	98
	3.8e-59	205.9	0	8.7e-58	201.4	0	2.1	1	Glyma.07G173100.1.p	243
	3.8e-59	205.9	0	3.7e-58	202.6	0	1.9	1	Zosma93g00210.1	243
	3.8e-59	205.9	0.5	5.6e-59	205.4	0.5	1.2	1	Zosma114g00020.1	165
	3.8e-59	205.9	0.1	2e-58	203.5	0	1.8	1	Glyma.11G174800.1.p	3135
	3.9e-59	205.9	0	3.8e-58	202.6	0	1.9	1	Glyma.03G220500.1.p	2704
	3.9e-59	205.9	0	6.4e-59	205.2	0	1.2	1	Gorai.001G186800.1	4099
	4e-59	205.8	0	5e-58	202.2	0	1.9	1	GRMZM2G063392	12093
	4e-59	205.8	0	1e-58	204.5	0	1.5	1	Gohir.D05G298700.1.p	84
	4e-59	205.8	0	1e-58	204.5	0	1.5	1	Gohir.D05G298700.2.p	84
	4e-59	205.8	0	4.7e-56	195.7	0	2.1	2	GRMZM2G180065	2704
	4e-59	205.8	0	1.3e-55	194.3	0	2	2	Gorai.005G193100.1	204
	4e-59	205.8	0	6e-59	205.3	0	1.1	1	Glyma.19G245800.1.p	19
	4.1e-59	205.8	0	5.1e-59	205.5	0	1.1	1	Gorai.005G199100.1	0
	4.1e-59	205.8	0.1	1.2e-58	204.3	0.1	1.3	1	AT1G16130.1	98
	4.1e-59	205.8	0.1	7.3e-59	205	0.1	1.3	1	Gohir.D04G006300.1.p	4215
	4.1e-59	205.8	0.1	7.3e-59	205	0.1	1.3	1	Gohir.D04G006300.2.p	4215
	4.1e-59	205.8	0.1	8.7e-59	204.7	0.1	1.4	1	Gohir.A11G278600.1.p	952
	4.1e-59	205.8	0	1.4e-58	204	0	1.6	1	Gohir.A08G183400.1.p	98
	4.2e-59	205.8	0	5e-59	205.5	0	1.1	1	Gohir.A06G183400.1.p	4645
	4.2e-59	205.8	0.2	7.4e-59	204.9	0	1.5	1	Gohir.D04G030200.1.p	610
	4.3e-59	205.7	0	6e-59	205.2	0	1.1	1	Glyma.12G188100.2.p	243
	4.3e-59	205.7	0	6e-59	205.2	0	1.1	1	Glyma.12G188100.3.p	243
	4.3e-59	205.7	0.2	2.3e-58	203.3	0	1.8	1	Gohir.D07G158700.1.p	0
	4.3e-59	205.7	0.1	7.3e-59	205	0.1	1.3	1	Gohir.A05G409100.2.p	4215
	4.3e-59	205.7	0	5.2e-59	205.5	0	1.1	1	Gohir.A07G030800.1.p	1111
	4.3e-59	205.7	0.1	7.4e-59	205	0.1	1.3	1	Gohir.A05G409100.1.p	4215
	4.3e-59	205.7	0	6.1e-59	205.2	0	1.1	1	Glyma.12G188100.1.p	243
	4.3e-59	205.7	0.1	1.8e-58	203.7	0	1.7	1	Glyma.13G054400.1.p	19
	4.4e-59	205.7	1	9.7e-57	198	0.2	2	2	Zosma5g00960.1	51
	4.4e-59	205.7	0	5.1e-57	198.9	0	2	1	Glyma.18G294800.1.p	204
	4.4e-59	205.7	0	6.9e-59	205.1	0	1.2	1	GRMZM2G165597	320
	4.4e-59	205.7	0.1	2.4e-58	203.3	0.1	1.8	1	Zosma375g00050.1	4213
	4.5e-59	205.7	0	6.3e-59	205.2	0	1.2	1	AT2G39360.1	19
	4.5e-59	205.7	0	7.8e-59	204.9	0	1.3	1	Solyc04g006930.2.1	964
	4.7e-59	205.6	0	6.5e-59	205.1	0	1.1	1	Zosma275g00040.1	80
	4.8e-59	205.6	0.2	1.3e-58	204.1	0	1.6	1	Glyma.15G162000.2.p	2255
	4.8e-59	205.6	0.2	2.5e-58	203.2	0.1	1.8	1	Gorai.001G181900.2	0
	4.8e-59	205.6	0	5.2e-57	198.9	0	2.1	1	Glyma.09G116300.3.p	204
	4.8e-59	205.6	0.2	1.3e-58	204.1	0	1.6	1	Zosma332g00010.1	19
	4.8e-59	205.6	0	1.6e-58	203.9	0	1.6	1	Gohir.A05G239600.1.p	98
	4.9e-59	205.5	0.2	1.3e-58	204.1	0	1.6	1	Glyma.15G162000.1.p	2255
	4.9e-59	205.5	0	9.6e-59	204.6	0	1.4	1	Gohir.A02G164700.1.p	276
	4.9e-59	205.5	0	1.4e-58	204	0	1.6	1	AT1G66150.1	243
	4.9e-59	205.5	0.1	1.8e-58	203.7	0	1.7	1	Glyma.13G053600.1.p	19
	4.9e-59	205.5	0.1	1.8e-58	203.7	0	1.7	1	Glyma.13G053600.2.p	19
	5e-59	205.5	0.2	2.6e-58	203.2	0.1	1.8	1	Gorai.001G181900.1	0
	5e-59	205.5	0	1.4e-58	204.1	0	1.6	1	Zosma126g00180.1	0
	5.1e-59	205.5	0	5.4e-57	198.8	0	2.1	1	Glyma.09G116300.2.p	204
	5.1e-59	205.5	0	1.3e-58	204.1	0	1.5	1	Gorai.008G024300.1	4213
	5.2e-59	205.5	0.1	1.1e-58	204.4	0	1.5	1	Glyma.13G294100.1.p	0
	5.2e-59	205.5	2.2	5.2e-58	202.2	1	2	1	Glyma.05G139500.1.p	2629
	5.2e-59	205.4	0.1	8.9e-55	191.5	0.1	2	2	Gorai.007G171300.3	2494
	5.3e-59	205.4	0.1	4.4e-57	199.1	0	2.1	1	Gohir.A11G275300.1.p	51
	5.3e-59	205.4	0.2	2e-57	200.2	0	2	1	Gorai.009G004700.1	2255
	5.4e-59	205.4	0.1	8.5e-55	191.5	0	2	2	Gohir.A11G154000.1.p	2494
	5.4e-59	205.4	0	2.5e-55	193.3	0	2	2	Gohir.A07G083700.1.p	2494
	5.6e-59	205.4	0	9.2e-57	198	0	2	2	GRMZM2G144028	204
	5.6e-59	205.3	0	7.5e-59	204.9	0	1.2	1	Gohir.D05G015100.1.p	1890
	5.6e-59	205.3	0	7.6e-59	204.9	0	1.1	1	GRMZM2G301647	165
	5.8e-59	205.3	0	8.9e-57	198.1	0	2	2	GRMZM2G144028	204
	5.8e-59	205.3	0.1	6.7e-55	191.9	0	2	2	Gohir.D07G089800.1.p	2494
	5.8e-59	205.3	0.1	8e-59	204.8	0.1	1.1	1	Solyc12g008990.1.1	5487
	5.9e-59	205.3	0	2.4e-58	203.2	0	1.8	1	Solyc10g081910.1.1	243
	5.9e-59	205.3	0.1	8.3e-55	191.6	0	2	2	Gohir.A01G045500.1.p	10333
	5.9e-59	205.3	0	8.7e-59	204.7	0	1.2	1	Gorai.008G088500.1	10961
	5.9e-59	205.3	0	4.7e-58	202.3	0	1.9	1	Solyc07g039340.2.1	219
	6e-59	205.2	0	2.4e-56	196.6	0	2	2	Gorai.007G183600.1	204
	6.1e-59	205.2	0	7.2e-59	205	0	1.2	1	Zosma150g00140.1	165
	6.1e-59	205.2	0	1.5e-58	204	0	1.5	1	Zosma10g01260.1	98
	6.2e-59	205.2	0	8.9e-59	204.7	0	1.2	1	Gohir.D12G080300.1.p	10961
	6.4e-59	205.2	0	9.7e-59	204.6	0	1.3	1	Zosma52g01210.1	4556
	6.4e-59	205.2	0.1	5.1e-58	202.2	0.1	1.9	1	Gorai.005G086800.1	98
	6.4e-59	205.2	0	8.6e-59	204.7	0	1.1	1	Gohir.D11G256200.1.p	19
	6.5e-59	205.1	0	8.9e-59	204.7	0	1.1	1	Glyma.20G225800.1.p	19
	6.5e-59	205.1	0	1.5e-58	204	0	1.4	1	Gohir.A12G023200.1.p	4213
	6.5e-59	205.1	0	1e-58	204.5	0	1.3	1	Gohir.D13G048600.1.p	234
	6.6e-59	205.1	0	1e-58	204.4	0	1.3	1	Gorai.013G054300.1	234
	6.6e-59	205.1	0	6.8e-57	198.5	0	2.1	1	Glyma.09G116300.1.p	204
	6.7e-59	205.1	0	8.3e-59	204.8	0	1.1	1	Glyma.04G053100.2.p	165
	6.8e-59	205.1	0.3	1e-58	204.5	0	1.3	1	Glyma.08G065900.1.p	234
	6.9e-59	205	0	1.2e-58	204.3	0	1.4	1	Solyc12g007110.1.1	276
	7e-59	205	0	3.4e-58	202.8	0	1.8	1	AT5G49780.1	600
	7e-59	205	0	5.9e-58	202	0	1.9	1	Solyc03g113450.2.1	767
	7e-59	205	0	9.1e-59	204.7	0	1.1	1	GRMZM2G301647	165
	7e-59	205	0	6.7e-58	201.8	0	1.9	1	Gorai.009G004600.1	2255
	7.1e-59	205	0	1.6e-58	203.8	0	1.6	1	AT4G04540.1	5
	7.1e-59	205	0	8.1e-59	204.8	0	1.1	1	Gohir.A05G120900.1.p	4645
	7.1e-59	205	0.1	1.3e-58	204.1	0	1.4	1	Zosma72g00460.1	19
	7.2e-59	205	0.1	1.7e-58	203.7	0.1	1.5	1	Gohir.D12G023900.1.p	4213
	7.2e-59	205	0	1e-58	204.5	0	1.1	1	Glyma.10G047900.1.p	84
	7.3e-59	205	0	7.4e-58	201.6	0	1.9	1	Gohir.D05G004800.1.p	2255
	7.3e-59	205	0.1	8.8e-59	204.7	0.1	1.1	1	Glyma.04G053100.1.p	165
	7.3e-59	205	0	3.4e-58	202.8	0	1.8	1	AT5G49780.3	600
	7.3e-59	205	0	3.2e-58	202.9	0	1.8	1	Glyma.15G161900.1.p	2255
	7.3e-59	205	0	3.4e-55	192.9	0	2.1	2	Glyma.09G181600.1.p	204
	7.4e-59	205	0	7.5e-58	201.6	0	1.9	1	GRMZM2G159992	1890
	7.6e-59	204.9	0.1	1.8e-58	203.7	0.1	1.4	1	Zosma9g01440.1	0
	7.6e-59	204.9	0	9.4e-59	204.6	0	1.1	1	Gohir.D02G177400.1.p	0
	7.7e-59	204.9	0	2.4e-58	203.3	0	1.7	1	Gohir.D13G048500.1.p	21
	7.7e-59	204.9	0	9.1e-59	204.7	0	1.1	1	Gohir.A05G057200.1.p	1111
	7.9e-59	204.9	0	1e-58	204.5	0	1.1	1	Gorai.007G292100.1	2872
	8e-59	204.8	0.2	5.1e-55	192.3	0	2.1	2	Glyma.13G354400.2.p	4218
	8.1e-59	204.8	0	1e-58	204.5	0	1.1	1	Gohir.D05G059200.1.p	1111
	8.2e-59	204.8	0.1	6.8e-58	201.8	0.1	2.1	1	Gohir.D13G000200.1.p	2471
	8.3e-59	204.8	1.5	1.1e-58	204.4	1.5	1.1	1	Glyma.04G121100.2.p	1694
	8.3e-59	204.8	1.5	1.1e-58	204.4	1.5	1.1	1	Glyma.04G121100.3.p	1694
	8.5e-59	204.8	0	2.4e-57	200	0	2	1	AT4G02630.1	51
	8.5e-59	204.8	0	1.2e-58	204.2	0	1.4	1	Gohir.D04G030700.1.p	610
	8.8e-59	204.7	0	2.6e-58	203.1	0	1.6	1	Glyma.02G289800.1.p	8823
	9e-59	204.7	0	6.5e-58	201.8	0	1.9	1	Gorai.007G214500.1	51
	9e-59	204.7	0	6.5e-58	201.8	0	1.9	1	Gorai.007G214500.4	51
	9e-59	204.7	0	6.5e-58	201.8	0	1.9	1	Gorai.007G214500.6	51
	9.2e-59	204.6	0	2.7e-58	203.1	0	1.7	1	Gohir.A09G176400.1.p	204
	9.3e-59	204.6	0	2.1e-58	203.5	0	1.6	1	Gorai.013G054200.1	21
	9.3e-59	204.6	0	1.3e-58	204.1	0	1.2	1	Solyc10g012170.2.1	4709
	9.6e-59	204.6	0.3	1.7e-56	197.1	0	2	2	Gohir.D13G012400.1.p	4896
	9.6e-59	204.6	0	6.7e-56	195.2	0	2	2	Solyc07g049180.2.1	2494
	9.7e-59	204.6	0.9	1.7e-57	200.4	0.3	2	1	Glyma.05G139500.2.p	2629
	9.8e-59	204.5	0	7.1e-57	198.4	0	2	1	Glyma.01G034100.1.p	2430
	9.8e-59	204.5	0	7.1e-57	198.4	0	2	1	Glyma.01G034100.4.p	2430
	9.9e-59	204.5	0	4.4e-58	202.4	0	1.8	1	AT5G49780.2	600
	1e-58	204.5	0	1.3e-58	204.1	0	1.2	1	GRMZM2G701201	80
	1e-58	204.5	0.1	2.2e-58	203.4	0	1.5	1	Gohir.D05G004700.1.p	2255
	1e-58	204.5	0.2	3.4e-58	202.8	0.1	1.7	1	Gohir.A07G152500.1.p	0
	1e-58	204.4	0	2e-58	203.5	0	1.4	1	Gorai.009G004500.1	2255
	1.1e-58	204.4	0.1	1.3e-57	200.9	0.1	1.9	1	Glyma.06G288600.1.p	0
	1.1e-58	204.4	0.1	8.3e-58	201.5	0	2.1	1	Gorai.013G001000.1	2471
	1.1e-58	204.4	0	4.2e-58	202.4	0	1.8	1	Gohir.A05G387300.1.p	610
	1.1e-58	204.4	0	1.4e-58	204	0	1.2	1	Solyc05g005070.2.1	1055
	1.1e-58	204.4	0.1	1.4e-57	200.8	0.1	2	1	Gohir.A02G070200.1.p	98
	1.1e-58	204.4	0.2	3.4e-58	202.7	0.2	1.6	1	Glyma.13G084100.1.p	1689
	1.1e-58	204.4	0.2	3.4e-58	202.7	0.2	1.6	1	Glyma.13G084100.2.p	1689
	1.1e-58	204.4	0.2	3.4e-58	202.7	0.2	1.6	1	Glyma.13G084100.3.p	1689
	1.1e-58	204.4	0	8.6e-58	201.4	0	1.9	1	Glyma.15G024300.2.p	219
	1.1e-58	204.4	0	1.3e-58	204.1	0	1.1	1	Gohir.D10G001500.1.p	165
	1.1e-58	204.4	0.2	1e-56	197.9	0	2.1	1	Gorai.007G308900.1	51
	1.1e-58	204.4	0	8.7e-58	201.4	0	1.9	1	Glyma.15G024300.1.p	219
	1.1e-58	204.3	0	1.4e-58	204	0	1.1	1	Gohir.D11G271400.1.p	2872
	1.1e-58	204.3	0	1.6e-58	203.9	0	1.1	1	Gohir.D11G215300.1.p	234
	1.1e-58	204.3	0	2e-56	196.9	0	2.1	2	Glyma.19G073200.3.p	204
	1.1e-58	204.3	0.1	5.1e-58	202.2	0	1.7	1	Gohir.D10G017200.1.p	22579
	1.1e-58	204.3	1.4	1.7e-56	197.1	0	2.1	2	Gorai.012G067400.2	19
	1.2e-58	204.3	0	9.9e-58	201.2	0	2	1	Gohir.D02G071100.1.p	610
	1.2e-58	204.3	0	1.7e-58	203.8	0	1.1	1	Gohir.A01G027400.1.p	84
	1.2e-58	204.3	0	1.8e-58	203.7	0	1.3	1	Solyc01g104530.2.1	1689
	1.2e-58	204.2	0.1	5.7e-58	202	0	1.9	1	Gorai.012G032400.1	610
	1.2e-58	204.2	0.1	6.1e-55	192	0	2	2	Gorai.001G096000.1	2494
	1.2e-58	204.2	0	8.4e-58	201.5	0	1.9	1	Solyc12g098100.1.1	0
	1.2e-58	204.2	0	1.7e-57	200.4	0	2	1	Glyma.13G206300.1.p	33764
	1.2e-58	204.2	0	4e-57	199.2	0	2.1	1	Gohir.D05G155300.1.p	21
	1.2e-58	204.2	0.2	5.9e-58	202	0	1.8	1	Glyma.12G206800.1.p	0
	1.2e-58	204.2	0	1.8e-55	193.8	0	2.1	2	Glyma.07G095900.1.p	204
	1.2e-58	204.2	0	3.5e-58	202.7	0	1.6	1	Gohir.A01G218000.1.p	84
	1.2e-58	204.2	0	3.5e-58	202.7	0	1.6	1	Gohir.A01G218000.2.p	84
	1.2e-58	204.2	0	3.5e-58	202.7	0	1.6	1	Gohir.A01G218000.3.p	84
	1.2e-58	204.2	0	3.5e-58	202.7	0	1.6	1	Gohir.A01G218000.4.p	84
	1.2e-58	204.2	6.7	1.6e-58	203.8	6.7	1	1	Glyma.15G026800.1.p	165
	1.3e-58	204.2	0	8.1e-58	201.5	0	1.9	1	Gohir.A11G193100.1.p	51
	1.3e-58	204.2	0	1.6e-58	203.8	0	1.2	1	Gohir.A11G208000.1.p	234
	1.3e-58	204.2	0	1.6e-58	203.8	0	1.2	1	Gohir.A11G208200.1.p	234
	1.3e-58	204.2	0	1.6e-58	203.9	0	1.1	1	Glyma.15G004700.2.p	4645
	1.3e-58	204.2	0.2	1.3e-57	200.8	0	2	1	Zosma80g00530.1	21
	1.3e-58	204.1	0.1	7.6e-58	201.6	0.1	1.8	1	Gohir.A05G387900.1.p	610
	1.3e-58	204.1	0.1	7e-58	201.7	0	1.9	1	Gohir.D04G030100.1.p	610
	1.3e-58	204.1	0	3.9e-58	202.6	0	1.6	1	Gohir.A02G111400.1.p	98
	1.3e-58	204.1	0.1	2.8e-58	203.1	0	1.4	1	Gorai.002G026900.1	84
	1.3e-58	204.1	0	4.1e-58	202.5	0	1.5	1	Gohir.D05G241100.1.p	98
	1.3e-58	204.1	0	1.8e-58	203.7	0	1.2	1	Gohir.A13G235100.1.p	320
	1.3e-58	204.1	0	3.6e-58	202.7	0	1.7	1	Glyma.01G175000.1.p	276
	1.3e-58	204.1	0	3.6e-58	202.7	0	1.7	1	Glyma.01G175000.2.p	276
	1.4e-58	204.1	0	2.2e-58	203.4	0	1.3	1	AT1G07560.1	80
	1.4e-58	204.1	0	3.4e-58	202.7	0	1.4	1	Glyma.18G271200.1.p	19
	1.4e-58	204.1	0	3.6e-57	199.4	0	2	1	GRMZM2G058220	6300
	1.4e-58	204	0.1	2.6e-56	196.5	0	2.1	2	Glyma.12G240300.1.p	952
	1.4e-58	204	0	8.7e-58	201.4	0	1.9	1	Gohir.D11G200200.1.p	51
	1.4e-58	204	0	1.8e-58	203.6	0	1.1	1	GRMZM2G067727	2872
	1.4e-58	204	0	4.8e-58	202.3	0	1.8	1	Glyma.12G002400.1.p	8288
	1.4e-58	204	0	1.7e-58	203.8	0	1.1	1	Gohir.D05G121900.1.p	4645
	1.4e-58	204	0	2.7e-58	203.1	0	1.5	1	Glyma.04G013300.1.p	276
	1.4e-58	204	0	3.8e-58	202.6	0	1.7	1	Gohir.A06G189600.1.p	80
	1.4e-58	204	0.1	1.8e-54	190.5	0	2.1	2	Gorai.003G061600.3	4218
	1.5e-58	203.9	0	2.8e-58	203	0	1.4	1	Zosma5g02520.1	243
	1.5e-58	203.9	0	3.3e-58	202.8	0	1.5	1	Gohir.A12G173900.1.p	964
[truncated: 15,864 more rows]
