# Supplementary material for: Multispecies genome-wide analysis defines the MAP3K gene family in Gossypium hirsutum and reveals conserved family expansions
Source: BMC Bioinformatics. 2019 Mar 14;20(Suppl 2):99. doi: 10.1186/s12859-019-2624-9 (PMC6419318; doi:10.1186/s12859-019-2624-9)
Supplement: Supplementary file 1 — Zipped file containing two subfolders and an excel spreadsheet of all identified MAP3Ks with their longest transcript variants. The “HMM_results” file holds the HMMsearch output files for each MAP3K subfamily with relevant orthogroups identification highlighted. The “HMMs” folder holds the HMMs used for each MAP3K subfamily. (ZIP 3956 kb) [file 12859_2019_2624_MOESM1_ESM.zip › Supplementary file 1/HMM_results/zik_search_results.xlsx]

## Sheet: zik_singleton_search_results
Query: zik_muscle_arab [M=554]
Scores for complete sequences (score includes all domains):
	---	full	sequence	---	---	best	1	domain	---
	E-value	score	bias	E-value	score	bias	exp	N	Sequence	Cluster			Unique Zik Clusters for 5 orgs
	-------	------	-----	-------	------	-----	----	--	--------				425
	3.6e-277	925.3	0	1.2e-276	923.6	0	1.7	1	AT3G04910.1_Arabidopsisthaliana_cluster_748	748			748
	1.6e-256	857.1	0	5.9e-256	855.2	0	1.7	1	AT3G04910.2_Arabidopsisthaliana_cluster_748	748			5596
	5.6e-252	842.1	3.1	6.4e-252	841.9	3.1	1	1	AT3G18750.1_Arabidopsisthaliana_cluster_425	425			1682
	5.6e-252	842.1	3.1	6.4e-252	841.9	3.1	1	1	AT3G18750.3_Arabidopsisthaliana_cluster_425	425			1972
	5.6e-252	842.1	3.1	6.4e-252	841.9	3.1	1	1	AT3G18750.5_Arabidopsisthaliana_cluster_425	425			637
	4.3e-249	832.6	0.1	4.8e-249	832.4	0.1	1	1	AT3G22420.1_Arabidopsisthaliana_cluster_748	748			71716
	6.5e-249	832	0.1	7.5e-249	831.8	0.1	1	1	AT3G22420.4_Arabidopsisthaliana_cluster_748	748			35477
	3.2e-247	826.4	3.3	3.6e-247	826.2	3.3	1	1	AT1G49160.2_Arabidopsisthaliana_cluster_425	425			76106
	5.5e-245	819.1	1.5	6.7e-199	666.9	0.2	2	2	AT3G22420.5_Arabidopsisthaliana_cluster_748	748			91885
	9e-245	818.3	1.5	9.1e-199	666.5	0.2	2	2	AT3G22420.3_Arabidopsisthaliana_cluster_748	748
	5.8e-244	815.7	0.4	2.2e-126	427.5	0	2	2	AT3G22420.6_Arabidopsisthaliana_cluster_748	748
	1.5e-243	814.3	4.4	1.8e-243	814	4.4	1	1	AT3G18750.4_Arabidopsisthaliana_cluster_425	425
	7.1e-242	808.8	2.8	8.5e-242	808.5	2.8	1	1	AT5G41990.1_Arabidopsisthaliana_cluster_425	425
	1.1e-241	808.2	5.7	1.5e-239	801.1	5.7	2.1	1	Gohir.D11G265300.1.p_Gossypiumhirsutum_cluster_748	748
	1.9e-241	807.3	4.5	3e-239	800.1	4.5	2.1	1	Gorai.007G285300.1_Gossypiumraimondii_cluster_748	748
	2.7e-241	806.8	0.1	1.9e-240	804	0.1	1.9	1	Glyma.10G160400.1.p_Glycinemax_cluster_748	748
	7e-241	805.5	0	2e-240	804	0	1.6	1	Glyma.20G228000.2.p_Glycinemax_cluster_748	748
	7.7e-241	805.4	0.1	4.9e-240	802.7	0.1	1.9	1	Glyma.20G228000.1.p_Glycinemax_cluster_748	748
	2.1e-240	803.9	5.6	6.9e-230	769.2	4.9	2	2	AT1G49160.5_Arabidopsisthaliana_cluster_425	425
	6.3e-240	802.4	0	8.2e-240	802	0	1	1	Gohir.A11G255500.1.p_Gossypiumhirsutum_cluster_748	748
	9.2e-240	801.8	4.1	6.1e-239	799.1	4.1	1.8	1	Solyc09g076000.2.1_Solanumlycopersicum_cluster_748	748
	9.6e-239	798.4	0	1.5e-238	797.8	0	1.3	1	Solyc01g097840.2.1_Solanumlycopersicum_cluster_748	748
	1.2e-238	798.1	0	1.9e-238	797.5	0	1.3	1	Glyma.03G245500.1.p_Glycinemax_cluster_748	748
	1.5e-238	797.8	6.1	6.1e-114	386.5	0.1	3	3	AT3G22420.2_Arabidopsisthaliana_cluster_748	748
	3e-237	793.5	2.7	9.8e-237	791.8	2.7	1.6	1	AT5G28080.2_Arabidopsisthaliana_cluster_748	748
	5.5e-236	789.3	0.1	1e-235	788.4	0.1	1.3	1	Gorai.005G042400.2_Gossypiumraimondii_cluster_748	748
	3.9e-235	786.5	0.1	7.3e-235	785.6	0.1	1.3	1	Gohir.A02G031800.1.p_Gossypiumhirsutum_cluster_748	748
	3.6e-234	783.3	0.1	6.8e-234	782.4	0.1	1.3	1	Gorai.005G042400.3_Gossypiumraimondii_cluster_748	748
	6.4e-234	782.5	2.9	7.2e-234	782.3	2.9	1	1	AT1G64630.1_Arabidopsisthaliana_cluster_425	425
	2.1e-233	780.8	0	2.6e-233	780.5	0	1	1	Glyma.20G228000.4.p_Glycinemax_cluster_748	748
	2.2e-233	780.8	0	2.6e-233	780.5	0	1	1	Glyma.20G228000.3.p_Glycinemax_cluster_748	748
	5.1e-233	779.5	0	1e-232	778.5	0	1.3	1	Gohir.D02G038500.1.p_Gossypiumhirsutum_cluster_748	748
	1.5e-232	778	5.7	2.3e-231	774.1	5.5	2.1	1	Glyma.20G145800.1.p_Glycinemax_cluster_748	748
	1.9e-232	777.7	0	3.4e-232	776.8	0	1.4	1	Glyma.19G242900.2.p_Glycinemax_cluster_748	748
	4.8e-232	776.3	0	8.4e-232	775.5	0	1.4	1	Glyma.19G242900.1.p_Glycinemax_cluster_748	748
	1e-231	775.3	0.6	1.8e-231	774.5	0.6	1.3	1	Glyma.10G248400.2.p_Glycinemax_cluster_748	748
	1.7e-230	771.2	3.3	8.2e-230	769	2.8	2	1	Glyma.10G248400.1.p_Glycinemax_cluster_748	748
	1.7e-230	771.2	4	2.1e-230	770.9	4	1	1	AT1G49160.1_Arabidopsisthaliana_cluster_425	425
	2e-230	771	0	2.3e-230	770.8	0	1	1	AT3G51630.1_Arabidopsisthaliana_cluster_1682	1682
	2e-230	771	0	2.3e-230	770.8	0	1	1	AT3G51630.2_Arabidopsisthaliana_cluster_1682	1682
	1.7e-228	764.6	0	2.1e-228	764.3	0	1	1	Gorai.012G033500.1_Gossypiumraimondii_cluster_425	425
	2.4e-228	764.1	1.4	3e-224	750.6	1.4	2.1	1	AT3G48260.1_Arabidopsisthaliana_cluster_5596	5596
	7.1e-228	762.6	0.1	1.4e-227	761.6	0.1	1.4	1	Gorai.003G069600.1_Gossypiumraimondii_cluster_425	425
	7.1e-228	762.6	0.1	1.4e-227	761.6	0.1	1.4	1	Gorai.003G069600.2_Gossypiumraimondii_cluster_425	425
	1.2e-227	761.8	0	1.5e-227	761.5	0	1	1	Gohir.D04G023400.1.p_Gossypiumhirsutum_cluster_425	425
	1.2e-227	761.8	0	1.5e-227	761.5	0	1	1	Gohir.D04G023400.2.p_Gossypiumhirsutum_cluster_425	425
	2e-227	761.1	0	2.5e-227	760.8	0	1	1	Gohir.A05G386300.1.p_Gossypiumhirsutum_cluster_425	425
	2e-227	761.1	0	2.5e-227	760.8	0	1	1	Gohir.A05G386300.2.p_Gossypiumhirsutum_cluster_425	425
	2e-227	761.1	0	2.8e-227	760.6	0	1.2	1	AT5G58350.1_Arabidopsisthaliana_cluster_1682	1682
	3e-227	760.5	0	4e-227	760.1	0	1.1	1	Gohir.1Z041900.1.p_Gossypiumhirsutum_cluster_425	425
	4.9e-223	746.6	0	6.9e-223	746.1	0	1.1	1	Zosma185g00500.1_Zosteramarina_cluster_748	748
	1.1e-222	745.5	0	1.5e-222	745	0	1.1	1	GRMZM2G089159_P01_Zeamays_cluster_748	748
	6e-219	733.1	1.3	7.4e-219	732.8	1.3	1.1	1	Gorai.003G075600.1_Gossypiumraimondii_cluster_425	425
	6.5e-219	733	0.6	9.3e-219	732.5	0.6	1.2	1	Gohir.A12G239100.1.p_Gossypiumhirsutum_cluster_425	425
	6e-218	729.8	1.7	1e-217	729.1	1.7	1.4	1	Gorai.008G257300.1_Gossypiumraimondii_cluster_425	425
	6.1e-218	729.8	1.7	1e-217	729	1.7	1.4	1	Gohir.D12G240300.1.p_Gossypiumhirsutum_cluster_425	425
	2.3e-217	727.9	0.1	4.3e-217	727	0.1	1.3	1	Gorai.005G042400.1_Gossypiumraimondii_cluster_748	748
	3.9e-217	727.1	8.4	4.5e-216	723.6	8.4	2.1	1	Glyma.06G176800.1.p_Glycinemax_cluster_5596	5596
	7.9e-217	726.1	10.4	1.3e-183	616.5	0.7	2.4	2	Glyma.04G188800.1.p_Glycinemax_cluster_5596	5596
	1.2e-216	725.5	0.1	5.1e-216	723.4	0.1	1.7	1	Glyma.06G151000.1.p_Glycinemax_cluster_425	425
	1.3e-216	725.3	9.4	1.4e-215	722	2	2.9	1	Solyc03g112140.2.1_Solanumlycopersicum_cluster_5596	5596
	7.9e-216	722.8	12.4	1.6e-213	715.2	12.4	2.7	1	Gohir.D07G060700.1.p_Gossypiumhirsutum_cluster_5596	5596
	1e-215	722.4	12	1.4e-213	715.3	12	2.7	1	Gorai.001G064400.1_Gossypiumraimondii_cluster_5596	5596
	1.8e-215	721.6	10.9	2.4e-213	714.6	10.9	2.7	1	Gohir.A07G056400.1.p_Gossypiumhirsutum_cluster_5596	5596
	2.4e-214	717.9	0.7	6.8e-210	703.2	0	2	2	Gorai.004G150400.1_Gossypiumraimondii_cluster_425	425
	2.9e-214	717.6	0.1	5.7e-214	716.7	0.1	1.3	1	Gohir.A11G226100.1.p_Gossypiumhirsutum_cluster_425	425
	3.1e-214	717.6	1.3	8e-210	703	0	2	2	Gohir.D08G145400.1.p_Gossypiumhirsutum_cluster_425	425
	4.4e-214	717	11.3	5.1e-182	611.2	0.1	3	2	Gorai.006G269500.1_Gossypiumraimondii_cluster_5596	5596
	5.4e-214	716.7	2.3	2.1e-209	701.6	0	2	2	Gohir.A08G124300.1.p_Gossypiumhirsutum_cluster_425	425
	2.9e-213	714.4	10.8	2.9e-181	608.7	0.1	3	2	Gohir.D09G245200.1.p_Gossypiumhirsutum_cluster_5596	5596
	4.4e-213	713.7	0.6	3.5e-211	707.5	0.6	2.1	1	Gorai.011G128900.1_Gossypiumraimondii_cluster_1682	1682
	1.4e-212	712.1	8.9	5.1e-211	706.9	8.9	2.7	1	Solyc06g071800.2.1_Solanumlycopersicum_cluster_5596	5596
	2.6e-212	711.2	2	9e-212	709.4	2	1.7	1	Glyma.16G022600.5.p_Glycinemax_cluster_425	425
	3.1e-212	711	0.3	2.2e-175	589.3	0.1	2.1	2	Gorai.013G272100.1_Gossypiumraimondii_cluster_1682	1682
	4.9e-212	710.3	0.4	3.9e-210	704	0.4	2	1	Gohir.D10G117000.1.p_Gossypiumhirsutum_cluster_1682	1682
	6.1e-212	710	0.2	4.4e-175	588.3	0.1	2.1	2	Gohir.D13G241200.1.p_Gossypiumhirsutum_cluster_1682	1682
	7.7e-212	709.6	12.6	3.5e-182	611.7	0.1	3	2	Gohir.A09G244300.1.p_Gossypiumhirsutum_cluster_5596	5596
	9.8e-212	709.3	0.1	1.1e-211	709.1	0.1	1	1	Gohir.A02G097500.1.p_Gossypiumhirsutum_cluster_425	425
	1.5e-211	708.7	0.4	1.2e-209	702.4	0.4	2.1	1	Gohir.A10G149800.1.p_Gossypiumhirsutum_cluster_1682	1682
	6.6e-211	706.6	2	2.3e-210	704.8	2	1.7	1	Glyma.16G022600.1.p_Glycinemax_cluster_425	425
	1.4e-210	705.5	0.1	5e-174	584.8	0.1	2.1	2	Gohir.A13G235500.1.p_Gossypiumhirsutum_cluster_1682	1682
	2.7e-209	701.2	0.1	1.4e-175	589.9	0.1	2	2	Gorai.013G272100.2_Gossypiumraimondii_cluster_1682	1682
	3.7e-209	700.8	0	6.6e-209	700	0	1.3	1	Solyc01g096170.2.1_Solanumlycopersicum_cluster_425	425
	1.5e-208	698.8	0.3	1.7e-208	698.6	0.3	1	1	Glyma.20G066900.1.p_Glycinemax_cluster_425	425
	1.5e-208	698.7	0.2	1.7e-208	698.6	0.2	1.1	1	Glyma.13G002100.1.p_Glycinemax_cluster_425	425
	4.4e-208	697.2	4.5	5.8e-207	693.5	4.5	1.9	1	Glyma.07G053500.2.p_Glycinemax_cluster_425	425
	1.2e-207	695.8	5.2	2.5e-206	691.4	5.2	2	1	Solyc10g009350.2.1_Solanumlycopersicum_cluster_425	425
	6.5e-207	693.4	3.8	8.6e-206	689.7	3.8	1.9	1	Glyma.07G053500.3.p_Glycinemax_cluster_425	425
	1.8e-206	691.9	9.9	2.3e-183	615.6	0.7	2.4	2	Glyma.04G188800.2.p_Glycinemax_cluster_5596	5596
	2.3e-206	691.6	0	2.9e-206	691.2	0	1	1	GRMZM2G084791_P01_Zeamays_cluster_425	425
	1.6e-205	688.8	4.8	1.1e-203	682.7	4.7	2.6	1	Solyc06g082470.2.1_Solanumlycopersicum_cluster_1682	1682
	1.9e-205	688.6	8.6	2.9e-173	582.3	0.2	2.1	2	GRMZM2G312970_P01_Zeamays_cluster_5596	5596
	4.5e-205	687.3	5.2	2.2e-181	609.1	0.6	2.2	2	Glyma.06G176800.2.p_Glycinemax_cluster_5596	5596
	8.3e-205	686.4	4.8	1.5e-200	672.4	2.8	2.7	2	AT5G28080.8_Arabidopsisthaliana_cluster_748	748
	8.8e-205	686.3	0	1.1e-204	686	0	1.1	1	GRMZM5G878530_P03_Zeamays_cluster_425	425
	1.3e-204	685.8	4.6	1.7e-203	682.1	4.6	1.9	1	Glyma.07G053500.1.p_Glycinemax_cluster_425	425
	2.4e-204	684.9	10.7	3.9e-173	581.9	0.1	2.3	2	GRMZM2G312970_P04_Zeamays_cluster_5596	5596
	1.2e-203	682.6	3.8	1.7e-201	675.5	3.8	2.2	1	Glyma.18G054100.1.p_Glycinemax_cluster_1682	1682
	2.8e-203	681.4	0.7	9.3e-202	676.3	0.7	2	1	Glyma.02G235700.2.p_Glycinemax_cluster_1682	1682
	3.1e-203	681.2	0.8	1e-201	676.2	0.8	2	1	Glyma.02G235700.1.p_Glycinemax_cluster_1682	1682
	5.2e-203	680.5	0.8	2.3e-201	675	0.8	2	1	Glyma.14G203700.7.p_Glycinemax_cluster_1682	1682
	2.2e-202	678.4	0.5	1.1e-201	676.1	0.5	1.8	1	Glyma.01G132000.1.p_Glycinemax_cluster_1682	1682
	3.9e-202	677.6	0.3	1.7e-200	672.2	0.3	2	1	Glyma.14G203700.1.p_Glycinemax_cluster_1682	1682
	1.7e-201	675.5	0.9	1.4e-200	672.4	0.9	1.9	1	Glyma.03G036500.1.p_Glycinemax_cluster_1682	1682
	1.8e-201	675.4	0.2	8.5e-201	673.2	0.2	1.8	1	Glyma.01G132000.3.p_Glycinemax_cluster_1682	1682
	5.9e-201	673.7	1.4	8.4e-201	673.2	1.4	1.1	1	Solyc08g082980.2.1_Solanumlycopersicum_cluster_425	425
	1.2e-199	669.4	0.5	4.5e-198	664.2	0.4	2.1	1	Glyma.09G276300.1.p_Glycinemax_cluster_1682	1682
	1.2e-199	669.3	14.2	3.7e-197	661.2	14.2	2.8	1	Solyc09g018170.2.1_Solanumlycopersicum_cluster_1682	1682
	2.1e-197	662	0.4	1.5e-186	626.2	0.2	2	2	AT1G49160.3_Arabidopsisthaliana_cluster_425	425
	6e-197	660.5	20.1	3.5e-164	552.3	0	3	2	Zosma56g01260.1_Zosteramarina_cluster_1682	1682
	4.1e-196	657.7	1.4	3.6e-195	654.6	1.4	1.9	1	Glyma.03G036500.2.p_Glycinemax_cluster_1682	1682
	2.1e-195	655.4	0.2	2.4e-195	655.2	0.2	1	1	Gohir.A02G097500.2.p_Gossypiumhirsutum_cluster_425	425
	1.1e-194	653	6.4	3.2e-193	648.2	6.4	2.5	1	Glyma.07G053500.9.p_Glycinemax_cluster_425	425
	1.7e-194	652.4	0	6.3e-194	650.5	0	1.7	1	AT3G04910.3_Arabidopsisthaliana_cluster_748	748
	1.6e-193	649.2	0.8	7.9e-193	646.9	0.8	1.8	1	Glyma.01G132000.2.p_Glycinemax_cluster_1682	1682
	2.2e-193	648.7	2.9	7.6e-193	646.9	2.9	1.7	1	Glyma.16G022600.4.p_Glycinemax_cluster_425	425
	4.6e-192	644.4	2.7	1.6e-191	642.6	2.7	1.7	1	Glyma.16G022600.6.p_Glycinemax_cluster_425	425
	6.1e-191	640.6	4.4	8.5e-190	636.9	4.4	1.9	1	Glyma.07G053500.4.p_Glycinemax_cluster_425	425
	6.1e-191	640.6	4.4	8.5e-190	636.9	4.4	1.9	1	Glyma.07G053500.6.p_Glycinemax_cluster_425	425
	1.2e-189	636.4	4.1	1.6e-188	632.7	4.1	1.9	1	Glyma.07G053500.5.p_Glycinemax_cluster_425	425
	1.2e-189	636.4	4.1	1.6e-188	632.7	4.1	1.9	1	Glyma.07G053500.7.p_Glycinemax_cluster_425	425
	4.8e-189	634.4	10.5	6e-113	383.2	0.5	2	2	AT3G18750.2_Arabidopsisthaliana_cluster_425	425
	4.8e-189	634.4	10.5	6e-113	383.2	0.5	2	2	AT3G18750.6_Arabidopsisthaliana_cluster_425	425
	4.7e-188	631.1	0.1	3.4e-187	628.3	0.1	1.9	1	Glyma.20G228000.5.p_Glycinemax_cluster_748	748
	7.7e-187	627.1	0.9	5.5e-185	621	0.9	2.1	1	Glyma.18G215100.1.p_Glycinemax_cluster_1682	1682
	4.1e-186	624.7	1.7	1.4e-185	622.9	1.7	1.7	1	AT5G28080.3_Arabidopsisthaliana_cluster_748	748
	4.1e-186	624.7	1.7	1.4e-185	622.9	1.7	1.7	1	AT5G28080.4_Arabidopsisthaliana_cluster_748	748
	4.1e-186	624.7	1.7	1.4e-185	622.9	1.7	1.7	1	AT5G28080.5_Arabidopsisthaliana_cluster_748	748
	4.1e-186	624.7	1.7	1.4e-185	622.9	1.7	1.7	1	AT5G28080.6_Arabidopsisthaliana_cluster_748	748
	4.1e-186	624.7	1.7	1.4e-185	622.9	1.7	1.7	1	AT5G28080.7_Arabidopsisthaliana_cluster_748	748
	2.4e-185	622.2	0	4.7e-185	621.2	0	1.3	1	GRMZM2G032619_P01_Zeamays_cluster_1682	1682
	4.7e-185	621.2	0.1	6e-185	620.9	0.1	1	1	GRMZM2G034779_P01_Zeamays_cluster_748	748
	7.7e-182	610.6	0.1	9.3e-182	610.3	0.1	1.1	1	Zosma63g00150.1_Zosteramarina_cluster_748	748
	1.4e-181	609.7	0	2.6e-181	608.9	0	1.4	1	Glyma.19G242900.3.p_Glycinemax_cluster_748	748
	2.2e-180	605.8	2.7	5.5e-160	538.5	0	2.1	2	Zosma270g00120.1_Zosteramarina_cluster_79527	79527
	1.5e-178	599.8	4.2	4.9e-178	598	4.2	1.7	1	Glyma.16G022600.2.p_Glycinemax_cluster_425	425
	1.5e-177	596.4	3	5.1e-177	594.7	3	1.7	1	Glyma.16G022600.3.p_Glycinemax_cluster_425	425
	1.7e-177	596.3	6.5	5.1e-176	591.4	6.5	2.5	1	Glyma.07G053500.8.p_Glycinemax_cluster_425	425
	1.8e-176	592.9	0	3.3e-176	592	0	1.4	1	GRMZM2G032619_P03_Zeamays_cluster_1682	1682
	7.9e-173	580.9	3.4	8.9e-173	580.7	3.4	1	1	AT1G49160.4_Arabidopsisthaliana_cluster_425	425
	7.9e-173	580.9	3.4	8.9e-173	580.7	3.4	1	1	AT1G49160.6_Arabidopsisthaliana_cluster_425	425
	7.9e-173	580.9	3.4	8.9e-173	580.7	3.4	1	1	AT1G49160.7_Arabidopsisthaliana_cluster_425	425
	6e-171	574.6	0	1.5e-170	573.3	0	1.5	1	GRMZM2G116376_P01_Zeamays_cluster_91885	91885
	4.8e-170	571.7	0	8.9e-170	570.8	0	1.4	1	GRMZM2G032619_P02_Zeamays_cluster_1682	1682
	1.4e-169	570.1	0.1	1.7e-169	569.9	0.1	1	1	AT5G55560.1_Arabidopsisthaliana_cluster_1972	1972
	1.8e-169	569.8	0.3	1.7e-127	431.2	0.2	2.1	2	AT3G48260.2_Arabidopsisthaliana_cluster_5596	5596
	3.3e-169	568.9	0	4.2e-169	568.5	0	1	1	GRMZM2G021416_P02_Zeamays_cluster_748	748
	1.3e-167	563.6	0.2	1.5e-167	563.4	0.2	1	1	Glyma.02G297200.1.p_Glycinemax_cluster_1972	1972
	1.8e-167	563.2	0.2	2.1e-167	562.9	0.2	1	1	Glyma.14G016400.1.p_Glycinemax_cluster_1972	1972
	2.1e-167	563	0.2	2.7e-167	562.6	0.2	1	1	Glyma.14G016400.2.p_Glycinemax_cluster_1972	1972
	2.1e-167	563	0.2	2.7e-167	562.6	0.2	1	1	Glyma.14G016400.3.p_Glycinemax_cluster_1972	1972
	7.8e-167	561.1	0	9.2e-167	560.8	0	1	1	Glyma.18G081500.1.p_Glycinemax_cluster_1972	1972
	6.1e-166	558.1	1.6	6.9e-166	557.9	1.6	1	1	Solyc07g065250.2.1_Solanumlycopersicum_cluster_1972	1972
	9.9e-166	557.4	0	2e-165	556.4	0	1.3	1	Gorai.005G042400.4_Gossypiumraimondii_cluster_748	748
	1.8e-165	556.5	0.1	2e-165	556.4	0.1	1	1	Gorai.002G096100.2_Gossypiumraimondii_cluster_1972	1972
	1.8e-165	556.5	0.1	2.2e-165	556.3	0.1	1	1	Gorai.002G096100.3_Gossypiumraimondii_cluster_1972	1972
	1.8e-165	556.5	0.1	2.2e-165	556.3	0.1	1	1	Gorai.002G096100.4_Gossypiumraimondii_cluster_1972	1972
	1.9e-165	556.5	0.1	2.1e-165	556.4	0.1	1	1	Gorai.002G096100.1_Gossypiumraimondii_cluster_1972	1972
	3.6e-165	555.6	0.1	4.3e-165	555.3	0.1	1	1	Gohir.D13G139300.1.p_Gossypiumhirsutum_cluster_1972	1972
	7.2e-165	554.6	0.1	8.7e-165	554.3	0.1	1	1	Gorai.013G156000.1_Gossypiumraimondii_cluster_1972	1972
	8e-165	554.4	0.1	9.7e-165	554.2	0.1	1	1	Gohir.A01G086900.1.p_Gossypiumhirsutum_cluster_1972	1972
	8e-165	554.4	0.1	9.7e-165	554.2	0.1	1	1	Gohir.A01G086900.2.p_Gossypiumhirsutum_cluster_1972	1972
	1.7e-164	553.3	2.6	1e-106	362.6	0.8	3	2	Glyma.14G203700.6.p_Glycinemax_cluster_1682	1682
	3e-164	552.6	0.1	3.3e-164	552.4	0.1	1	1	Gohir.D01G073100.1.p_Gossypiumhirsutum_cluster_1972	1972
	3e-164	552.5	0.1	3.6e-164	552.3	0.1	1	1	Gohir.D01G073100.2.p_Gossypiumhirsutum_cluster_1972	1972
	7.7e-164	551.2	0.2	9e-164	551	0.2	1	1	Glyma.08G325600.2.p_Glycinemax_cluster_1972	1972
	7.7e-164	551.2	0.2	9.1e-164	550.9	0.2	1	1	Glyma.08G325600.1.p_Glycinemax_cluster_1972	1972
	6.3e-161	541.6	0.1	7.1e-161	541.4	0.1	1	1	Gorai.007G167300.2_Gossypiumraimondii_cluster_1972	1972
	6.3e-161	541.6	0.1	7.2e-161	541.4	0.1	1	1	Gorai.007G167300.1_Gossypiumraimondii_cluster_1972	1972
	6.5e-161	541.5	0.1	7.2e-161	541.4	0.1	1	1	Gohir.D11G156800.2.p_Gossypiumhirsutum_cluster_1972	1972
	6.5e-161	541.5	0.1	7.2e-161	541.4	0.1	1	1	Gohir.D11G156800.3.p_Gossypiumhirsutum_cluster_1972	1972
	6.5e-161	541.5	0.1	7.3e-161	541.4	0.1	1	1	Gohir.D11G156800.1.p_Gossypiumhirsutum_cluster_1972	1972
	5.5e-160	538.5	4.2	9.6e-160	537.7	4.2	1.3	1	Zosma146g00540.1_Zosteramarina_cluster_78436	78436
	8.1e-160	537.9	0.4	9e-160	537.8	0.4	1	1	Glyma.02G306500.1.p_Glycinemax_cluster_1972	1972
	8.1e-160	537.9	0.4	9e-160	537.8	0.4	1	1	Glyma.02G306500.2.p_Glycinemax_cluster_1972	1972
	9.8e-160	537.6	0.1	1.1e-159	537.5	0.1	1	1	Gohir.A11G150300.1.p_Gossypiumhirsutum_cluster_1972	1972
	8.4e-158	531.3	0.5	9.4e-158	531.1	0.5	1	1	Glyma.14G006600.1.p_Glycinemax_cluster_1972	1972
	1.4e-157	530.5	0	1.9e-157	530.1	0	1	1	GRMZM2G021416_P03_Zeamays_cluster_748	748
	4e-157	529	0.3	2e-152	513.5	0	2	2	Gorai.004G150400.2_Gossypiumraimondii_cluster_425	425
	8.6e-156	524.6	0.4	9.5e-156	524.5	0.4	1	1	Glyma.20G066900.2.p_Glycinemax_cluster_425	425
	6.7e-154	518.4	0	1.3e-153	517.5	0	1.4	1	Gohir.D11G231300.1.p_Gossypiumhirsutum_cluster_425	425
	2.2e-150	506.7	0.2	2.7e-150	506.5	0.2	1	1	Solyc07g047990.1.1_Solanumlycopersicum_cluster_35477	35477
	1.4e-149	504.1	0	1.6e-149	503.9	0	1	1	Solyc05g041420.2.1_Solanumlycopersicum_cluster_35477	35477
	3.8e-149	502.7	0	4.3e-149	502.5	0	1	1	Gohir.D11G231300.2.p_Gossypiumhirsutum_cluster_425	425
	1.2e-147	497.7	0.4	1.5e-147	497.4	0.4	1	1	GRMZM5G878530_P01_Zeamays_cluster_425	425
	5e-141	475.9	0	6.1e-141	475.6	0	1	1	GRMZM2G023444_P01_Zeamays_cluster_1972	1972
	1.9e-140	474	1.9	1e-138	468.3	1.9	2	1	Glyma.14G203700.2.p_Glycinemax_cluster_1682	1682
	8.2e-140	471.9	0.6	4.9e-138	466	0.6	2	1	Glyma.14G203700.3.p_Glycinemax_cluster_1682	1682
	4.3e-139	469.5	2.1	2.5e-137	463.7	2.1	2	1	Glyma.14G203700.4.p_Glycinemax_cluster_1682	1682
	1.9e-138	467.4	0.8	5.2e-107	363.6	0.1	2	2	Glyma.14G203700.5.p_Glycinemax_cluster_1682	1682
	4.9e-137	462.7	1.6	4.5e-78	268.1	0.1	2	2	Gohir.D13G139300.2.p_Gossypiumhirsutum_cluster_1972	1972
	9.7e-137	461.7	1.6	4.5e-78	268.1	0.1	2	2	Gorai.013G156000.2_Gossypiumraimondii_cluster_1972	1972
	4e-135	456.4	0	4.5e-135	456.2	0	1	1	Zosma99g00620.1_Zosteramarina_cluster_1972	1972
	2.7e-134	453.7	3.4	3.2e-134	453.4	3.4	1	1	Glyma.10G092400.1.p_Glycinemax_cluster_56577	56577
	8.7e-116	392.6	0.3	9.9e-116	392.4	0.3	1	1	GRMZM5G878530_P02_Zeamays_cluster_425	425
	3e-114	387.5	7.3	9e-112	379.3	7.3	3.4	1	Glyma.11G159900.1.p_Glycinemax_cluster_1682	1682
	4.2e-113	383.7	0.1	4.9e-113	383.5	0.1	1	1	Solyc10g009060.1.1_Solanumlycopersicum_cluster_76106	76106
	2.5e-109	371.3	0.2	3.1e-109	370.9	0.2	1	1	GRMZM2G312970_P05_Zeamays_cluster_95770	95770
	4.6e-108	367.1	0	4e-107	364	0	1.9	1	Glyma.20G228000.6.p_Glycinemax_cluster_748	748
	7.8e-108	366.3	1.6	3.4e-107	364.2	1.6	1.8	1	AT5G28080.1_Arabidopsisthaliana_cluster_748	748	last arabidopsis zik
	5.6e-106	360.2	1.4	2.6e-91	311.8	0.6	3.7	2	Glyma.05G189300.1.p_Glycinemax_cluster_54391	54391
	3.5e-104	354.3	1.3	3.9e-72	248.5	0.1	2.5	2	Glyma.04G215200.1.p_Glycinemax_cluster_425	425
	8.7e-103	349.7	1.4	1.2e-102	349.2	1.4	1.1	1	Gohir.D03G086500.1.p_Gossypiumhirsutum_cluster_425	425
	2.3e-96	328.4	0	3.2e-96	328	0	1.2	1	GRMZM2G089159_P02_Zeamays_cluster_748	748
	3.3e-90	308.1	0.7	4.1e-90	307.8	0.7	1	1	Gorai.013G156000.3_Gossypiumraimondii_cluster_69351	69351
	2.2e-87	298.8	2.7	2.8e-87	298.5	2.7	1	1	GRMZM2G072395_P01_Zeamays_cluster_89391	89391
	1.4e-81	279.7	13.8	4.9e-50	175.5	1.7	2.1	2	GRMZM2G312970_P03_Zeamays_cluster_5596	5596
	3e-78	268.7	0	3.6e-78	268.4	0	1	1	GRMZM2G023444_P02_Zeamays_cluster_86583	86583
	6.2e-74	254.4	0.3	6.9e-74	254.3	0.3	1	1	Solyc02g087590.1.1_Solanumlycopersicum_cluster_71716	71716
	1.4e-66	230.1	3.9	1.7e-66	229.9	3.9	1	1	GRMZM2G171432_P01_Zeamays_cluster_94899	94899
	4.9e-48	168.9	0	7.2e-48	168.4	0	1.1	1	Solyc07g053170.2.1_Solanumlycopersicum_cluster_1689	1689
	2.4e-46	163.4	1.1	4.1e-45	159.3	0	2.2	1	Solyc01g104530.2.1_Solanumlycopersicum_cluster_1689	1689
	4.2e-46	162.5	0	8.3e-46	161.6	0	1.4	1	Gorai.005G042400.5_Gossypiumraimondii_cluster_748	748
	9.1e-46	161.4	0	1.5e-45	160.7	0	1.2	1	AT4G08500.1_Arabidopsisthaliana_cluster_1689	1689
	1.2e-45	161.1	0	1.5e-45	160.7	0	1.1	1	GRMZM2G180555_P01_Zeamays_cluster_1689	1689
	4e-45	159.3	0	5.7e-45	158.8	0	1.1	1	Glyma.15G048600.1.p_Glycinemax_cluster_17459	17459
	1.8e-44	157.1	0	2.5e-44	156.7	0	1.1	1	Gohir.A05G385300.1.p_Gossypiumhirsutum_cluster_1568	1568
	2.3e-44	156.8	0	2.9e-44	156.5	0	1.1	1	GRMZM2G066120_P01_Zeamays_cluster_1689	1689
	2.8e-44	156.5	0	4e-44	156	0	1.1	1	Gorai.005G091700.1_Gossypiumraimondii_cluster_1689	1689
	2.8e-44	156.5	0	4e-44	156	0	1.1	1	Gorai.005G091700.4_Gossypiumraimondii_cluster_1689	1689
	2.9e-44	156.5	0	4e-44	156	0	1.1	1	Gohir.D04G022500.1.p_Gossypiumhirsutum_cluster_1568	1568
	3e-44	156.4	0	4.1e-44	156	0	1.1	1	Gorai.012G034500.1_Gossypiumraimondii_cluster_1568	1568
	3e-44	156.4	0	4.1e-44	156	0	1.1	1	Gorai.012G034500.3_Gossypiumraimondii_cluster_1568	1568
	3.4e-44	156.3	0	4.8e-44	155.7	0	1.2	1	Gohir.D02G081800.1.p_Gossypiumhirsutum_cluster_1689	1689
	3.4e-44	156.3	0	4.8e-44	155.7	0	1.2	1	Gohir.D02G081800.2.p_Gossypiumhirsutum_cluster_1689	1689
	3.5e-44	156.2	0	4.7e-44	155.8	0	1.1	1	Gohir.A12G001400.3.p_Gossypiumhirsutum_cluster_1568	1568
	3.6e-44	156.2	0	4.9e-44	155.7	0	1.1	1	Gohir.A12G001400.1.p_Gossypiumhirsutum_cluster_1568	1568
	3.6e-44	156.2	0	4.9e-44	155.7	0	1.1	1	Gohir.A12G001400.2.p_Gossypiumhirsutum_cluster_1568	1568
	3.9e-44	156.1	0	5.2e-44	155.6	0	1.1	1	Gohir.D04G022500.2.p_Gossypiumhirsutum_cluster_1568	1568
	3.9e-44	156	0	5.4e-44	155.6	0	1.1	1	Gorai.012G034500.2_Gossypiumraimondii_cluster_1568	1568
	4.9e-44	155.7	0	7.1e-44	155.2	0	1.1	1	Gohir.A02G074800.1.p_Gossypiumhirsutum_cluster_1689	1689
	6.4e-44	155.3	0	8.9e-44	154.9	0	1.1	1	Gorai.008G000500.5_Gossypiumraimondii_cluster_1568	1568
	6.6e-44	155.3	0	9.2e-44	154.8	0	1.1	1	Gorai.008G000500.4_Gossypiumraimondii_cluster_1568	1568
	7.2e-44	155.2	0	9.8e-44	154.7	0	1.1	1	Gorai.008G000500.3_Gossypiumraimondii_cluster_1568	1568
	9.3e-44	154.8	0	1.3e-43	154.4	0	1.1	1	Gorai.008G000500.2_Gossypiumraimondii_cluster_1568	1568
	9.5e-44	154.8	0	1.3e-43	154.3	0	1.1	1	Gorai.008G000500.1_Gossypiumraimondii_cluster_1568	1568
	1.6e-43	154.1	1.1	6.9e-43	151.9	0	2.3	1	Glyma.13G084100.1.p_Glycinemax_cluster_1689	1689
	1.6e-43	154.1	1.1	6.9e-43	151.9	0	2.3	1	Glyma.13G084100.2.p_Glycinemax_cluster_1689	1689
	1.6e-43	154.1	1.1	6.9e-43	151.9	0	2.3	1	Glyma.13G084100.3.p_Glycinemax_cluster_1689	1689
	1.6e-43	154	0	2.1e-43	153.6	0	1.1	1	Glyma.05G123200.1.p_Glycinemax_cluster_17459	17459
	1.8e-43	153.8	0	2.5e-43	153.4	0	1.1	1	Gohir.D12G001200.2.p_Gossypiumhirsutum_cluster_1568	1568
	1.9e-43	153.8	0	2.5e-43	153.4	0	1.1	1	Gohir.D12G001200.1.p_Gossypiumhirsutum_cluster_1568	1568
	2.8e-43	153.2	0	5.2e-43	152.3	0	1.4	1	Gohir.A05G232100.1.p_Gossypiumhirsutum_cluster_1689	1689
	2.9e-43	153.2	0	5.5e-43	152.3	0	1.4	1	Glyma.06G108900.1.p_Glycinemax_cluster_1689	1689
	2.9e-43	153.2	0	5.5e-43	152.3	0	1.4	1	Glyma.06G108900.2.p_Glycinemax_cluster_1689	1689
	2.9e-43	153.2	0	5.5e-43	152.3	0	1.4	1	Glyma.06G108900.3.p_Glycinemax_cluster_1689	1689
	3e-43	153.1	1.9	4.2e-43	152.6	0	2	1	Glyma.14G166000.1.p_Glycinemax_cluster_1689	1689
	3e-43	153.1	1.9	4.2e-43	152.6	0	2	1	Glyma.14G166000.2.p_Glycinemax_cluster_1689	1689
	3e-43	153.1	0	4.1e-43	152.7	0	1.1	1	AT1G53570.7_Arabidopsisthaliana_cluster_1568	1568
	3.6e-43	152.9	0	5e-43	152.4	0	1.1	1	AT1G53570.6_Arabidopsisthaliana_cluster_1568	1568
	3.8e-43	152.8	0	5.2e-43	152.3	0	1.1	1	AT1G53570.1_Arabidopsisthaliana_cluster_1568	1568
	3.9e-43	152.7	0	5.2e-43	152.3	0	1.1	1	AT1G53570.4_Arabidopsisthaliana_cluster_1568	1568
	4.5e-43	152.5	0	6.1e-43	152.1	0	1.1	1	Glyma.06G153200.1.p_Glycinemax_cluster_1568	1568
	4.7e-43	152.5	0	6.2e-43	152.1	0	1	1	Glyma.04G213000.2.p_Glycinemax_cluster_1568	1568
	4.9e-43	152.4	0	6.7e-43	152	0	1.1	1	AT1G53570.2_Arabidopsisthaliana_cluster_1568	1568
	4.9e-43	152.4	0	6.7e-43	152	0	1.1	1	AT1G53570.3_Arabidopsisthaliana_cluster_1568	1568
	5.8e-43	152.2	0	9.4e-43	151.5	0	1.3	1	Gorai.009G242600.1_Gossypiumraimondii_cluster_1689	1689
	5.8e-43	152.2	0	9.4e-43	151.5	0	1.3	1	Gorai.009G242600.2_Gossypiumraimondii_cluster_1689	1689
	7.4e-43	151.8	0	9.6e-43	151.5	0	1	1	Glyma.08G078200.1.p_Glycinemax_cluster_17459	17459
	8e-43	151.7	0	1.1e-42	151.2	0	1.1	1	Glyma.04G213000.1.p_Glycinemax_cluster_1568	1568
	1.2e-42	151.2	0.1	2.4e-42	150.1	0	1.4	1	Gohir.A02G068000.1.p_Gossypiumhirsutum_cluster_15522	15522
	3.4e-42	149.7	0	5.8e-42	148.9	0	1.3	1	Gorai.005G083400.1_Gossypiumraimondii_cluster_15522	15522
	5.3e-42	149	0	7.5e-42	148.5	0	1.1	1	Solyc11g006000.1.1_Solanumlycopersicum_cluster_1568	1568
	6.7e-42	148.7	0	1.1e-41	147.9	0	1.2	1	Zosma164g00170.1_Zosteramarina_cluster_78633	78633
	8.5e-42	148.3	0	1.5e-41	147.6	0	1.3	1	Zosma26g00350.1_Zosteramarina_cluster_1321	1321
	2.8e-41	146.6	1.9	7.2e-40	142	1.9	2.4	1	AT1G54960.1_Arabidopsisthaliana_cluster_2123	2123
	2.8e-41	146.6	1.9	7.2e-40	142	1.9	2.4	1	AT1G54960.2_Arabidopsisthaliana_cluster_2123	2123
	5e-41	145.8	0	1.1e-40	144.7	0	1.5	1	Glyma.04G253500.1.p_Glycinemax_cluster_1689	1689
	5.1e-41	145.8	0	8.7e-41	145	0	1.3	1	Gorai.008G149400.1_Gossypiumraimondii_cluster_1267	1267
	5.1e-41	145.8	0	8.2e-41	145.1	0	1.3	1	AT3G13530.1_Arabidopsisthaliana_cluster_1267	1267
	5.1e-41	145.8	0	8.6e-41	145	0	1.3	1	Gohir.A12G134300.1.p_Gossypiumhirsutum_cluster_1267	1267
	5.2e-41	145.7	0	7.3e-41	145.3	0	1.1	1	Zosma96g00760.1_Zosteramarina_cluster_2563	2563
	5.2e-41	145.7	0	8.7e-41	145	0	1.3	1	Gohir.D12G137900.1.p_Gossypiumhirsutum_cluster_1267	1267
	5.8e-41	145.6	0	1e-40	144.8	0	1.3	1	Glyma.16G181000.1.p_Glycinemax_cluster_1321	1321
	7.2e-41	145.3	0.3	1.1e-40	144.7	0	1.3	1	Glyma.08G156900.3.p_Glycinemax_cluster_1568	1568
	7.3e-41	145.2	0.6	9.7e-41	144.8	0	1.4	1	Glyma.08G156900.2.p_Glycinemax_cluster_1568	1568
	8.3e-41	145.1	0.3	1.2e-40	144.5	0	1.3	1	Glyma.08G156900.1.p_Glycinemax_cluster_1568	1568
	8.7e-41	145	0.1	1.9e-40	143.9	0.1	1.5	1	Zosma91g00370.1_Zosteramarina_cluster_17459	17459
	1.2e-40	144.5	0	2.4e-40	143.5	0	1.4	1	Gohir.A01G013000.1.p_Gossypiumhirsutum_cluster_1267	1267
	1.5e-40	144.2	0	2e-40	143.8	0	1.1	1	GRMZM2G044557_P02_Zeamays_cluster_1689	1689
	1.5e-40	144.2	0	2.8e-40	143.3	0	1.4	1	Gorai.002G016000.1_Gossypiumraimondii_cluster_1267	1267
	1.8e-40	144	0	3.4e-40	143	0	1.4	1	Glyma.11G101700.1.p_Glycinemax_cluster_1267	1267
	1.8e-40	144	0	3.4e-40	143	0	1.4	1	Glyma.11G101700.5.p_Glycinemax_cluster_1267	1267
	1.8e-40	144	0	3.4e-40	143	0	1.4	1	Glyma.11G101700.2.p_Glycinemax_cluster_1267	1267
	1.8e-40	144	0	3.4e-40	143	0	1.4	1	Glyma.11G101700.4.p_Glycinemax_cluster_1267	1267
	1.9e-40	143.9	0	3e-40	143.2	0	1.2	1	Glyma.09G135100.1.p_Glycinemax_cluster_1321	1321
	1.9e-40	143.9	0	3.3e-40	143.1	0	1.3	1	Zosma253g00060.1_Zosteramarina_cluster_1321	1321
	2.3e-40	143.6	0	3.3e-40	143.1	0	1.1	1	Glyma.05G191700.1.p_Glycinemax_cluster_1568	1568
	2.7e-40	143.4	0	3.9e-40	142.9	0	1.1	1	GRMZM2G044557_P01_Zeamays_cluster_1689	1689
	3e-40	143.2	0	5.8e-40	142.3	0	1.4	1	Glyma.11G101700.3.p_Glycinemax_cluster_1267	1267
	3.6e-40	143	0	6.5e-40	142.1	0	1.3	1	Solyc11g033270.1.1_Solanumlycopersicum_cluster_1267	1267
	5.2e-40	142.4	1.7	7.4e-40	141.9	0	1.9	1	GRMZM2G175504_P01_Zeamays_cluster_1321	1321
	7.2e-40	142	0	1.2e-39	141.3	0	1.3	1	AT3G07980.2_Arabidopsisthaliana_cluster_1267	1267
	7.5e-40	141.9	0	1.2e-39	141.2	0	1.3	1	AT3G07980.1_Arabidopsisthaliana_cluster_1267	1267
	8.1e-40	141.8	0	1.2e-39	141.3	0	1.1	1	Glyma.20G161500.1.p_Glycinemax_cluster_1321	1321
	8.4e-40	141.7	0	1.4e-39	141	0	1.2	1	AT4G08470.1_Arabidopsisthaliana_cluster_21365	21365
	8.7e-40	141.7	0	1.6e-39	140.8	0	1.3	1	AT4G08480.1_Arabidopsisthaliana_cluster_1689	1689
	9.8e-40	141.5	0	1.4e-39	141	0	1.1	1	Glyma.10G232800.3.p_Glycinemax_cluster_1321	1321
	9.8e-40	141.5	0	1.4e-39	141	0	1.1	1	Glyma.10G232800.4.p_Glycinemax_cluster_1321	1321
	1.4e-39	141	0	2e-39	140.5	0	1.1	1	Glyma.10G232800.1.p_Glycinemax_cluster_1321	1321
	1.4e-39	141	0	2e-39	140.5	0	1.1	1	Glyma.10G232800.2.p_Glycinemax_cluster_1321	1321
	1.5e-39	141	0	2.5e-39	140.2	0	1.4	1	Gohir.A03G164300.2.p_Gossypiumhirsutum_cluster_1267	1267
	1.5e-39	140.9	0	3.5e-39	139.7	0	1.5	1	Glyma.14G165700.1.p_Glycinemax_cluster_1689	1689
	1.5e-39	140.9	0	2.6e-39	140.1	0	1.4	1	Gohir.A03G164300.1.p_Gossypiumhirsutum_cluster_1267	1267
	1.5e-39	140.9	0.3	3.9e-39	139.6	0	1.7	1	Glyma.12G027600.4.p_Glycinemax_cluster_1267	1267
	1.5e-39	140.9	0.3	3.9e-39	139.6	0	1.7	1	Glyma.12G027600.5.p_Glycinemax_cluster_1267	1267
	1.5e-39	140.9	0.3	3.9e-39	139.5	0	1.7	1	Glyma.12G027600.1.p_Glycinemax_cluster_1267	1267
	1.5e-39	140.9	0.3	3.9e-39	139.5	0	1.7	1	Glyma.12G027600.6.p_Glycinemax_cluster_1267	1267
	1.5e-39	140.9	0	2.1e-39	140.4	0	1.1	1	GRMZM2G540772_P01_Zeamays_cluster_38816	38816
	1.7e-39	140.7	0	3.1e-39	139.9	0	1.4	1	Gorai.005G210100.1_Gossypiumraimondii_cluster_1267	1267
	2.4e-39	140.2	0.2	6.6e-39	138.8	0	1.7	1	Glyma.12G027600.2.p_Glycinemax_cluster_1267	1267
	2.5e-39	140.2	0.2	6.7e-39	138.8	0	1.7	1	Glyma.12G027600.3.p_Glycinemax_cluster_1267	1267
	2.9e-39	140	0	4.1e-39	139.5	0	1.1	1	GRMZM2G130927_P01_Zeamays_cluster_1689	1689
	2.9e-39	140	0	4.1e-39	139.5	0	1.1	1	GRMZM2G130927_P02_Zeamays_cluster_1689	1689
	2.9e-39	140	0	4.1e-39	139.5	0	1.1	1	GRMZM2G130927_P03_Zeamays_cluster_1689	1689
	3.4e-39	139.8	0.1	1e-38	138.1	0	1.7	1	AC209208.3_FGP001_Zeamays_cluster_1321	1321
	5.9e-39	139	0	1.6e-38	137.6	0	1.7	1	AT1G09000.1_Arabidopsisthaliana_cluster_2123	2123
	6.3e-39	138.8	0	1.1e-38	138.1	0	1.3	1	GRMZM2G017654_P01_Zeamays_cluster_1267	1267
	6.3e-39	138.8	0	1.1e-38	138.1	0	1.3	1	GRMZM2G017654_P02_Zeamays_cluster_1267	1267
	6.6e-39	138.8	0	1.5e-38	137.6	0	1.4	1	AT1G09000.2_Arabidopsisthaliana_cluster_2123	2123
	7.8e-39	138.6	0.1	1.3e-38	137.8	0.1	1.3	1	Zosma12g00430.1_Zosteramarina_cluster_1267	1267
	8.4e-39	138.4	0	1.2e-38	137.9	0	1.1	1	Solyc03g025360.2.1_Solanumlycopersicum_cluster_1321	1321
	1.1e-38	138.1	0	1.6e-38	137.5	0	1.2	1	Gorai.005G091700.2_Gossypiumraimondii_cluster_1689	1689
	1.3e-38	137.9	0	1.7e-38	137.4	0	1.2	1	Gorai.005G091700.3_Gossypiumraimondii_cluster_1689	1689
	1.3e-38	137.8	0	2e-38	137.2	0	1.2	1	AT4G08470.3_Arabidopsisthaliana_cluster_21365	21365
	1.3e-38	137.8	0	1.8e-38	137.3	0	1.1	1	GRMZM2G158860_P02_Zeamays_cluster_38994	38994
	1.8e-38	137.3	0	4.7e-38	136	0	1.6	1	GRMZM2G093316_P01_Zeamays_cluster_1321	1321
	1.8e-38	137.3	0	4.7e-38	136	0	1.6	1	GRMZM2G093316_P02_Zeamays_cluster_1321	1321
	2.1e-38	137.1	0.2	4.5e-38	136	0	1.5	1	Solyc06g036080.2.1_Solanumlycopersicum_cluster_1321	1321
	3.5e-38	136.4	0	4.7e-38	136	0	1.1	1	Zosma68g00400.1_Zosteramarina_cluster_2563	2563
	3.7e-38	136.3	0	5.1e-38	135.9	0	1.1	1	Zosma60g00470.1_Zosteramarina_cluster_80838	80838
	6.1e-38	135.6	0	8.7e-38	135.1	0	1.1	1	Zosma22g00900.1_Zosteramarina_cluster_1568	1568
	6.6e-38	135.5	0	1.7e-37	134.2	0	1.5	1	Glyma.11G022900.1.p_Glycinemax_cluster_1321	1321
	6.9e-38	135.4	0	8.1e-38	135.2	0	1	1	Gohir.D02G074000.2.p_Gossypiumhirsutum_cluster_15522	15522
	6.9e-38	135.4	0	1.3e-37	134.5	0	1.3	1	Glyma.01G220700.1.p_Glycinemax_cluster_1321	1321
	6.9e-38	135.4	0	1.3e-37	134.5	0	1.3	1	Glyma.01G220700.3.p_Glycinemax_cluster_1321	1321
	7e-38	135.4	0	1.1e-37	134.7	0	1.2	1	AT1G63700.1_Arabidopsisthaliana_cluster_1321	1321
	7e-38	135.4	0	1.1e-37	134.7	0	1.2	1	AT1G63700.2_Arabidopsisthaliana_cluster_1321	1321
	8.7e-38	135.1	0	1.4e-37	134.4	0	1.2	1	Gorai.004G213200.3_Gossypiumraimondii_cluster_1321	1321
	1.1e-37	134.8	0	1.6e-37	134.2	0	1.1	1	Solyc08g081210.2.1_Solanumlycopersicum_cluster_1321	1321
	1.3e-37	134.5	0	2.1e-37	133.8	0	1.2	1	Gorai.004G213200.1_Gossypiumraimondii_cluster_1321	1321
	1.3e-37	134.5	0	2.1e-37	133.8	0	1.2	1	Gorai.004G213200.2_Gossypiumraimondii_cluster_1321	1321
	1.3e-37	134.5	0	2.1e-37	133.8	0	1.2	1	Gohir.D08G201900.1.p_Gossypiumhirsutum_cluster_1321	1321
	1.5e-37	134.3	0	2.1e-37	133.8	0	1.1	1	Zosma16g00390.1_Zosteramarina_cluster_1321	1321
	3.1e-37	133.3	0	5.3e-37	132.5	0	1.2	1	Gorai.006G049500.1_Gossypiumraimondii_cluster_1321	1321
	4.7e-37	132.7	0.1	1.3e-36	131.2	0	1.6	1	Glyma.08G015500.3.p_Glycinemax_cluster_1321	1321
	4.8e-37	132.6	0.1	1.3e-36	131.2	0	1.6	1	Glyma.08G015500.1.p_Glycinemax_cluster_1321	1321
	4.8e-37	132.6	0.1	1.3e-36	131.2	0	1.6	1	Glyma.08G015500.4.p_Glycinemax_cluster_1321	1321
	5.5e-37	132.4	0	7.4e-37	132	0	1.2	1	Solyc07g064820.1.1_Solanumlycopersicum_cluster_1852	1852
	1.1e-36	131.5	0	1.9e-36	130.7	0	1.3	1	Gohir.D09G043100.2.p_Gossypiumhirsutum_cluster_1321	1321
	1.1e-36	131.5	0	1.9e-36	130.7	0	1.3	1	Gohir.D09G043100.3.p_Gossypiumhirsutum_cluster_1321	1321
	1.3e-36	131.3	0	2.1e-36	130.5	0	1.2	1	Gohir.D09G043100.1.p_Gossypiumhirsutum_cluster_1321	1321
	1.4e-36	131.1	1.5	1.8e-35	127.4	0	2.1	1	AT4G12020.5_Arabidopsisthaliana_cluster_8918	8918
	1.5e-36	131	0	2e-36	130.6	0	1.1	1	GRMZM6G513881_P02_Zeamays_cluster_1568	1568
	1.6e-36	131	1.5	1.9e-35	127.3	0	2.1	1	AT4G12020.4_Arabidopsisthaliana_cluster_8918	8918
	1.6e-36	131	1.5	2e-35	127.3	0	2.1	1	AT4G12020.2_Arabidopsisthaliana_cluster_8918	8918
	3.6e-36	129.7	0	4.7e-36	129.4	0	1	1	Gorai.005G142900.4_Gossypiumraimondii_cluster_1097	1097
	3.6e-36	129.7	0	5.1e-36	129.3	0	1.1	1	GRMZM2G140726_P01_Zeamays_cluster_38816	38816
	3.7e-36	129.7	0	5.5e-36	129.2	0	1.1	1	GRMZM2G098828_P01_Zeamays_cluster_2123	2123
	4.2e-36	129.5	0	5.4e-36	129.2	0	1	1	Gohir.D02G127300.4.p_Gossypiumhirsutum_cluster_1097	1097
	4.2e-36	129.5	0	5.4e-36	129.2	0	1	1	Gorai.005G142900.5_Gossypiumraimondii_cluster_1097	1097
	4.4e-36	129.5	0.2	1.1e-35	128.2	0	1.6	1	AT3G15220.1_Arabidopsisthaliana_cluster_227	227
	4.7e-36	129.4	0	8e-36	128.6	0	1.3	1	Gohir.A09G050200.1.p_Gossypiumhirsutum_cluster_1321	1321
	6e-36	129	0.1	1.5e-35	127.7	0	1.6	1	Glyma.05G080900.2.p_Glycinemax_cluster_2563	2563
	8.1e-36	128.6	0	1.2e-35	128	0	1.1	1	Gorai.005G142900.1_Gossypiumraimondii_cluster_1097	1097
	8.1e-36	128.6	0	1.2e-35	128	0	1.1	1	Gohir.D02G127300.1.p_Gossypiumhirsutum_cluster_1097	1097
	8.2e-36	128.6	1.6	1e-35	128.2	0	1.9	1	Gohir.A01G061500.2.p_Gossypiumhirsutum_cluster_227	227
	8.2e-36	128.6	1.8	8.7e-36	128.5	0	1.9	1	Gohir.A01G061500.1.p_Gossypiumhirsutum_cluster_227	227
	8.3e-36	128.6	0.1	2.3e-35	127.1	0	1.7	1	Gorai.002G067900.1_Gossypiumraimondii_cluster_227	227
	8.7e-36	128.5	0	8.7e-36	128.5	0	1.8	1	Gohir.A01G061500.4.p_Gossypiumhirsutum_cluster_227	227
	8.8e-36	128.5	0	1.3e-35	127.9	0	1.1	1	Gohir.A03G102400.1.p_Gossypiumhirsutum_cluster_1097	1097
	9.6e-36	128.4	1.8	1e-35	128.3	0	1.8	1	Gohir.A01G061500.3.p_Gossypiumhirsutum_cluster_227	227
	1.1e-35	128.2	1	2e-35	127.3	0	1.8	1	Gorai.002G067900.3_Gossypiumraimondii_cluster_227	227
	1.1e-35	128.2	0.1	2.7e-35	126.8	0	1.6	1	Glyma.05G080900.1.p_Glycinemax_cluster_2563	2563
	1.2e-35	128.1	1.2	2e-35	127.3	0	1.9	1	Gorai.002G067900.2_Gossypiumraimondii_cluster_227	227
	1.3e-35	128	1.2	2.1e-35	127.2	0	1.9	1	Gohir.D01G048100.2.p_Gossypiumhirsutum_cluster_227	227
	1.3e-35	128	1.2	2.1e-35	127.2	0	1.9	1	Gohir.D01G048100.4.p_Gossypiumhirsutum_cluster_227	227
	1.3e-35	127.9	1.3	2.1e-35	127.2	0	1.9	1	Gohir.D01G048100.1.p_Gossypiumhirsutum_cluster_227	227
	1.3e-35	127.9	1.3	2.1e-35	127.2	0	1.9	1	Gohir.D01G048100.3.p_Gossypiumhirsutum_cluster_227	227
	2.3e-35	127.1	0.7	1.5e-34	124.4	0	2	1	Gorai.009G376100.10_Gossypiumraimondii_cluster_227	227
	2.4e-35	127.1	0.7	1.5e-34	124.4	0	2	1	Gorai.009G376100.6_Gossypiumraimondii_cluster_227	227
	2.7e-35	126.9	0	3.7e-35	126.4	0	1.1	1	GRMZM2G156800_P01_Zeamays_cluster_2563	2563
	3.6e-35	126.5	0	3.6e-35	126.5	0	3	1	Solyc01g098980.2.1_Solanumlycopersicum_cluster_2123	2123
	3.7e-35	126.4	0	5.3e-35	125.9	0	1.2	1	Glyma.14G080100.1.p_Glycinemax_cluster_3217	3217
	4.1e-35	126.3	0	6e-35	125.7	0	1.1	1	Glyma.14G080100.3.p_Glycinemax_cluster_3217	3217
	4.3e-35	126.2	0.3	1.9e-34	124	0	1.9	1	Gohir.A04G035100.3.p_Gossypiumhirsutum_cluster_227	227
	4.5e-35	126.1	0	6.3e-35	125.7	0	1.1	1	GRMZM2G156800_P02_Zeamays_cluster_2563	2563
	4.7e-35	126.1	0	7.5e-35	125.4	0	1.2	1	Zosma334g00080.1_Zosteramarina_cluster_2123	2123
	7.7e-35	125.4	0	1.1e-34	124.9	0	1.1	1	Gorai.012G034500.4_Gossypiumraimondii_cluster_1568	1568
	8.7e-35	125.2	0.1	2.9e-34	123.5	0	1.7	1	Glyma.10G250800.1.p_Glycinemax_cluster_2123	2123
	1e-34	125	0	3.3e-34	123.3	0	1.6	1	Glyma.17G177900.1.p_Glycinemax_cluster_2563	2563
	1.1e-34	124.9	0	2.3e-34	123.8	0	1.5	1	Zosma100g00030.1_Zosteramarina_cluster_1267	1267
	1.1e-34	124.8	0	1.1e-34	124.8	0	2.3	1	Gohir.D05G348300.8.p_Gossypiumhirsutum_cluster_227	227
	1.2e-34	124.8	0	2.2e-34	123.9	0	1.4	1	Gohir.A11G045900.1.p_Gossypiumhirsutum_cluster_2563	2563
	1.2e-34	124.7	0.7	1.9e-34	124.1	0	1.5	1	Glyma.11G058300.1.p_Glycinemax_cluster_2563	2563
	1.3e-34	124.6	0	1.3e-34	124.6	0	2.4	1	Gohir.D05G348300.7.p_Gossypiumhirsutum_cluster_227	227
	1.4e-34	124.5	0	1.4e-34	124.5	0	2.4	1	Gohir.D05G348300.2.p_Gossypiumhirsutum_cluster_227	227
	1.4e-34	124.5	0	1.4e-34	124.5	0	2.4	1	Gohir.D05G348300.1.p_Gossypiumhirsutum_cluster_227	227
	1.4e-34	124.5	0.3	3.1e-34	123.4	0	1.5	1	Gorai.011G104700.1_Gossypiumraimondii_cluster_2563	2563
	1.4e-34	124.5	0.3	3.1e-34	123.4	0	1.5	1	Gorai.011G104700.2_Gossypiumraimondii_cluster_2563	2563
	1.5e-34	124.5	0.1	2.7e-34	123.6	0	1.4	1	Gohir.A11G045900.2.p_Gossypiumhirsutum_cluster_2563	2563
	1.5e-34	124.5	0	1.5e-34	124.5	0	2.4	1	Gohir.D05G348300.3.p_Gossypiumhirsutum_cluster_227	227
	1.5e-34	124.4	0	3.7e-34	123.1	0	1.5	1	Zosma388g00040.1_Zosteramarina_cluster_2123	2123
	1.5e-34	124.4	0	1.5e-34	124.4	0	2.4	1	Gohir.D05G348300.5.p_Gossypiumhirsutum_cluster_227	227
	1.5e-34	124.4	0	1.5e-34	124.4	0	2.4	1	Gohir.D05G348300.6.p_Gossypiumhirsutum_cluster_227	227
	1.6e-34	124.4	0	3.2e-34	123.3	0	1.4	1	Gohir.D11G049500.1.p_Gossypiumhirsutum_cluster_2563	2563
	1.6e-34	124.3	0	1.6e-34	124.3	0	2.3	1	Gohir.D05G348300.4.p_Gossypiumhirsutum_cluster_227	227
	1.6e-34	124.3	0.8	1.9e-34	124	0	1.4	1	Glyma.01G184000.1.p_Glycinemax_cluster_2563	2563
	1.6e-34	124.3	0.8	1.9e-34	124	0	1.4	1	Glyma.01G184000.2.p_Glycinemax_cluster_2563	2563
	1.7e-34	124.2	0	3.2e-34	123.3	0	1.4	1	Gorai.007G053300.1_Gossypiumraimondii_cluster_2563	2563
	1.7e-34	124.2	0	2.6e-34	123.6	0	1.2	1	Gohir.D10G095400.1.p_Gossypiumhirsutum_cluster_2563	2563
	1.7e-34	124.2	0	1.7e-34	124.2	0	2.5	1	Gorai.009G376100.4_Gossypiumraimondii_cluster_227	227
	1.7e-34	124.2	0	1.7e-34	124.2	0	2.4	1	Gorai.009G376100.3_Gossypiumraimondii_cluster_227	227
	1.7e-34	124.2	0	1.7e-34	124.2	0	2.4	1	Gorai.009G376100.9_Gossypiumraimondii_cluster_227	227
	1.7e-34	124.2	0	1.7e-34	124.2	0	2.4	1	Gorai.009G376100.2_Gossypiumraimondii_cluster_227	227
	1.7e-34	124.2	0	1.7e-34	124.2	0	2.4	1	Gorai.009G376100.8_Gossypiumraimondii_cluster_227	227
	1.8e-34	124.2	0	2.5e-34	123.7	0	1.1	1	Gohir.A08G183300.1.p_Gossypiumhirsutum_cluster_1321	1321
	1.8e-34	124.1	0	3.3e-34	123.3	0	1.3	1	Gohir.A10G092900.1.p_Gossypiumhirsutum_cluster_2563	2563
	1.9e-34	124.1	0	1.9e-34	124.1	0	2.5	1	Gorai.009G376100.5_Gossypiumraimondii_cluster_227	227
	1.9e-34	124.1	0	1.9e-34	124.1	0	2.4	1	Gorai.009G376100.1_Gossypiumraimondii_cluster_227	227
	1.9e-34	124.1	0	2.7e-34	123.6	0	1.1	1	GRMZM2G059671_P01_Zeamays_cluster_305	305
	1.9e-34	124.1	0	2.7e-34	123.6	0	1.1	1	GRMZM2G059671_P04_Zeamays_cluster_305	305
	2.3e-34	123.8	0	2.3e-34	123.8	0	2.3	1	Gohir.A04G035100.1.p_Gossypiumhirsutum_cluster_227	227
	2.3e-34	123.8	0	2.3e-34	123.8	0	2.3	1	Gohir.A04G035100.2.p_Gossypiumhirsutum_cluster_227	227
	2.9e-34	123.5	0.9	1e-33	121.6	0	2	1	Gorai.004G101000.2_Gossypiumraimondii_cluster_3452	3452
	3.3e-34	123.3	1.6	9.6e-34	121.8	0	2	1	Gorai.004G101000.1_Gossypiumraimondii_cluster_3452	3452
	3.3e-34	123.3	1.6	9.6e-34	121.8	0	2	1	Gorai.004G101000.3_Gossypiumraimondii_cluster_3452	3452
	4.2e-34	123	0	6.2e-34	122.4	0	1.1	1	Solyc01g010950.2.1_Solanumlycopersicum_cluster_1097	1097
	4.2e-34	122.9	0	6.2e-34	122.4	0	1.1	1	Gohir.D13G077900.1.p_Gossypiumhirsutum_cluster_1097	1097
	4.5e-34	122.8	0	9.2e-34	121.8	0	1.4	1	AT3G06030.1_Arabidopsisthaliana_cluster_2123	2123
	5.1e-34	122.7	0	7.5e-34	122.1	0	1.1	1	Gorai.013G089100.1_Gossypiumraimondii_cluster_1097	1097
	5.1e-34	122.7	0	7.5e-34	122.1	0	1.1	1	Gorai.013G089100.2_Gossypiumraimondii_cluster_1097	1097
	7.4e-34	122.1	0.1	3.2e-33	120	0	1.8	1	Gorai.008G073600.1_Gossypiumraimondii_cluster_2563	2563
	7.7e-34	122.1	0	1.9e-33	120.8	0	1.5	1	GRMZM2G039106_P01_Zeamays_cluster_3452	3452
	7.7e-34	122.1	0	1.9e-33	120.8	0	1.5	1	GRMZM2G039106_P02_Zeamays_cluster_3452	3452
	8e-34	122	0	1e-33	121.7	0	1.1	1	Gohir.A06G074200.2.p_Gossypiumhirsutum_cluster_1071	1071
	8.1e-34	122	0	3.6e-18	70.3	0	2.1	2	AT1G53570.5_Arabidopsisthaliana_cluster_1568	1568
	8.8e-34	121.9	0	1.1e-33	121.6	0	1	1	Gorai.010G085300.8_Gossypiumraimondii_cluster_1071	1071
	9.3e-34	121.8	0	1.2e-33	121.5	0	1.1	1	Gorai.010G085300.7_Gossypiumraimondii_cluster_1071	1071
	1.1e-33	121.6	7.1	1.2e-32	118.1	7.2	2	1	Zosma10g00480.1_Zosteramarina_cluster_227	227
	1.2e-33	121.4	0	1.6e-33	121	0	1.1	1	Gohir.A06G074200.1.p_Gossypiumhirsutum_cluster_1071	1071
	1.3e-33	121.3	0	2e-33	120.7	0	1.1	1	GRMZM2G059671_P05_Zeamays_cluster_305	305
	1.3e-33	121.3	0	1.7e-33	120.9	0	1.1	1	Gorai.001G013600.1_Gossypiumraimondii_cluster_1071	1071
	1.3e-33	121.3	0	1.7e-33	120.9	0	1.1	1	Gorai.001G013600.2_Gossypiumraimondii_cluster_1071	1071
	1.3e-33	121.3	0	1.7e-33	120.9	0	1.1	1	Gorai.001G013600.3_Gossypiumraimondii_cluster_1071	1071
	1.3e-33	121.3	0	1.7e-33	120.9	0	1.1	1	Gorai.001G013600.4_Gossypiumraimondii_cluster_1071	1071
	1.4e-33	121.3	0.8	1.2e-16	65.3	0.2	2.3	2	Gohir.A04G024100.1.p_Gossypiumhirsutum_cluster_2	2
	1.4e-33	121.2	0	2.3e-33	120.5	0	1.3	1	Zosma58g00140.1_Zosteramarina_cluster_3452	3452
	1.5e-33	121.1	0.6	1.9e-32	117.5	0	2.2	1	Glyma.01G217100.2.p_Glycinemax_cluster_7448	7448
	1.5e-33	121.1	0.6	1.9e-32	117.5	0	2.2	1	Glyma.01G217100.3.p_Glycinemax_cluster_7448	7448
	1.6e-33	121.1	0	2e-33	120.7	0	1.1	1	Gorai.010G085300.3_Gossypiumraimondii_cluster_1071	1071
	1.9e-33	120.8	0	2.5e-33	120.4	0	1	1	GRMZM2G159034_P01_Zeamays_cluster_1097	1097
	2.1e-33	120.7	3.8	2.2e-33	120.5	2.3	1.6	2	AT3G20860.1_Arabidopsisthaliana_cluster_5116	5116
	2.2e-33	120.6	0	3.6e-33	119.8	0	1.2	1	Gorai.009G208800.5_Gossypiumraimondii_cluster_3217	3217
	2.3e-33	120.5	0	3.1e-33	120.1	0	1.1	1	Gorai.010G085300.2_Gossypiumraimondii_cluster_1071	1071
	2.3e-33	120.5	0	3.1e-33	120.1	0	1.1	1	Gorai.010G085300.4_Gossypiumraimondii_cluster_1071	1071
	2.5e-33	120.4	0	3.5e-33	119.9	0	1.1	1	AT5G66850.1_Arabidopsisthaliana_cluster_2563	2563
	2.6e-33	120.3	0	3.8e-33	119.8	0	1.1	1	Solyc09g009090.2.1_Solanumlycopersicum_cluster_305	305
	2.8e-33	120.2	0	3.7e-33	119.8	0	1.1	1	Gohir.A07G013100.1.p_Gossypiumhirsutum_cluster_1071	1071
	2.8e-33	120.2	0	3.7e-33	119.8	0	1.1	1	Gohir.A07G013100.2.p_Gossypiumhirsutum_cluster_1071	1071
	2.9e-33	120.2	0.7	3.7e-33	119.8	0.7	1.1	1	Solyc00g153680.1.1_Solanumlycopersicum_cluster_35132	35132
	3e-33	120.1	0.2	1.4e-32	117.9	0	1.8	1	Glyma.20G142900.1.p_Glycinemax_cluster_2123	2123
	3.1e-33	120.1	0	4.1e-33	119.7	0	1.1	1	Gohir.D06G073000.1.p_Gossypiumhirsutum_cluster_1071	1071
	3.3e-33	120	0	5.5e-33	119.3	0	1.2	1	Gorai.009G208800.1_Gossypiumraimondii_cluster_3217	3217
	3.4e-33	119.9	0	4.6e-33	119.5	0	1.2	1	Glyma.06G036400.1.p_Glycinemax_cluster_3217	3217
	3.5e-33	119.9	0.7	3.6e-32	116.5	0	2.2	1	Glyma.01G217100.1.p_Glycinemax_cluster_7448	7448
	4e-33	119.7	0	8.2e-33	118.7	0	1.4	1	AT5G57610.1_Arabidopsisthaliana_cluster_3452	3452
	4.9e-33	119.4	0	6.8e-33	118.9	0	1.1	1	Glyma.04G036300.2.p_Glycinemax_cluster_3217	3217
	5.2e-33	119.3	0	7.7e-33	118.8	0	1.1	1	Gohir.A13G085100.1.p_Gossypiumhirsutum_cluster_1097	1097
	5.3e-33	119.3	0.1	1.6e-32	117.7	0	1.7	1	Glyma.08G015500.2.p_Glycinemax_cluster_1321	1321
	5.3e-33	119.3	0	7.5e-33	118.8	0	1.1	1	Glyma.04G036300.1.p_Glycinemax_cluster_3217	3217
	5.5e-33	119.3	0	7.3e-33	118.9	0	1.1	1	GRMZM2G064613_P03_Zeamays_cluster_2123	2123
	5.5e-33	119.2	0	7.6e-33	118.8	0	1.1	1	Glyma.04G036300.3.p_Glycinemax_cluster_3217	3217
	5.8e-33	119.2	1.3	8.2e-33	118.7	0	1.8	1	AT1G69220.1_Arabidopsisthaliana_cluster_5451	5451
	5.9e-33	119.2	0	8.6e-33	118.6	0	1.2	1	GRMZM2G064613_P02_Zeamays_cluster_2123	2123
	6.1e-33	119.1	0	9.1e-33	118.5	0	1.2	1	GRMZM2G064613_P01_Zeamays_cluster_2123	2123
	6.2e-33	119.1	0	1e-32	118.4	0	1.3	1	GRMZM2G052658_P01_Zeamays_cluster_3452	3452
	6.5e-33	119	0	8.3e-33	118.7	0	1	1	Gohir.D02G127300.3.p_Gossypiumhirsutum_cluster_1097	1097
	7.9e-33	118.7	0	1e-32	118.4	0	1	1	GRMZM2G059671_P02_Zeamays_cluster_305	305
	8.6e-33	118.6	0	1.3e-32	118	0	1.1	1	Solyc05g013070.2.1_Solanumlycopersicum_cluster_1097	1097
	9.4e-33	118.5	0	1.8e-32	117.5	0	1.4	1	Gorai.006G052900.1_Gossypiumraimondii_cluster_2123	2123
	1.1e-32	118.3	0	1.5e-32	117.8	0	1.1	1	Solyc04g079400.2.1_Solanumlycopersicum_cluster_3217	3217
	1.1e-32	118.3	0	2.3e-32	117.2	0	1.4	1	GRMZM2G011070_P01_Zeamays_cluster_637	637
	1.1e-32	118.3	0	2.6e-32	117	0	1.5	1	Glyma.03G237600.1.p_Glycinemax_cluster_2123	2123
	1.1e-32	118.2	0	3.1e-32	116.8	0	1.6	1	Gohir.A09G055300.1.p_Gossypiumhirsutum_cluster_2123	2123
	1.1e-32	118.2	0	3.1e-32	116.8	0	1.6	1	Gohir.A09G055300.2.p_Gossypiumhirsutum_cluster_2123	2123
	1.2e-32	118.2	2.5	1.6e-32	117.7	0	2.1	1	AT1G53165.2_Arabidopsisthaliana_cluster_227	227
	1.3e-32	118	0	2e-32	117.4	0	1.2	1	Gorai.005G142900.2_Gossypiumraimondii_cluster_1097	1097
	1.3e-32	118	0	2e-32	117.4	0	1.1	1	Gohir.D02G127300.2.p_Gossypiumhirsutum_cluster_1097	1097
	1.4e-32	118	0	1.6e-32	117.8	0	1.1	1	GRMZM2G400470_P03_Zeamays_cluster_1071	1071
	1.4e-32	117.9	0	4.5e-32	116.2	0	1.7	1	Glyma.U025600.15.p_Glycinemax_cluster_227	227
	1.4e-32	117.9	0	1.4e-32	117.9	0	2.9	1	Gohir.D01G186000.1.p_Gossypiumhirsutum_cluster_1270	1270
	1.4e-32	117.9	0	1.4e-32	117.9	0	2.9	1	Gohir.D01G186000.2.p_Gossypiumhirsutum_cluster_1270	1270
	1.5e-32	117.9	2.7	6.8e-32	115.7	2.8	2.1	1	AT1G53165.1_Arabidopsisthaliana_cluster_227	227
	1.5e-32	117.8	0	2.2e-32	117.3	0	1.1	1	Gohir.A03G102400.2.p_Gossypiumhirsutum_cluster_1097	1097
	1.5e-32	117.8	0	4e-32	116.4	0	1.5	1	Gohir.D09G054200.2.p_Gossypiumhirsutum_cluster_2123	2123
	1.6e-32	117.8	0	2.4e-32	117.2	0	1.2	1	Solyc12g088940.1.1_Solanumlycopersicum_cluster_3217	3217
	1.6e-32	117.7	0	2.7e-32	117	0	1.3	1	Gorai.009G208800.2_Gossypiumraimondii_cluster_3217	3217
	1.6e-32	117.7	0	4.2e-32	116.3	0	1.5	1	Gohir.D09G054200.1.p_Gossypiumhirsutum_cluster_2123	2123
	1.7e-32	117.6	0	2.8e-32	116.9	0	1.3	1	Zosma55g00490.1_Zosteramarina_cluster_5451	5451
	1.8e-32	117.6	0	1.8e-32	117.6	0	2.1	1	AT1G53165.3_Arabidopsisthaliana_cluster_227	227
	1.8e-32	117.5	8	9.9e-32	115.1	8.1	2.1	1	Gohir.D09G121500.1.p_Gossypiumhirsutum_cluster_1270	1270
	1.8e-32	117.5	0	2.5e-32	117.1	0	1.1	1	AT5G66850.2_Arabidopsisthaliana_cluster_2563	2563
	1.9e-32	117.5	0	2.5e-32	117.1	0	1	1	Gohir.1Z092600.1.p_Gossypiumhirsutum_cluster_305	305
	2.1e-32	117.4	0	2.9e-32	116.9	0	1.1	1	GRMZM2G158860_P03_Zeamays_cluster_38994	38994
	2.2e-32	117.3	8.3	1.2e-31	114.9	8.3	2.2	1	Gohir.D09G121500.2.p_Gossypiumhirsutum_cluster_1270	1270
	2.2e-32	117.3	0	2.2e-32	117.3	0	2.9	1	Gorai.002G229400.1_Gossypiumraimondii_cluster_1270	1270
	2.2e-32	117.3	0	2.2e-32	117.3	0	2.9	1	Gorai.002G229400.2_Gossypiumraimondii_cluster_1270	1270
	2.2e-32	117.3	0	3.2e-32	116.7	0	1.1	1	AT5G03730.1_Arabidopsisthaliana_cluster_305	305
	2.2e-32	117.3	0	3.2e-32	116.7	0	1.1	1	AT5G03730.2_Arabidopsisthaliana_cluster_305	305
	2.2e-32	117.2	3	3e-32	116.8	3	1.2	1	GRMZM2G312970_P02_Zeamays_cluster_5596	5596
	2.3e-32	117.2	2.2	4.8e-32	116.1	0	2.2	1	Glyma.U025600.1.p_Glycinemax_cluster_227	227
	2.4e-32	117.2	2.2	4.8e-32	116.1	0	2.2	1	Glyma.U025600.14.p_Glycinemax_cluster_227	227
	2.6e-32	117	1.3	1.9e-31	114.2	0	2.1	1	Solyc07g006760.2.1_Solanumlycopersicum_cluster_3452	3452
	2.7e-32	117	0	4.1e-32	116.4	0	1.2	1	Glyma.13G151100.2.p_Glycinemax_cluster_305	305
	2.8e-32	116.9	2.7	4.7e-32	116.2	0	2.3	1	Glyma.U025600.13.p_Glycinemax_cluster_227	227
	2.8e-32	116.9	2.7	4.7e-32	116.2	0	2.3	1	Glyma.U025600.12.p_Glycinemax_cluster_227	227
	2.8e-32	116.9	0	1.1e-31	114.9	0	1.8	1	Gohir.D12G089300.1.p_Gossypiumhirsutum_cluster_2563	2563
	3e-32	116.8	0	3e-32	116.8	0	2.4	1	Glyma.13G274500.1.p_Glycinemax_cluster_227	227
	3e-32	116.8	0	3e-32	116.8	0	2.4	1	Glyma.13G274500.2.p_Glycinemax_cluster_227	227
	3e-32	116.8	0	3e-32	116.8	0	2.4	1	Glyma.13G274500.3.p_Glycinemax_cluster_227	227
	3e-32	116.8	0	3e-32	116.8	0	2.4	1	Glyma.13G274500.4.p_Glycinemax_cluster_227	227
	3e-32	116.8	0	3e-32	116.8	0	2.4	1	Glyma.13G274500.5.p_Glycinemax_cluster_227	227
	3e-32	116.8	7.8	1.7e-31	114.4	7.9	2.2	1	Gorai.006G139000.1_Gossypiumraimondii_cluster_1270	1270
	3e-32	116.8	7.8	1.7e-31	114.4	7.9	2.2	1	Gorai.006G139000.3_Gossypiumraimondii_cluster_1270	1270
	3e-32	116.8	7.8	1.7e-31	114.4	7.9	2.2	1	Gorai.006G139000.6_Gossypiumraimondii_cluster_1270	1270
	3.2e-32	116.7	0	5.2e-32	116	0	1.2	1	Gorai.007G296700.1_Gossypiumraimondii_cluster_2123	2123
	3.2e-32	116.7	0	5.2e-32	116	0	1.3	1	Gohir.D11G274900.1.p_Gossypiumhirsutum_cluster_2123	2123
	3.3e-32	116.7	0	5.2e-32	116	0	1.2	1	Glyma.01G061500.1.p_Glycinemax_cluster_5451	5451
	3.4e-32	116.6	0	5.5e-32	115.9	0	1.2	1	Gorai.007G296700.2_Gossypiumraimondii_cluster_2123	2123
	3.5e-32	116.6	0	4.5e-32	116.3	0	1.1	1	AT4G29810.1_Arabidopsisthaliana_cluster_1071	1071
	3.5e-32	116.6	0	1.5e-31	114.6	0	1.8	1	Gohir.D12G089300.2.p_Gossypiumhirsutum_cluster_2563	2563
	3.5e-32	116.6	0	5.4e-32	116	0	1.2	1	Gohir.A11G264700.1.p_Gossypiumhirsutum_cluster_2123	2123
	3.6e-32	116.6	0	5.6e-32	115.9	0	1.2	1	Gohir.A11G264700.2.p_Gossypiumhirsutum_cluster_2123	2123
	3.7e-32	116.5	0	4.9e-32	116.1	0	1.1	1	AT4G29810.2_Arabidopsisthaliana_cluster_1071	1071
	4e-32	116.4	0	6.4e-32	115.7	0	1.2	1	Gorai.009G006600.2_Gossypiumraimondii_cluster_3452	3452
	4.1e-32	116.4	8.3	2.3e-31	113.9	8.3	2.2	1	Gorai.006G139000.2_Gossypiumraimondii_cluster_1270	1270
	4.1e-32	116.4	8.3	2.3e-31	113.9	8.3	2.2	1	Gorai.006G139000.4_Gossypiumraimondii_cluster_1270	1270
	4.1e-32	116.4	8.3	2.3e-31	113.9	8.3	2.2	1	Gorai.006G139000.5_Gossypiumraimondii_cluster_1270	1270
	4.2e-32	116.3	0	6.6e-32	115.7	0	1.2	1	Gorai.009G006600.1_Gossypiumraimondii_cluster_3452	3452
	4.2e-32	116.3	0	6.6e-32	115.7	0	1.2	1	Gorai.009G006600.3_Gossypiumraimondii_cluster_3452	3452
	4.3e-32	116.3	11.2	5.9e-31	112.5	11.2	2.4	1	Gohir.A09G124500.2.p_Gossypiumhirsutum_cluster_1270	1270
	4.3e-32	116.3	11.2	5.9e-31	112.5	11.2	2.4	1	Gohir.A09G124500.3.p_Gossypiumhirsutum_cluster_1270	1270
	4.4e-32	116.3	0	1.1e-31	114.9	0	1.6	1	GRMZM2G039106_P03_Zeamays_cluster_3452	3452
	4.5e-32	116.2	0.1	1.9e-31	114.2	0	1.7	1	Gorai.007G114000.4_Gossypiumraimondii_cluster_4777	4777
	4.8e-32	116.2	0	7.4e-32	115.5	0	1.2	1	Glyma.13G151100.1.p_Glycinemax_cluster_305	305
	4.8e-32	116.1	1.3	7.3e-32	115.5	0	1.7	1	GRMZM2G027756_P01_Zeamays_cluster_227	227
	5.4e-32	116	0	8.2e-32	115.4	0	1.2	1	Glyma.02G119700.1.p_Glycinemax_cluster_5451	5451
	5.5e-32	115.9	0.4	2.6e-31	113.7	0	1.9	1	Glyma.13G094500.1.p_Glycinemax_cluster_3452	3452
	5.5e-32	115.9	0.4	2.6e-31	113.7	0	1.9	1	Glyma.13G094500.2.p_Glycinemax_cluster_3452	3452
	5.5e-32	115.9	0.4	2.6e-31	113.7	0	1.9	1	Glyma.13G094500.3.p_Glycinemax_cluster_3452	3452
	5.5e-32	115.9	0.4	2.6e-31	113.7	0	1.9	1	Glyma.13G094500.4.p_Glycinemax_cluster_3452	3452
	5.5e-32	115.9	0.4	2.6e-31	113.7	0	1.9	1	Glyma.13G094500.5.p_Glycinemax_cluster_3452	3452
	5.7e-32	115.9	11.5	7.8e-31	112.2	11.6	2.4	1	Gohir.A09G124500.1.p_Gossypiumhirsutum_cluster_1270	1270
	5.9e-32	115.8	0	1.9e-30	110.9	0	2	1	Glyma.08G078200.2.p_Glycinemax_cluster_17459	17459
	6.5e-32	115.7	0.5	3.5e-31	113.3	0	2	1	Glyma.06G238000.1.p_Glycinemax_cluster_227	227
	6.5e-32	115.7	0.5	3.5e-31	113.3	0	2	1	Glyma.06G238000.12.p_Glycinemax_cluster_227	227
	6.5e-32	115.7	0.5	3.5e-31	113.3	0	2	1	Glyma.06G238000.3.p_Glycinemax_cluster_227	227
	6.5e-32	115.7	0.5	3.5e-31	113.3	0	2	1	Glyma.06G238000.7.p_Glycinemax_cluster_227	227
	6.6e-32	115.7	0.5	3.5e-31	113.3	0	2	1	Glyma.06G238000.11.p_Glycinemax_cluster_227	227
	6.6e-32	115.7	0.5	3.5e-31	113.3	0	2	1	Glyma.06G238000.15.p_Glycinemax_cluster_227	227
	6.6e-32	115.7	0.5	3.5e-31	113.3	0	2	1	Glyma.06G238000.2.p_Glycinemax_cluster_227	227
	6.6e-32	115.7	0.5	3.5e-31	113.3	0	2	1	Glyma.06G238000.6.p_Glycinemax_cluster_227	227
	6.6e-32	115.7	0	1.9e-31	114.2	0	1.8	1	Gohir.D07G116400.1.p_Gossypiumhirsutum_cluster_1197	1197
	6.7e-32	115.7	0.1	2.1e-31	114	0	1.7	1	Gorai.007G114000.3_Gossypiumraimondii_cluster_4777	4777
	6.9e-32	115.6	0	1e-31	115	0	1.1	1	Glyma.10G066000.1.p_Glycinemax_cluster_305	305
	7.3e-32	115.6	0	1e-31	115.1	0	1.2	1	Gorai.009G033800.1_Gossypiumraimondii_cluster_1071	1071
	7.3e-32	115.6	0	1e-31	115.1	0	1.2	1	Gorai.009G033800.2_Gossypiumraimondii_cluster_1071	1071
	7.3e-32	115.6	0	1e-31	115.1	0	1.2	1	Gorai.009G033800.4_Gossypiumraimondii_cluster_1071	1071
	7.7e-32	115.5	0	2.1e-31	114	0	1.7	1	Gorai.001G124800.1_Gossypiumraimondii_cluster_1197	1197
	8.1e-32	115.4	0	1.2e-31	114.8	0	1.2	1	Glyma.20G031300.1.p_Glycinemax_cluster_1097	1097
	8.3e-32	115.4	0	1.8e-31	114.2	0	1.5	1	Gohir.A02G024800.1.p_Gossypiumhirsutum_cluster_11094	11094
	8.6e-32	115.3	0	1.1e-31	114.9	0	1.1	1	Glyma.17G052400.1.p_Glycinemax_cluster_1071	1071
	9.7e-32	115.1	5.1	2.6e-31	113.7	0	2.7	1	AT4G12020.3_Arabidopsisthaliana_cluster_8918	8918
	9.7e-32	115.1	0	1.3e-31	114.7	0	1.1	1	Gohir.D05G033400.1.p_Gossypiumhirsutum_cluster_1071	1071
	9.7e-32	115.1	0	1.3e-31	114.7	0	1.1	1	Gohir.D05G033400.2.p_Gossypiumhirsutum_cluster_1071	1071
	9.8e-32	115.1	5.1	2.6e-31	113.7	0	2.7	1	AT4G12020.10_Arabidopsisthaliana_cluster_8918	8918
	1.1e-31	115	0.9	2.1e-31	114.1	0	2	1	Gohir.A07G112900.1.p_Gossypiumhirsutum_cluster_1197	1197
	1.1e-31	115	0.1	3.6e-31	113.3	0	1.8	1	Solyc07g062940.2.1_Solanumlycopersicum_cluster_227	227
	1.1e-31	115	0	1.5e-31	114.5	0	1.1	1	GRMZM2G160428_P01_Zeamays_cluster_1176	1176
	1.1e-31	115	0.1	3.6e-31	113.2	0	1.6	1	Gorai.007G114000.1_Gossypiumraimondii_cluster_4777	4777
	1.1e-31	114.9	0	1.6e-31	114.4	0	1.1	1	GRMZM2G160428_P02_Zeamays_cluster_1176	1176
	1.1e-31	114.9	0	1.6e-31	114.4	0	1.1	1	AT1G14000.1_Arabidopsisthaliana_cluster_1097	1097
	1.2e-31	114.9	0	1.6e-29	107.8	0	2.3	2	Gorai.005G083400.2_Gossypiumraimondii_cluster_15522	15522
	1.2e-31	114.9	0	2e-31	114.1	0	1.3	1	Gohir.A05G005800.1.p_Gossypiumhirsutum_cluster_3452	3452
	1.2e-31	114.9	0	2e-31	114.1	0	1.3	1	Gohir.A05G005800.2.p_Gossypiumhirsutum_cluster_3452	3452
	1.2e-31	114.9	0	1.6e-31	114.4	0	1.1	1	Gorai.012G007600.3_Gossypiumraimondii_cluster_4215	4215
	1.2e-31	114.8	0	1.8e-31	114.2	0	1.2	1	GRMZM2G160428_P03_Zeamays_cluster_1176	1176
	1.3e-31	114.7	0	4e-31	113.1	0	1.6	1	Glyma.17G065700.1.p_Glycinemax_cluster_3452	3452
	1.4e-31	114.6	0	4.2e-31	113	0	1.6	1	Glyma.17G065700.2.p_Glycinemax_cluster_3452	3452
	1.4e-31	114.6	0	2e-31	114.1	0	1.1	1	GRMZM2G024231_P01_Zeamays_cluster_5451	5451
	1.4e-31	114.6	0	3.7e-31	113.2	0	1.6	1	Glyma.19G235200.1.p_Glycinemax_cluster_2123	2123
	1.5e-31	114.5	0.1	6.1e-31	112.5	0	1.7	1	Gohir.D11G106500.4.p_Gossypiumhirsutum_cluster_4777	4777
	1.5e-31	114.5	0	2.2e-31	114	0	1.1	1	GRMZM2G024231_P02_Zeamays_cluster_5451	5451
	1.5e-31	114.5	0	2.6e-31	113.7	0	1.2	1	Gohir.A04G066300.1.p_Gossypiumhirsutum_cluster_305	305
	1.5e-31	114.5	0	2.6e-31	113.7	0	1.2	1	Gohir.A04G066300.2.p_Gossypiumhirsutum_cluster_305	305
	1.5e-31	114.5	0	2.6e-31	113.7	0	1.2	1	Gohir.A04G066300.3.p_Gossypiumhirsutum_cluster_305	305
	1.6e-31	114.5	0	2.8e-31	113.6	0	1.3	1	Glyma.06G238000.10.p_Glycinemax_cluster_227	227
	1.6e-31	114.4	0	2.6e-31	113.7	0	1.2	1	Gorai.009G408200.1_Gossypiumraimondii_cluster_305	305
	1.6e-31	114.4	0	2.6e-31	113.7	0	1.2	1	Gorai.009G408200.2_Gossypiumraimondii_cluster_305	305
	1.6e-31	114.4	0	2.6e-31	113.7	0	1.2	1	Gorai.009G408200.3_Gossypiumraimondii_cluster_305	305
	1.6e-31	114.4	0	2.6e-31	113.7	0	1.2	1	Gohir.D04G104400.1.p_Gossypiumhirsutum_cluster_305	305
	1.6e-31	114.4	0	2.8e-31	113.6	0	1.3	1	Glyma.06G238000.14.p_Glycinemax_cluster_227	227
	1.6e-31	114.4	0	2.8e-31	113.6	0	1.3	1	Glyma.06G238000.5.p_Glycinemax_cluster_227	227
	1.6e-31	114.4	0	2.8e-31	113.6	0	1.3	1	Glyma.06G238000.9.p_Glycinemax_cluster_227	227
	1.6e-31	114.4	0	2.8e-31	113.6	0	1.3	1	Glyma.06G238000.13.p_Glycinemax_cluster_227	227
	1.6e-31	114.4	0	2.8e-31	113.6	0	1.3	1	Glyma.06G238000.4.p_Glycinemax_cluster_227	227
	1.6e-31	114.4	0	2.8e-31	113.6	0	1.3	1	Glyma.06G238000.8.p_Glycinemax_cluster_227	227
	1.6e-31	114.4	0	3.3e-31	113.4	0	1.4	1	Solyc01g079750.2.1_Solanumlycopersicum_cluster_2123	2123
	1.7e-31	114.3	0.1	6e-31	112.5	0	1.8	1	Zosma3g01460.1_Zosteramarina_cluster_877	877
	1.8e-31	114.3	0	2.8e-31	113.6	0	1.2	1	Gohir.D01G129100.1.p_Gossypiumhirsutum_cluster_305	305
	1.8e-31	114.3	0	2.8e-31	113.6	0	1.2	1	Gorai.002G159900.1_Gossypiumraimondii_cluster_305	305
	1.8e-31	114.3	0	2.8e-31	113.6	0	1.2	1	Gorai.002G159900.2_Gossypiumraimondii_cluster_305	305
	1.8e-31	114.2	0	3e-21	80.5	0.1	2.1	2	Glyma.15G048500.1.p_Glycinemax_cluster_58666	58666
	1.9e-31	114.1	0	3.1e-31	113.5	0	1.2	1	Gohir.D09G137700.2.p_Gossypiumhirsutum_cluster_305	305
	2.1e-31	114.1	0	2.7e-31	113.7	0	1.1	1	Glyma.17G245300.1.p_Glycinemax_cluster_3217	3217
	2.2e-31	113.9	0	3.2e-31	113.4	0	1.1	1	Gorai.012G007600.1_Gossypiumraimondii_cluster_4215	4215
	2.2e-31	113.9	0	3.2e-31	113.4	0	1.1	1	Gorai.012G007600.2_Gossypiumraimondii_cluster_4215	4215
	2.3e-31	113.9	0	3.3e-31	113.4	0	1.1	1	Glyma.07G228000.1.p_Glycinemax_cluster_1097	1097
	2.4e-31	113.9	0.2	8.1e-31	112.1	0.2	1.7	1	Gorai.007G114000.2_Gossypiumraimondii_cluster_4777	4777
	2.4e-31	113.8	0	6.7e-31	112.4	0	1.6	1	Gohir.A11G101900.2.p_Gossypiumhirsutum_cluster_4777	4777
	2.5e-31	113.8	0.1	9.1e-31	111.9	0	1.7	1	Gohir.D11G106500.3.p_Gossypiumhirsutum_cluster_4777	4777
	2.5e-31	113.8	0.1	9.1e-31	111.9	0	1.7	1	Gohir.D11G106500.1.p_Gossypiumhirsutum_cluster_4777	4777
	2.6e-31	113.7	0	3.4e-31	113.3	0	1.1	1	Gohir.A05G031900.1.p_Gossypiumhirsutum_cluster_1071	1071
	2.6e-31	113.7	0	3.4e-31	113.3	0	1.1	1	Gohir.A05G031900.2.p_Gossypiumhirsutum_cluster_1071	1071
	2.7e-31	113.7	0	3.9e-31	113.1	0	1.1	1	Zosma160g00390.1_Zosteramarina_cluster_1097	1097
	2.7e-31	113.6	0	3.7e-31	113.2	0	1.1	1	Glyma.17G245300.4.p_Glycinemax_cluster_3217	3217
	2.8e-31	113.6	0	3.7e-31	113.2	0	1.1	1	Solyc12g009020.1.1_Solanumlycopersicum_cluster_1071	1071
	2.8e-31	113.6	0	4.1e-31	113.1	0	1.1	1	Glyma.03G191000.1.p_Glycinemax_cluster_305	305
	2.8e-31	113.6	0	4.1e-31	113.1	0	1.1	1	Glyma.03G191000.2.p_Glycinemax_cluster_305	305
	3e-31	113.5	0	8.1e-31	112.1	0	1.6	1	Gohir.A11G101900.3.p_Gossypiumhirsutum_cluster_4777	4777
	3e-31	113.5	0	3.3e-31	113.4	0	1	1	GRMZM2G400470_P01_Zeamays_cluster_39569	39569
	3.3e-31	113.4	0	9.4e-31	111.9	0	1.6	1	Gohir.A11G101900.6.p_Gossypiumhirsutum_cluster_4777	4777
	3.6e-31	113.3	0	4.1e-31	113.1	0	1	1	GRMZM2G400470_P02_Zeamays_cluster_39569	39569
	3.7e-31	113.2	0.2	1.2e-30	111.5	0.2	1.7	1	Gohir.D11G106500.2.p_Gossypiumhirsutum_cluster_4777	4777
	3.9e-31	113.1	0	6e-31	112.5	0	1.2	1	Gorai.006G158200.1_Gossypiumraimondii_cluster_305	305
	3.9e-31	113.1	0	6e-31	112.5	0	1.2	1	Gorai.006G158200.3_Gossypiumraimondii_cluster_305	305
	3.9e-31	113.1	0	6e-31	112.5	0	1.2	1	Gorai.006G158200.4_Gossypiumraimondii_cluster_305	305
	3.9e-31	113.1	0.1	4.9e-31	112.8	0.1	1	1	Zosma56g01340.1_Zosteramarina_cluster_80722	80722
	4.1e-31	113.1	0	1.1e-30	111.6	0	1.6	1	Gohir.A11G101900.1.p_Gossypiumhirsutum_cluster_4777	4777
	4.1e-31	113.1	0	6.1e-31	112.5	0	1.1	1	Glyma.19G191600.1.p_Glycinemax_cluster_305	305
	4.1e-31	113.1	0	6.1e-31	112.5	0	1.1	1	Glyma.19G191600.2.p_Glycinemax_cluster_305	305
	4.1e-31	113.1	0	6.5e-31	112.4	0	1.2	1	Gohir.D09G137700.1.p_Gossypiumhirsutum_cluster_305	305
	4.2e-31	113	0	9e-31	111.9	0	1.4	1	Gohir.A09G234600.2.p_Gossypiumhirsutum_cluster_447	447
	4.4e-31	113	0	6.6e-31	112.4	0	1.1	1	Gohir.D04G006300.1.p_Gossypiumhirsutum_cluster_4215	4215
	4.4e-31	113	0	6.6e-31	112.4	0	1.1	1	Gohir.D04G006300.2.p_Gossypiumhirsutum_cluster_4215	4215
	4.6e-31	112.9	0	6.5e-31	112.4	0	1.2	1	Glyma.20G069700.1.p_Glycinemax_cluster_4215	4215
	5.1e-31	112.8	0	7.5e-31	112.2	0	1.2	1	Glyma.10G118100.1.p_Glycinemax_cluster_4215	4215
	5.2e-31	112.7	0	1.3e-30	111.4	0	1.6	1	Gohir.D02G032000.1.p_Gossypiumhirsutum_cluster_11094	11094
	5.2e-31	112.7	0	7.2e-31	112.3	0	1.1	1	Solyc02g065110.2.1_Solanumlycopersicum_cluster_2563	2563
	5.3e-31	112.7	0.1	2e-30	110.8	0	1.7	1	Gohir.A11G101900.4.p_Gossypiumhirsutum_cluster_4777	4777
	5.5e-31	112.6	0	1.2e-30	111.5	0	1.5	1	Gorai.005G035500.1_Gossypiumraimondii_cluster_11094	11094
	5.6e-31	112.6	0	8.7e-31	112	0	1.2	1	GRMZM2G164160_P01_Zeamays_cluster_1176	1176
	5.9e-31	112.6	0.1	3.2e-30	110.1	0	1.9	1	Gohir.A01G099800.1.p_Gossypiumhirsutum_cluster_637	637
	6.4e-31	112.4	0	9.7e-31	111.8	0	1.1	1	Gohir.A05G409100.2.p_Gossypiumhirsutum_cluster_4215	4215
	6.5e-31	112.4	0	9.8e-31	111.8	0	1.1	1	Gohir.A05G409100.1.p_Gossypiumhirsutum_cluster_4215	4215
	7.2e-31	112.3	0.1	2.3e-30	110.6	0	1.7	1	Gohir.A11G101900.5.p_Gossypiumhirsutum_cluster_4777	4777
	8.5e-31	112	0	1.7e-30	111.1	0	1.4	1	Gohir.A09G234600.1.p_Gossypiumhirsutum_cluster_447	447
	9e-31	111.9	0	9e-31	111.9	0	2.7	1	AT1G67890.1_Arabidopsisthaliana_cluster_447	447
	9.3e-31	111.9	0.1	3.7e-30	109.9	0	1.8	1	Gorai.002G110000.2_Gossypiumraimondii_cluster_637	637
	9.7e-31	111.8	0	1.2e-30	111.5	0	1.1	1	AT4G26070.5_Arabidopsisthaliana_cluster_1071	1071
	9.9e-31	111.8	0.1	3.9e-30	109.8	0	1.8	1	Gorai.002G110000.3_Gossypiumraimondii_cluster_637	637
	9.9e-31	111.8	0.1	3.9e-30	109.8	0	1.8	1	Gorai.002G110000.4_Gossypiumraimondii_cluster_637	637
	1.1e-30	111.7	0.5	1.1e-30	111.7	0.5	2.1	1	Gohir.A05G078300.1.p_Gossypiumhirsutum_cluster_1197	1197
	1.1e-30	111.7	0	1.4e-30	111.3	0	1.1	1	AT4G26070.4_Arabidopsisthaliana_cluster_1071	1071
	1.1e-30	111.7	0	1.4e-30	111.3	0	1.1	1	AT4G26070.2_Arabidopsisthaliana_cluster_1071	1071
	1.1e-30	111.7	0	1.4e-30	111.3	0	1.1	1	AT4G26070.3_Arabidopsisthaliana_cluster_1071	1071
	1.1e-30	111.6	0.5	2.4e-30	110.5	0	1.7	1	Glyma.09G035400.1.p_Glycinemax_cluster_447	447
	1.1e-30	111.6	0.2	3.4e-30	110.1	0	1.7	1	GRMZM2G110572_P02_Zeamays_cluster_447	447
	1.2e-30	111.6	0	1.9e-30	110.8	0	1.2	1	Gohir.A09G135600.2.p_Gossypiumhirsutum_cluster_305	305
	1.2e-30	111.5	0	1.6e-30	111.1	0	1.2	1	GRMZM2G172900_P01_Zeamays_cluster_1270	1270
	1.2e-30	111.5	0	1.9e-30	110.9	0	1.2	1	Glyma.10G118100.2.p_Glycinemax_cluster_4215	4215
	1.3e-30	111.4	0	2.1e-30	110.7	0	1.2	1	Gohir.A09G135600.1.p_Gossypiumhirsutum_cluster_305	305
	1.3e-30	111.4	0	2.1e-30	110.7	0	1.2	1	Gohir.A09G135600.3.p_Gossypiumhirsutum_cluster_305	305
	1.3e-30	111.4	0	1.9e-30	110.9	0	1.2	1	Gorai.006G158200.2_Gossypiumraimondii_cluster_305	305
	1.5e-30	111.2	0.4	9.1e-30	108.6	0	2	1	Solyc05g012130.2.1_Solanumlycopersicum_cluster_5451	5451
	1.5e-30	111.2	0	2.3e-30	110.6	0	1.1	1	Solyc02g090430.2.1_Solanumlycopersicum_cluster_2563	2563
	1.6e-30	111.1	0.3	4.6e-30	109.6	0	1.7	1	Gorai.001G022800.1_Gossypiumraimondii_cluster_2948	2948
	1.8e-30	111	5.7	4.2e-30	109.7	0	2.1	1	AT5G49470.1_Arabidopsisthaliana_cluster_447	447
	1.8e-30	111	0	2.4e-30	110.5	0	1.1	1	AT2G32510.1_Arabidopsisthaliana_cluster_1852	1852
	1.9e-30	110.8	0.9	1.9e-30	110.8	0.9	2.2	1	Gohir.D05G081200.2.p_Gossypiumhirsutum_cluster_1197	1197
	1.9e-30	110.8	0.9	1.9e-30	110.8	0.9	2.4	1	Gorai.009G082900.2_Gossypiumraimondii_cluster_1197	1197
	2.1e-30	110.7	0	3.9e-30	109.8	0	1.3	1	Glyma.17G229100.1.p_Glycinemax_cluster_2948	2948
	2.2e-30	110.7	0	6.1e-30	109.2	0	1.6	1	Solyc01g059860.2.1_Solanumlycopersicum_cluster_447	447
	2.3e-30	110.6	0	4.8e-30	109.5	0	1.4	1	Zosma69g00340.1_Zosteramarina_cluster_637	637
	2.5e-30	110.5	0.2	8.8e-29	105.4	0	2.2	1	Gorai.004G245400.1_Gossypiumraimondii_cluster_3241	3241
	2.7e-30	110.4	1.7	2.7e-30	110.4	1.7	2.2	1	Gohir.D05G081200.1.p_Gossypiumhirsutum_cluster_1197	1197
	2.7e-30	110.4	1.7	2.7e-30	110.4	1.7	2.4	1	Gorai.009G082900.1_Gossypiumraimondii_cluster_1197	1197
	2.7e-30	110.4	0	6.4e-30	109.1	0	1.7	1	Gorai.013G256900.1_Gossypiumraimondii_cluster_1197	1197
	2.7e-30	110.4	0	6.4e-30	109.1	0	1.7	1	Gorai.013G256900.2_Gossypiumraimondii_cluster_1197	1197
	2.7e-30	110.4	0	6.4e-30	109.1	0	1.7	1	Gorai.013G256900.3_Gossypiumraimondii_cluster_1197	1197
	2.8e-30	110.3	0	5.2e-30	109.4	0	1.4	1	Gohir.A09G066200.1.p_Gossypiumhirsutum_cluster_447	447
	2.8e-30	110.3	0	6.4e-30	109.1	0	1.5	1	GRMZM2G448213_P01_Zeamays_cluster_447	447
	2.9e-30	110.3	0.3	8.6e-30	108.7	0	1.9	1	Gohir.D13G226000.1.p_Gossypiumhirsutum_cluster_1197	1197
	3e-30	110.2	0	5.7e-30	109.3	0	1.3	1	Gorai.006G080100.2_Gossypiumraimondii_cluster_447	447
	3.1e-30	110.2	0	8.9e-30	108.7	0	1.6	1	AT3G06630.2_Arabidopsisthaliana_cluster_447	447
	3.2e-30	110.1	0	5.4e-30	109.4	0	1.3	1	Gohir.A10G172600.1.p_Gossypiumhirsutum_cluster_447	447
	3.2e-30	110.1	5.5	1e-29	108.4	0	2.7	1	AT5G49470.4_Arabidopsisthaliana_cluster_447	447
	3.5e-30	110	0	8.1e-30	108.8	0	1.3	1	AT4G26890.1_Arabidopsisthaliana_cluster_1852	1852
	3.7e-30	109.9	0.2	1.6e-29	107.8	0	1.9	1	Gohir.D05G044100.1.p_Gossypiumhirsutum_cluster_2948	2948
	3.8e-30	109.9	0	9e-30	108.6	0	1.5	1	Gohir.D07G161700.1.p_Gossypiumhirsutum_cluster_3116	3116
	3.8e-30	109.9	0.1	8.2e-30	108.8	0	1.5	1	Zosma289g00100.1_Zosteramarina_cluster_3241	3241
	3.9e-30	109.9	0	5.7e-30	109.3	0	1.1	1	Solyc10g085570.1.1_Solanumlycopersicum_cluster_305	305
	3.9e-30	109.8	0	4.5e-30	109.6	0	1	1	Glyma.04G215500.2.p_Glycinemax_cluster_7118	7118
	3.9e-30	109.8	0	7.6e-30	108.9	0	1.4	1	Glyma.14G094400.1.p_Glycinemax_cluster_2948	2948
	4e-30	109.8	0	6.9e-30	109	0	1.3	1	Gohir.D10G179100.1.p_Gossypiumhirsutum_cluster_447	447
	4.3e-30	109.7	0	6.3e-30	109.2	0	1.1	1	Solyc10g083610.1.1_Solanumlycopersicum_cluster_305	305
	4.3e-30	109.7	0	8.1e-30	108.8	0	1.3	1	Gohir.D09G065400.1.p_Gossypiumhirsutum_cluster_447	447
	4.4e-30	109.7	6.6	8.1e-30	108.8	0	2.6	1	AT5G49470.7_Arabidopsisthaliana_cluster_447	447
	4.4e-30	109.7	0.2	8e-29	105.5	0	2.1	1	Gohir.A08G214000.1.p_Gossypiumhirsutum_cluster_3241	3241
	4.5e-30	109.6	0	5.6e-30	109.3	0	1	1	Glyma.12G192500.1.p_Glycinemax_cluster_1852	1852
	4.6e-30	109.6	0	6.1e-30	109.2	0	1.1	1	Solyc11g005660.1.1_Solanumlycopersicum_cluster_7118	7118
	4.7e-30	109.6	5.9	1.2e-29	108.3	0	2.7	1	AT5G49470.3_Arabidopsisthaliana_cluster_447	447
	4.8e-30	109.5	0	8.1e-30	108.8	0	1.4	1	Gohir.D02G187600.1.p_Gossypiumhirsutum_cluster_1267	1267
	4.9e-30	109.5	0	9.3e-30	108.6	0	1.4	1	Glyma.20G197800.1.p_Glycinemax_cluster_11094	11094
	4.9e-30	109.5	0	4.9e-30	109.5	0	2.3	1	AT2G35050.1_Arabidopsisthaliana_cluster_637	637
	4.9e-30	109.5	0	4.9e-30	109.5	0	2.3	1	AT2G35050.2_Arabidopsisthaliana_cluster_637	637
	4.9e-30	109.5	5	2e-29	107.5	0.1	2	1	Gohir.A08G013100.3.p_Gossypiumhirsutum_cluster_5116	5116
	4.9e-30	109.5	5	2e-29	107.5	0.1	2	1	Gohir.A08G013100.6.p_Gossypiumhirsutum_cluster_5116	5116
	4.9e-30	109.5	0.1	2.1e-29	107.4	0	1.9	1	Gohir.A05G042400.1.p_Gossypiumhirsutum_cluster_2948	2948
	5.1e-30	109.5	3	2.4e-29	107.2	0	2	1	Gorai.004G018800.1_Gossypiumraimondii_cluster_5116	5116
	5.1e-30	109.5	3	2.4e-29	107.2	0	2	1	Gorai.004G018800.3_Gossypiumraimondii_cluster_5116	5116
	5.1e-30	109.5	3	2.4e-29	107.2	0	2	1	Gorai.004G018800.4_Gossypiumraimondii_cluster_5116	5116
	5.1e-30	109.5	3	2.4e-29	107.2	0	2	1	Gorai.004G018800.5_Gossypiumraimondii_cluster_5116	5116
	5.1e-30	109.5	3	2.4e-29	107.2	0	2	1	Gorai.004G018800.6_Gossypiumraimondii_cluster_5116	5116
	5.4e-30	109.4	0	5.4e-30	109.4	0	2.7	1	AT1G67890.4_Arabidopsisthaliana_cluster_447	447
	5.9e-30	109.3	0.5	1.3e-29	108.1	0	1.7	1	Gohir.D07G022100.1.p_Gossypiumhirsutum_cluster_2948	2948
	5.9e-30	109.3	0	7.7e-30	108.9	0	1.1	1	Zosma20g00370.1_Zosteramarina_cluster_1071	1071
	5.9e-30	109.2	0.1	8e-29	105.5	0	2.1	1	Gohir.D08G231000.1.p_Gossypiumhirsutum_cluster_3241	3241
	6e-30	109.2	0.4	1.6e-29	107.8	0	1.7	1	Gorai.009G045200.1_Gossypiumraimondii_cluster_2948	2948
	6.1e-30	109.2	0.1	9.1e-30	108.6	0.1	1.2	1	Glyma.13G106900.1.p_Glycinemax_cluster_1071	1071
	6.1e-30	109.2	0.6	1.4e-29	108	0	1.7	1	Gorai.001G022800.5_Gossypiumraimondii_cluster_2948	2948
	6.1e-30	109.2	0	6.1e-30	109.2	0	1.8	1	Solyc01g009300.2.1_Solanumlycopersicum_cluster_1197	1197
	6.4e-30	109.1	0	1.1e-29	108.4	0	1.2	1	Glyma.10G192700.1.p_Glycinemax_cluster_11094	11094
	6.5e-30	109.1	0	1e-29	108.5	0	1.2	1	Gohir.D07G012900.1.p_Gossypiumhirsutum_cluster_1071	1071
	6.5e-30	109.1	0.1	6.5e-30	109.1	0.1	2.1	1	Zosma3g00130.1_Zosteramarina_cluster_5116	5116
	6.6e-30	109.1	5.2	1.4e-29	108	0.2	2	1	Gohir.A08G013100.5.p_Gossypiumhirsutum_cluster_5116	5116
	6.8e-30	109.1	0	1.1e-29	108.3	0	1.2	1	Glyma.10G192700.2.p_Glycinemax_cluster_11094	11094
	7e-30	109	2	5.8e-29	106	0	2	1	Gohir.D08G023500.1.p_Gossypiumhirsutum_cluster_5116	5116
	7e-30	109	2	5.8e-29	106	0	2	1	Gohir.D08G023500.2.p_Gossypiumhirsutum_cluster_5116	5116
	7e-30	109	2	5.8e-29	106	0	2	1	Gohir.D08G023500.3.p_Gossypiumhirsutum_cluster_5116	5116
	8e-30	108.8	0.9	9.4e-29	105.3	0	2.5	1	GRMZM2G052650_P01_Zeamays_cluster_337	337
	8e-30	108.8	0.9	9.4e-29	105.3	0	2.5	1	GRMZM2G052650_P03_Zeamays_cluster_337	337
	8.1e-30	108.8	0	8.1e-30	108.8	0	2.7	1	AT1G67890.2_Arabidopsisthaliana_cluster_447	447
	8.1e-30	108.8	0	8.1e-30	108.8	0	2.7	1	AT1G67890.3_Arabidopsisthaliana_cluster_447	447
	8.3e-30	108.8	0	1.3e-29	108.1	0	1.2	1	Glyma.06G097700.1.p_Glycinemax_cluster_305	305
	8.7e-30	108.7	1	3e-29	106.9	0	1.9	1	Gohir.1Z073500.1.p_Gossypiumhirsutum_cluster_2948	2948
	8.8e-30	108.7	0	1e-29	108.4	0	1.1	1	AT5G55090.1_Arabidopsisthaliana_cluster_1852	1852
	8.9e-30	108.7	0	1.3e-29	108.1	0	1.1	1	Gohir.D12G166500.1.p_Gossypiumhirsutum_cluster_1097	1097
	8.9e-30	108.7	0	1.3e-29	108.1	0	1.1	1	Gohir.D12G166500.2.p_Gossypiumhirsutum_cluster_1097	1097
	8.9e-30	108.7	0	1.3e-29	108.1	0	1.1	1	Gohir.D12G166500.3.p_Gossypiumhirsutum_cluster_1097	1097
	8.9e-30	108.7	0	1.3e-29	108.1	0	1.1	1	Gohir.D12G166500.4.p_Gossypiumhirsutum_cluster_1097	1097
	8.9e-30	108.7	0	1.3e-29	108.1	0	1.1	1	Gorai.008G179300.1_Gossypiumraimondii_cluster_1097	1097
	8.9e-30	108.7	0	1.3e-29	108.1	0	1.1	1	Gorai.008G179300.2_Gossypiumraimondii_cluster_1097	1097
	8.9e-30	108.7	0	1.3e-29	108.1	0	1.1	1	Gorai.008G179300.3_Gossypiumraimondii_cluster_1097	1097
	8.9e-30	108.7	0	1.3e-29	108.1	0	1.1	1	Gorai.008G179300.4_Gossypiumraimondii_cluster_1097	1097
	9e-30	108.6	0.2	2e-29	107.5	0	1.6	1	Zosma135g00450.1_Zosteramarina_cluster_1689	1689
	9.1e-30	108.6	0.5	1.5e-29	107.9	0	1.5	1	Gohir.D09G235400.1.p_Gossypiumhirsutum_cluster_447	447
	9.2e-30	108.6	0	4.6e-29	106.3	0	2	1	Glyma.14G182700.4.p_Glycinemax_cluster_305	305
	9.4e-30	108.6	0	4.7e-29	106.3	0	2	1	Glyma.14G182700.1.p_Glycinemax_cluster_305	305
	9.5e-30	108.6	0	1.3e-29	108.1	0	1.1	1	Glyma.01G052600.1.p_Glycinemax_cluster_1097	1097
	9.5e-30	108.6	0	1.3e-29	108.1	0	1.1	1	Glyma.01G052600.8.p_Glycinemax_cluster_1097	1097
	9.9e-30	108.5	5.7	2.7e-29	107.1	0	2	1	Gohir.A08G013100.1.p_Gossypiumhirsutum_cluster_5116	5116
	1e-29	108.5	0	1.5e-29	107.9	0	1.2	1	Gohir.A12G163500.1.p_Gossypiumhirsutum_cluster_1097	1097
	1e-29	108.5	0	1.5e-29	107.9	0	1.2	1	Gohir.A12G163500.2.p_Gossypiumhirsutum_cluster_1097	1097
	1e-29	108.4	0.4	1.6e-29	107.8	0	1.4	1	Gorai.006G258400.2_Gossypiumraimondii_cluster_447	447
	1e-29	108.4	0.4	1.6e-29	107.8	0	1.4	1	Gorai.006G258400.3_Gossypiumraimondii_cluster_447	447
	1e-29	108.4	0.5	2.3e-29	107.3	0	1.7	1	Gohir.A06G089200.2.p_Gossypiumhirsutum_cluster_2948	2948
	1.1e-29	108.4	0	2.9e-29	107	0	1.7	1	AT1G08720.1_Arabidopsisthaliana_cluster_3241	3241
	1.1e-29	108.4	0.1	3.9e-29	106.5	0	1.9	1	AT1G73660.1_Arabidopsisthaliana_cluster_877	877
	1.1e-29	108.3	0	1.8e-29	107.7	0	1.2	1	GRMZM2G098187_P04_Zeamays_cluster_305	305
	1.2e-29	108.3	0.2	3.8e-29	106.6	0	1.8	1	Glyma.07G239600.1.p_Glycinemax_cluster_447	447
	1.2e-29	108.3	0	1.2e-29	108.3	0	1.5	1	Glyma.13G238400.1.p_Glycinemax_cluster_1200	1200
	1.2e-29	108.3	0	1.2e-29	108.3	0	1.5	1	Glyma.13G238400.2.p_Glycinemax_cluster_1200	1200
	1.2e-29	108.3	0	1.2e-29	108.3	0	1.5	1	Glyma.13G238400.3.p_Glycinemax_cluster_1200	1200
	1.2e-29	108.3	0	1.2e-29	108.3	0	1.5	1	Glyma.13G238400.4.p_Glycinemax_cluster_1200	1200
	1.2e-29	108.3	0	1.2e-29	108.3	0	1.5	1	Glyma.13G238400.5.p_Glycinemax_cluster_1200	1200
	1.2e-29	108.3	0	1.2e-29	108.3	0	1.5	1	Glyma.13G238400.6.p_Glycinemax_cluster_1200	1200
	1.2e-29	108.3	0	2.3e-29	107.3	0	1.4	1	Glyma.18G174200.1.p_Glycinemax_cluster_3116	3116
	1.2e-29	108.3	0	2.3e-29	107.3	0	1.4	1	Glyma.18G174200.4.p_Glycinemax_cluster_3116	3116
	1.2e-29	108.2	0	2.4e-29	107.3	0	1.4	1	Glyma.14G182700.2.p_Glycinemax_cluster_305	305
	1.2e-29	108.2	10.8	4e-29	106.5	0	2	1	Gohir.A01G195600.1.p_Gossypiumhirsutum_cluster_1270	1270
	1.2e-29	108.2	0	2.4e-29	107.2	0	1.4	1	Glyma.14G182700.3.p_Glycinemax_cluster_305	305
	1.2e-29	108.2	0	1.5e-29	107.9	0	1.1	1	AT5G55090.2_Arabidopsisthaliana_cluster_1852	1852
	1.3e-29	108.1	0	3.7e-29	106.6	0	1.7	1	AT1G08720.2_Arabidopsisthaliana_cluster_3241	3241
	1.3e-29	108.1	0.1	1.3e-29	108.1	0.1	2.4	1	Glyma.13G084100.4.p_Glycinemax_cluster_1689	1689
	1.3e-29	108.1	0.6	4.4e-29	106.4	0	2	1	GRMZM2G137118_P01_Zeamays_cluster_1197	1197
	1.3e-29	108.1	0.6	4.4e-29	106.4	0	2	1	GRMZM2G137118_P02_Zeamays_cluster_1197	1197
	1.3e-29	108.1	0	3e-29	106.9	0	1.5	1	Gorai.004G225000.1_Gossypiumraimondii_cluster_3116	3116
	1.4e-29	108.1	0.4	3e-29	106.9	0	1.6	1	Gohir.A06G089200.1.p_Gossypiumhirsutum_cluster_2948	2948
	1.4e-29	108	0	3.1e-29	106.9	0	1.5	1	Gohir.D08G211700.1.p_Gossypiumhirsutum_cluster_3116	3116
	1.4e-29	108	0	3.1e-29	106.9	0	1.5	1	Gohir.D08G211700.2.p_Gossypiumhirsutum_cluster_3116	3116
	1.4e-29	108	1.1	5e-29	106.2	0	2.3	1	Glyma.08G165800.1.p_Glycinemax_cluster_637	637
	1.4e-29	108	1.1	5e-29	106.2	0	2.3	1	Glyma.08G165800.2.p_Glycinemax_cluster_637	637
	1.4e-29	108	0.1	3.7e-29	106.6	0	1.6	1	Gorai.010G101300.2_Gossypiumraimondii_cluster_2948	2948
	1.5e-29	107.9	0.8	5.2e-28	102.8	0	2.2	1	Gohir.A11G256500.1.p_Gossypiumhirsutum_cluster_3241	3241
	1.5e-29	107.9	0.3	2.3e-29	107.3	0.3	1.2	1	Solyc11g061960.1.1_Solanumlycopersicum_cluster_5116	5116
	1.5e-29	107.9	0	1.5e-29	107.9	0	2.7	1	Zosma22g00110.1_Zosteramarina_cluster_1197	1197
	1.6e-29	107.9	0	1.6e-29	107.9	0	2.2	1	Solyc01g097980.2.1_Solanumlycopersicum_cluster_3241	3241
	1.6e-29	107.8	0	1.6e-29	107.8	0	1.4	1	Glyma.15G074900.1.p_Glycinemax_cluster_1200	1200
	1.6e-29	107.8	0	1.6e-29	107.8	0	1.4	1	Glyma.15G074900.2.p_Glycinemax_cluster_1200	1200
	1.6e-29	107.8	0	2.8e-29	107	0	1.3	1	Glyma.09G177600.5.p_Glycinemax_cluster_877	877
	1.6e-29	107.8	0	2.6e-29	107.1	0	1.3	1	Gorai.011G200300.1_Gossypiumraimondii_cluster_447	447
	1.6e-29	107.8	0.7	3.8e-29	106.6	0	1.8	1	Glyma.17G033700.1.p_Glycinemax_cluster_447	447
	1.7e-29	107.7	0.8	3.3e-28	103.5	0	2	1	Gohir.D05G040900.1.p_Gossypiumhirsutum_cluster_12796	12796
	1.7e-29	107.7	0	3.8e-29	106.6	0	1.5	1	Gohir.A08G193900.1.p_Gossypiumhirsutum_cluster_3116	3116
	1.8e-29	107.6	0	3.2e-29	106.8	0	1.3	1	Glyma.09G177600.6.p_Glycinemax_cluster_877	877
	1.8e-29	107.6	0.1	1.8e-29	107.6	0.1	2.4	1	Glyma.13G313500.1.p_Glycinemax_cluster_1197	1197
	1.8e-29	107.6	0.1	4.6e-29	106.3	0	1.6	1	Gorai.010G101300.1_Gossypiumraimondii_cluster_2948	2948
	1.8e-29	107.6	0.4	5.3e-28	102.8	0	2.2	1	Gohir.D11G266300.1.p_Gossypiumhirsutum_cluster_3241	3241
	2.1e-29	107.4	0	3.6e-29	106.6	0	1.3	1	Glyma.09G177600.2.p_Glycinemax_cluster_877	877
	2.1e-29	107.4	0	3.6e-29	106.6	0	1.3	1	Glyma.09G177600.4.p_Glycinemax_cluster_877	877
	2.3e-29	107.3	0.3	1.3e-12	52	0	2.8	2	Solyc03g006730.1.1_Solanumlycopersicum_cluster_2	2
	2.3e-29	107.3	0	4.5e-29	106.3	0	1.3	1	Gorai.006G080100.1_Gossypiumraimondii_cluster_447	447
	2.5e-29	107.2	0	2.5e-29	107.2	0	2.3	1	Glyma.12G187700.1.p_Glycinemax_cluster_1197	1197
	2.6e-29	107.1	1.3	4.6e-28	103	0	2.2	1	Gorai.004G245400.2_Gossypiumraimondii_cluster_3241	3241
	2.7e-29	107.1	0	1.5e-20	78.2	0	2.7	2	Gohir.A12G069900.1.p_Gossypiumhirsutum_cluster_2563	2563
	2.7e-29	107	0	6.3e-29	105.8	0	1.5	1	Glyma.09G177600.1.p_Glycinemax_cluster_877	877
	2.7e-29	107	0	4.7e-29	106.3	0	1.3	1	Glyma.09G177600.3.p_Glycinemax_cluster_877	877
	2.8e-29	107	0	3.7e-29	106.6	0	1.1	1	Glyma.15G172600.1.p_Glycinemax_cluster_1071	1071
	2.8e-29	107	0	3.7e-29	106.6	0	1.1	1	Glyma.15G172600.2.p_Glycinemax_cluster_1071	1071
	2.8e-29	107	7.1	3.4e-29	106.8	0	2.7	1	AT5G49470.5_Arabidopsisthaliana_cluster_447	447
	2.9e-29	107	7.1	3.4e-29	106.7	0	2.7	1	AT5G49470.6_Arabidopsisthaliana_cluster_447	447
	3e-29	106.9	0.1	1.7e-28	104.5	0	1.9	1	Solyc04g076480.2.1_Solanumlycopersicum_cluster_305	305
	3e-29	106.9	0.1	5.3e-28	102.8	0	2.3	1	Gorai.007G286200.1_Gossypiumraimondii_cluster_3241	3241
	3e-29	106.9	0.9	8.7e-29	105.4	0	1.9	1	Gohir.D05G044100.2.p_Gossypiumhirsutum_cluster_2948	2948
	3.1e-29	106.9	0	3.1e-29	106.9	0	2.7	1	Zosma1g01920.1_Zosteramarina_cluster_637	637
	3.2e-29	106.8	2.8	1e-13	55.7	0.2	2.5	2	Solyc07g055640.1.1_Solanumlycopersicum_cluster_3780	3780
	3.2e-29	106.8	0.5	5.1e-29	106.2	0	1.5	1	GRMZM2G140537_P01_Zeamays_cluster_447	447
	3.3e-29	106.8	0	7.5e-29	105.6	0	1.5	1	Glyma.08G356500.1.p_Glycinemax_cluster_3116	3116
	3.3e-29	106.8	0.9	6.1e-28	102.6	0	2.1	1	Gorai.009G041400.1_Gossypiumraimondii_cluster_12796	12796
	3.3e-29	106.8	0	4.9e-29	106.2	0	1.2	1	AT1G62400.1_Arabidopsisthaliana_cluster_4997	4997
	3.5e-29	106.7	0	4.3e-29	106.4	0	1.2	1	Solyc04g014690.2.1_Solanumlycopersicum_cluster_4997	4997
	3.7e-29	106.6	0	1.3e-28	104.8	0	1.7	1	Solyc06g068980.2.1_Solanumlycopersicum_cluster_877	877
	3.8e-29	106.6	0	6.4e-29	105.8	0	1.2	1	GRMZM2G413069_P01_Zeamays_cluster_2948	2948
	3.9e-29	106.5	1.2	4.4e-29	106.4	0	1.6	1	AT1G54510.1_Arabidopsisthaliana_cluster_337	337
	3.9e-29	106.5	1.2	4.4e-29	106.4	0	1.6	1	AT1G54510.2_Arabidopsisthaliana_cluster_337	337
	3.9e-29	106.5	1.2	4.4e-29	106.4	0	1.6	1	AT1G54510.3_Arabidopsisthaliana_cluster_337	337
	3.9e-29	106.5	1.2	4.4e-29	106.4	0	1.6	1	AT1G54510.4_Arabidopsisthaliana_cluster_337	337
	4e-29	106.5	0	5.3e-29	106.1	0	1.1	1	Gohir.D01G068800.1.p_Gossypiumhirsutum_cluster_1852	1852
	4e-29	106.5	0	5.2e-29	106.1	0	1	1	AT2G30360.1_Arabidopsisthaliana_cluster_4281	4281
	4e-29	106.5	0	1e-28	105.1	0	1.6	1	Gorai.008G049200.1_Gossypiumraimondii_cluster_637	637
	4e-29	106.5	0	1e-28	105.1	0	1.6	1	Gorai.008G049200.4_Gossypiumraimondii_cluster_637	637
	4.2e-29	106.4	0	1.1e-28	105	0	1.6	1	Gorai.008G049200.7_Gossypiumraimondii_cluster_637	637
	4.3e-29	106.4	0	1.1e-28	105	0	1.6	1	Gorai.008G049200.2_Gossypiumraimondii_cluster_637	637
	4.3e-29	106.4	0	1.1e-28	105	0	1.6	1	Gorai.008G049200.3_Gossypiumraimondii_cluster_637	637
	4.3e-29	106.4	0	1.1e-28	105	0	1.6	1	Gorai.008G049200.5_Gossypiumraimondii_cluster_637	637
	4.3e-29	106.4	0	8.1e-29	105.5	0	1.3	1	AT5G11850.1_Arabidopsisthaliana_cluster_2948	2948
	4.4e-29	106.4	0	7.1e-29	105.7	0	1.3	1	Zosma95g00100.1_Zosteramarina_cluster_337	337
	4.4e-29	106.4	0.8	8.5e-29	105.4	0	1.8	1	Gorai.009G045200.3_Gossypiumraimondii_cluster_2948	2948
	4.5e-29	106.3	0	1.1e-28	105	0	1.6	1	Gohir.A12G047900.3.p_Gossypiumhirsutum_cluster_637	637
	4.5e-29	106.3	0	1.1e-28	105	0	1.6	1	Gohir.D12G046700.1.p_Gossypiumhirsutum_cluster_637	637
	4.5e-29	106.3	0	1.1e-28	105	0	1.6	1	Gohir.A12G047900.1.p_Gossypiumhirsutum_cluster_637	637
	4.8e-29	106.2	0	1.2e-28	104.9	0	1.6	1	Gorai.001G185100.3_Gossypiumraimondii_cluster_3116	3116
	4.8e-29	106.2	0.1	4.8e-29	106.2	0.1	1.9	1	Gorai.006G114800.1_Gossypiumraimondii_cluster_1197	1197
	4.9e-29	106.2	0	1.2e-28	104.9	0	1.6	1	Gorai.001G185100.2_Gossypiumraimondii_cluster_3116	3116
	5e-29	106.2	0.1	5e-29	106.2	0.1	1.6	1	Glyma.13G238400.7.p_Glycinemax_cluster_1200	1200
	5.3e-29	106.1	0	1.1e-28	105.1	0	1.4	1	Gohir.A12G047900.2.p_Gossypiumhirsutum_cluster_637	637
	5.5e-29	106	0	1.4e-28	104.7	0	1.6	1	AT3G24715.1_Arabidopsisthaliana_cluster_3116	3116
	5.5e-29	106	0	1.4e-28	104.7	0	1.6	1	AT3G24715.2_Arabidopsisthaliana_cluster_3116	3116
	5.5e-29	106	0	1.4e-28	104.7	0	1.6	1	AT3G24715.3_Arabidopsisthaliana_cluster_3116	3116
	5.6e-29	106	0.1	5.6e-29	106	0.1	1.8	1	Gohir.A09G098500.1.p_Gossypiumhirsutum_cluster_1197	1197
	5.7e-29	106	0	6.5e-29	105.8	0	1	1	Gohir.A11G055100.1.p_Gossypiumhirsutum_cluster_7118	7118
	5.7e-29	106	0	5.7e-29	106	0	2.1	1	Gorai.003G162100.4_Gossypiumraimondii_cluster_7448	7448
	5.8e-29	106	0	7.4e-29	105.6	0	1	1	GRMZM2G171677_P01_Zeamays_cluster_4120	4120
	6.1e-29	105.9	0	7.9e-29	105.5	0	1.1	1	AT4G29810.3_Arabidopsisthaliana_cluster_1071	1071
	6.5e-29	105.8	0	1.9e-16	64.6	0	2.2	2	Gohir.D02G074000.1.p_Gossypiumhirsutum_cluster_15522	15522
	6.6e-29	105.8	0	1.2e-28	104.9	0	1.3	1	Gorai.009G228800.1_Gossypiumraimondii_cluster_305	305
	6.6e-29	105.8	0	1.2e-28	104.9	0	1.3	1	Gorai.009G228800.2_Gossypiumraimondii_cluster_305	305
	6.7e-29	105.8	11	5e-28	102.9	10.7	2	1	Glyma.19G143000.1.p_Glycinemax_cluster_1270	1270
	6.7e-29	105.8	11	5e-28	102.9	10.7	2	1	Glyma.19G143000.2.p_Glycinemax_cluster_1270	1270
	6.8e-29	105.7	1.3	6.6e-28	102.5	0	2.5	1	GRMZM2G052650_P06_Zeamays_cluster_337	337
	6.9e-29	105.7	0	6.9e-29	105.7	0	2	1	AT3G44200.1_Arabidopsisthaliana_cluster_1197	1197
	6.9e-29	105.7	0	6.9e-29	105.7	0	2	1	AT3G44200.2_Arabidopsisthaliana_cluster_1197	1197
	6.9e-29	105.7	0	8.2e-29	105.5	0	1	1	Solyc07g051870.1.1_Solanumlycopersicum_cluster_1852	1852
	6.9e-29	105.7	15.4	7.8e-28	102.2	15.4	2.3	1	Glyma.03G140100.1.p_Glycinemax_cluster_1270	1270
	7.1e-29	105.7	0	1.3e-28	104.8	0	1.4	1	Solyc01g097500.2.1_Solanumlycopersicum_cluster_337	337
	7.1e-29	105.7	0.1	1.7e-28	104.4	0	1.6	1	AT3G06630.1_Arabidopsisthaliana_cluster_447	447
	7.2e-29	105.7	0	9.7e-29	105.2	0	1.1	1	Gohir.A01G082200.1.p_Gossypiumhirsutum_cluster_1852	1852
	7.5e-29	105.6	0.1	2e-28	104.2	0	1.7	1	AT3G06630.6_Arabidopsisthaliana_cluster_447	447
	7.5e-29	105.6	0	8.5e-29	105.4	0	1	1	Gohir.A11G055100.2.p_Gossypiumhirsutum_cluster_7118	7118
	7.6e-29	105.6	0.1	1.4e-28	104.7	0	1.5	1	GRMZM2G390345_P02_Zeamays_cluster_337	337
	7.8e-29	105.5	0	7.8e-29	105.5	0	2.1	1	Gorai.003G162100.2_Gossypiumraimondii_cluster_7448	7448
	8.1e-29	105.5	0	2e-28	104.2	0	1.5	1	Gohir.D06G030800.1.p_Gossypiumhirsutum_cluster_305	305
	8.1e-29	105.5	0	2e-28	104.2	0	1.5	1	Gohir.D06G030800.2.p_Gossypiumhirsutum_cluster_305	305
	8.1e-29	105.5	0	1.4e-28	104.7	0	1.3	1	Gohir.D05G221600.1.p_Gossypiumhirsutum_cluster_305	305
	8.4e-29	105.4	0	2e-28	104.2	0	1.5	1	Gohir.A06G031600.1.p_Gossypiumhirsutum_cluster_305	305
	8.4e-29	105.4	0	2e-28	104.2	0	1.5	1	Gohir.A06G031600.2.p_Gossypiumhirsutum_cluster_305	305
	8.5e-29	105.4	0.1	8.5e-29	105.4	0.1	1.8	1	Gohir.A09G098500.2.p_Gossypiumhirsutum_cluster_1197	1197
	8.8e-29	105.4	0	1.9e-28	104.3	0	1.5	1	AT3G06620.1_Arabidopsisthaliana_cluster_447	447
	9.1e-29	105.3	0	1.1e-28	105	0	1	1	Glyma.12G097200.1.p_Glycinemax_cluster_1852	1852
	9.7e-29	105.2	0	1.9e-28	104.2	0	1.4	1	Gohir.D05G289200.1.p_Gossypiumhirsutum_cluster_305	305
	1e-28	105.1	0.1	3e-28	103.6	0	1.6	1	AT3G06630.3_Arabidopsisthaliana_cluster_447	447
	1e-28	105.1	0.1	3e-28	103.6	0	1.6	1	AT3G06630.4_Arabidopsisthaliana_cluster_447	447
	1e-28	105.1	0.1	3e-28	103.6	0	1.6	1	AT3G06630.5_Arabidopsisthaliana_cluster_447	447
	1e-28	105.1	0	2.2e-28	104.1	0	1.4	1	Gorai.009G304300.1_Gossypiumraimondii_cluster_305	305
	1e-28	105.1	0	1.6e-28	104.5	0	1.2	1	Glyma.07G101600.3.p_Glycinemax_cluster_877	877
	1e-28	105.1	0	1.6e-28	104.5	0	1.2	1	Glyma.07G101600.4.p_Glycinemax_cluster_877	877
	1.1e-28	105.1	0.6	1.5e-27	101.3	0	2.5	1	GRMZM2G052650_P02_Zeamays_cluster_337	337
	1.1e-28	105.1	0	1.3e-28	104.8	0	1.1	1	Zosma43g00950.1_Zosteramarina_cluster_4215	4215
	1.1e-28	105.1	0	1.8e-28	104.4	0	1.3	1	GRMZM2G167856_P01_Zeamays_cluster_11786	11786
	1.1e-28	105.1	0	2.1e-28	104.2	0	1.3	1	Gohir.A05G218900.2.p_Gossypiumhirsutum_cluster_305	305
	1.1e-28	105	0	2.1e-28	104.1	0	1.3	1	Gohir.A05G218900.1.p_Gossypiumhirsutum_cluster_305	305
	1.1e-28	105	0.1	1.1e-28	105	0.1	1.8	1	Gohir.D09G097900.1.p_Gossypiumhirsutum_cluster_1197	1197
	1.1e-28	105	0.3	2.6e-28	103.8	0	1.6	1	AT1G69220.2_Arabidopsisthaliana_cluster_5451	5451
	1.2e-28	105	0	1.5e-28	104.6	0	1	1	GRMZM2G018280_P01_Zeamays_cluster_4997	4997
	1.2e-28	104.9	0	1.2e-28	104.9	0	2.3	1	Gorai.003G162100.3_Gossypiumraimondii_cluster_7448	7448
	1.2e-28	104.9	0.9	2.8e-28	103.7	0	1.8	1	Glyma.07G239600.2.p_Glycinemax_cluster_447	447
	1.2e-28	104.9	0	1.2e-28	104.9	0	2.3	1	Gorai.003G162100.1_Gossypiumraimondii_cluster_7448	7448
	1.3e-28	104.9	0	1.9e-28	104.2	0	1.2	1	Glyma.07G101600.5.p_Glycinemax_cluster_877	877
	1.3e-28	104.8	0	1.3e-28	104.8	0	1.8	1	Gorai.009G045200.2_Gossypiumraimondii_cluster_2948	2948
	1.3e-28	104.8	0	1.3e-28	104.8	0	1.8	1	Gorai.009G045200.4_Gossypiumraimondii_cluster_2948	2948
	1.4e-28	104.7	0	1.8e-28	104.3	0	1.1	1	Gorai.002G091000.1_Gossypiumraimondii_cluster_1852	1852
	1.4e-28	104.7	0	2.2e-28	104.1	0	1.2	1	Solyc02g083290.2.1_Solanumlycopersicum_cluster_325	325
	1.5e-28	104.6	0	2.1e-28	104.1	0	1.1	1	Solyc03g096890.1.1_Solanumlycopersicum_cluster_4215	4215
	1.5e-28	104.6	0	3.5e-28	103.4	0	1.5	1	Gorai.010G033900.1_Gossypiumraimondii_cluster_305	305
	1.5e-28	104.6	0	3.5e-28	103.4	0	1.5	1	Gorai.010G033900.2_Gossypiumraimondii_cluster_305	305
	1.5e-28	104.6	0	3.1e-28	103.6	0	1.4	1	Gohir.A07G155400.1.p_Gossypiumhirsutum_cluster_3116	3116
	1.5e-28	104.6	0	2.2e-28	104	0	1.1	1	Glyma.20G229500.1.p_Glycinemax_cluster_3241	3241
	1.6e-28	104.5	0	2.7e-28	103.8	0	1.3	1	Glyma.07G101600.2.p_Glycinemax_cluster_877	877
	1.6e-28	104.5	0.1	2.6e-28	103.8	0	1.2	1	Gorai.010G185600.2_Gossypiumraimondii_cluster_4997	4997
	1.7e-28	104.5	0.1	3e-28	103.6	0.1	1.3	1	AT1G50240.2_Arabidopsisthaliana_cluster_4215	4215
	1.7e-28	104.5	0.1	3e-28	103.6	0.1	1.3	1	AT1G50240.3_Arabidopsisthaliana_cluster_4215	4215
	1.7e-28	104.5	0	1.7e-28	104.5	0	2.2	1	Zosma216g00040.1_Zosteramarina_cluster_447	447
	1.7e-28	104.4	0	2.9e-28	103.7	0	1.3	1	Glyma.07G101600.1.p_Glycinemax_cluster_877	877
	1.8e-28	104.4	0	2.5e-28	103.9	0	1.1	1	Solyc11g012050.1.1_Solanumlycopersicum_cluster_4997	4997
	1.9e-28	104.3	0	2.2e-28	104	0	1.2	1	Gorai.010G185600.1_Gossypiumraimondii_cluster_4997	4997
	2e-28	104.2	0.2	2.6e-28	103.8	0.2	1	1	Zosma117g00130.1_Zosteramarina_cluster_4997	4997
	2.1e-28	104.1	0.7	2.1e-28	104.1	0.7	2.7	1	Glyma.11G179600.2.p_Glycinemax_cluster_1197	1197
	2.2e-28	104.1	0	2.2e-28	104.1	0	2.2	1	Gohir.D03G153900.1.p_Gossypiumhirsutum_cluster_7448	7448
	2.2e-28	104.1	0	2.2e-28	104.1	0	2.1	1	Gohir.A03G017700.1.p_Gossypiumhirsutum_cluster_7448	7448
	2.2e-28	104.1	0	2.9e-28	103.6	0	1.1	1	GRMZM6G513881_P01_Zeamays_cluster_1568	1568
	2.4e-28	103.9	0	5.6e-28	102.7	0	1.5	1	Glyma.07G048400.2.p_Glycinemax_cluster_4777	4777
	2.4e-28	103.9	0	2.8e-28	103.7	0	1.2	1	Gohir.A06G152500.1.p_Gossypiumhirsutum_cluster_4997	4997
	2.4e-28	103.9	0	4.3e-28	103.1	0	1.3	1	Glyma.15G261100.1.p_Glycinemax_cluster_637	637
	2.5e-28	103.9	0	6.5e-28	102.5	0	1.6	1	Gorai.008G049200.6_Gossypiumraimondii_cluster_637	637
	2.5e-28	103.9	0	3.3e-28	103.5	0	1	1	GRMZM2G028604_P01_Zeamays_cluster_4997	4997
	2.6e-28	103.8	0	3.7e-28	103.3	0	1.1	1	Gorai.010G085300.6_Gossypiumraimondii_cluster_1071	1071
	2.6e-28	103.8	0.2	1.5e-27	101.3	0	2.1	1	Solyc03g119140.2.1_Solanumlycopersicum_cluster_877	877
	2.7e-28	103.8	0	3.7e-28	103.3	0	1.1	1	Gohir.D10G009600.1.p_Gossypiumhirsutum_cluster_4997	4997
	2.7e-28	103.8	0	3.7e-28	103.3	0	1.1	1	Gorai.011G010500.1_Gossypiumraimondii_cluster_4997	4997
	2.8e-28	103.7	0	7e-28	102.4	0	1.5	1	Glyma.04G096000.1.p_Glycinemax_cluster_305	305
	2.9e-28	103.6	1.8	2.9e-28	103.6	1.8	2.7	1	Glyma.11G179600.1.p_Glycinemax_cluster_1197	1197
	2.9e-28	103.6	1.8	2.9e-28	103.6	1.8	2.7	1	Glyma.11G179600.3.p_Glycinemax_cluster_1197	1197
	3e-28	103.6	0	5.2e-28	102.8	0	1.3	1	Glyma.08G165900.1.p_Glycinemax_cluster_637	637
	3e-28	103.6	0	5.2e-28	102.8	0	1.3	1	Glyma.08G165900.2.p_Glycinemax_cluster_637	637
	3e-28	103.6	0	3.5e-28	103.4	0	1.2	1	Gohir.D06G158800.2.p_Gossypiumhirsutum_cluster_4997	4997
	3.2e-28	103.5	0.1	8.9e-28	102	0	1.7	1	Gohir.D01G084300.1.p_Gossypiumhirsutum_cluster_637	637
	3.4e-28	103.4	1.6	4.6e-28	103	0	1.8	1	Glyma.17G033700.2.p_Glycinemax_cluster_447	447
	3.4e-28	103.4	0	8.6e-28	102.1	0	1.5	1	Glyma.07G048400.1.p_Glycinemax_cluster_4777	4777
	3.4e-28	103.4	1	3.9e-28	103.3	0	1.5	1	Gorai.006G258400.1_Gossypiumraimondii_cluster_447	447
	3.5e-28	103.4	0.3	1.5e-27	101.3	0	2	1	AT3G06640.1_Arabidopsisthaliana_cluster_447	447
	3.6e-28	103.4	0	4.8e-28	102.9	0	1.1	1	Glyma.13G309900.1.p_Glycinemax_cluster_1852	1852
	3.8e-28	103.3	0.3	1.6e-27	101.2	0	2	1	AT3G06640.2_Arabidopsisthaliana_cluster_447	447
	3.8e-28	103.3	0.3	1.6e-27	101.2	0	2	1	AT3G06640.3_Arabidopsisthaliana_cluster_447	447
	3.8e-28	103.3	0.3	1.1e-27	101.7	0	1.7	1	Gorai.001G022800.2_Gossypiumraimondii_cluster_2948	2948
	3.8e-28	103.3	1.4	2e-27	100.9	0	2.5	1	Glyma.15G261200.1.p_Glycinemax_cluster_637	637
	3.8e-28	103.3	1.4	2e-27	100.9	0	2.5	1	Glyma.15G261200.2.p_Glycinemax_cluster_637	637
	3.8e-28	103.3	1.4	2e-27	100.9	0	2.5	1	Glyma.15G261200.3.p_Glycinemax_cluster_637	637
	3.8e-28	103.3	1.4	2e-27	100.9	0	2.5	1	Glyma.15G261200.4.p_Glycinemax_cluster_637	637
	3.8e-28	103.3	0	5.6e-28	102.7	0	1.1	1	Gorai.010G085300.5_Gossypiumraimondii_cluster_1071	1071
	4.2e-28	103.1	0	8.1e-28	102.2	0	1.4	1	AT3G61960.2_Arabidopsisthaliana_cluster_4777	4777
	4.2e-28	103.1	0	7.6e-28	102.3	0	1.3	1	Gohir.D05G202900.1.p_Gossypiumhirsutum_cluster_3217	3217
	4.2e-28	103.1	0	7.6e-28	102.3	0	1.3	1	Gohir.D05G202900.2.p_Gossypiumhirsutum_cluster_3217	3217
	4.6e-28	103	0	5.7e-28	102.7	0	1.2	1	Gohir.A10G009900.1.p_Gossypiumhirsutum_cluster_4997	4997
	4.7e-28	103	0	9.6e-28	102	0	1.4	1	Gohir.D05G289200.2.p_Gossypiumhirsutum_cluster_305	305
	4.8e-28	103	0	1.2e-27	101.6	0	1.6	1	Gohir.A12G160300.1.p_Gossypiumhirsutum_cluster_5451	5451
	4.8e-28	102.9	0	9.7e-28	101.9	0	1.4	1	AT3G61960.1_Arabidopsisthaliana_cluster_4777	4777
	4.9e-28	102.9	0	8e-28	102.2	0	1.2	1	AT1G16270.1_Arabidopsisthaliana_cluster_637	637
	4.9e-28	102.9	0	8e-28	102.2	0	1.2	1	AT1G16270.2_Arabidopsisthaliana_cluster_637	637
	4.9e-28	102.9	0	8e-28	102.2	0	1.2	1	AT1G16270.3_Arabidopsisthaliana_cluster_637	637
	4.9e-28	102.9	0.2	8.6e-28	102.1	0.2	1.6	1	AT3G63280.1_Arabidopsisthaliana_cluster_337	337
	4.9e-28	102.9	0.2	8.6e-28	102.1	0.2	1.6	1	AT3G63280.2_Arabidopsisthaliana_cluster_337	337
	4.9e-28	102.9	0.2	8.6e-28	102.1	0.2	1.6	1	AT3G63280.3_Arabidopsisthaliana_cluster_337	337
	5e-28	102.9	0.1	1e-27	101.8	0	1.5	1	Gohir.A12G160300.2.p_Gossypiumhirsutum_cluster_5451	5451
	5e-28	102.9	0.1	1.9e-27	101	0	1.7	1	Glyma.08G237200.1.p_Glycinemax_cluster_637	637
	5.1e-28	102.9	0	1.1e-27	101.8	0	1.4	1	Gorai.009G304300.2_Gossypiumraimondii_cluster_305	305
	5.2e-28	102.8	0	6.4e-28	102.5	0	1	1	Solyc07g051890.1.1_Solanumlycopersicum_cluster_1852	1852
	5.2e-28	102.8	0	1e-27	101.8	0	1.5	1	Gohir.D12G163700.1.p_Gossypiumhirsutum_cluster_5451	5451
	5.3e-28	102.8	0	9.1e-28	102	0	1.3	1	AT3G04810.1_Arabidopsisthaliana_cluster_337	337
	5.3e-28	102.8	0	9.1e-28	102	0	1.3	1	AT3G04810.2_Arabidopsisthaliana_cluster_337	337
	5.3e-28	102.8	0	9.1e-28	102	0	1.3	1	AT3G04810.3_Arabidopsisthaliana_cluster_337	337
	5.4e-28	102.8	0	6.7e-28	102.5	0	1.1	1	Glyma.07G264700.1.p_Glycinemax_cluster_4997	4997
	5.7e-28	102.7	0	7.6e-28	102.3	0	1.2	1	Gohir.D06G158800.1.p_Gossypiumhirsutum_cluster_4997	4997
	5.7e-28	102.7	0	1.6e-27	101.2	0	1.6	1	AT1G79570.1_Arabidopsisthaliana_cluster_637	637
	5.7e-28	102.7	0	1.6e-27	101.2	0	1.6	1	AT1G79570.2_Arabidopsisthaliana_cluster_637	637
	5.8e-28	102.7	0.1	1.9e-27	101	0	1.7	1	Solyc12g099250.1.1_Solanumlycopersicum_cluster_447	447
	6e-28	102.6	0.2	1.1e-27	101.8	0	1.5	1	Gorai.008G176300.2_Gossypiumraimondii_cluster_5451	5451
	6.2e-28	102.6	0	8.3e-28	102.2	0	1.1	1	Glyma.01G052600.3.p_Glycinemax_cluster_1097	1097
	6.2e-28	102.6	0	8.3e-28	102.2	0	1.1	1	Glyma.01G052600.6.p_Glycinemax_cluster_1097	1097
	6.2e-28	102.6	0	7.6e-28	102.3	0	1.1	1	Gorai.007G063800.1_Gossypiumraimondii_cluster_7118	7118
	6.2e-28	102.6	0.1	6.2e-28	102.6	0.1	1.4	1	Glyma.13G179000.1.p_Glycinemax_cluster_1200	1200
	6.2e-28	102.6	0.1	6.2e-28	102.6	0.1	1.4	1	Glyma.13G179000.2.p_Glycinemax_cluster_1200	1200
	6.2e-28	102.6	0.1	6.2e-28	102.6	0.1	1.4	1	Glyma.13G179000.3.p_Glycinemax_cluster_1200	1200
	6.4e-28	102.5	0.1	1.1e-27	101.8	0.1	1.6	1	AT3G63280.4_Arabidopsisthaliana_cluster_337	337
	6.5e-28	102.5	0	6.5e-28	102.5	0	3.2	1	Glyma.12G093800.1.p_Glycinemax_cluster_1197	1197
	6.8e-28	102.4	2.4	3.3e-27	100.2	0	2.2	1	Gohir.D12G269000.1.p_Gossypiumhirsutum_cluster_877	877
	7.1e-28	102.4	0	1.4e-27	101.4	0	1.4	1	Glyma.18G174200.2.p_Glycinemax_cluster_3116	3116
	7.1e-28	102.4	0	1.4e-27	101.4	0	1.4	1	Glyma.18G174200.3.p_Glycinemax_cluster_3116	3116
	7.1e-28	102.4	0	9.4e-28	102	0	1.1	1	Glyma.10G104500.1.p_Glycinemax_cluster_305	305
	7.3e-28	102.3	0.3	1.2e-27	101.7	0	1.4	1	Gorai.008G176300.1_Gossypiumraimondii_cluster_5451	5451
	8.1e-28	102.2	0.6	9.3e-28	102	0.6	1	1	Glyma.19G060000.1.p_Glycinemax_cluster_60423	60423
	8.3e-28	102.2	0	1.6e-27	101.2	0	1.4	1	Glyma.16G017300.1.p_Glycinemax_cluster_4777	4777
	9e-28	102	0.1	1.1e-27	101.8	0.1	1	1	Solyc11g071980.1.1_Solanumlycopersicum_cluster_77223	77223
	9e-28	102	1.6	1.2e-27	101.6	0	1.8	1	Gohir.D08G073200.1.p_Gossypiumhirsutum_cluster_337	337
	9.7e-28	101.9	1.4	1.2e-27	101.6	0	1.7	1	Gorai.004G077600.1_Gossypiumraimondii_cluster_337	337
	9.8e-28	101.9	0	1.2e-27	101.7	0	1	1	Solyc07g051880.1.1_Solanumlycopersicum_cluster_1852	1852
	9.8e-28	101.9	0	1.2e-27	101.6	0	1.1	1	Glyma.17G009300.1.p_Glycinemax_cluster_4997	4997
	1e-27	101.9	0	1.1e-27	101.7	0	1.1	1	Gohir.D11G058900.1.p_Gossypiumhirsutum_cluster_7118	7118
	1e-27	101.9	0.1	1.5e-27	101.3	0.1	1.3	1	Gohir.D11G263900.1.p_Gossypiumhirsutum_cluster_337	337
	1e-27	101.9	0.1	1.5e-27	101.3	0.1	1.3	1	Gohir.D11G263900.2.p_Gossypiumhirsutum_cluster_337	337
	1e-27	101.9	0	2e-27	100.9	0	1.4	1	GRMZM2G459854_P01_Zeamays_cluster_325	325
	1.1e-27	101.7	0	1.7e-27	101.1	0	1.2	1	Gohir.A02G054800.1.p_Gossypiumhirsutum_cluster_447	447
	1.1e-27	101.7	0	1.7e-27	101.1	0	1.2	1	Gohir.A02G054800.2.p_Gossypiumhirsutum_cluster_447	447
	1.2e-27	101.6	0.1	3.5e-27	100.1	0	1.7	1	Glyma.15G213400.1.p_Glycinemax_cluster_637	637
	1.2e-27	101.6	0	2.3e-27	100.7	0	1.3	1	Glyma.17G105100.2.p_Glycinemax_cluster_1807	1807
	1.2e-27	101.6	0	2.2e-27	100.8	0	1.3	1	Glyma.17G105100.3.p_Glycinemax_cluster_1807	1807
	1.2e-27	101.6	0	2.3e-27	100.7	0	1.3	1	Glyma.17G105100.1.p_Glycinemax_cluster_1807	1807
	1.3e-27	101.5	0	1.7e-27	101.2	0	1.1	1	Solyc03g119490.2.1_Solanumlycopersicum_cluster_11786	11786
	1.3e-27	101.5	0	2e-27	100.9	0	1.2	1	AT5G28290.3_Arabidopsisthaliana_cluster_337	337
	1.3e-27	101.5	4.5	5.6e-27	99.4	0	2.3	1	Gorai.008G289300.1_Gossypiumraimondii_cluster_877	877
	1.3e-27	101.5	0	1.5e-27	101.3	0	1	1	Solyc07g051930.1.1_Solanumlycopersicum_cluster_1852	1852
	1.4e-27	101.5	0.1	1.8e-27	101.1	0.1	1	1	Glyma.15G270700.1.p_Glycinemax_cluster_19762	19762
	1.4e-27	101.4	0.1	1.8e-27	101	0.1	1	1	Glyma.15G271100.1.p_Glycinemax_cluster_19762	19762
	1.4e-27	101.4	0	2.2e-27	100.8	0	1.2	1	AT5G28290.1_Arabidopsisthaliana_cluster_337	337
	1.4e-27	101.4	0	2.2e-27	100.8	0	1.2	1	AT5G28290.2_Arabidopsisthaliana_cluster_337	337
	1.4e-27	101.4	0.1	2e-27	100.9	0.1	1.1	1	Gorai.005G146100.3_Gossypiumraimondii_cluster_5451	5451
	1.4e-27	101.4	0	2e-27	100.9	0	1.1	1	Gorai.005G146100.2_Gossypiumraimondii_cluster_5451	5451
	1.4e-27	101.4	0.1	2.4e-27	100.6	0.1	1.3	1	Glyma.03G246100.1.p_Glycinemax_cluster_337	337
	1.4e-27	101.4	0.1	2.4e-27	100.6	0.1	1.3	1	Glyma.03G246100.2.p_Glycinemax_cluster_337	337
	1.4e-27	101.4	0.1	2.4e-27	100.6	0.1	1.3	1	Glyma.03G246100.4.p_Glycinemax_cluster_337	337
	1.5e-27	101.4	0	2e-27	100.9	0	1.1	1	Gohir.D02G130100.1.p_Gossypiumhirsutum_cluster_5451	5451
	1.5e-27	101.3	0	2.5e-27	100.6	0	1.3	1	GRMZM2G062524_P01_Zeamays_cluster_4215	4215
	1.5e-27	101.3	0	2.5e-27	100.6	0	1.3	1	Gorai.007G190200.1_Gossypiumraimondii_cluster_325	325
	1.5e-27	101.3	0	2.3e-27	100.7	0	1.2	1	Gorai.005G146100.1_Gossypiumraimondii_cluster_5451	5451
	1.5e-27	101.3	0.2	2.5e-27	100.6	0.2	1.2	1	AT4G35780.1_Arabidopsisthaliana_cluster_325	325
	1.6e-27	101.2	0	2.7e-27	100.5	0	1.3	1	Gorai.007G190200.3_Gossypiumraimondii_cluster_325	325
	1.7e-27	101.2	0	2.4e-27	100.6	0	1.2	1	Gohir.A03G104900.1.p_Gossypiumhirsutum_cluster_5451	5451
	1.8e-27	101	0	2.8e-27	100.4	0	1.2	1	Gorai.005G067300.1_Gossypiumraimondii_cluster_447	447
	1.8e-27	101	0	2.9e-27	100.4	0	1.2	1	Gohir.D02G059700.1.p_Gossypiumhirsutum_cluster_447	447
	1.8e-27	101	0	2.9e-27	100.4	0	1.2	1	Gohir.D02G059700.2.p_Gossypiumhirsutum_cluster_447	447
	1.8e-27	101	0	2.6e-27	100.5	0	1.1	1	Glyma.10G159200.2.p_Glycinemax_cluster_3241	3241
	1.8e-27	101	0	4.1e-27	99.9	0	1.5	1	AT1G18160.1_Arabidopsisthaliana_cluster_877	877
	1.9e-27	101	0	2.5e-27	100.5	0	1.1	1	AT2G24360.1_Arabidopsisthaliana_cluster_717	717
	1.9e-27	101	0	2.7e-27	100.4	0	1.3	1	Gorai.007G283900.1_Gossypiumraimondii_cluster_337	337
	1.9e-27	101	0	2.7e-27	100.4	0	1.3	1	Gorai.007G283900.2_Gossypiumraimondii_cluster_337	337
	1.9e-27	101	0	2.7e-27	100.4	0	1.3	1	Gorai.007G283900.3_Gossypiumraimondii_cluster_337	337
	1.9e-27	101	0	2.8e-27	100.4	0	1.4	1	Gohir.A11G254100.1.p_Gossypiumhirsutum_cluster_337	337
	2e-27	100.9	0.9	2e-27	100.9	0.9	2	1	Zosma64g00150.1_Zosteramarina_cluster_80880	80880
	2.1e-27	100.8	0	3.1e-27	100.3	0	1.2	1	Glyma.01G161600.1.p_Glycinemax_cluster_325	325
	2.1e-27	100.8	0	3.1e-27	100.3	0	1.1	1	Glyma.01G161600.2.p_Glycinemax_cluster_325	325
	2.2e-27	100.7	0	3.5e-27	100.1	0	1.2	1	Glyma.10G159200.3.p_Glycinemax_cluster_3241	3241
	2.3e-27	100.7	0	3.1e-27	100.3	0	1.2	1	Glyma.19G159100.1.p_Glycinemax_cluster_337	337
	2.3e-27	100.7	0	3.1e-27	100.3	0	1.2	1	Glyma.19G159100.2.p_Glycinemax_cluster_337	337
	2.3e-27	100.7	0.1	3.6e-27	100.1	0.1	1.3	1	Gohir.A10G026400.1.p_Gossypiumhirsutum_cluster_1200	1200
	2.3e-27	100.7	0	3.8e-27	100	0	1.2	1	Gohir.D06G049400.2.p_Gossypiumhirsutum_cluster_1807	1807
	2.4e-27	100.7	0	3.8e-27	100	0	1.2	1	Gohir.D06G049400.1.p_Gossypiumhirsutum_cluster_1807	1807
	2.4e-27	100.6	0	3.7e-27	100	0	1.2	1	Glyma.11G082200.2.p_Glycinemax_cluster_325	325
	2.4e-27	100.6	0	3.9e-27	99.9	0	1.2	1	GRMZM2G062524_P02_Zeamays_cluster_4215	4215
	2.4e-27	100.6	0	1.7e-26	97.8	0	2	1	Gorai.009G208800.4_Gossypiumraimondii_cluster_3217	3217
	2.4e-27	100.6	0	3.1e-27	100.3	0	1.1	1	Glyma.19G006300.1.p_Glycinemax_cluster_2963	2963
	2.4e-27	100.6	0	4.6e-27	99.7	0	1.3	1	Glyma.02G165800.1.p_Glycinemax_cluster_305	305
	2.4e-27	100.6	0	4.6e-27	99.7	0	1.3	1	Glyma.02G165800.2.p_Glycinemax_cluster_305	305
	2.5e-27	100.6	0	2.9e-27	100.3	0	1	1	Solyc07g051860.1.1_Solanumlycopersicum_cluster_1852	1852
	2.5e-27	100.6	0	3.9e-27	99.9	0	1.2	1	Glyma.10G159200.1.p_Glycinemax_cluster_3241	3241
	2.5e-27	100.6	1	2.6e-27	100.5	0	1.4	1	Gorai.007G190200.2_Gossypiumraimondii_cluster_325	325
	2.5e-27	100.6	0	3.8e-27	100	0	1.2	1	Glyma.01G099600.1.p_Glycinemax_cluster_1176	1176
	2.5e-27	100.6	0	3.8e-27	100	0	1.2	1	Glyma.01G099600.2.p_Glycinemax_cluster_1176	1176
	2.6e-27	100.5	0	2.6e-27	100.5	0	2	1	AT1G04700.1_Arabidopsisthaliana_cluster_11094	11094
	2.6e-27	100.5	0	2.6e-27	100.5	0	2	1	AT1G04700.2_Arabidopsisthaliana_cluster_11094	11094
	2.7e-27	100.5	0	2.7e-27	100.5	0	2.2	1	AT4G24480.3_Arabidopsisthaliana_cluster_305	305
	2.7e-27	100.5	0	4.9e-27	99.6	0	1.3	1	Gorai.009G228800.3_Gossypiumraimondii_cluster_305	305
	2.7e-27	100.5	0	2.7e-27	100.5	0	2.2	1	AT4G24480.2_Arabidopsisthaliana_cluster_305	305
	2.7e-27	100.4	1.6	4.5e-27	99.7	0	1.7	1	GRMZM2G456059_P01_Zeamays_cluster_337	337
	2.7e-27	100.4	0.1	4.2e-27	99.8	0.1	1.2	1	Glyma.10G226300.1.p_Glycinemax_cluster_2252	2252
	2.8e-27	100.4	0.1	3.8e-27	100	0.1	1	1	Glyma.08G151400.1.p_Glycinemax_cluster_19762	19762
	2.9e-27	100.4	0	5e-27	99.6	0	1.3	1	Gohir.D05G012100.1.p_Gossypiumhirsutum_cluster_1807	1807
	3e-27	100.3	0	4.4e-27	99.8	0	1.2	1	Glyma.11G082200.1.p_Glycinemax_cluster_325	325
	3e-27	100.3	0	5e-27	99.6	0	1.2	1	Gorai.009G012400.1_Gossypiumraimondii_cluster_1807	1807
	3.1e-27	100.3	0	4.3e-27	99.8	0	1.2	1	Glyma.03G069800.7.p_Glycinemax_cluster_1176	1176
	3.1e-27	100.3	0	4.7e-27	99.7	0	1.1	1	GRMZM2G481005_P03_Zeamays_cluster_1807	1807
	3.2e-27	100.2	0	4e-27	99.9	0	1	1	Glyma.06G307600.1.p_Glycinemax_cluster_1852	1852
	3.7e-27	100	0	6e-27	99.3	0	1.2	1	Gorai.010G056300.2_Gossypiumraimondii_cluster_1807	1807
	3.7e-27	100	0	5.3e-27	99.5	0	1.2	1	Glyma.03G069800.6.p_Glycinemax_cluster_1176	1176
	3.7e-27	100	0	6e-27	99.3	0	1.2	1	Gorai.010G056300.1_Gossypiumraimondii_cluster_1807	1807
	3.8e-27	100	0	5.4e-27	99.5	0	1.2	1	Glyma.03G069800.3.p_Glycinemax_cluster_1176	1176
	3.8e-27	100	0	5.4e-27	99.5	0	1.2	1	Glyma.03G069800.2.p_Glycinemax_cluster_1176	1176
	3.8e-27	100	0	5.5e-27	99.5	0	1.2	1	Glyma.03G069800.1.p_Glycinemax_cluster_1176	1176
	3.9e-27	99.9	0	5.6e-27	99.4	0	1.2	1	Glyma.03G069800.8.p_Glycinemax_cluster_1176	1176
	3.9e-27	99.9	0	8.5e-27	98.8	0	1.4	1	Zosma7g01260.1_Zosteramarina_cluster_1176	1176
	4e-27	99.9	0	5.8e-27	99.4	0	1.2	1	Glyma.01G099600.3.p_Glycinemax_cluster_1176	1176
	4.1e-27	99.9	0	5.5e-27	99.4	0	1.1	1	Solyc01g103240.2.1_Solanumlycopersicum_cluster_24140	24140
	4.3e-27	99.8	0.4	8.8e-27	98.8	0	1.6	1	Gohir.A11G171500.2.p_Gossypiumhirsutum_cluster_325	325
	4.4e-27	99.8	0	7e-27	99.1	0	1.2	1	Gorai.005G067400.1_Gossypiumraimondii_cluster_447	447
	4.5e-27	99.7	0	4.5e-27	99.7	0	1.5	1	Solyc08g065250.2.1_Solanumlycopersicum_cluster_2948	2948
	4.9e-27	99.6	0	7e-27	99.1	0	1.1	1	GRMZM2G140612_P01_Zeamays_cluster_717	717
	4.9e-27	99.6	0	7e-27	99.1	0	1.1	1	GRMZM2G140612_P02_Zeamays_cluster_717	717
	4.9e-27	99.6	0	7e-27	99.1	0	1.1	1	GRMZM2G140612_P03_Zeamays_cluster_717	717
	5e-27	99.6	1	1.8e-26	97.8	0	1.9	1	Gohir.D12G002900.1.p_Gossypiumhirsutum_cluster_337	337
	5.3e-27	99.5	0.7	7e-27	99.1	0.7	1.1	1	Solyc03g121780.1.1_Solanumlycopersicum_cluster_72498	72498
	5.3e-27	99.5	0	7.2e-27	99.1	0	1.1	1	Glyma.10G107500.1.p_Glycinemax_cluster_11786	11786
	5.5e-27	99.4	7.9	7.9e-26	95.6	7.9	2	1	Solyc03g059250.2.1_Solanumlycopersicum_cluster_1270	1270
	5.5e-27	99.4	0.4	2e-26	97.6	0	1.8	1	Glyma.15G202000.1.p_Glycinemax_cluster_1807	1807
	6e-27	99.3	0.1	1e-26	98.5	0.1	1.3	1	AT4G08470.2_Arabidopsisthaliana_cluster_21365	21365
	6.6e-27	99.2	2.1	7.6e-27	99	0	1.9	1	Solyc09g091460.2.1_Solanumlycopersicum_cluster_11094	11094
	6.8e-27	99.1	0	1.8e-26	97.7	0	1.6	1	Gorai.008G049200.8_Gossypiumraimondii_cluster_637	637
	6.9e-27	99.1	0.6	1.1e-26	98.5	0	1.5	1	Solyc03g006400.2.1_Solanumlycopersicum_cluster_1200	1200
	7e-27	99.1	0	1.1e-26	98.4	0	1.2	1	Gorai.009G033800.3_Gossypiumraimondii_cluster_1071	1071
	7.1e-27	99.1	0	9e-27	98.7	0	1.1	1	Glyma.05G005900.1.p_Glycinemax_cluster_2963	2963
	7.2e-27	99.1	0.1	1.2e-25	95.1	0	2.2	1	Glyma.01G220700.2.p_Glycinemax_cluster_1321	1321
	7.4e-27	99	0	1.3e-26	98.2	0	1.2	1	Gohir.A06G050100.1.p_Gossypiumhirsutum_cluster_1807	1807
	7.4e-27	99	1	1.2e-26	98.3	0	1.7	1	Gohir.A12G003200.1.p_Gossypiumhirsutum_cluster_337	337
	7.5e-27	99	0.8	8.7e-27	98.8	0	1.4	1	Gohir.A11G171500.1.p_Gossypiumhirsutum_cluster_325	325
	7.6e-27	99	0	1e-26	98.5	0	1.1	1	Gohir.D12G271300.1.p_Gossypiumhirsutum_cluster_8501	8501
	7.8e-27	98.9	0	1.8e-26	97.8	0	1.5	1	AT3G46920.1_Arabidopsisthaliana_cluster_1807	1807
	7.9e-27	98.9	0	8.8e-27	98.8	0	1	1	GRMZM2G104658_P01_Zeamays_cluster_7118	7118
	8.2e-27	98.9	0.2	1.3e-26	98.2	0.2	1.2	1	Zosma173g00130.1_Zosteramarina_cluster_325	325
	8.2e-27	98.9	0.7	9.8e-27	98.6	0	1.4	1	Glyma.10G029000.1.p_Glycinemax_cluster_337	337
	8.2e-27	98.9	0.7	9.8e-27	98.6	0	1.4	1	Glyma.10G029000.2.p_Glycinemax_cluster_337	337
	8.7e-27	98.8	0	1.5e-26	98	0	1.3	1	Solyc07g007140.2.1_Solanumlycopersicum_cluster_1807	1807
	8.8e-27	98.8	0	1.9e-26	97.6	0	1.5	1	AT3G46920.2_Arabidopsisthaliana_cluster_1807	1807
	9.6e-27	98.7	14.7	1.3e-25	94.9	14.8	2.4	1	Glyma.03G140100.2.p_Glycinemax_cluster_1270	1270
	9.6e-27	98.7	14.7	1.3e-25	94.9	14.8	2.4	1	Glyma.03G140100.3.p_Glycinemax_cluster_1270	1270
	9.9e-27	98.6	0.1	9.9e-27	98.6	0.1	1.4	1	Gohir.D05G164100.1.p_Gossypiumhirsutum_cluster_1200	1200
	1e-26	98.6	0	1.9e-26	97.7	0	1.3	1	Gorai.009G228800.4_Gossypiumraimondii_cluster_305	305
	1e-26	98.6	0	2e-26	97.6	0	1.4	1	Gohir.A05G011400.1.p_Gossypiumhirsutum_cluster_1807	1807
	1e-26	98.5	0	8.2e-26	95.6	0	2	1	Gorai.009G208800.3_Gossypiumraimondii_cluster_3217	3217
	1e-26	98.5	0.1	1.4e-26	98.1	0.1	1.1	1	Zosma15g00250.1_Zosteramarina_cluster_11786	11786
	1.1e-26	98.5	0	1.3e-26	98.2	0	1	1	GRMZM2G104658_P05_Zeamays_cluster_7118	7118
	1.1e-26	98.5	0.2	2e-26	97.6	0.2	1.3	1	Gohir.D05G202900.3.p_Gossypiumhirsutum_cluster_3217	3217
	1.1e-26	98.5	0.2	2e-26	97.6	0.2	1.3	1	Gohir.D05G202900.4.p_Gossypiumhirsutum_cluster_3217	3217
	1.1e-26	98.5	0	1.8e-26	97.7	0	1.2	1	Gohir.D02G059800.1.p_Gossypiumhirsutum_cluster_447	447
	1.1e-26	98.5	0	1.4e-26	98.1	0	1.1	1	Glyma.04G020100.2.p_Glycinemax_cluster_325	325
	1.1e-26	98.4	0	2.1e-26	97.6	0	1.5	1	AT2G37840.1_Arabidopsisthaliana_cluster_1176	1176
	1.2e-26	98.3	0	1.6e-26	97.9	0	1.1	1	GRMZM2G105415_P01_Zeamays_cluster_4777	4777
	1.3e-26	98.2	0.1	1.8e-26	97.8	0.1	1.1	1	Gohir.A13G195400.1.p_Gossypiumhirsutum_cluster_11786	11786
	1.3e-26	98.2	0.1	1.8e-26	97.8	0.1	1.1	1	Gohir.D13G200800.1.p_Gossypiumhirsutum_cluster_11786	11786
	1.3e-26	98.2	0.1	1.8e-26	97.8	0.1	1.1	1	Gorai.013G229600.1_Gossypiumraimondii_cluster_11786	11786
	1.4e-26	98.1	0	1.8e-26	97.7	0	1.1	1	Solyc03g097920.1.1_Solanumlycopersicum_cluster_8501	8501
	1.4e-26	98.1	0	1.4e-26	98.1	0	1.6	1	Glyma.07G197200.1.p_Glycinemax_cluster_1200	1200
	1.4e-26	98.1	0	1.4e-26	98.1	0	1.6	1	Glyma.07G197200.2.p_Glycinemax_cluster_1200	1200
	1.4e-26	98.1	0	1.4e-26	98.1	0	1.6	1	Glyma.07G197200.3.p_Glycinemax_cluster_1200	1200
	1.6e-26	97.9	0.2	1.6e-26	97.9	0.2	2	1	Gorai.004G018800.7_Gossypiumraimondii_cluster_5116	5116
	1.6e-26	97.9	0	2.9e-26	97.1	0	1.4	1	Gohir.A01G151500.2.p_Gossypiumhirsutum_cluster_877	877
	1.6e-26	97.9	0	2.9e-26	97	0	1.3	1	Gorai.006G056600.2_Gossypiumraimondii_cluster_877	877
	1.6e-26	97.9	0	2.2e-26	97.4	0	1.1	1	Gorai.008G291700.1_Gossypiumraimondii_cluster_8501	8501
	1.6e-26	97.9	0	2.6e-26	97.2	0	1.2	1	Gorai.005G067300.2_Gossypiumraimondii_cluster_447	447
	1.7e-26	97.9	0	2.7e-26	97.2	0	1.2	1	Glyma.20G165800.1.p_Glycinemax_cluster_2252	2252
	1.7e-26	97.8	0	4.2e-26	96.5	0	1.6	1	Gohir.A01G151500.1.p_Gossypiumhirsutum_cluster_877	877
	1.7e-26	97.8	0	4.2e-26	96.5	0	1.6	1	Gohir.D08G118400.1.p_Gossypiumhirsutum_cluster_877	877
	1.8e-26	97.8	0	2.3e-26	97.4	0	1.1	1	Glyma.04G020100.1.p_Glycinemax_cluster_325	325
	1.8e-26	97.8	0	2.9e-26	97	0	1.3	1	Glyma.09G009100.2.p_Glycinemax_cluster_4997	4997
	1.8e-26	97.7	1.5	3.1e-26	97	0	1.8	1	Gorai.008G002700.1_Gossypiumraimondii_cluster_337	337
	1.8e-26	97.7	1.5	3.1e-26	97	0	1.8	1	Gorai.008G002700.2_Gossypiumraimondii_cluster_337	337
	1.8e-26	97.7	1.5	3.1e-26	97	0	1.8	1	Gorai.008G002700.3_Gossypiumraimondii_cluster_337	337
	2e-26	97.6	0	2.7e-26	97.2	0	1.1	1	Glyma.10G104500.2.p_Glycinemax_cluster_305	305
	2.1e-26	97.5	0	3.5e-26	96.8	0	1.3	1	Gorai.011G028300.1_Gossypiumraimondii_cluster_1200	1200
	2.1e-26	97.5	0.5	2.9e-13	54.1	0	2.1	2	Glyma.09G181400.1.p_Glycinemax_cluster_12961	12961
	2.1e-26	97.5	0	2.1e-26	97.5	0	2.1	1	GRMZM2G074262_P01_Zeamays_cluster_1197	1197
	2.2e-26	97.5	0	3.6e-26	96.7	0	1.3	1	Glyma.10G226300.2.p_Glycinemax_cluster_2252	2252
	2.2e-26	97.4	0.1	4.4e-26	96.5	0	1.6	1	AT1G18160.2_Arabidopsisthaliana_cluster_877	877
	2.3e-26	97.4	0	3.5e-26	96.8	0	1.2	1	Gohir.D10G027000.1.p_Gossypiumhirsutum_cluster_1200	1200
	2.3e-26	97.4	0	3.5e-26	96.8	0	1.2	1	Gohir.D10G027000.2.p_Gossypiumhirsutum_cluster_1200	1200
	2.3e-26	97.4	0	3.5e-26	96.8	0	1.2	1	Gohir.D10G027000.3.p_Gossypiumhirsutum_cluster_1200	1200
	2.3e-26	97.4	0.4	5.7e-26	96.1	0.4	1.7	1	Glyma.10G161400.1.p_Glycinemax_cluster_337	337
	2.3e-26	97.4	0.4	5.7e-26	96.1	0.4	1.7	1	Glyma.10G161400.2.p_Glycinemax_cluster_337	337
	2.3e-26	97.4	0.5	4.3e-26	96.5	0	1.6	1	Gorai.006G056600.1_Gossypiumraimondii_cluster_877	877
	2.5e-26	97.3	0	3.4e-26	96.9	0	1.1	1	Glyma.05G220200.1.p_Glycinemax_cluster_717	717
	2.5e-26	97.3	0	3.4e-26	96.9	0	1.1	1	Glyma.05G220200.2.p_Glycinemax_cluster_717	717
	2.5e-26	97.3	0	3.4e-26	96.9	0	1.1	1	Glyma.05G220200.3.p_Glycinemax_cluster_717	717
	2.5e-26	97.3	0.5	3.2e-26	96.9	0	1.4	1	Glyma.09G009100.1.p_Glycinemax_cluster_4997	4997
	2.6e-26	97.2	0.1	3.8e-26	96.7	0.1	1.1	1	AT2G17700.1_Arabidopsisthaliana_cluster_325	325
	2.6e-26	97.2	1.3	4.5e-26	96.4	0	1.9	1	Gorai.002G067900.4_Gossypiumraimondii_cluster_227	227
	2.7e-26	97.2	0	2.7e-26	97.2	0	2.5	1	Glyma.12G226300.1.p_Glycinemax_cluster_227	227
	2.8e-26	97.1	0	3.8e-26	96.7	0	1.1	1	GRMZM2G102088_P01_Zeamays_cluster_717	717
	2.8e-26	97.1	0	3.8e-26	96.7	0	1.1	1	GRMZM2G102088_P02_Zeamays_cluster_717	717
	2.9e-26	97.1	0.1	3.4e-13	53.9	0	2.8	2	Gorai.002G110000.1_Gossypiumraimondii_cluster_637	637
	2.9e-26	97.1	0	7.1e-26	95.8	0	1.6	1	Gohir.D08G118400.2.p_Gossypiumhirsutum_cluster_877	877
	3e-26	97	0	4.2e-26	96.5	0	1.1	1	GRMZM2G156013_P01_Zeamays_cluster_717	717
	3e-26	97	0	4.2e-26	96.5	0	1.1	1	GRMZM2G156013_P02_Zeamays_cluster_717	717
	3.2e-26	96.9	0	5.2e-26	96.2	0	1.3	1	Glyma.15G113500.1.p_Glycinemax_cluster_4997	4997
	3.3e-26	96.9	0	3.3e-26	96.9	0	1.4	1	Gohir.A05G161300.1.p_Gossypiumhirsutum_cluster_1200	1200
	3.4e-26	96.8	0	5.2e-26	96.2	0	1.1	1	GRMZM2G481005_P02_Zeamays_cluster_1807	1807
	3.5e-26	96.8	0.4	9.7e-26	95.3	0.1	1.7	1	Glyma.03G156800.1.p_Glycinemax_cluster_337	337
	3.8e-26	96.7	0	5.1e-26	96.2	0	1.2	1	Gorai.013G201300.3_Gossypiumraimondii_cluster_337	337
	3.8e-26	96.7	0	1.1e-25	95.2	0	1.7	1	Gorai.001G185100.1_Gossypiumraimondii_cluster_3116	3116
	3.9e-26	96.6	0	3.9e-26	96.6	0	3.2	2	Gorai.009G376100.7_Gossypiumraimondii_cluster_227	227
	4.2e-26	96.5	0.1	4.2e-26	96.5	0.1	1.4	1	Gorai.009G169300.1_Gossypiumraimondii_cluster_1200	1200
	4.4e-26	96.5	0	9e-26	95.4	0	1.4	1	GRMZM5G814851_P01_Zeamays_cluster_325	325
	4.7e-26	96.4	0	1.2e-25	95.1	0	1.7	1	Gorai.013G256900.4_Gossypiumraimondii_cluster_1197	1197
	4.8e-26	96.3	1.9	9.5e-26	95.4	0.8	2	1	Glyma.20G224100.1.p_Glycinemax_cluster_337	337
	4.8e-26	96.3	1.9	9.5e-26	95.4	0.8	2	1	Glyma.20G224100.3.p_Glycinemax_cluster_337	337
	4.8e-26	96.3	1.9	9.5e-26	95.4	0.8	2	1	Glyma.20G224100.4.p_Glycinemax_cluster_337	337
	4.8e-26	96.3	1.9	9.5e-26	95.4	0.8	2	1	Glyma.20G224100.5.p_Glycinemax_cluster_337	337
	4.9e-26	96.3	0	8.6e-26	95.5	0	1.3	1	Glyma.08G165900.3.p_Glycinemax_cluster_637	637
	4.9e-26	96.3	0	8.6e-26	95.5	0	1.3	1	Glyma.08G165900.4.p_Glycinemax_cluster_637	637
	4.9e-26	96.3	0	6.7e-26	95.9	0	1.2	1	Gorai.013G201300.2_Gossypiumraimondii_cluster_337	337
	5e-26	96.3	0	6.1e-26	96	0	1.1	1	Solyc03g114310.2.1_Solanumlycopersicum_cluster_4120	4120
	5.1e-26	96.3	3.2	5.4e-26	96.2	0	2.3	1	Glyma.U025600.10.p_Glycinemax_cluster_227	227
	5.1e-26	96.3	3.2	5.4e-26	96.2	0	2.3	1	Glyma.U025600.11.p_Glycinemax_cluster_227	227
	5.1e-26	96.2	0	1.2e-25	95	0	1.5	1	Solyc08g080460.1.1_Solanumlycopersicum_cluster_7448	7448
	5.1e-26	96.2	3.2	5.4e-26	96.2	0	2.3	1	Glyma.U025600.8.p_Glycinemax_cluster_227	227
	5.1e-26	96.2	3.2	5.4e-26	96.2	0	2.3	1	Glyma.U025600.9.p_Glycinemax_cluster_227	227
	5.2e-26	96.2	0	7.3e-26	95.7	0	1.1	1	Gohir.A12G270900.1.p_Gossypiumhirsutum_cluster_8501	8501
	5.3e-26	96.2	0	5.3e-26	96.2	0	2.3	1	Glyma.U025600.2.p_Glycinemax_cluster_227	227
	5.3e-26	96.2	0	5.3e-26	96.2	0	2.3	1	Glyma.U025600.3.p_Glycinemax_cluster_227	227
	5.3e-26	96.2	0	5.3e-26	96.2	0	2.3	1	Glyma.U025600.4.p_Glycinemax_cluster_227	227
	5.3e-26	96.2	0	5.3e-26	96.2	0	2.3	1	Glyma.U025600.5.p_Glycinemax_cluster_227	227
	5.3e-26	96.2	0	5.3e-26	96.2	0	2.3	1	Glyma.U025600.6.p_Glycinemax_cluster_227	227
	5.3e-26	96.2	0	5.3e-26	96.2	0	2.3	1	Glyma.U025600.7.p_Glycinemax_cluster_227	227
	5.4e-26	96.2	0	7.3e-26	95.7	0	1.1	1	Glyma.08G026500.1.p_Glycinemax_cluster_717	717
	5.4e-26	96.2	0	7.3e-26	95.7	0	1.1	1	Glyma.08G026500.2.p_Glycinemax_cluster_717	717
	5.4e-26	96.2	1	7.1e-26	95.8	0	1.6	1	Gorai.006G056600.4_Gossypiumraimondii_cluster_877	877
	5.7e-26	96.1	0	7.7e-26	95.7	0	1.1	1	AT3G53930.1_Arabidopsisthaliana_cluster_1176	1176
	5.7e-26	96.1	1.1	7.2e-26	95.8	0	1.6	1	Gorai.006G056600.5_Gossypiumraimondii_cluster_877	877
	5.7e-26	96.1	0	7.8e-26	95.6	0	1.1	1	AT3G53930.2_Arabidopsisthaliana_cluster_1176	1176
	5.7e-26	96.1	0.1	3.9e-25	93.3	0.1	1.9	1	Gohir.D09G220500.1.p_Gossypiumhirsutum_cluster_287	287
	5.7e-26	96.1	0.1	3.9e-25	93.3	0.1	1.9	1	Gorai.006G241500.1_Gossypiumraimondii_cluster_287	287
	5.8e-26	96.1	0	8.6e-26	95.5	0	1.1	1	Solyc12g009340.1.1_Solanumlycopersicum_cluster_717	717
	5.8e-26	96.1	0.1	4.3e-25	93.2	0.1	1.9	1	Gorai.006G241500.2_Gossypiumraimondii_cluster_287	287
	6e-26	96	0	8.5e-26	95.5	0	1.1	1	AT4G31170.1_Arabidopsisthaliana_cluster_717	717
	6e-26	96	0	8.5e-26	95.5	0	1.1	1	AT4G31170.2_Arabidopsisthaliana_cluster_717	717
	6e-26	96	0	8.5e-26	95.5	0	1.1	1	AT4G31170.3_Arabidopsisthaliana_cluster_717	717
	6e-26	96	0	8.5e-26	95.5	0	1.1	1	AT4G31170.5_Arabidopsisthaliana_cluster_717	717
	6e-26	96	0	8.5e-26	95.5	0	1.1	1	AT4G31170.6_Arabidopsisthaliana_cluster_717	717
	6e-26	96	0	8.5e-26	95.5	0	1.1	1	AT4G31170.7_Arabidopsisthaliana_cluster_717	717
	6e-26	96	0	8.5e-26	95.5	0	1.1	1	AT4G31170.8_Arabidopsisthaliana_cluster_717	717
	6.7e-26	95.9	6.6	7.7e-26	95.7	0	2.3	1	Gorai.008G289300.2_Gossypiumraimondii_cluster_877	877
	6.8e-26	95.8	0	1.1e-25	95.1	0	1.3	1	Gohir.D02G059800.2.p_Gossypiumhirsutum_cluster_447	447
	7e-26	95.8	0	1.4e-25	94.9	0	1.5	1	Gorai.013G201300.1_Gossypiumraimondii_cluster_337	337
	7.1e-26	95.8	0	1.1e-25	95.2	0	1.2	1	Glyma.01G161600.3.p_Glycinemax_cluster_325	325
	7.3e-26	95.7	0.2	1.1e-25	95.1	0.2	1.2	1	Zosma26g00120.1_Zosteramarina_cluster_80	80
	7.3e-26	95.7	0	1.4e-25	94.9	0	1.4	1	Gohir.D13G176000.1.p_Gossypiumhirsutum_cluster_337	337
	7.3e-26	95.7	0	1.4e-25	94.9	0	1.4	1	Gohir.D13G176000.2.p_Gossypiumhirsutum_cluster_337	337
	7.3e-26	95.7	0	2.7e-19	74.1	0	2.1	2	GRMZM2G701201_P02_Zeamays_cluster_4414	4414
	7.3e-26	95.7	0	1.2e-25	95.1	0	1.3	1	Gorai.008G291800.1_Gossypiumraimondii_cluster_32316	32316
	7.4e-26	95.7	0.2	4.7e-25	93.1	0.2	1.9	1	Gohir.A09G218000.1.p_Gossypiumhirsutum_cluster_287	287
	8.4e-26	95.5	0	1.2e-25	95	0	1.1	1	Solyc07g042680.2.1_Solanumlycopersicum_cluster_717	717
	8.6e-26	95.5	1.4	1e-25	95.3	0	1.7	1	Solyc07g055130.2.1_Solanumlycopersicum_cluster_924	924
	9.3e-26	95.4	0	2.3e-25	94.1	0	1.6	1	GRMZM2G135073_P02_Zeamays_cluster_75	75
	9.4e-26	95.4	0	1.7e-25	94.5	0	1.4	1	Glyma.19G243600.1.p_Glycinemax_cluster_337	337
	1e-25	95.3	0	1.3e-25	94.9	0	1.1	1	GRMZM2G465833_P02_Zeamays_cluster_2252	2252
	1e-25	95.2	0	1.3e-25	94.9	0	1.1	1	GRMZM2G465833_P01_Zeamays_cluster_2252	2252
	1.1e-25	95.2	0	1.2e-25	95	0	1	1	Gorai.008G121800.2_Gossypiumraimondii_cluster_15812	15812
	1.1e-25	95.2	0	1.2e-25	95	0	1	1	Gorai.008G121800.3_Gossypiumraimondii_cluster_15812	15812
	1.2e-25	95.1	0.1	1.7e-25	94.5	0.1	1.1	1	Gorai.007G273700.1_Gossypiumraimondii_cluster_0	0
	1.2e-25	95.1	0	1.9e-25	94.3	0	1.5	1	GRMZM2G135073_P01_Zeamays_cluster_75	75
	1.2e-25	95	0.8	5e-25	93	0	2	1	Solyc03g117790.1.1_Solanumlycopersicum_cluster_75	75
	1.3e-25	94.9	0	1.8e-25	94.4	0	1.1	1	Zosma91g00270.1_Zosteramarina_cluster_717	717
	1.3e-25	94.9	0.1	1.6e-25	94.6	0.1	1	1	Glyma.12G233200.1.p_Glycinemax_cluster_19762	19762
	1.3e-25	94.9	3.8	4.4e-15	60.2	0.9	2.9	2	GRMZM2G321153_P03_Zeamays_cluster_5845	5845
	1.4e-25	94.8	0.1	1.9e-25	94.3	0.1	1.1	1	Gohir.A13G195100.1.p_Gossypiumhirsutum_cluster_11786	11786
	1.5e-25	94.7	0	2e-25	94.3	0	1.1	1	Glyma.08G223400.1.p_Glycinemax_cluster_8561	8561
	1.5e-25	94.7	0	2.6e-25	93.9	0	1.3	1	Solyc08g007910.2.1_Solanumlycopersicum_cluster_7448	7448
	1.5e-25	94.7	0	2.1e-25	94.2	0	1.1	1	Glyma.02G186300.1.p_Glycinemax_cluster_11786	11786
	1.6e-25	94.6	0	2.1e-25	94.2	0	1.1	1	Gohir.A05G066500.1.p_Gossypiumhirsutum_cluster_717	717
	1.6e-25	94.6	0	2.1e-25	94.2	0	1.1	1	Gohir.A05G066500.2.p_Gossypiumhirsutum_cluster_717	717
	1.6e-25	94.6	0	2.1e-25	94.2	0	1.1	1	Gohir.A05G066500.3.p_Gossypiumhirsutum_cluster_717	717
	1.6e-25	94.6	0	2.1e-25	94.2	0	1.1	1	Gohir.A05G066500.4.p_Gossypiumhirsutum_cluster_717	717
	1.6e-25	94.6	0	2.1e-25	94.2	0	1.1	1	Gohir.A05G066500.5.p_Gossypiumhirsutum_cluster_717	717
	1.6e-25	94.6	0	2.3e-25	94.1	0	1.1	1	Gohir.D05G069000.1.p_Gossypiumhirsutum_cluster_717	717
	1.6e-25	94.6	0	2.3e-25	94.1	0	1.1	1	Gohir.D05G069000.2.p_Gossypiumhirsutum_cluster_717	717
	1.6e-25	94.6	0	2.3e-25	94.1	0	1.1	1	Gohir.D05G069000.3.p_Gossypiumhirsutum_cluster_717	717
	1.6e-25	94.6	0	2.3e-25	94.1	0	1.1	1	Gorai.009G069900.1_Gossypiumraimondii_cluster_717	717
	1.6e-25	94.6	0	2.3e-25	94.1	0	1.1	1	Gorai.009G069900.2_Gossypiumraimondii_cluster_717	717
	1.6e-25	94.6	0	2.3e-25	94.1	0	1.1	1	Gorai.009G069900.3_Gossypiumraimondii_cluster_717	717
	1.6e-25	94.6	0	2.3e-25	94.1	0	1.1	1	Gorai.009G069900.4_Gossypiumraimondii_cluster_717	717
	1.7e-25	94.6	0	2.2e-25	94.2	0	1.1	1	Zosma19g00420.1_Zosteramarina_cluster_717	717
	1.8e-25	94.4	0	2.8e-25	93.8	0	1.2	1	Gohir.A01G001900.1.p_Gossypiumhirsutum_cluster_325	325
	2e-25	94.3	0	3e-25	93.7	0	1.2	1	Solyc09g065570.2.1_Solanumlycopersicum_cluster_337	337
	2e-25	94.3	0.6	2.3e-25	94.1	0	1.5	1	Glyma.02G145000.1.p_Glycinemax_cluster_337	337
	2e-25	94.3	0.6	2.3e-25	94.1	0	1.5	1	Glyma.02G145000.2.p_Glycinemax_cluster_337	337
	2e-25	94.3	0.6	2.3e-25	94.1	0	1.5	1	Glyma.02G145000.3.p_Glycinemax_cluster_337	337
	2.1e-25	94.3	1.5	4.2e-25	93.2	0	1.9	1	Gohir.A12G268600.1.p_Gossypiumhirsutum_cluster_877	877
	2.1e-25	94.2	0.1	2.1e-25	94.2	0.1	1.5	1	Gohir.A08G064700.1.p_Gossypiumhirsutum_cluster_337	337
	2.2e-25	94.2	0	2.6e-25	93.9	0	1.1	1	Gohir.D02G117000.2.p_Gossypiumhirsutum_cluster_4120	4120
	2.2e-25	94.1	0	2.9e-25	93.8	0	1	1	Glyma.07G003200.1.p_Glycinemax_cluster_8561	8561
	2.2e-25	94.1	0	3.6e-25	93.4	0	1.3	1	Gohir.A04G085400.1.p_Gossypiumhirsutum_cluster_1176	1176
	2.3e-25	94.1	0	3.4e-25	93.5	0	1.1	1	Zosma275g00040.1_Zosteramarina_cluster_80	80
	2.3e-25	94.1	1.1	3.5e-25	93.5	0	1.7	1	Glyma.15G213400.3.p_Glycinemax_cluster_637	637
	2.4e-25	94	0	3e-25	93.7	0	1.1	1	Gorai.005G136700.3_Gossypiumraimondii_cluster_4120	4120
	2.4e-25	94	0	3.1e-25	93.7	0	1.1	1	Gorai.005G136700.4_Gossypiumraimondii_cluster_4120	4120
	2.5e-25	94	0	3.6e-25	93.5	0	1.1	1	Solyc07g042890.2.1_Solanumlycopersicum_cluster_717	717
	2.5e-25	94	0	3.1e-22	83.7	0	2.1	2	GRMZM2G034877_P01_Zeamays_cluster_2563	2563
	2.5e-25	94	0	3.3e-25	93.6	0	1.2	1	Gorai.006G234800.1_Gossypiumraimondii_cluster_1957	1957
	2.5e-25	94	0	3e-25	93.7	0	1.1	1	Gorai.008G121800.1_Gossypiumraimondii_cluster_15812	15812
	2.5e-25	93.9	0	3.7e-25	93.4	0	1.2	1	Gohir.A02G175000.1.p_Gossypiumhirsutum_cluster_325	325
	2.6e-25	93.9	0	2.9e-25	93.8	0	1.1	1	AT1G05100.1_Arabidopsisthaliana_cluster_1852	1852
	2.7e-25	93.9	0.1	2.7e-25	93.9	0.1	1.4	1	GRMZM5G826465_P01_Zeamays_cluster_337	337
	2.8e-25	93.8	0	3.5e-25	93.5	0	1	1	Glyma.09G172500.1.p_Glycinemax_cluster_8501	8501
	2.9e-25	93.8	1	4.6e-25	93.1	0	1.7	1	Glyma.15G213400.2.p_Glycinemax_cluster_637	637
	2.9e-25	93.8	1	4.6e-25	93.1	0	1.7	1	Glyma.15G213400.4.p_Glycinemax_cluster_637	637
	3.1e-25	93.6	0	4.9e-25	93	0	1.2	1	Zosma1g00030.1_Zosteramarina_cluster_80	80
	3.2e-25	93.6	0	4e-25	93.3	0	1.1	1	Gohir.D02G117000.1.p_Gossypiumhirsutum_cluster_4120	4120
	3.2e-25	93.6	0	4e-25	93.3	0	1.1	1	Gohir.D02G117000.3.p_Gossypiumhirsutum_cluster_4120	4120
	3.2e-25	93.6	0	4e-25	93.3	0	1.1	1	Gohir.D02G117000.4.p_Gossypiumhirsutum_cluster_4120	4120
	3.2e-25	93.6	0	4e-25	93.3	0	1.1	1	Gohir.A03G096700.1.p_Gossypiumhirsutum_cluster_4120	4120
	3.4e-25	93.5	0	4.7e-25	93.1	0	1.1	1	Gorai.005G080000.1_Gossypiumraimondii_cluster_2252	2252
	3.4e-25	93.5	0	4.7e-25	93.1	0	1.1	1	Gorai.005G080000.2_Gossypiumraimondii_cluster_2252	2252
	3.4e-25	93.5	0	4.6e-25	93.1	0	1.1	1	Gohir.D07G001500.1.p_Gossypiumhirsutum_cluster_717	717
	3.4e-25	93.5	0	4.6e-25	93.1	0	1.1	1	Gohir.D07G001500.2.p_Gossypiumhirsutum_cluster_717	717
	3.4e-25	93.5	0	4.7e-25	93.1	0	1.1	1	Gohir.A07G001100.1.p_Gossypiumhirsutum_cluster_717	717
	3.4e-25	93.5	0	4.7e-25	93.1	0	1.1	1	Gorai.001G001200.1_Gossypiumraimondii_cluster_717	717
	3.4e-25	93.5	0	4.7e-25	93.1	0	1.1	1	Gorai.001G001200.2_Gossypiumraimondii_cluster_717	717
	3.6e-25	93.5	0	4.8e-25	93	0	1.2	1	AT5G56580.1_Arabidopsisthaliana_cluster_11786	11786
	3.6e-25	93.4	0	4.7e-25	93.1	0	1.1	1	Gorai.005G136700.1_Gossypiumraimondii_cluster_4120	4120
	3.6e-25	93.4	0	4.7e-25	93.1	0	1.1	1	Gorai.005G136700.2_Gossypiumraimondii_cluster_4120	4120
	3.6e-25	93.4	0	4.7e-25	93.1	0	1.1	1	Gorai.005G136700.5_Gossypiumraimondii_cluster_4120	4120
	3.7e-25	93.4	0	4.6e-25	93.1	0	1.1	1	Glyma.09G005500.1.p_Glycinemax_cluster_14604	14604
	3.8e-25	93.4	0	3.8e-25	93.4	0	2.2	1	AT4G24480.1_Arabidopsisthaliana_cluster_305	305
	3.8e-25	93.4	0.2	9.1e-25	92.1	0	1.7	1	Glyma.08G052700.1.p_Glycinemax_cluster_877	877
	3.9e-25	93.3	0	4.6e-25	93.1	0	1	1	Solyc07g051920.1.1_Solanumlycopersicum_cluster_1852	1852
	3.9e-25	93.3	0	4.8e-25	93	0	1	1	Gorai.006G234800.2_Gossypiumraimondii_cluster_1957	1957
	4e-25	93.3	0.3	8.8e-25	92.2	0	1.6	1	Solyc12g013980.1.1_Solanumlycopersicum_cluster_924	924
	4e-25	93.3	0	6.1e-25	92.7	0	1.3	1	Gorai.012G108100.1_Gossypiumraimondii_cluster_1176	1176
	4e-25	93.3	0	5.7e-25	92.8	0	1.1	1	Zosma1g00010.1_Zosteramarina_cluster_80	80
	4.1e-25	93.3	0	6.8e-25	92.5	0	1.3	1	Glyma.08G052700.3.p_Glycinemax_cluster_877	877
	4.2e-25	93.2	0	5e-25	93	0	1.1	1	Gohir.D12G112400.1.p_Gossypiumhirsutum_cluster_15812	15812
	4.4e-25	93.2	0	5.3e-25	92.9	0	1.1	1	Gohir.A12G109400.1.p_Gossypiumhirsutum_cluster_15812	15812
	4.5e-25	93.1	2	6.6e-24	89.3	2.1	2.3	1	Glyma.08G223700.5.p_Glycinemax_cluster_75	75
	4.7e-25	93.1	2.1	6.8e-24	89.2	2.1	2.2	1	Glyma.08G223700.1.p_Glycinemax_cluster_75	75
	4.8e-25	93	0.1	6.6e-25	92.6	0.1	1.1	1	Zosma275g00030.1_Zosteramarina_cluster_80	80
	5e-25	93	1.4	5.6e-24	89.5	1.4	2.2	1	Glyma.08G223700.3.p_Glycinemax_cluster_75	75
	5e-25	93	0	7.8e-25	92.4	0	1.1	1	GRMZM2G326472_P03_Zeamays_cluster_26303	26303
	5.1e-25	92.9	1.7	6e-24	89.4	1.6	2.2	1	Glyma.08G223700.4.p_Glycinemax_cluster_75	75
	5.1e-25	92.9	1.5	6e-24	89.4	1.5	2.2	1	Glyma.08G223700.2.p_Glycinemax_cluster_75	75
	5.1e-25	92.9	4.5	6.7e-24	89.3	0.1	2.9	1	Gohir.A05G039400.1.p_Gossypiumhirsutum_cluster_12796	12796
	5.2e-25	92.9	0	7.8e-25	92.3	0	1.2	1	Gohir.D03G004800.1.p_Gossypiumhirsutum_cluster_325	325
	5.3e-25	92.9	0	7.4e-25	92.4	0	1.1	1	Gorai.009G253200.2_Gossypiumraimondii_cluster_2252	2252
	5.3e-25	92.9	0	7.8e-25	92.3	0	1.2	1	Gorai.003G005100.1_Gossypiumraimondii_cluster_325	325
	5.3e-25	92.9	0	7.8e-25	92.3	0	1.3	1	GRMZM2G351074_P02_Zeamays_cluster_75	75
	5.6e-25	92.8	0.1	8.6e-25	92.2	0.1	1.1	1	Zosma6g01820.1_Zosteramarina_cluster_80	80
	5.8e-25	92.8	0	8.8e-25	92.2	0	1.2	1	Glyma.17G090000.2.p_Glycinemax_cluster_4120	4120
	6.1e-25	92.7	0	9.3e-25	92.1	0	1.2	1	Glyma.17G090000.1.p_Glycinemax_cluster_4120	4120
	6.2e-25	92.7	1	2.3e-24	90.8	0	1.9	1	Solyc08g062140.1.1_Solanumlycopersicum_cluster_12796	12796
	6.2e-25	92.7	0.3	2.7e-24	90.5	0	1.8	1	GRMZM2G413544_P01_Zeamays_cluster_75	75
	6.4e-25	92.6	0	1.2e-24	91.8	0	1.4	1	Gohir.A04G132100.2.p_Gossypiumhirsutum_cluster_325	325
	6.4e-25	92.6	0	8.1e-25	92.3	0	1.1	1	Glyma.17G090000.3.p_Glycinemax_cluster_4120	4120
	6.5e-25	92.6	0	9.2e-25	92.1	0	1.1	1	Gorai.009G253200.1_Gossypiumraimondii_cluster_2252	2252
	6.5e-25	92.6	0	8.4e-25	92.2	0	1.1	1	Gohir.D01G001500.2.p_Gossypiumhirsutum_cluster_325	325
	6.7e-25	92.6	0	8.7e-25	92.2	0	1.1	1	Gorai.012G157000.3_Gossypiumraimondii_cluster_325	325
	7e-25	92.5	0	1.8e-24	91.1	0	1.6	1	Glyma.13G290400.6.p_Glycinemax_cluster_924	924
	7.1e-25	92.5	0	9.1e-25	92.1	0	1.1	1	Glyma.17G090000.4.p_Glycinemax_cluster_4120	4120
	7.2e-25	92.5	0	7.9e-25	92.3	0	1.1	1	AT1G49180.2_Arabidopsisthaliana_cluster_7118	7118
	7.2e-25	92.5	0	1.8e-24	91.2	0	1.5	1	Glyma.13G290400.2.p_Glycinemax_cluster_924	924
	7.2e-25	92.5	0	1.8e-24	91.2	0	1.5	1	Glyma.13G290400.3.p_Glycinemax_cluster_924	924
	7.2e-25	92.5	0	1.2e-24	91.8	0	1.3	1	Gorai.012G157000.2_Gossypiumraimondii_cluster_325	325
	7.2e-25	92.5	0	1.9e-24	91.1	0	1.6	1	Glyma.13G290400.1.p_Glycinemax_cluster_924	924
	7.2e-25	92.5	0	1.9e-24	91.1	0	1.6	1	Glyma.13G290400.4.p_Glycinemax_cluster_924	924
	7.2e-25	92.5	0	1.9e-24	91.1	0	1.6	1	Glyma.13G290400.5.p_Glycinemax_cluster_924	924
	7.2e-25	92.4	0	1.9e-24	91.1	0	1.6	1	Zosma19g00030.1_Zosteramarina_cluster_1807	1807
	7.3e-25	92.4	0	1.2e-24	91.8	0	1.3	1	Gohir.A04G132100.1.p_Gossypiumhirsutum_cluster_325	325
	7.4e-25	92.4	0	1.2e-24	91.8	0	1.3	1	Gorai.012G157000.1_Gossypiumraimondii_cluster_325	325
	7.5e-25	92.4	0.1	1.3e-24	91.6	0.1	1.3	1	Gohir.D04G168700.2.p_Gossypiumhirsutum_cluster_325	325
	7.5e-25	92.4	0.1	1.3e-24	91.6	0.1	1.3	1	Gohir.D04G168700.3.p_Gossypiumhirsutum_cluster_325	325
	7.8e-25	92.3	0	1.2e-24	91.7	0	1.4	1	GRMZM2G351074_P01_Zeamays_cluster_75	75
	8e-25	92.3	0	9.9e-25	92	0	1	1	Zosma261g00180.1_Zosteramarina_cluster_1957	1957
	8e-25	92.3	0.1	1.2e-24	91.8	0.1	1.1	1	Solyc10g055720.1.1_Solanumlycopersicum_cluster_325	325
	8.1e-25	92.3	0	1.2e-24	91.7	0	1.2	1	Glyma.05G037200.1.p_Glycinemax_cluster_4120	4120
	8.1e-25	92.3	0	1.2e-24	91.7	0	1.2	1	Glyma.05G037200.2.p_Glycinemax_cluster_4120	4120
	8.2e-25	92.3	0.1	1.3e-24	91.6	0.1	1.3	1	Gohir.D04G168700.1.p_Gossypiumhirsutum_cluster_325	325
	8.2e-25	92.3	0.1	1.3e-24	91.6	0.1	1.3	1	Gohir.D04G168700.4.p_Gossypiumhirsutum_cluster_325	325
	8.6e-25	92.2	0	1.5e-24	91.4	0	1.3	1	Gohir.D12G271400.1.p_Gossypiumhirsutum_cluster_32316	32316
	8.8e-25	92.2	0	1e-24	92	0	1.1	1	AT1G49180.1_Arabidopsisthaliana_cluster_7118	7118
	8.9e-25	92.2	0	1.1e-24	91.9	0	1	1	Glyma.07G105700.1.p_Glycinemax_cluster_8501	8501
	9e-25	92.1	2.2	9.6e-25	92	0	2	1	GRMZM2G073399_P01_Zeamays_cluster_75	75
	9e-25	92.1	0	1.4e-24	91.5	0	1.3	1	Glyma.05G245300.3.p_Glycinemax_cluster_877	877
	9.1e-25	92.1	0	1.2e-24	91.8	0	1.1	1	Glyma.16G001200.1.p_Glycinemax_cluster_24140	24140
	9.4e-25	92.1	0.1	2.7e-24	90.6	0.1	1.5	1	AT4G14780.1_Arabidopsisthaliana_cluster_287	287
	9.4e-25	92.1	0	1.2e-24	91.8	0	1.2	1	Gohir.D09G214400.1.p_Gossypiumhirsutum_cluster_1957	1957
	9.6e-25	92	0	1.3e-24	91.6	0	1.1	1	Gohir.D02G070800.1.p_Gossypiumhirsutum_cluster_2252	2252
	1e-24	92	0	1.4e-24	91.5	0	1.2	1	Gorai.002G002100.2_Gossypiumraimondii_cluster_325	325
	1e-24	92	0.1	2.2e-24	90.9	0	1.6	1	Glyma.05G245300.1.p_Glycinemax_cluster_877	877
	1e-24	91.9	0.4	9.8e-24	88.7	0.2	1.9	1	AT3G63260.1_Arabidopsisthaliana_cluster_287	287
	1.1e-24	91.9	0	1.4e-24	91.5	0	1.1	1	AT1G18350.1_Arabidopsisthaliana_cluster_8501	8501
	1.1e-24	91.9	0.4	2.2e-24	90.9	0	1.6	1	Glyma.12G211000.3.p_Glycinemax_cluster_924	924
	1.1e-24	91.9	0.1	1.6e-24	91.3	0.1	1.1	1	Gohir.A07G152500.1.p_Gossypiumhirsutum_cluster_0	0
	1.1e-24	91.9	0	1.4e-24	91.5	0	1.1	1	Gorai.002G201200.4_Gossypiumraimondii_cluster_325	325
	1.1e-24	91.9	0	1.3e-24	91.6	0	1.1	1	Gohir.A02G003900.1.p_Gossypiumhirsutum_cluster_1957	1957
	1.1e-24	91.8	0	1.3e-24	91.6	0	1.1	1	Gohir.D02G004300.1.p_Gossypiumhirsutum_cluster_1957	1957
	1.1e-24	91.8	0	1.3e-24	91.6	0	1.1	1	Gohir.D02G004300.2.p_Gossypiumhirsutum_cluster_1957	1957
	1.1e-24	91.8	0	1.3e-24	91.6	0	1.1	1	Gorai.005G004900.1_Gossypiumraimondii_cluster_1957	1957
	1.1e-24	91.8	0	1.3e-24	91.6	0	1.1	1	Gorai.005G004900.2_Gossypiumraimondii_cluster_1957	1957
	1.1e-24	91.8	0	1.6e-24	91.3	0	1.1	1	Gorai.002G201200.3_Gossypiumraimondii_cluster_325	325
	1.1e-24	91.8	0.1	1.7e-24	91.3	0.1	1.1	1	Gohir.A07G204000.1.p_Gossypiumhirsutum_cluster_0	0
	1.1e-24	91.8	0	1.6e-24	91.3	0	1.2	1	Zosma30g00510.1_Zosteramarina_cluster_8501	8501
	1.2e-24	91.7	0	1.5e-24	91.4	0	1.1	1	Gohir.D09G210000.1.p_Gossypiumhirsutum_cluster_1957	1957
	1.2e-24	91.7	0.2	1.8e-24	91.2	0.2	1.1	1	Glyma.10G164700.1.p_Glycinemax_cluster_0	0
	1.2e-24	91.7	0	2.1e-24	90.9	0	1.3	1	Glyma.05G245300.5.p_Glycinemax_cluster_877	877
	1.3e-24	91.6	0	2.1e-24	90.9	0	1.3	1	Gohir.D01G001500.1.p_Gossypiumhirsutum_cluster_325	325
	1.3e-24	91.6	0	1.7e-24	91.2	0	1.1	1	Solyc03g019850.2.1_Solanumlycopersicum_cluster_2963	2963
	1.3e-24	91.6	0.7	2.4e-24	90.8	0	1.7	1	Glyma.12G211000.1.p_Glycinemax_cluster_924	924
	1.3e-24	91.6	0.7	2.4e-24	90.8	0	1.7	1	Glyma.12G211000.5.p_Glycinemax_cluster_924	924
	1.3e-24	91.6	8.9	5.9e-22	82.8	8.9	2	1	Solyc11g039590.1.1_Solanumlycopersicum_cluster_35132	35132
	1.4e-24	91.5	0.7	2.1e-24	90.9	0	1.6	1	Glyma.12G211000.2.p_Glycinemax_cluster_924	924
	1.4e-24	91.5	0	2.1e-24	90.9	0	1.2	1	Gorai.002G002100.1_Gossypiumraimondii_cluster_325	325
	1.4e-24	91.5	0	1.7e-24	91.2	0	1.1	1	AT3G50720.1_Arabidopsisthaliana_cluster_12478	12478
	1.4e-24	91.5	0.2	2.9e-24	90.4	0	1.6	1	Glyma.05G245300.9.p_Glycinemax_cluster_877	877
	1.4e-24	91.5	0	1.7e-24	91.2	0	1.1	1	Gohir.A10G012200.1.p_Gossypiumhirsutum_cluster_14604	14604
	1.4e-24	91.5	0	1.7e-24	91.2	0	1.1	1	Zosma209g00210.1_Zosteramarina_cluster_1852	1852
	1.5e-24	91.4	0	2e-24	91	0	1.1	1	Gorai.010G221800.1_Gossypiumraimondii_cluster_8561	8561
	1.5e-24	91.4	0	2e-24	91	0	1	1	Gohir.A09G029800.1.p_Gossypiumhirsutum_cluster_1804	1804
	1.5e-24	91.4	0.2	2.3e-24	90.8	0.2	1.1	1	Gohir.A11G245200.1.p_Gossypiumhirsutum_cluster_0	0
	1.6e-24	91.3	0.3	3.1e-24	90.4	0	1.6	1	Glyma.05G245300.6.p_Glycinemax_cluster_877	877
	1.6e-24	91.3	0	3e-24	90.4	0	1.4	1	Solyc03g114210.2.1_Solanumlycopersicum_cluster_287	287
	1.7e-24	91.3	0	2.3e-24	90.8	0	1.1	1	Gorai.002G201200.2_Gossypiumraimondii_cluster_325	325
	1.7e-24	91.2	0.1	2.6e-24	90.6	0.1	1.1	1	Zosma33g01140.1_Zosteramarina_cluster_80	80
	1.7e-24	91.2	0	2.5e-24	90.7	0	1.2	1	Gorai.002G201200.1_Gossypiumraimondii_cluster_325	325
	1.8e-24	91.2	0.3	2.6e-24	90.6	0.3	1.1	1	Gohir.D11G255100.1.p_Gossypiumhirsutum_cluster_0	0
	1.8e-24	91.1	0	2.8e-24	90.5	0	1.2	1	Solyc10g084930.1.1_Solanumlycopersicum_cluster_1176	1176
	1.8e-24	91.1	1.2	2.2e-24	90.8	0	1.6	1	Glyma.12G211000.4.p_Glycinemax_cluster_924	924
	1.8e-24	91.1	0.1	2.7e-24	90.6	0.1	1.1	1	Gorai.001G181900.2_Gossypiumraimondii_cluster_0	0
	1.8e-24	91.1	0	2.4e-24	90.7	0	1	1	Gorai.006G034500.1_Gossypiumraimondii_cluster_1804	1804
	1.8e-24	91.1	0	2.4e-24	90.7	0	1	1	Gorai.006G034500.2_Gossypiumraimondii_cluster_1804	1804
	1.9e-24	91.1	0	2.3e-24	90.8	0	1.1	1	AT5G40440.2_Arabidopsisthaliana_cluster_2963	2963
	1.9e-24	91.1	0	2.3e-24	90.8	0	1.1	1	AT5G40440.3_Arabidopsisthaliana_cluster_2963	2963
	1.9e-24	91.1	0	2.3e-24	90.8	0	1.1	1	AT5G40440.6_Arabidopsisthaliana_cluster_2963	2963
	1.9e-24	91	0.2	2.9e-24	90.4	0.2	1.1	1	Gorai.001G181900.1_Gossypiumraimondii_cluster_0	0
	2e-24	91	0	2.6e-24	90.6	0	1.1	1	AT1G51660.1_Arabidopsisthaliana_cluster_8561	8561
	2e-24	91	0.1	3e-24	90.4	0.1	1.1	1	Gohir.D07G158700.1.p_Gossypiumhirsutum_cluster_0	0
	2e-24	91	0	2.5e-24	90.7	0	1.1	1	AT5G40440.1_Arabidopsisthaliana_cluster_2963	2963
	2e-24	91	0	2.5e-24	90.7	0	1.1	1	AT5G40440.4_Arabidopsisthaliana_cluster_2963	2963
	2.1e-24	90.9	1.7	4.1e-24	90	1.2	1.8	1	Gorai.011G053300.1_Gossypiumraimondii_cluster_75	75
	2.1e-24	90.9	1.7	4.1e-24	90	1.2	1.8	1	Gorai.011G053300.2_Gossypiumraimondii_cluster_75	75
	2.1e-24	90.9	0	3.1e-24	90.4	0	1.2	1	Gohir.D04G054600.1.p_Gossypiumhirsutum_cluster_287	287
	2.1e-24	90.9	0	3.1e-24	90.4	0	1.2	1	Gohir.D04G054600.2.p_Gossypiumhirsutum_cluster_287	287
	2.1e-24	90.9	0	2.5e-24	90.7	0	1	1	AT5G40440.5_Arabidopsisthaliana_cluster_2963	2963
	2.1e-24	90.9	0	4.7e-24	89.8	0	1.5	1	Glyma.10G284400.3.p_Glycinemax_cluster_325	325
	2.1e-24	90.9	0	3e-24	90.4	0	1.2	1	Zosma59g00800.1_Zosteramarina_cluster_2252	2252
	2.2e-24	90.9	0	4.8e-24	89.7	0	1.5	1	Glyma.10G284400.1.p_Glycinemax_cluster_325	325
	2.2e-24	90.9	0	4.8e-24	89.7	0	1.5	1	Glyma.10G284400.2.p_Glycinemax_cluster_325	325
	2.2e-24	90.9	0	3.2e-24	90.3	0	1.2	1	Gorai.012G061300.2_Gossypiumraimondii_cluster_287	287
	2.2e-24	90.9	0	3.2e-24	90.3	0	1.2	1	Gorai.012G061300.5_Gossypiumraimondii_cluster_287	287
	2.4e-24	90.7	0.2	3.4e-24	90.2	0.2	1.1	1	Solyc08g066310.1.1_Solanumlycopersicum_cluster_0	0
	2.4e-24	90.7	0	2.8e-24	90.5	0	1	1	GRMZM2G152889_P02_Zeamays_cluster_2252	2252
	2.4e-24	90.7	0	2.9e-24	90.4	0	1.1	1	Glyma.04G181500.2.p_Glycinemax_cluster_4120	4120
	2.5e-24	90.7	0.1	3.1e-23	87	0.1	1.9	1	AT3G63260.2_Arabidopsisthaliana_cluster_287	287
	2.6e-24	90.6	0	3.4e-24	90.2	0	1	1	GRMZM2G165231_P01_Zeamays_cluster_1804	1804
	2.7e-24	90.6	0	3.4e-24	90.2	0	1	1	Solyc10g017490.1.1_Solanumlycopersicum_cluster_15812	15812
	2.7e-24	90.6	0	4e-24	90	0	1.2	1	Gohir.D01G162300.1.p_Gossypiumhirsutum_cluster_325	325
	2.7e-24	90.6	0.1	2.8e-23	87.2	0	2.3	1	GRMZM2G048243_P01_Zeamays_cluster_877	877
	2.8e-24	90.5	0	3.6e-24	90.2	0	1	1	Gohir.A03G057000.1.p_Gossypiumhirsutum_cluster_44684	44684
	2.8e-24	90.5	0	3.1e-24	90.4	0	1.1	1	Gorai.009G304300.3_Gossypiumraimondii_cluster_66918	66918
	2.8e-24	90.5	0	3.4e-24	90.2	0	1	1	Gorai.003G152300.1_Gossypiumraimondii_cluster_4281	4281
	2.8e-24	90.5	0	3.2e-24	90.3	0	1.1	1	Zosma88g00540.1_Zosteramarina_cluster_1852	1852
	2.8e-24	90.5	0	3.5e-24	90.2	0	1.1	1	Gorai.007G075600.5_Gossypiumraimondii_cluster_2963	2963
	2.9e-24	90.5	0	3.7e-24	90.1	0	1.1	1	Glyma.04G181500.1.p_Glycinemax_cluster_4120	4120
	2.9e-24	90.4	0	3.7e-24	90.1	0	1.1	1	Gohir.D06G189100.1.p_Gossypiumhirsutum_cluster_8561	8561
	3e-24	90.4	0	4.2e-24	89.9	0	1.1	1	Gohir.A02G064900.1.p_Gossypiumhirsutum_cluster_2252	2252
	3e-24	90.4	0	3e-24	90.4	0	1.6	1	Gohir.A10G049200.2.p_Gossypiumhirsutum_cluster_75	75
	3.1e-24	90.4	0.1	8.9e-24	88.8	0	1.7	1	Gohir.D06G087700.1.p_Gossypiumhirsutum_cluster_2948	2948
	3.2e-24	90.3	0.5	7.3e-24	89.1	0.1	1.7	1	Glyma.17G090600.1.p_Glycinemax_cluster_287	287
	3.2e-24	90.3	0	3.2e-24	90.3	0	1.5	1	Gohir.A10G049200.1.p_Gossypiumhirsutum_cluster_75	75
	3.3e-24	90.3	0	4e-24	90	0	1.1	1	Gorai.005G004900.4_Gossypiumraimondii_cluster_1957	1957
	3.4e-24	90.2	0.1	6.3e-24	89.3	0	1.4	1	Gohir.A05G242600.1.p_Gossypiumhirsutum_cluster_2252	2252
	3.8e-24	90.1	0.1	4.6e-23	86.5	0	1.9	1	GRMZM2G019434_P01_Zeamays_cluster_287	287
	3.8e-24	90.1	0.1	1.4e-23	88.2	0	1.7	1	Glyma.14G099300.1.p_Glycinemax_cluster_12796	12796
	4.2e-24	89.9	0	4.8e-24	89.7	0	1.1	1	Zosma1g00670.1_Zosteramarina_cluster_2963	2963
	4.3e-24	89.9	0	5.7e-24	89.5	0	1.1	1	Glyma.19G056300.1.p_Glycinemax_cluster_1804	1804
	4.3e-24	89.9	0	5.5e-24	89.5	0	1.1	1	Gorai.007G075600.1_Gossypiumraimondii_cluster_2963	2963
	4.3e-24	89.9	0	5.5e-24	89.5	0	1.1	1	Gorai.007G075600.2_Gossypiumraimondii_cluster_2963	2963
	4.3e-24	89.9	0	5.5e-24	89.5	0	1.1	1	Gorai.007G075600.3_Gossypiumraimondii_cluster_2963	2963
	4.3e-24	89.9	0	5.5e-24	89.5	0	1.1	1	Gorai.007G075600.6_Gossypiumraimondii_cluster_2963	2963
	4.3e-24	89.9	0	5.5e-24	89.5	0	1.1	1	Gohir.D11G070500.1.p_Gossypiumhirsutum_cluster_2963	2963
	4.3e-24	89.9	0	5.5e-24	89.5	0	1.1	1	Gohir.D11G070500.2.p_Gossypiumhirsutum_cluster_2963	2963
	4.3e-24	89.9	0	5.5e-24	89.5	0	1.1	1	Gohir.D11G070500.3.p_Gossypiumhirsutum_cluster_2963	2963
	4.4e-24	89.9	0	6.9e-24	89.2	0	1.2	1	Gohir.D03G004800.2.p_Gossypiumhirsutum_cluster_325	325
	4.4e-24	89.9	0	7.4e-24	89.1	0	1.2	1	GRMZM2G080499_P01_Zeamays_cluster_924	924
	4.5e-24	89.8	0	2.9e-15	60.7	0	2	2	Glyma.04G215500.1.p_Glycinemax_cluster_23854	23854
	4.5e-24	89.8	0.1	3.4e-22	83.6	0	2.1	1	GRMZM2G089484_P01_Zeamays_cluster_55	55
	4.9e-24	89.7	0	4.9e-24	89.7	0	1.7	1	GRMZM2G007854_P03_Zeamays_cluster_924	924
	5e-24	89.7	0	6.7e-24	89.3	0	1	1	Glyma.05G002600.1.p_Glycinemax_cluster_1804	1804
	5e-24	89.7	0	8.7e-24	88.9	0	1.3	1	AT4G23050.2_Arabidopsisthaliana_cluster_7448	7448
	5e-24	89.7	0	8.1e-24	89	0	1.3	1	Glyma.20G105300.5.p_Glycinemax_cluster_325	325
	5e-24	89.7	0	8.7e-24	88.9	0	1.3	1	AT4G23050.1_Arabidopsisthaliana_cluster_7448	7448
	5.1e-24	89.7	0	6.8e-24	89.2	0	1	1	AT5G50180.1_Arabidopsisthaliana_cluster_1804	1804
	5.2e-24	89.6	0.7	1.1e-23	88.5	0.2	1.7	1	Glyma.05G036600.1.p_Glycinemax_cluster_287	287
	5.2e-24	89.6	0	6.7e-24	89.3	0	1.1	1	AT3G27560.1_Arabidopsisthaliana_cluster_1804	1804
	5.5e-24	89.6	0	7.8e-24	89	0	1.2	1	GRMZM2G104658_P07_Zeamays_cluster_2252	2252
	5.5e-24	89.5	0	7.6e-24	89.1	0	1.2	1	Gohir.A13G150300.1.p_Gossypiumhirsutum_cluster_75	75
	5.6e-24	89.5	2.4	1e-23	88.7	1.5	1.9	1	Gohir.D10G049800.1.p_Gossypiumhirsutum_cluster_75	75
	5.6e-24	89.5	0	5.6e-24	89.5	0	1.9	1	Gorai.006G114800.2_Gossypiumraimondii_cluster_1197	1197
	5.6e-24	89.5	0	7.6e-24	89.1	0	1.1	1	Glyma.14G099300.2.p_Glycinemax_cluster_12796	12796
	5.7e-24	89.5	0	8e-24	89	0	1.1	1	Gohir.A05G359500.1.p_Gossypiumhirsutum_cluster_287	287
	5.8e-24	89.5	0	8.5e-24	88.9	0	1.1	1	GRMZM2G055334_P01_Zeamays_cluster_37714	37714
	6.1e-24	89.4	0.1	1.5e-23	88.1	0	1.6	1	Gohir.D13G095000.1.p_Gossypiumhirsutum_cluster_1176	1176
	6.2e-24	89.4	0	8.6e-24	88.9	0	1.1	1	Zosma155g00360.1_Zosteramarina_cluster_4120	4120
	6.3e-24	89.3	0.4	9.8e-24	88.7	0	1.4	1	Glyma.20G105300.4.p_Glycinemax_cluster_325	325
	6.5e-24	89.3	0	7.5e-24	89.1	0	1.1	1	AT4G26070.1_Arabidopsisthaliana_cluster_1071	1071
	6.5e-24	89.3	0	1.2e-23	88.4	0	1.4	1	Glyma.20G105300.3.p_Glycinemax_cluster_325	325
	6.6e-24	89.3	0	1e-23	88.7	0	1.2	1	GRMZM2G097878_P01_Zeamays_cluster_37714	37714
	6.6e-24	89.3	0.7	4.7e-23	86.5	0.7	1.9	1	Solyc09g082470.2.1_Solanumlycopersicum_cluster_287	287
	6.8e-24	89.2	0	1.1e-23	88.6	0	1.3	1	Gohir.A07G219500.1.p_Gossypiumhirsutum_cluster_287	287
	6.9e-24	89.2	0.1	9e-24	88.8	0.1	1	1	Gorai.006G034500.3_Gossypiumraimondii_cluster_1804	1804
	7.1e-24	89.2	0.2	1.1e-23	88.5	0.2	1.2	1	Zosma4g02170.1_Zosteramarina_cluster_80	80
	7.3e-24	89.1	8.7	1.3e-22	85	0	2	1	Gohir.A01G195600.2.p_Gossypiumhirsutum_cluster_1270	1270
	7.6e-24	89.1	0	1.2e-23	88.4	0	1.3	1	Gohir.D07G226400.1.p_Gossypiumhirsutum_cluster_287	287
	8.2e-24	89	0	1.1e-23	88.5	0	1.1	1	Gohir.D05G244000.2.p_Gossypiumhirsutum_cluster_2252	2252
	8.5e-24	88.9	0.8	2.6e-23	87.3	0.5	1.9	1	Glyma.07G002900.1.p_Glycinemax_cluster_75	75
	8.5e-24	88.9	0.4	1.4e-23	88.2	0	1.5	1	Glyma.20G105300.1.p_Glycinemax_cluster_325	325
	8.6e-24	88.9	0.2	1.1e-23	88.5	0.2	1.1	1	Glyma.15G172600.3.p_Glycinemax_cluster_1071	1071
	8.6e-24	88.9	0.2	1.1e-23	88.5	0.2	1.1	1	Glyma.15G172600.4.p_Glycinemax_cluster_1071	1071
	8.8e-24	88.9	0	1.2e-23	88.4	0	1.1	1	Gohir.D05G244000.1.p_Gossypiumhirsutum_cluster_2252	2252
	8.8e-24	88.9	0.2	5.5e-23	86.2	0.2	1.9	1	Glyma.01G236100.1.p_Glycinemax_cluster_287	287
	8.8e-24	88.9	0	1.3e-23	88.3	0	1.2	1	Gohir.A01G171300.1.p_Gossypiumhirsutum_cluster_325	325
	9.3e-24	88.8	0.2	6.3e-23	86.1	0.2	1.9	1	Glyma.11G007100.1.p_Glycinemax_cluster_287	287
	9.3e-24	88.8	0.2	6.3e-23	86.1	0.2	1.9	1	Glyma.11G007100.2.p_Glycinemax_cluster_287	287
	9.5e-24	88.8	0.7	1.4e-23	88.2	0.1	1.5	1	Glyma.20G105300.2.p_Glycinemax_cluster_325	325
	9.7e-24	88.7	0	1.4e-23	88.2	0	1.2	1	Zosma107g00710.1_Zosteramarina_cluster_1200	1200
	9.8e-24	88.7	0	1.4e-23	88.2	0	1.1	1	GRMZM2G002531_P01_Zeamays_cluster_2252	2252
	9.9e-24	88.7	0.1	1.4e-23	88.2	0.1	1.2	1	Zosma199g00230.1_Zosteramarina_cluster_78960	78960
	1e-23	88.7	0	1e-23	88.7	0	1.6	1	GRMZM2G007854_P01_Zeamays_cluster_924	924
	1e-23	88.6	0	1.3e-23	88.4	0	1	1	Gohir.A03G023500.1.p_Gossypiumhirsutum_cluster_4281	4281
	1.1e-23	88.6	7.4	3.7e-10	43.9	1	3.9	2	Gohir.A07G181300.1.p_Gossypiumhirsutum_cluster_22279	22279
	1.1e-23	88.6	0	1.4e-23	88.2	0	1.1	1	Gohir.A11G066300.1.p_Gossypiumhirsutum_cluster_2963	2963
	1.1e-23	88.6	0	1.4e-23	88.2	0	1.1	1	Gohir.A11G066300.2.p_Gossypiumhirsutum_cluster_2963	2963
	1.1e-23	88.6	0	1.4e-23	88.2	0	1.1	1	Gohir.A11G066300.3.p_Gossypiumhirsutum_cluster_2963	2963
	1.2e-23	88.5	0.4	5e-14	56.7	0	2.1	2	GRMZM2G395778_P01_Zeamays_cluster_161	161
	1.2e-23	88.4	0	3e-23	87.1	0	1.4	1	AT1G79640.6_Arabidopsisthaliana_cluster_75	75
	1.2e-23	88.4	0	1.4e-23	88.2	0	1.1	1	Solyc02g085620.2.1_Solanumlycopersicum_cluster_12478	12478
	1.2e-23	88.4	0	2.9e-23	87.2	0	1.5	1	AT1G79640.1_Arabidopsisthaliana_cluster_75	75
	1.2e-23	88.4	0	1.6e-23	88	0	1.1	1	Gohir.D03G139800.1.p_Gossypiumhirsutum_cluster_3806	3806
	1.2e-23	88.4	0	2.9e-23	87.2	0	1.4	1	AT1G79640.5_Arabidopsisthaliana_cluster_75	75
	1.2e-23	88.4	0	2.2e-23	87.6	0	1.3	1	Gorai.001G261300.1_Gossypiumraimondii_cluster_287	287
	1.3e-23	88.4	0	2.8e-23	87.2	0	1.4	1	AT1G79640.2_Arabidopsisthaliana_cluster_75	75
	1.3e-23	88.4	0	2.8e-23	87.2	0	1.4	1	AT1G79640.3_Arabidopsisthaliana_cluster_75	75
	1.3e-23	88.4	0	2.8e-23	87.2	0	1.4	1	AT1G79640.4_Arabidopsisthaliana_cluster_75	75
	1.3e-23	88.3	0.1	3.8e-23	86.8	0.1	1.6	1	AT3G22750.1_Arabidopsisthaliana_cluster_287	287
	1.3e-23	88.3	0	4.9e-12	50.1	0	2.3	2	Gohir.A10G234500.1.p_Gossypiumhirsutum_cluster_16	16
	1.4e-23	88.3	0	1.7e-23	87.9	0	1.1	1	GRMZM2G152889_P01_Zeamays_cluster_2252	2252
	1.4e-23	88.2	0.6	6.7e-23	86	0	1.9	1	Glyma.17G225400.1.p_Glycinemax_cluster_12796	12796
	1.4e-23	88.2	0.1	1.9e-23	87.8	0.1	1.1	1	Glyma.04G188200.1.p_Glycinemax_cluster_1804	1804
	1.4e-23	88.2	0	1.7e-23	87.9	0	1	1	Gohir.D03G145100.1.p_Gossypiumhirsutum_cluster_4281	4281
	1.4e-23	88.2	0.1	3.2e-23	87	0	1.6	1	Glyma.04G182700.1.p_Glycinemax_cluster_287	287
	1.5e-23	88.1	0	5.8e-22	82.9	0	2.1	1	Glyma.06G036400.2.p_Glycinemax_cluster_3217	3217
	1.5e-23	88.1	0	3e-23	87.1	0	1.5	1	Gohir.A13G099000.1.p_Gossypiumhirsutum_cluster_1176	1176
	1.6e-23	88	0.1	3.7e-23	86.8	0	1.6	1	Glyma.06G183500.1.p_Glycinemax_cluster_287	287
	1.7e-23	88	0.4	2.7e-18	70.8	0.3	2.4	2	Gorai.005G210100.2_Gossypiumraimondii_cluster_1267	1267
	1.7e-23	87.9	0	3.1e-23	87	0	1.3	1	Glyma.06G276900.1.p_Glycinemax_cluster_924	924
	1.7e-23	87.9	0	1.7e-23	87.9	0	1.2	1	Zosma88g00560.1_Zosteramarina_cluster_1852	1852
	1.8e-23	87.9	0	2.2e-23	87.5	0	1	1	Gohir.D11G058900.2.p_Gossypiumhirsutum_cluster_51636	51636
	1.8e-23	87.8	0.4	2.6e-23	87.3	0.4	1.1	1	Solyc09g064520.2.1_Solanumlycopersicum_cluster_0	0
	1.8e-23	87.8	0.1	2.3e-23	87.5	0.1	1	1	GRMZM2G019434_P02_Zeamays_cluster_86343	86343
	1.8e-23	87.8	0.5	5.2e-23	86.3	0.5	1.6	1	Glyma.20G149000.1.p_Glycinemax_cluster_287	287
	1.9e-23	87.8	0.1	2.5e-23	87.4	0.1	1.1	1	GRMZM2G164242_P03_Zeamays_cluster_325	325
	1.9e-23	87.8	0.4	7.4e-23	85.8	0.4	1.8	1	Gohir.A08G065000.1.p_Gossypiumhirsutum_cluster_287	287
	1.9e-23	87.8	0.1	2.5e-23	87.4	0.1	1.1	1	Zosma146g00510.1_Zosteramarina_cluster_2252	2252
	2e-23	87.7	0	3.9e-23	86.7	0	1.4	1	Solyc06g068590.2.1_Solanumlycopersicum_cluster_75	75
	2e-23	87.7	0.1	3e-23	87.1	0.1	1.1	1	Zosma14g00660.1_Zosteramarina_cluster_80	80
	2.1e-23	87.6	0	2.1e-23	87.6	0	1.3	1	Solyc02g078140.2.1_Solanumlycopersicum_cluster_1200	1200
	2.2e-23	87.6	0	2.9e-23	87.2	0	1.1	1	Glyma.16G069200.1.p_Glycinemax_cluster_1804	1804
	2.2e-23	87.6	0.1	3.3e-23	87	0.1	1.1	1	Glyma.10G040500.1.p_Glycinemax_cluster_0	0
	2.2e-23	87.5	0	3e-23	87.1	0	1	1	GRMZM2G474546_P04_Zeamays_cluster_1200	1200
	2.3e-23	87.5	0	3.1e-23	87.1	0	1.1	1	Gorai.009G190600.10_Gossypiumraimondii_cluster_325	325
	2.5e-23	87.4	0	4.6e-23	86.5	0	1.3	1	Glyma.12G164900.1.p_Glycinemax_cluster_24140	24140
	2.6e-23	87.3	0.4	5.8e-21	79.6	0.1	2	2	Glyma.15G102500.4.p_Glycinemax_cluster_55	55
	2.6e-23	87.3	0.4	6.1e-23	86.1	0	1.7	1	Gohir.D04G041500.1.p_Gossypiumhirsutum_cluster_924	924
	2.6e-23	87.3	0.4	6.1e-23	86.1	0	1.7	1	Gohir.D04G041500.2.p_Gossypiumhirsutum_cluster_924	924
	2.6e-23	87.3	0.4	6.1e-23	86.1	0	1.7	1	Gohir.D04G041500.3.p_Gossypiumhirsutum_cluster_924	924
	2.7e-23	87.2	0.3	1.8e-22	84.5	0.3	1.8	1	Gorai.007G139200.1_Gossypiumraimondii_cluster_287	287
	2.9e-23	87.2	0.1	1.2e-22	85.1	0.1	1.9	1	Gorai.011G167400.1_Gossypiumraimondii_cluster_287	287
	2.9e-23	87.2	0.3	1.6e-22	84.7	0.3	1.8	1	Gohir.D11G130100.1.p_Gossypiumhirsutum_cluster_287	287
	2.9e-23	87.2	0.1	1.2e-22	85.1	0.1	1.9	1	Gohir.D10G150400.1.p_Gossypiumhirsutum_cluster_287	287
	3e-23	87.1	0.1	4.6e-23	86.5	0.1	1.2	1	Gohir.A06G069800.1.p_Gossypiumhirsutum_cluster_80	80
	3e-23	87.1	0.1	6.4e-23	86	0.1	1.5	1	Gohir.A02G033700.1.p_Gossypiumhirsutum_cluster_287	287
	3e-23	87.1	0.1	4.4e-23	86.6	0.1	1.1	1	Gohir.D07G210000.1.p_Gossypiumhirsutum_cluster_0	0
	3.1e-23	87.1	0.1	4.2e-23	86.6	0.1	1.1	1	GRMZM2G164242_P02_Zeamays_cluster_325	325
	3.2e-23	87	0	4.4e-23	86.6	0	1.1	1	Gohir.D04G058100.2.p_Gossypiumhirsutum_cluster_1804	1804
	3.2e-23	87	0	4.4e-23	86.6	0	1.1	1	Gorai.012G064800.4_Gossypiumraimondii_cluster_1804	1804
	3.2e-23	87	0.1	4e-23	86.7	0.1	1.1	1	GRMZM2G004468_P05_Zeamays_cluster_2963	2963
	3.3e-23	87	0	4.4e-23	86.5	0	1.1	1	Gorai.009G190600.5_Gossypiumraimondii_cluster_325	325
	3.3e-23	87	0	4.4e-23	86.6	0	1.1	1	Gorai.009G190600.6_Gossypiumraimondii_cluster_325	325
	3.3e-23	87	0	4e-23	86.7	0	1.1	1	Glyma.01G132300.1.p_Glycinemax_cluster_1957	1957
	3.3e-23	87	0	4e-23	86.7	0	1.1	1	Glyma.01G132300.2.p_Glycinemax_cluster_1957	1957
	3.3e-23	87	0	4e-23	86.7	0	1.1	1	Glyma.01G132300.3.p_Glycinemax_cluster_1957	1957
	3.3e-23	87	0	4.6e-23	86.5	0	1.1	1	Gohir.A05G355100.1.p_Gossypiumhirsutum_cluster_1804	1804
	3.4e-23	86.9	0	4.6e-23	86.5	0	1.1	1	Gohir.D04G058100.1.p_Gossypiumhirsutum_cluster_1804	1804
	3.4e-23	86.9	0	4.6e-23	86.5	0	1.1	1	Gorai.012G064800.2_Gossypiumraimondii_cluster_1804	1804
	3.4e-23	86.9	3.9	7.9e-21	79.1	0	3.6	1	AT5G49470.2_Arabidopsisthaliana_cluster_447	447
	3.6e-23	86.9	0.1	4.9e-23	86.4	0.1	1.1	1	GRMZM2G164242_P01_Zeamays_cluster_325	325
	3.6e-23	86.8	0	5.4e-23	86.3	0	1.2	1	AT5G10930.1_Arabidopsisthaliana_cluster_2465	2465
	3.8e-23	86.8	0	4.8e-23	86.4	0	1.1	1	AT4G18950.1_Arabidopsisthaliana_cluster_1024	1024
	3.8e-23	86.8	2.5	1.1e-22	85.2	0	2.7	1	Glyma.20G224100.2.p_Glycinemax_cluster_337	337
	3.8e-23	86.8	0.2	6e-21	79.5	0	2.2	2	Zosma44g01430.1_Zosteramarina_cluster_55	55
	3.8e-23	86.8	0	5.1e-23	86.4	0	1.1	1	AT4G18950.2_Arabidopsisthaliana_cluster_1024	1024
	3.8e-23	86.8	0.1	5.5e-23	86.2	0.1	1.1	1	Gorai.001G237400.1_Gossypiumraimondii_cluster_0	0
	4e-23	86.7	0.1	5.8e-23	86.2	0.1	1.1	1	AT5G49660.1_Arabidopsisthaliana_cluster_0	0
	4e-23	86.7	0	5.5e-23	86.2	0	1.1	1	GRMZM2G474546_P05_Zeamays_cluster_1200	1200
	4e-23	86.7	0	5.6e-23	86.2	0	1.1	1	Solyc04g071120.2.1_Solanumlycopersicum_cluster_2252	2252
	4.1e-23	86.7	0.7	5.8e-23	86.2	0.2	1.4	1	Gohir.A05G242600.2.p_Gossypiumhirsutum_cluster_2252	2252
	4.1e-23	86.7	0	5e-23	86.4	0	1	1	Glyma.03G106200.1.p_Glycinemax_cluster_4343	4343
	4.2e-23	86.6	0	5.7e-23	86.2	0	1.1	1	Gorai.012G064800.1_Gossypiumraimondii_cluster_1804	1804
	4.2e-23	86.6	0	5.3e-23	86.3	0	1.3	1	GRMZM2G062683_P01_Zeamays_cluster_88863	88863
	4.4e-23	86.6	0.5	7e-23	85.9	0.1	1.5	1	AT3G12200.1_Arabidopsisthaliana_cluster_1270	1270
	4.6e-23	86.5	0.4	9.4e-21	78.9	0.1	2.1	2	Glyma.15G102500.3.p_Glycinemax_cluster_55	55
	4.6e-23	86.5	0	1.1e-22	85.2	0	1.3	1	AT5G66710.1_Arabidopsisthaliana_cluster_12478	12478
	4.7e-23	86.5	0	3e-22	83.8	0	1.9	1	AT3G18040.1_Arabidopsisthaliana_cluster_55	55
	4.8e-23	86.4	0.7	6.9e-23	85.9	0.7	1.1	1	AT1G08590.1_Arabidopsisthaliana_cluster_0	0
	4.9e-23	86.4	0.1	6.8e-23	85.9	0.1	1.1	1	Gohir.D07G231000.1.p_Gossypiumhirsutum_cluster_1804	1804
	5e-23	86.4	0	6.6e-23	86	0	1	1	GRMZM2G073399_P02_Zeamays_cluster_75	75
	5.2e-23	86.3	0	6.8e-23	85.9	0	1.1	1	Glyma.02G288300.1.p_Glycinemax_cluster_1024	1024
	5.2e-23	86.3	0.1	1.5e-22	84.8	0.1	1.7	1	AT5G50000.2_Arabidopsisthaliana_cluster_287	287
	5.3e-23	86.3	0	5.3e-23	86.3	0	2.5	1	Gohir.D05G348300.11.p_Gossypiumhirsutum_cluster_227	227
	5.3e-23	86.3	0	5.3e-23	86.3	0	2.5	1	Gohir.D05G348300.9.p_Gossypiumhirsutum_cluster_227	227
	5.3e-23	86.3	0	5.3e-23	86.3	0	2.4	1	Gohir.D05G348300.13.p_Gossypiumhirsutum_cluster_227	227
	5.5e-23	86.2	0	8.1e-23	85.7	0	1.1	1	Zosma1g00020.1_Zosteramarina_cluster_80	80
	5.6e-23	86.2	0	5.6e-23	86.2	0	2.4	1	Gohir.D05G348300.14.p_Gossypiumhirsutum_cluster_227	227
	5.6e-23	86.2	0	7.3e-23	85.8	0	1.1	1	Gorai.011G012900.1_Gossypiumraimondii_cluster_14604	14604
	5.7e-23	86.2	0	8.1e-23	85.7	0	1.2	1	Gorai.009G190600.1_Gossypiumraimondii_cluster_325	325
	5.7e-23	86.2	0	5.7e-23	86.2	0	2.5	1	Gohir.D05G348300.12.p_Gossypiumhirsutum_cluster_227	227
	5.7e-23	86.2	0	8.1e-23	85.7	0	1.2	1	Gohir.D05G185300.1.p_Gossypiumhirsutum_cluster_325	325
	5.7e-23	86.2	0	5.7e-23	86.2	0	2.5	1	Gohir.D05G348300.10.p_Gossypiumhirsutum_cluster_227	227
	5.7e-23	86.2	0	8.2e-23	85.7	0	1.2	1	Gorai.009G190600.2_Gossypiumraimondii_cluster_325	325
	5.7e-23	86.2	0	7.8e-23	85.7	0	1	1	Solyc02g093410.2.1_Solanumlycopersicum_cluster_1804	1804
	5.8e-23	86.2	0.5	1.3e-22	85	0	1.7	1	Gorai.012G046800.1_Gossypiumraimondii_cluster_924	924
	5.8e-23	86.2	0.5	1.3e-22	85	0	1.7	1	Gorai.012G046800.2_Gossypiumraimondii_cluster_924	924
	5.8e-23	86.2	0.5	1.3e-22	85	0	1.7	1	Gorai.012G046800.5_Gossypiumraimondii_cluster_924	924
	5.8e-23	86.2	0	7.5e-23	85.8	0	1.2	1	Gorai.013G174600.1_Gossypiumraimondii_cluster_75	75
	5.9e-23	86.1	1.2	7.7e-23	85.8	0	1.6	1	AT4G29180.1_Arabidopsisthaliana_cluster_80	80
	5.9e-23	86.1	0	7.8e-23	85.7	0	1.2	1	AT1G73500.1_Arabidopsisthaliana_cluster_8501	8501
	6e-23	86.1	0	8.7e-23	85.6	0	1.1	1	GRMZM2G474546_P03_Zeamays_cluster_1200	1200
	6e-23	86.1	0	3.9e-22	83.4	0	1.9	1	AT3G18040.5_Arabidopsisthaliana_cluster_55	55
	6.1e-23	86.1	0.5	1.3e-22	85.1	0	1.7	1	Gorai.012G046800.3_Gossypiumraimondii_cluster_924	924
	6.2e-23	86.1	1.2	7.6e-23	85.8	0	1.6	1	AT4G29180.3_Arabidopsisthaliana_cluster_80	80
	6.2e-23	86.1	1.2	7.7e-23	85.8	0	1.6	1	AT4G29180.2_Arabidopsisthaliana_cluster_80	80
	6.7e-23	85.9	0.1	1.8e-22	84.6	0.1	1.6	1	AT5G50000.1_Arabidopsisthaliana_cluster_287	287
	6.8e-23	85.9	0.1	9.3e-23	85.5	0.1	1.1	1	Gorai.001G266100.1_Gossypiumraimondii_cluster_1804	1804
	6.8e-23	85.9	0	8.3e-23	85.6	0	1.1	1	Glyma.19G140800.1.p_Glycinemax_cluster_4	4
	7.1e-23	85.9	0	1.3e-22	85	0	1.4	1	Glyma.19G009500.1.p_Glycinemax_cluster_287	287
	7.2e-23	85.9	0.3	1.2e-20	78.5	0.1	2.1	2	Glyma.15G102500.1.p_Glycinemax_cluster_55	55
	7.2e-23	85.8	0	1.2e-22	85.1	0	1.4	1	Glyma.13G169300.1.p_Glycinemax_cluster_287	287
	7.5e-23	85.8	0	1.3e-22	85	0	1.3	1	Gohir.D10G179100.2.p_Gossypiumhirsutum_cluster_447	447
	7.5e-23	85.8	0.2	1.1e-22	85.2	0.2	1.1	1	Glyma.03G167500.1.p_Glycinemax_cluster_0	0
	7.7e-23	85.8	0.1	1e-22	85.3	0.1	1.1	1	Glyma.06G177700.1.p_Glycinemax_cluster_1804	1804
	7.8e-23	85.7	0.3	1.1e-22	85.3	0.3	1.1	1	Glyma.16G020200.1.p_Glycinemax_cluster_47	47
	7.8e-23	85.7	0	1.3e-22	85	0	1.3	1	Gorai.011G200300.3_Gossypiumraimondii_cluster_447	447
	7.8e-23	85.7	0	1.3e-22	85	0	1.3	1	Gorai.011G200300.4_Gossypiumraimondii_cluster_447	447
	7.9e-23	85.7	0	1e-22	85.4	0	1.1	1	Gohir.1Z053500.2.p_Gossypiumhirsutum_cluster_4	4
	8e-23	85.7	0.3	8.2e-21	79.1	0	2.1	2	Gorai.005G035600.4_Gossypiumraimondii_cluster_55	55
	8e-23	85.7	0	1.6e-22	84.8	0	1.3	1	GRMZM2G163141_P03_Zeamays_cluster_924	924
	8.1e-23	85.7	0	8.1e-23	85.7	0	2.3	1	Zosma116g00230.1_Zosteramarina_cluster_75	75
	8.1e-23	85.7	0	1.3e-22	85	0	1.3	1	Gorai.011G200300.2_Gossypiumraimondii_cluster_447	447
	8.1e-23	85.7	0	1e-22	85.4	0	1.1	1	Gohir.D05G175000.1.p_Gossypiumhirsutum_cluster_14604	14604
	8.3e-23	85.7	0.1	1.2e-22	85.2	0.1	1.3	1	Solyc10g079130.1.1_Solanumlycopersicum_cluster_4	4	simapkkk76
	8.4e-23	85.6	0.2	9.8e-21	78.8	0	2.1	2	Gohir.A02G024900.4.p_Gossypiumhirsutum_cluster_55	55
	8.4e-23	85.6	0	1.2e-22	85.1	0	1.2	1	Gohir.A05G182300.1.p_Gossypiumhirsutum_cluster_325	325
	8.4e-23	85.6	0.2	9.9e-21	78.8	0	2.1	2	Gohir.A02G024900.1.p_Gossypiumhirsutum_cluster_55	55
	8.4e-23	85.6	0.2	9.9e-21	78.8	0	2.1	2	Gohir.A02G024900.2.p_Gossypiumhirsutum_cluster_55	55
	8.4e-23	85.6	0.2	9.9e-21	78.8	0	2.1	2	Gohir.A02G024900.3.p_Gossypiumhirsutum_cluster_55	55
	8.4e-23	85.6	0	1.1e-22	85.3	0	1.1	1	Gohir.1Z053500.3.p_Gossypiumhirsutum_cluster_4	4
	8.5e-23	85.6	0	1e-22	85.3	0	1.1	1	Gorai.012G042800.2_Gossypiumraimondii_cluster_1024	1024
	8.6e-23	85.6	0	1e-22	85.4	0	1.1	1	Gohir.A13G195600.1.p_Gossypiumhirsutum_cluster_49236	49236
	8.7e-23	85.6	0	1.4e-22	84.9	0	1.3	1	Gohir.A12G239700.1.p_Gossypiumhirsutum_cluster_75	75
	8.7e-23	85.6	0	1.4e-22	84.9	0	1.3	1	Gohir.A12G239700.2.p_Gossypiumhirsutum_cluster_75	75
	8.7e-23	85.6	0	1.6e-22	84.7	0	1.4	1	Solyc06g071410.2.1_Solanumlycopersicum_cluster_287	287
	9e-23	85.5	0.1	1e-22	85.3	0.1	1.2	1	Gohir.1Z053500.1.p_Gossypiumhirsutum_cluster_4	4
	9.7e-23	85.4	0	1.3e-22	85	0	1.2	1	Glyma.08G197800.1.p_Glycinemax_cluster_80	80
	1e-22	85.4	0	1.4e-22	84.9	0	1.1	1	Gorai.012G061300.3_Gossypiumraimondii_cluster_287	287
	1e-22	85.4	0	1.8e-22	84.5	0	1.3	1	Zosma63g00600.1_Zosteramarina_cluster_80865	80865
	1.1e-22	85.2	0.2	9.8e-21	78.8	0	2.1	2	Gorai.005G035600.3_Gossypiumraimondii_cluster_55	55
	1.1e-22	85.2	0.2	9.9e-21	78.8	0	2.1	2	Gorai.005G035600.1_Gossypiumraimondii_cluster_55	55
	1.1e-22	85.2	0.2	9.9e-21	78.8	0	2.1	2	Gorai.005G035600.2_Gossypiumraimondii_cluster_55	55
	1.1e-22	85.2	0.1	3.2e-22	83.7	0.1	1.7	1	GRMZM2G111269_P01_Zeamays_cluster_287	287
	1.1e-22	85.2	0.1	3.2e-22	83.7	0.1	1.7	1	GRMZM2G111269_P02_Zeamays_cluster_287	287
	1.1e-22	85.2	0.1	3.2e-22	83.7	0.1	1.7	1	GRMZM2G111269_P03_Zeamays_cluster_287	287
	1.2e-22	85.2	0	1.5e-22	84.8	0	1.2	1	Gohir.D13G154600.1.p_Gossypiumhirsutum_cluster_75	75
	1.2e-22	85.1	0	1.5e-22	84.8	0	1.1	1	Glyma.09G275900.1.p_Glycinemax_cluster_1957	1957
	1.2e-22	85.1	0	1.5e-22	84.8	0	1.1	1	Glyma.09G275900.2.p_Glycinemax_cluster_1957	1957
	1.2e-22	85.1	0	1.5e-22	84.8	0	1.1	1	Glyma.09G275900.3.p_Glycinemax_cluster_1957	1957
	1.2e-22	85.1	0	2.1e-22	84.3	0	1.3	1	Gohir.A10G172600.2.p_Gossypiumhirsutum_cluster_447	447
	1.3e-22	85	0.1	2.9e-22	83.9	0.1	1.5	1	Gorai.005G044700.1_Gossypiumraimondii_cluster_287	287
	1.3e-22	85	0	1.7e-22	84.6	0	1.1	1	Glyma.05G167600.1.p_Glycinemax_cluster_1908	1908
	1.3e-22	85	0	1.9e-22	84.5	0	1.2	1	Gorai.004G130000.3_Gossypiumraimondii_cluster_75	75
	1.3e-22	85	0.1	1.7e-22	84.6	0.1	1.1	1	Gorai.007G050000.1_Gossypiumraimondii_cluster_704	704
	1.3e-22	85	0.1	1.7e-22	84.6	0.1	1.1	1	Gorai.007G050000.2_Gossypiumraimondii_cluster_704	704
	1.3e-22	85	0.1	2.4e-21	80.8	0	2.3	1	Gorai.007G286200.3_Gossypiumraimondii_cluster_3241	3241
	1.4e-22	84.9	0	2.8e-22	83.9	0	1.4	1	Glyma.12G128700.1.p_Glycinemax_cluster_924	924
	1.4e-22	84.9	0	2.8e-22	83.9	0	1.4	1	Glyma.12G128700.2.p_Glycinemax_cluster_924	924
	1.4e-22	84.9	0	2.8e-22	83.9	0	1.4	1	Glyma.12G128700.3.p_Glycinemax_cluster_924	924
	1.4e-22	84.9	0	2.7e-22	84	0	1.4	1	Solyc09g011320.2.1_Solanumlycopersicum_cluster_1176	1176
	1.4e-22	84.9	2.4	7e-22	82.6	0	2	1	Glyma.06G055300.1.p_Glycinemax_cluster_12796	12796
	1.4e-22	84.9	0	2.9e-22	83.8	0	1.4	1	Glyma.14G094400.2.p_Glycinemax_cluster_2948	2948
	1.4e-22	84.9	0.5	4e-20	76.8	0.1	2.1	2	Glyma.13G210300.1.p_Glycinemax_cluster_55	55
	1.4e-22	84.9	0	2.1e-22	84.4	0	1.2	1	Gohir.A08G081600.5.p_Gossypiumhirsutum_cluster_75	75
	1.5e-22	84.8	0	1.9e-22	84.5	0	1	1	Gorai.001G009700.1_Gossypiumraimondii_cluster_15673	15673
	1.5e-22	84.8	0	2.2e-22	84.3	0	1.3	1	Gohir.D08G123200.2.p_Gossypiumhirsutum_cluster_75	75
	1.5e-22	84.8	0	2.1e-22	84.3	0	1.2	1	Gorai.009G180300.1_Gossypiumraimondii_cluster_14604	14604
	1.6e-22	84.7	0	3.2e-22	83.7	0	1.4	1	Glyma.14G094400.3.p_Glycinemax_cluster_2948	2948
	1.6e-22	84.7	0	2.4e-22	84.1	0	1.2	1	Gohir.A08G081600.2.p_Gossypiumhirsutum_cluster_75	75
	1.7e-22	84.7	0	2.7e-22	83.9	0	1.3	1	Gohir.A08G081600.3.p_Gossypiumhirsutum_cluster_75	75
	1.7e-22	84.7	0	2.6e-22	84	0	1.3	1	Gohir.D08G123200.1.p_Gossypiumhirsutum_cluster_75	75
	1.7e-22	84.6	0	2.7e-22	83.9	0	1.3	1	Gohir.A08G081600.1.p_Gossypiumhirsutum_cluster_75	75
	1.7e-22	84.6	0.5	2.1e-22	84.3	0.5	1.1	1	Solyc06g065790.1.1_Solanumlycopersicum_cluster_8416	8416
	1.7e-22	84.6	0	2.5e-22	84	0	1.3	1	Gohir.A08G081600.4.p_Gossypiumhirsutum_cluster_75	75
	1.7e-22	84.6	0	2.7e-22	84	0	1.3	1	Gorai.004G130000.2_Gossypiumraimondii_cluster_75	75
	1.8e-22	84.6	0	2.6e-22	84	0	1.1	1	GRMZM2G449817_P01_Zeamays_cluster_0	0
	1.8e-22	84.6	0.5	3e-22	83.8	0.1	1.5	1	GRMZM2G028709_P01_Zeamays_cluster_2252	2252
	1.8e-22	84.6	1.7	1.5e-10	45.2	0.2	3	2	GRMZM2G428035_P01_Zeamays_cluster_5845	5845
	1.8e-22	84.6	0	2.7e-22	84	0	1.3	1	Gorai.004G130000.1_Gossypiumraimondii_cluster_75	75
	1.8e-22	84.5	0.2	2.3e-22	84.2	0.2	1.1	1	Glyma.07G051000.1.p_Glycinemax_cluster_47	47
	1.8e-22	84.5	0.2	2.6e-22	84	0.2	1.1	1	Glyma.13G127100.2.p_Glycinemax_cluster_0	0
	1.8e-22	84.5	0.2	2.8e-22	83.9	0.2	1.1	1	Zosma531g00050.1_Zosteramarina_cluster_80	80
	1.9e-22	84.5	0.2	2.4e-22	84.1	0.2	1.1	1	Glyma.07G051000.2.p_Glycinemax_cluster_47	47
	1.9e-22	84.5	0.1	2.6e-22	84	0.1	1.1	1	AT4G38470.2_Arabidopsisthaliana_cluster_325	325
	1.9e-22	84.4	0.4	4.4e-22	83.2	0	1.7	1	Gohir.A05G374000.1.p_Gossypiumhirsutum_cluster_924	924
	1.9e-22	84.4	0.4	4.4e-22	83.2	0	1.7	1	Gohir.A05G374000.2.p_Gossypiumhirsutum_cluster_924	924
	2e-22	84.4	0	2.4e-22	84.1	0	1.1	1	Glyma.09G275900.7.p_Glycinemax_cluster_1957	1957
	2e-22	84.4	0.1	2.8e-22	83.9	0.1	1.1	1	AT4G38470.1_Arabidopsisthaliana_cluster_325	325
	2e-22	84.4	0.2	3e-22	83.8	0.2	1.1	1	Glyma.19G168600.1.p_Glycinemax_cluster_0	0
	2e-22	84.4	0	2.7e-22	84	0	1.1	1	Gorai.003G146500.1_Gossypiumraimondii_cluster_3806	3806
	2e-22	84.4	0.1	4e-22	83.4	0.1	1.4	1	GRMZM2G088299_P01_Zeamays_cluster_287	287
	2e-22	84.4	0	2.7e-22	84	0	1.1	1	Gorai.012G042800.1_Gossypiumraimondii_cluster_1024	1024
	2e-22	84.4	8.1	5e-22	83.1	0	2.8	1	AT3G18040.3_Arabidopsisthaliana_cluster_55	55
	2.1e-22	84.4	0	2.7e-22	83.9	0	1.1	1	Gohir.A03G028800.1.p_Gossypiumhirsutum_cluster_3806	3806
	2.1e-22	84.3	0.5	3.4e-22	83.6	0.1	1.4	1	GRMZM2G028709_P02_Zeamays_cluster_2252	2252
	2.1e-22	84.3	0	2.8e-22	83.9	0	1.1	1	Gohir.D04G037900.1.p_Gossypiumhirsutum_cluster_1024	1024
	2.2e-22	84.3	0	3e-22	83.8	0	1.1	1	Gorai.012G042800.3_Gossypiumraimondii_cluster_1024	1024
	2.2e-22	84.2	8.5	4.5e-22	83.2	0	2.9	1	AT3G18040.4_Arabidopsisthaliana_cluster_55	55
	2.3e-22	84.2	0	3e-22	83.8	0	1	1	Gohir.A02G004600.1.p_Gossypiumhirsutum_cluster_101	101
	2.3e-22	84.2	0.3	3.2e-22	83.7	0.3	1.1	1	Glyma.20G226900.1.p_Glycinemax_cluster_0	0
	2.3e-22	84.2	0.1	3.7e-22	83.5	0.1	1.2	1	AT1G72180.1_Arabidopsisthaliana_cluster_0	0
	2.3e-22	84.2	0.6	3.9e-22	83.4	0.6	1.3	1	Zosma238g00170.1_Zosteramarina_cluster_9269	9269
	2.4e-22	84.1	0	3.1e-22	83.8	0	1.1	1	GRMZM2G171507_P02_Zeamays_cluster_47	47
	2.4e-22	84.1	0.1	5.1e-22	83.1	0.1	1.4	1	GRMZM2G063684_P02_Zeamays_cluster_287	287
	2.4e-22	84.1	0	3.2e-22	83.7	0	1.1	1	Gohir.A05G377800.1.p_Gossypiumhirsutum_cluster_1024	1024
	2.4e-22	84.1	0	3.5e-22	83.6	0	1.1	1	Solyc01g111880.2.1_Solanumlycopersicum_cluster_325	325
	2.4e-22	84.1	0	6.2e-21	79.5	0	2.1	1	Glyma.05G244600.1.p_Glycinemax_cluster_55	55
	2.5e-22	84.1	0	3.1e-22	83.8	0	1	1	Glyma.09G275900.5.p_Glycinemax_cluster_1957	1957
	2.5e-22	84.1	0	3.4e-22	83.6	0	1.1	1	Gohir.A13G233100.1.p_Gossypiumhirsutum_cluster_3806	3806
	2.6e-22	84	0.1	4e-22	83.4	0.1	1.1	1	Solyc08g066210.2.1_Solanumlycopersicum_cluster_0	0
	2.7e-22	84	0	3.6e-22	83.5	0	1.1	1	Gohir.A05G377800.2.p_Gossypiumhirsutum_cluster_1024	1024
	2.7e-22	84	0	3.2e-22	83.7	0	1	1	AT5G01850.1_Arabidopsisthaliana_cluster_1957	1957
	2.7e-22	83.9	0.1	3.2e-21	80.4	0.1	2	1	Solyc01g080240.2.1_Solanumlycopersicum_cluster_55	55
	2.7e-22	83.9	0	3.6e-22	83.5	0	1.2	1	Glyma.04G182700.2.p_Glycinemax_cluster_287	287
	2.7e-22	83.9	0	3.6e-22	83.5	0	1.2	1	Glyma.04G182700.3.p_Glycinemax_cluster_287	287
	2.8e-22	83.9	0.2	4.1e-22	83.4	0.2	1.1	1	Glyma.13G127100.1.p_Glycinemax_cluster_0	0
	2.8e-22	83.9	0.1	3.3e-22	83.7	0.1	1.1	1	Glyma.03G138000.2.p_Glycinemax_cluster_4	4
	2.9e-22	83.9	0.1	4.5e-22	83.2	0.1	1.2	1	Zosma172g00340.1_Zosteramarina_cluster_80	80
	3e-22	83.8	0.1	3.9e-22	83.4	0.1	1	1	Gorai.001G266100.2_Gossypiumraimondii_cluster_1804	1804
	3e-22	83.8	0.3	8.9e-22	82.3	0.1	1.7	1	AT4G24100.1_Arabidopsisthaliana_cluster_75	75
	3e-22	83.8	0.1	8.2e-21	79.1	0.1	2.1	1	Gohir.D02G032100.2.p_Gossypiumhirsutum_cluster_55	55
	3.1e-22	83.8	0.1	8.2e-21	79.1	0.1	2.1	1	Gohir.D02G032100.1.p_Gossypiumhirsutum_cluster_55	55
	3.1e-22	83.8	0	3.7e-22	83.5	0	1.1	1	AT3G50730.1_Arabidopsisthaliana_cluster_12478	12478
	3.1e-22	83.8	0.1	3.7e-22	83.5	0.1	1.1	1	Glyma.03G138000.1.p_Glycinemax_cluster_4	4
	3.1e-22	83.7	0	4e-22	83.4	0	1.1	1	Solyc03g005330.1.1_Solanumlycopersicum_cluster_5583	5583
	3.1e-22	83.7	0.1	6.7e-22	82.7	0	1.4	1	Glyma.07G255400.4.p_Glycinemax_cluster_55	55
	3.1e-22	83.7	0.1	6.7e-22	82.7	0	1.4	1	Glyma.07G255400.5.p_Glycinemax_cluster_55	55
	3.2e-22	83.7	0.1	4.1e-22	83.3	0.1	1.1	1	Zosma116g00220.1_Zosteramarina_cluster_75	75
	3.2e-22	83.7	0.1	4.2e-22	83.3	0.1	1.2	1	Gohir.D09G120400.1.p_Gossypiumhirsutum_cluster_4	4
	3.3e-22	83.7	0.4	4.3e-22	83.3	0.4	1	1	Solyc06g082440.1.1_Solanumlycopersicum_cluster_4281	4281
	3.3e-22	83.7	0.2	4.5e-22	83.2	0.2	1.1	1	GRMZM2G152889_P03_Zeamays_cluster_2252	2252
	3.3e-22	83.7	0	4.5e-22	83.2	0	1.1	1	Glyma.08G126000.1.p_Glycinemax_cluster_1908	1908
	3.4e-22	83.6	0.6	1.1e-21	81.9	0	1.7	1	AT4G24100.2_Arabidopsisthaliana_cluster_75	75
	3.5e-22	83.6	0.4	9.4e-22	82.2	0.2	1.7	1	AT4G24100.4_Arabidopsisthaliana_cluster_75	75
	3.6e-22	83.6	0	4.7e-22	83.2	0	1	1	Glyma.09G275900.6.p_Glycinemax_cluster_56439	56439
	3.7e-22	83.5	0	4.8e-22	83.1	0	1	1	Gohir.D09G214000.1.p_Gossypiumhirsutum_cluster_4281	4281
	3.7e-22	83.5	0.6	1.4e-21	81.6	0	1.7	1	AT4G24100.3_Arabidopsisthaliana_cluster_75	75
	3.8e-22	83.5	0	5.9e-22	82.8	0	1.2	1	Gorai.001G159000.1_Gossypiumraimondii_cluster_78	78
	3.8e-22	83.5	0	5.9e-22	82.8	0	1.2	1	Gorai.001G159000.2_Gossypiumraimondii_cluster_78	78
	3.8e-22	83.5	0	5.9e-22	82.8	0	1.2	1	Gorai.001G159000.3_Gossypiumraimondii_cluster_78	78
	3.8e-22	83.5	0	5.9e-22	82.8	0	1.2	1	Gorai.001G159000.4_Gossypiumraimondii_cluster_78	78
	3.8e-22	83.5	0	5.9e-22	82.8	0	1.2	1	Gorai.001G159000.5_Gossypiumraimondii_cluster_78	78
	3.8e-22	83.5	0	2.1e-21	81	0	2	1	Glyma.17G177900.2.p_Glycinemax_cluster_2563	2563
	3.9e-22	83.4	0.1	5.7e-22	82.9	0.1	1.1	1	AT4G38470.3_Arabidopsisthaliana_cluster_325	325
	3.9e-22	83.4	0	2.2e-21	80.9	0	1.8	1	GRMZM2G375975_P01_Zeamays_cluster_55	55
	4e-22	83.4	0.1	4.9e-22	83.1	0.1	1.2	1	Gorai.006G137800.1_Gossypiumraimondii_cluster_4	4
	4.1e-22	83.4	1.5	4.5e-22	83.2	0	1.7	1	Gorai.012G046800.4_Gossypiumraimondii_cluster_924	924
	4.1e-22	83.4	0.4	7.3e-22	82.5	0.1	1.5	1	AT3G12200.2_Arabidopsisthaliana_cluster_1270	1270
	4.1e-22	83.4	0.1	5.3e-22	83	0.1	1	1	Solyc09g018060.2.1_Solanumlycopersicum_cluster_1957	1957
	4.1e-22	83.3	4.2	3e-21	80.5	4.2	2.2	1	Gohir.A05G143300.2.p_Gossypiumhirsutum_cluster_75	75
	4.1e-22	83.3	0	5.6e-22	82.9	0	1.1	1	AT3G21220.1_Arabidopsisthaliana_cluster_8561	8561
	4.1e-22	83.3	0	5.6e-22	82.9	0	1.1	1	AT3G21220.2_Arabidopsisthaliana_cluster_8561	8561
	4.3e-22	83.3	5.7	4.7e-21	79.9	5.7	2.2	1	Gorai.009G149600.6_Gossypiumraimondii_cluster_75	75
	4.4e-22	83.3	0	5.7e-22	82.9	0	1	1	Gorai.006G234300.1_Gossypiumraimondii_cluster_4281	4281
	4.6e-22	83.2	0.1	6.8e-22	82.6	0.1	1.1	1	AT4G28650.1_Arabidopsisthaliana_cluster_0	0
	4.6e-22	83.2	0	6.3e-22	82.7	0	1.1	1	Solyc12g094410.1.1_Solanumlycopersicum_cluster_325	325
	4.8e-22	83.1	0	7.8e-21	79.1	0	2	1	Glyma.08G052500.2.p_Glycinemax_cluster_55	55
	4.8e-22	83.1	0	9.1e-22	82.2	0	1.4	1	Gohir.D11G071400.1.p_Gossypiumhirsutum_cluster_287	287
	4.8e-22	83.1	0	9.1e-22	82.2	0	1.4	1	Gorai.007G076700.1_Gossypiumraimondii_cluster_287	287
	4.8e-22	83.1	0.1	9.5e-22	82.2	0.1	1.4	1	Gohir.A11G067500.1.p_Gossypiumhirsutum_cluster_287	287
	5e-22	83.1	0	8e-22	82.4	0	1.3	1	Gorai.007G020100.4_Gossypiumraimondii_cluster_75	75
	5e-22	83.1	0.9	3.2e-21	80.4	0	1.9	1	Glyma.10G173000.5.p_Glycinemax_cluster_75	75
	5.1e-22	83.1	0	6.7e-22	82.6	0	1	1	Zosma63g00330.1_Zosteramarina_cluster_1804	1804
	5.2e-22	83	0.6	2.5e-21	80.8	0	2	1	Glyma.10G173000.2.p_Glycinemax_cluster_75	75
	5.2e-22	83	0.6	2.5e-21	80.8	0	2	1	Glyma.10G173000.3.p_Glycinemax_cluster_75	75
	5.2e-22	83	6.3	1.4e-21	81.6	5.1	2	1	Zosma43g00330.1_Zosteramarina_cluster_80347	80347
	5.3e-22	83	0.7	2.5e-21	80.8	0	2	1	Glyma.10G173000.1.p_Glycinemax_cluster_75	75
	5.4e-22	83	0	7.9e-22	82.4	0	1.1	1	Zosma256g00140.1_Zosteramarina_cluster_0	0
	5.4e-22	83	0	7.1e-22	82.6	0	1	1	Gohir.D09G209700.1.p_Gossypiumhirsutum_cluster_4281	4281
	5.5e-22	82.9	0	6.9e-22	82.6	0	1.1	1	Zosma56g01320.1_Zosteramarina_cluster_101	101
	5.6e-22	82.9	0	9.7e-22	82.1	0	1.4	1	Gohir.D11G018800.1.p_Gossypiumhirsutum_cluster_75	75
	5.6e-22	82.9	0	9.7e-22	82.1	0	1.3	1	Gorai.007G020100.2_Gossypiumraimondii_cluster_75	75
	5.6e-22	82.9	0	9.7e-22	82.1	0	1.3	1	Gorai.007G020100.3_Gossypiumraimondii_cluster_75	75
	5.6e-22	82.9	0	8.9e-22	82.2	0	1.2	1	Glyma.08G198900.1.p_Glycinemax_cluster_80	80
	5.6e-22	82.9	0	9.7e-22	82.1	0	1.4	1	Gorai.007G020100.1_Gossypiumraimondii_cluster_75	75
	5.8e-22	82.9	0	7.6e-22	82.5	0	1.1	1	Gohir.A10G033200.2.p_Gossypiumhirsutum_cluster_1024	1024
	5.9e-22	82.9	5.2	5.5e-21	79.7	5.3	2.1	1	Gorai.009G149600.2_Gossypiumraimondii_cluster_75	75
	5.9e-22	82.8	0	7.5e-22	82.5	0	1.1	1	Gohir.A10G033200.1.p_Gossypiumhirsutum_cluster_1024	1024
	5.9e-22	82.8	0.9	1.9e-17	68	0.1	2.1	2	Zosma6g01810.1_Zosteramarina_cluster_80	80
	6.1e-22	82.8	0.1	7.1e-22	82.6	0.1	1.2	1	Glyma.02G182900.1.p_Glycinemax_cluster_4	4
	6.1e-22	82.8	0.3	3.3e-21	80.4	0.3	1.8	1	Gorai.004G077900.1_Gossypiumraimondii_cluster_287	287
	6.2e-22	82.8	0.3	4.1e-21	80.1	0.3	1.9	1	Gohir.D08G073500.1.p_Gossypiumhirsutum_cluster_287	287
	6.3e-22	82.8	0	7.8e-22	82.4	0	1	1	Gorai.006G013500.2_Gossypiumraimondii_cluster_1795	1795
	6.4e-22	82.7	5.8	6.3e-21	79.5	5.8	2.2	1	Gorai.009G149600.3_Gossypiumraimondii_cluster_75	75
	6.5e-22	82.7	5.2	6.1e-21	79.5	5.2	2.2	1	Gorai.009G149600.1_Gossypiumraimondii_cluster_75	75
	6.5e-22	82.7	5.2	6.1e-21	79.5	5.2	2.2	1	Gorai.009G149600.4_Gossypiumraimondii_cluster_75	75
	6.6e-22	82.7	0.1	9.6e-22	82.1	0.1	1.1	1	Glyma.04G086700.1.p_Glycinemax_cluster_0	0
	6.7e-22	82.6	0.6	3.7e-21	80.2	0	2	1	Glyma.10G173000.4.p_Glycinemax_cluster_75	75
	6.8e-22	82.6	0.1	1.6e-21	81.4	0	1.4	1	Glyma.07G255400.2.p_Glycinemax_cluster_55	55
	6.8e-22	82.6	0.1	1.6e-21	81.4	0	1.4	1	Glyma.07G255400.3.p_Glycinemax_cluster_55	55
	6.9e-22	82.6	0	1.2e-21	81.9	0	1.3	1	GRMZM2G063069_P02_Zeamays_cluster_287	287
	6.9e-22	82.6	0	1.3e-21	81.7	0	1.4	1	Solyc12g062280.1.1_Solanumlycopersicum_cluster_287	287
	6.9e-22	82.6	5	5.5e-21	79.6	5.1	2.2	1	Gohir.A05G143300.1.p_Gossypiumhirsutum_cluster_75	75
	7e-22	82.6	0.1	2.9e-21	80.6	0	1.8	1	AT5G58950.1_Arabidopsisthaliana_cluster_1200	1200
	7e-22	82.6	0	1.7e-21	81.3	0	1.5	1	Zosma62g00330.1_Zosteramarina_cluster_924	924
	7e-22	82.6	0.1	1.6e-21	81.4	0	1.4	1	Glyma.07G255400.1.p_Glycinemax_cluster_55	55
	7.2e-22	82.6	0	1.1e-21	81.9	0	1.1	1	AT4G29450.1_Arabidopsisthaliana_cluster_80	80
	7.2e-22	82.5	0.3	9.2e-21	78.9	0.1	2	1	AT5G19010.1_Arabidopsisthaliana_cluster_55	55
	7.3e-22	82.5	0	1e-21	82	0	1.2	1	GRMZM2G104283_P01_Zeamays_cluster_1200	1200
	7.3e-22	82.5	0	1.3e-21	81.7	0	1.4	1	Gorai.008G294700.1_Gossypiumraimondii_cluster_287	287
	7.5e-22	82.5	0	1.2e-21	81.8	0	1.3	1	GRMZM2G124550_P02_Zeamays_cluster_75	75
	7.6e-22	82.5	0.1	2e-21	81.1	0	1.7	1	AT3G06630.7_Arabidopsisthaliana_cluster_447	447
	8.2e-22	82.4	3	5e-13	53.4	0	2.1	2	Glyma.07G096100.5.p_Glycinemax_cluster_12961	12961
	8.3e-22	82.4	0.1	1.6e-21	81.4	0.1	1.4	1	Gohir.D02G040300.1.p_Gossypiumhirsutum_cluster_287	287
	8.5e-22	82.3	2.8	5.6e-13	53.2	0	2.1	2	Glyma.07G096100.1.p_Glycinemax_cluster_12961	12961
	8.5e-22	82.3	2.8	5.6e-13	53.2	0	2.1	2	Glyma.07G096100.6.p_Glycinemax_cluster_12961	12961
	8.6e-22	82.3	0	1.3e-21	81.7	0	1.1	1	AT2G33170.1_Arabidopsisthaliana_cluster_0	0
	8.6e-22	82.3	0	1.3e-21	81.7	0	1.1	1	AT2G33170.2_Arabidopsisthaliana_cluster_0	0
	8.6e-22	82.3	0	1e-21	82	0	1	1	Gorai.006G013500.3_Gossypiumraimondii_cluster_1795	1795
	9e-22	82.2	0.1	2.4e-21	80.8	0.1	1.7	1	Gorai.008G003000.1_Gossypiumraimondii_cluster_287	287
	9.2e-22	82.2	0.1	2.4e-21	80.8	0.1	1.7	1	Gohir.D12G003200.1.p_Gossypiumhirsutum_cluster_287	287
	9.3e-22	82.2	0.3	1.6e-21	81.4	0.1	1.5	1	AT3G12200.4_Arabidopsisthaliana_cluster_1270	1270
	9.4e-22	82.2	0.1	3.2e-21	80.4	0	1.7	1	Glyma.20G217200.1.p_Glycinemax_cluster_75	75
	9.4e-22	82.2	0	1.6e-21	81.5	0	1.3	1	Gohir.A11G019100.1.p_Gossypiumhirsutum_cluster_75	75
	9.4e-22	82.2	0	1.6e-21	81.5	0	1.3	1	Gohir.A11G019100.2.p_Gossypiumhirsutum_cluster_75	75
	9.5e-22	82.2	0	1.7e-21	81.4	0	1.4	1	Gohir.D12G274200.1.p_Gossypiumhirsutum_cluster_287	287
	9.5e-22	82.2	0.3	3e-21	80.5	0	1.7	1	Glyma.20G217200.2.p_Glycinemax_cluster_75	75
	9.6e-22	82.1	0	1.2e-21	81.8	0	1.1	1	Glyma.03G036000.1.p_Glycinemax_cluster_1957	1957
	9.6e-22	82.1	0	1.2e-21	81.8	0	1.1	1	Glyma.03G036000.2.p_Glycinemax_cluster_1957	1957
	9.6e-22	82.1	0	1.2e-21	81.8	0	1.1	1	Glyma.03G036000.3.p_Glycinemax_cluster_1957	1957
	9.6e-22	82.1	0	1.2e-21	81.8	0	1.1	1	Glyma.03G036000.4.p_Glycinemax_cluster_1957	1957
	9.7e-22	82.1	0	1.9e-21	81.2	0	1.4	1	Solyc08g083040.2.1_Solanumlycopersicum_cluster_75	75
	9.7e-22	82.1	0	1.3e-21	81.7	0	1.1	1	Solyc03g005920.2.1_Solanumlycopersicum_cluster_1024	1024
	9.8e-22	82.1	0	1.4e-21	81.6	0	1.1	1	GRMZM2G350918_P01_Zeamays_cluster_0	0
	9.9e-22	82.1	0	1.1e-21	82	0	1.1	1	Gohir.D02G004300.3.p_Gossypiumhirsutum_cluster_1957	1957
	9.9e-22	82.1	0	1.1e-21	82	0	1.1	1	Gorai.005G004900.3_Gossypiumraimondii_cluster_1957	1957
	1e-21	82.1	0.2	1.4e-21	81.6	0.2	1.1	1	AT1G70250.1_Arabidopsisthaliana_cluster_228	228
	1.1e-21	82	0	1.3e-21	81.7	0	1.2	1	Gohir.A09G123400.1.p_Gossypiumhirsutum_cluster_4	4
	1.1e-21	82	0	1.7e-21	81.4	0	1.2	1	GRMZM2G063069_P01_Zeamays_cluster_287	287
	1.1e-21	82	0.2	1.1e-21	82	0.2	1.7	1	GRMZM2G390345_P01_Zeamays_cluster_337	337
	1.1e-21	82	3.5	7.2e-21	79.2	0	2.3	1	Solyc06g068990.2.1_Solanumlycopersicum_cluster_55	55
	1.1e-21	81.9	0.1	2.8e-21	80.6	0.1	1.7	1	Gohir.A12G003500.1.p_Gossypiumhirsutum_cluster_287	287
	1.1e-21	81.9	0	2.1e-21	81	0	1.4	1	Gohir.A12G273500.1.p_Gossypiumhirsutum_cluster_287	287
	1.1e-21	81.9	0	1.9e-21	81.1	0	1.4	1	Gorai.008G258000.1_Gossypiumraimondii_cluster_75	75
	1.2e-21	81.8	0	1.9e-21	81.1	0	1.3	1	Gohir.D12G240900.1.p_Gossypiumhirsutum_cluster_75	75
	1.3e-21	81.8	0	1.7e-21	81.3	0	1.1	1	Gohir.A07G223900.1.p_Gossypiumhirsutum_cluster_1804	1804
	1.3e-21	81.7	0.1	1.8e-21	81.2	0.1	1.1	1	Glyma.13G294100.1.p_Glycinemax_cluster_0	0
	1.4e-21	81.6	0	1.7e-21	81.3	0	1.1	1	GRMZM2G137569_P01_Zeamays_cluster_47	47
	1.5e-21	81.5	0.1	4.4e-21	79.9	0.1	1.7	1	Zosma9g00610.1_Zosteramarina_cluster_287	287
	1.5e-21	81.5	0	2.4e-21	80.8	0	1.2	1	Glyma.10G103100.1.p_Glycinemax_cluster_4	4
	1.5e-21	81.5	0	2.4e-21	80.8	0	1.2	1	Glyma.10G103100.2.p_Glycinemax_cluster_4	4
	1.5e-21	81.5	0	2.3e-21	80.9	0	1.1	1	Gorai.004G225900.1_Gossypiumraimondii_cluster_4099	4099
	1.5e-21	81.5	0	2.3e-21	80.9	0	1.2	1	Gorai.004G232400.1_Gossypiumraimondii_cluster_3806	3806
	1.5e-21	81.5	0	1.9e-21	81.2	0	1.1	1	AT5G40540.1_Arabidopsisthaliana_cluster_1804	1804
	1.5e-21	81.5	0	1.9e-21	81.1	0	1	1	Gorai.008G294700.4_Gossypiumraimondii_cluster_34740	34740
	1.5e-21	81.5	0	1.9e-21	81.1	0	1	1	Gorai.008G294700.5_Gossypiumraimondii_cluster_34740	34740
	1.5e-21	81.5	0.3	2.2e-21	80.9	0.3	1.2	1	Solyc06g073350.2.1_Solanumlycopersicum_cluster_4	4
	1.5e-21	81.5	0	2e-21	81.1	0	1	1	Gorai.005G005600.1_Gossypiumraimondii_cluster_101	101
	1.5e-21	81.5	0.3	2.1e-21	81.1	0.3	1	1	AT4G36450.1_Arabidopsisthaliana_cluster_704	704
	1.5e-21	81.5	0	2e-21	81.1	0	1.1	1	Gorai.006G013500.1_Gossypiumraimondii_cluster_1795	1795
	1.5e-21	81.5	0	2e-21	81.1	0	1.1	1	Gohir.A09G012900.1.p_Gossypiumhirsutum_cluster_1795	1795
	1.6e-21	81.4	0	1.9e-21	81.1	0	1.1	1	Glyma.14G026700.1.p_Glycinemax_cluster_1024	1024
	1.6e-21	81.4	0	2.1e-21	81	0	1	1	Gohir.D02G004900.1.p_Gossypiumhirsutum_cluster_101	101
	1.6e-21	81.4	0	2e-21	81.1	0	1.1	1	Gohir.D05G113800.1.p_Gossypiumhirsutum_cluster_8561	8561
	1.6e-21	81.4	0	2.4e-21	80.8	0	1.1	1	AT1G17750.1_Arabidopsisthaliana_cluster_0	0
	1.6e-21	81.4	0	1.8e-21	81.3	0	1.1	1	Gohir.D10G011600.1.p_Gossypiumhirsutum_cluster_14604	14604
	1.6e-21	81.4	0	2.1e-21	81	0	1	1	Gorai.008G294700.2_Gossypiumraimondii_cluster_66269	66269
	1.7e-21	81.4	0.1	1.7e-21	81.4	0.1	1.7	1	AT3G46930.1_Arabidopsisthaliana_cluster_1200	1200
	1.7e-21	81.3	0	2.7e-21	80.7	0	1.2	1	Glyma.07G013700.1.p_Glycinemax_cluster_80	80
	1.7e-21	81.3	0.1	2.5e-21	80.8	0.1	1.1	1	AT5G25930.1_Arabidopsisthaliana_cluster_0	0
	1.7e-21	81.3	0	4.9e-21	79.8	0	1.7	1	Zosma50g00950.1_Zosteramarina_cluster_3116	3116
	1.7e-21	81.3	0	2.4e-21	80.8	0	1.1	1	AT3G01090.1_Arabidopsisthaliana_cluster_1795	1795
	1.7e-21	81.3	0	2.4e-21	80.8	0	1.1	1	AT3G01090.3_Arabidopsisthaliana_cluster_1795	1795
	1.8e-21	81.3	0	2.2e-21	80.9	0	1.1	1	Glyma.18G212700.1.p_Glycinemax_cluster_33480	33480
	1.8e-21	81.2	0	2.7e-21	80.6	0	1.1	1	AT1G17230.1_Arabidopsisthaliana_cluster_0	0
	1.8e-21	81.2	0	2.9e-21	80.6	0	1.2	1	Gorai.005G142900.3_Gossypiumraimondii_cluster_1097	1097
	1.9e-21	81.2	0.1	1.9e-21	81.2	0.1	1.7	1	AT3G46930.2_Arabidopsisthaliana_cluster_1200	1200
	1.9e-21	81.2	0	2.8e-21	80.6	0	1.1	1	AT1G17230.2_Arabidopsisthaliana_cluster_0	0
	1.9e-21	81.2	0	2.3e-21	80.9	0	1	1	Gorai.003G025400.1_Gossypiumraimondii_cluster_4343	4343
	1.9e-21	81.1	0	2.7e-21	80.6	0	1.1	1	AT3G01090.2_Arabidopsisthaliana_cluster_1795	1795
	2e-21	81.1	0.3	3e-21	80.5	0.3	1.1	1	Glyma.10G220700.1.p_Glycinemax_cluster_0	0
	2e-21	81.1	0.3	3e-21	80.5	0.3	1.1	1	Glyma.10G220700.2.p_Glycinemax_cluster_0	0
	2.1e-21	81	0.1	2.7e-21	80.7	0.1	1	1	GRMZM2G080588_P01_Zeamays_cluster_3928	3928
	2.1e-21	81	0	3.1e-21	80.5	0	1.1	1	Gohir.D08G212500.1.p_Gossypiumhirsutum_cluster_4099	4099
	2.2e-21	80.9	0	3.4e-21	80.3	0	1.2	1	GRMZM2G127141_P01_Zeamays_cluster_78	78
	2.2e-21	80.9	0	3.4e-21	80.3	0	1.2	1	GRMZM2G127141_P02_Zeamays_cluster_78	78
	2.3e-21	80.9	0.6	5.4e-21	79.7	0	1.7	1	Gorai.001G022800.3_Gossypiumraimondii_cluster_2948	2948
	2.5e-21	80.8	0.2	2.5e-21	80.8	0.2	2.1	1	AT4G12020.7_Arabidopsisthaliana_cluster_8918	8918
	2.5e-21	80.7	0	3.1e-21	80.5	0	1.1	1	Glyma.13G223400.2.p_Glycinemax_cluster_1024	1024
	2.5e-21	80.7	0.2	2.5e-21	80.7	0.2	2.1	1	AT4G12020.1_Arabidopsisthaliana_cluster_8918	8918
	2.5e-21	80.7	0.2	2.5e-21	80.7	0.2	2.1	1	AT4G12020.9_Arabidopsisthaliana_cluster_8918	8918
	2.5e-21	80.7	0.2	2.9e-21	80.5	0.2	1	1	GRMZM2G078042_P01_Zeamays_cluster_38057	38057
	2.6e-21	80.7	0	4.3e-21	80	0	1.3	1	GRMZM2G309258_P01_Zeamays_cluster_95692	95692
	2.6e-21	80.7	0.9	3.1e-21	80.5	0	1.4	1	Gorai.005G083400.3_Gossypiumraimondii_cluster_15522	15522
	2.6e-21	80.7	0.2	3.7e-21	80.2	0.2	1.1	1	AT3G21340.1_Arabidopsisthaliana_cluster_80	80
	2.6e-21	80.7	0.2	4.3e-21	80	0.2	1.2	1	Gohir.A06G028700.1.p_Gossypiumhirsutum_cluster_0	0
	2.7e-21	80.7	0.2	4.6e-21	79.9	0.2	1.2	1	Glyma.16G078900.1.p_Glycinemax_cluster_0	0
	2.7e-21	80.7	0.1	4.4e-21	79.9	0.1	1.2	1	AT1G61360.2_Arabidopsisthaliana_cluster_2	2
	2.7e-21	80.7	0.1	4.4e-21	79.9	0.1	1.2	1	AT1G61360.3_Arabidopsisthaliana_cluster_2	2
	2.7e-21	80.7	0.1	4.4e-21	79.9	0.1	1.2	1	AT1G61360.4_Arabidopsisthaliana_cluster_2	2
	2.7e-21	80.7	0.1	3.3e-21	80.4	0.1	1	1	GRMZM2G088299_P02_Zeamays_cluster_90289	90289
	2.7e-21	80.7	0	5.3e-21	79.7	0	1.5	1	AT3G01490.2_Arabidopsisthaliana_cluster_287	287
	2.7e-21	80.7	0	3.4e-21	80.3	0	1.1	1	AT3G58760.1_Arabidopsisthaliana_cluster_1024	1024
	2.8e-21	80.6	0.1	4.4e-21	80	0.1	1.1	1	AT1G51850.1_Arabidopsisthaliana_cluster_80	80
	2.8e-21	80.6	0	3.9e-21	80.1	0	1.2	1	GRMZM2G114093_P01_Zeamays_cluster_1200	1200
	2.8e-21	80.6	0.1	4e-21	80.1	0.1	1.1	1	Gorai.005G109500.1_Gossypiumraimondii_cluster_704	704
	2.8e-21	80.6	0.1	4e-21	80.1	0.1	1.1	1	Gohir.D02G095700.1.p_Gossypiumhirsutum_cluster_704	704
	2.9e-21	80.6	0.1	4.2e-21	80	0.1	1.1	1	Solyc04g050170.2.1_Solanumlycopersicum_cluster_0	0
	2.9e-21	80.6	2.9	6.8e-15	59.5	1.1	2.4	2	Zosma174g00140.1_Zosteramarina_cluster_35896	35896
	2.9e-21	80.6	0.1	4.5e-21	79.9	0.1	1.1	1	AT1G51850.2_Arabidopsisthaliana_cluster_80	80
	2.9e-21	80.5	0	4.5e-21	79.9	0	1.2	1	GRMZM2G126049_P01_Zeamays_cluster_8501	8501
	2.9e-21	80.5	0	3.5e-21	80.3	0	1.1	1	Gohir.A02G156800.1.p_Gossypiumhirsutum_cluster_4343	4343
	2.9e-21	80.5	0	4e-21	80.1	0	1.1	1	AT1G73690.1_Arabidopsisthaliana_cluster_2005	2005
	3e-21	80.5	0.5	5.5e-21	79.6	0.5	1.3	1	AT1G51805.2_Arabidopsisthaliana_cluster_80	80
	3e-21	80.5	0	3.8e-21	80.2	0	1	1	Gorai.011G129300.1_Gossypiumraimondii_cluster_4281	4281
	3e-21	80.5	0	3.6e-21	80.3	0	1	1	Gohir.A11G248000.1.p_Gossypiumhirsutum_cluster_4549	4549
	3.1e-21	80.5	0	4.2e-21	80	0	1.1	1	GRMZM2G332107_P01_Zeamays_cluster_1055	1055
	3.1e-21	80.5	0	4.6e-21	79.9	0	1.1	1	Gorai.001G186800.5_Gossypiumraimondii_cluster_4099	4099
	3.1e-21	80.5	0.5	5.8e-21	79.6	0.5	1.3	1	AT1G51805.1_Arabidopsisthaliana_cluster_80	80
	3.2e-21	80.4	0	4.3e-21	80	0	1.1	1	Gohir.D09G110600.1.p_Gossypiumhirsutum_cluster_4	4
	3.2e-21	80.4	0.1	5.3e-21	79.7	0.1	1.2	1	AT1G61360.1_Arabidopsisthaliana_cluster_2	2
	3.3e-21	80.4	0	4.9e-21	79.8	0	1.1	1	Gorai.001G186800.4_Gossypiumraimondii_cluster_4099	4099
	3.3e-21	80.4	0.1	5e-21	79.8	0.1	1.1	1	AT1G51860.2_Arabidopsisthaliana_cluster_80	80
	3.4e-21	80.3	0	4.7e-21	79.9	0	1.1	1	Gorai.006G128200.1_Gossypiumraimondii_cluster_4	4
	3.4e-21	80.3	0	4.7e-21	79.9	0	1.1	1	Gorai.006G128200.2_Gossypiumraimondii_cluster_4	4
	3.4e-21	80.3	0	4.7e-21	79.9	0	1.1	1	Gorai.006G128200.3_Gossypiumraimondii_cluster_4	4
	3.5e-21	80.3	0	5.1e-21	79.7	0	1.1	1	AT5G15730.1_Arabidopsisthaliana_cluster_5257	5257
	3.5e-21	80.3	0	4.6e-21	79.9	0	1.1	1	AT3G58760.3_Arabidopsisthaliana_cluster_1024	1024
	3.5e-21	80.3	0	4.6e-21	79.9	0	1.1	1	AT3G58760.5_Arabidopsisthaliana_cluster_1024	1024
	3.6e-21	80.3	0.1	4.7e-21	79.9	0.1	1.1	1	Gohir.D11G046500.1.p_Gossypiumhirsutum_cluster_704	704
	3.6e-21	80.3	0	5.6e-21	79.6	0	1.2	1	Glyma.15G252600.2.p_Glycinemax_cluster_0	0
	3.6e-21	80.2	0	5.6e-21	79.6	0	1.2	1	Glyma.15G252600.1.p_Glycinemax_cluster_0	0
	3.6e-21	80.2	0.1	5.7e-21	79.6	0.1	1.2	1	AT1G05700.1_Arabidopsisthaliana_cluster_80	80
	3.7e-21	80.2	0	5.5e-21	79.6	0	1.1	1	Gorai.001G186800.2_Gossypiumraimondii_cluster_4099	4099
	3.7e-21	80.2	0	6.9e-21	79.3	0	1.3	1	Gorai.010G221300.2_Gossypiumraimondii_cluster_5	5
	3.7e-21	80.2	0	4.7e-21	79.9	0	1	1	Gohir.D10G117400.1.p_Gossypiumhirsutum_cluster_4281	4281
	3.7e-21	80.2	0	5e-21	79.8	0	1.1	1	Gohir.D07G213000.1.p_Gossypiumhirsutum_cluster_1795	1795
	3.8e-21	80.2	0	7e-21	79.3	0	1.4	1	AT3G01490.1_Arabidopsisthaliana_cluster_287	287
	3.8e-21	80.2	0	5.7e-21	79.6	0	1.1	1	Gohir.D07G162900.1.p_Gossypiumhirsutum_cluster_4099	4099
	3.8e-21	80.2	0.1	5.1e-21	79.8	0.1	1.1	1	Gohir.A11G043000.1.p_Gossypiumhirsutum_cluster_704	704
	3.9e-21	80.1	0.1	6.1e-21	79.5	0.1	1.2	1	AT1G05700.2_Arabidopsisthaliana_cluster_80	80
	3.9e-21	80.1	0.1	5.5e-21	79.6	0.1	1.1	1	Gohir.A13G049900.1.p_Gossypiumhirsutum_cluster_21	21
	3.9e-21	80.1	0	5.7e-21	79.6	0	1.2	1	Gohir.D08G218400.1.p_Gossypiumhirsutum_cluster_3806	3806
	4e-21	80.1	0	5e-21	79.8	0	1	1	Gorai.003G092900.3_Gossypiumraimondii_cluster_4	4
	4e-21	80.1	0	5.4e-21	79.7	0	1.1	1	Gohir.A07G206800.1.p_Gossypiumhirsutum_cluster_1795	1795
	4e-21	80.1	0.2	5.3e-21	79.7	0.2	1.1	1	AT5G39440.1_Arabidopsisthaliana_cluster_1795	1795
	4.2e-21	80	0	5.7e-21	79.6	0	1.1	1	Gorai.006G089200.1_Gossypiumraimondii_cluster_101	101
	4.3e-21	80	0	5.2e-21	79.7	0	1.1	1	Gorai.010G163500.4_Gossypiumraimondii_cluster_1024	1024
	4.3e-21	80	0	5.4e-21	79.7	0	1	1	AC197029.3_FGP003_Zeamays_cluster_82917	82917
	4.4e-21	80	0	6.2e-21	79.5	0	1.1	1	GRMZM2G136353_P01_Zeamays_cluster_0	0
	4.4e-21	80	0.1	3.9e-20	76.8	0	1.9	1	Solyc05g049970.2.1_Solanumlycopersicum_cluster_78	78
	4.5e-21	79.9	0.1	6.9e-21	79.3	0.1	1.1	1	AT1G51860.1_Arabidopsisthaliana_cluster_80	80
	4.5e-21	79.9	0.1	1.7e-20	78	0	1.7	1	Glyma.17G018800.1.p_Glycinemax_cluster_55	55
	4.7e-21	79.9	3	1e-20	78.7	0	2.3	1	Glyma.08G052500.1.p_Glycinemax_cluster_55	55
	4.7e-21	79.9	0.8	6e-21	79.5	0.8	1.1	1	AT1G76040.3_Arabidopsisthaliana_cluster_4	4
	4.7e-21	79.9	0.2	7.1e-21	79.3	0.2	1.1	1	Gorai.010G030500.1_Gossypiumraimondii_cluster_0	0
	4.7e-21	79.9	0.1	6.3e-21	79.5	0.1	1	1	AT2G18170.1_Arabidopsisthaliana_cluster_704	704
	4.7e-21	79.9	0	6.2e-21	79.5	0	1.1	1	Glyma.13G223400.1.p_Glycinemax_cluster_1024	1024
	4.7e-21	79.9	0	6.2e-21	79.5	0	1.2	1	Gorai.007G076700.4_Gossypiumraimondii_cluster_287	287
	4.7e-21	79.9	0	6.2e-21	79.5	0	1.1	1	Glyma.08G240300.1.p_Glycinemax_cluster_1795	1795
	4.8e-21	79.8	0	7.2e-21	79.3	0	1.1	1	AT2G42640.4_Arabidopsisthaliana_cluster_924	924
	4.8e-21	79.8	0	6.7e-21	79.4	0	1.1	1	GRMZM2G110685_P01_Zeamays_cluster_0	0
	4.8e-21	79.8	0	7.3e-21	79.2	0	1.1	1	Glyma.16G092600.4.p_Glycinemax_cluster_4099	4099
	4.9e-21	79.8	0	7.6e-21	79.2	0	1.1	1	Glyma.16G092600.2.p_Glycinemax_cluster_4099	4099
	5e-21	79.8	0	7.6e-21	79.2	0	1.1	1	Glyma.16G092600.3.p_Glycinemax_cluster_4099	4099
	5e-21	79.8	0	5.6e-21	79.6	0	1.1	1	Gorai.003G187100.1_Gossypiumraimondii_cluster_1947	1947
	5.1e-21	79.8	0	6.9e-21	79.3	0	1.1	1	Gohir.A09G114000.1.p_Gossypiumhirsutum_cluster_4	4
	5.2e-21	79.7	0	7.9e-21	79.1	0	1.1	1	AT2G42640.1_Arabidopsisthaliana_cluster_924	924
	5.3e-21	79.7	0	8.1e-21	79.1	0	1.1	1	Glyma.16G092600.1.p_Glycinemax_cluster_4099	4099
	5.3e-21	79.7	0.8	7.1e-21	79.3	0.8	1.1	1	AT1G76040.2_Arabidopsisthaliana_cluster_4	4
	5.4e-21	79.7	0	7.4e-21	79.2	0	1.1	1	Gorai.001G241000.1_Gossypiumraimondii_cluster_1795	1795
	5.4e-21	79.7	0	6.8e-21	79.3	0	1.1	1	Gorai.009G117800.1_Gossypiumraimondii_cluster_8561	8561
	5.4e-21	79.7	1.3	3.2e-20	77.1	0	2.1	1	Glyma.20G067600.3.p_Glycinemax_cluster_75	75
	5.7e-21	79.6	0	6.7e-21	79.4	0	1.1	1	AT4G24400.2_Arabidopsisthaliana_cluster_47	47
	5.7e-21	79.6	0	7.8e-21	79.1	0	1.1	1	Solyc03g115700.2.1_Solanumlycopersicum_cluster_1795	1795
	5.8e-21	79.6	0	7.8e-21	79.1	0	1.1	1	GRMZM2G146553_P01_Zeamays_cluster_47	47
	5.8e-21	79.6	0	7.8e-21	79.1	0	1.1	1	GRMZM2G146553_P02_Zeamays_cluster_47	47
	5.8e-21	79.6	0	7.8e-21	79.1	0	1.1	1	GRMZM2G146553_P03_Zeamays_cluster_47	47
	5.8e-21	79.6	0	7.8e-21	79.1	0	1.1	1	GRMZM2G146553_P04_Zeamays_cluster_47	47
	5.8e-21	79.6	0	7.4e-21	79.2	0	1	1	Gohir.D07G009500.1.p_Gossypiumhirsutum_cluster_15673	15673
	5.8e-21	79.6	0.3	1e-20	78.8	0.3	1.2	1	Gohir.A05G191100.1.p_Gossypiumhirsutum_cluster_704	704
	5.8e-21	79.6	0.3	1e-20	78.8	0.3	1.2	1	Gohir.A05G191100.2.p_Gossypiumhirsutum_cluster_704	704
	5.9e-21	79.5	0.1	9.4e-21	78.9	0.1	1.2	1	Gohir.D02G086900.1.p_Gossypiumhirsutum_cluster_0	0
	6e-21	79.5	0.2	7.2e-21	79.3	0.2	1.1	1	Gohir.A02G004400.1.p_Gossypiumhirsutum_cluster_4281	4281
	6.1e-21	79.5	0	8e-21	79.1	0	1	1	GRMZM2G132116_P01_Zeamays_cluster_3928	3928
[truncated: 13,804 more rows]
