# Supplementary material for: Multispecies genome-wide analysis defines the MAP3K gene family in Gossypium hirsutum and reveals conserved family expansions
Source: BMC Bioinformatics. 2019 Mar 14;20(Suppl 2):99. doi: 10.1186/s12859-019-2624-9 (PMC6419318; doi:10.1186/s12859-019-2624-9)
Supplement: Supplementary file 2 — Table describing previously identified, presently excluded MAP3Ks and why they were excluded along with FIMO analysis of excluded hits. (XLSX 19 kb) [file 12859_2019_2624_MOESM2_ESM.xlsx]

## Sheet: MAP3K_excluded
Previously identified, presently excluded MAP3Ks and why they were excluded.
ZIK threshold = 7.8E-108
(ZIK) Solyc02g031860.2.1(slmapkkk12) found low on hmmsearch output, below threshold of inclusion at e value of 1.8E-18; cluster 637
(ZIK) Solyc10g079130.1.1 (slmapkkk76) found low on hmmsearch output, below threshold of inclusion at e value of 8.3E-23; cluster 4
(ZIK) Solyc02g087590.1.1 (slmapkkk19) found low on hmmsearch output, below threshold of inclusion at e value of 6.2E-74; cluster 71716
MEKK threshold = 3.4E-66
(MEKK) Solyc04g064590.1.1 (slmapkkk33) found low on hmmsearch output, below threshold of inclusion at e value of 7.8E-66; cluster 72947
(MEKK) Solyc12g005360.1.1 (slmapkkk83) found low on hmmsearch output, below threshold of inclusion at e value of 3.1E-46; cluster 77245
(MEKK) Solyc01g005030.2.1 (slmapkkk1) found low on hmmsearch output, below threshold of inclusion at e value of 2.9E-23; cluster 420
(MEKK) GRMZM2G084586 found low on hmmsearch output, below threshold of inclusion at e value of 6.3E-15;cluster 1267
RAF threshold = 2E-91
(RAF) Glyma.09G095900.1.p found low on hmmsearch output, below threshold of inclusion at e value of 1.1E-88; cluster 56112
(RAF) Glyma.17G225400.1.p found low on hmmsearch output, below threshold of inclusion at e value of 2.4E-85; cluster 12796
(RAF) Glyma.06G055300.1.p found low on hmmsearch output, below threshold of inclusion at e value of 1.8E-84; cluster 12796
(RAF) Glyma.14G099300.1.p found low on hmmsearch output, below threshold of inclusion at e value of 1E-81; cluster 12796
(RAF) Glyma.16G141600.1.p found low on hmmsearch output, below threshold of inclusion at e value of 1E-71; cluster 33941
(RAF) Glyma.02G215300.1.p found low on hmmsearch output, below threshold of inclusion at e value of 3.6E-46; cluster 305
(RAF) GRMZM2G007466 found low on hmmsearch output, below threshold of inclusion at e value of 2.4E-88; cluster 1908
(RAF) GRMZM5G882078 found low on hmmsearch output, below threshold of inclusion at e value of 8.4E-76; cluster 1908
(RAF) Solyc08g062140.1.1 (slmapkkk62) found low on hmmsearch output, below threshold of inclusion at e value of 6.2E-87; cluster 12796
(RAF) Solyc10g085670.1.1 (slmapkkk79) found low on hmmsearch output, below threshold of inclusion at e value of 3.2E-66; cluster 600
(RAF) Solyc11g033270.1.1 (slmapkkk82) found low on hmmsearch output, below threshold of inclusion at e value of 4.5E-55; cluster 1267
(RAF) Solyc07g008400.1.1 (slmapkkk45) found low on hmmsearch output, below threshold of inclusion at e value of 4.1E-62; cluster 19

## Sheet: MAP3K_excluded_FIMO_scores
Results of FIMO for subfamily specific motif conservation of previously identified, yet currently excluded MAP3Ks
Subfamily	Identifier	Sequence		FIMO_default	FIMO_relaxed			FIMO_output_relaxed						p value
ZIK				0.0001	0.001
	>Solyc02g031860.2.1	MDRDFEQNNFEQARYSSIDTRAEVIGSSNQKFFQDPSSSINTDIRPPDFTIPVAARPVMNYSIQTGEEFALEFMRERVNPKQNLIPHASGGTAGATSCMDLKDKSGISHTGSESGSDIAMITSVGKTRVQHHGRSTSVNEGISNHQAVQTETRALSRNNNIHGIQSQMSSRSSTLTKLKFLCSFGGRIMPRPSDGKLRYIGGDTHLVRLRNDVSWEEFWQKMLTLFNNCHTIKYQLPGEDLDALVSVSCDEDLQNMIEEFNVLEGDGSQKLRTFLFSYSDLDDSLAGLENIEGDPEMQYVIAVNNMDFGSRRNSTALASTSEKNLDEFLSATIAGEDGQVARHVAGADTSDPVIGMPLTSQSAHEGVSISSHRILGSNLGHDSNQLEYLGQTVHHGGTE…	.	x	x			1	GTPEFMAPEXX	Solyc02g031860.2.1	+	1192	1202	4.7e-08	3e-05	GTLPWMAPELL
	>Solyc02g087590.1.1	MITELFSSGSLKKYIHNGVGVDLVSIKNWGRQILQGLCFLHSQSPKIIHRDIKCDNVFVASDGKQFGLAVCIMDGDFVKEKEPKCTPEFMAPECYNGEYNELVDAYSFGMCLLEMVTGEYPYMECRNQMHTFKKVYTGVKPVSLGNVKDYRVRDIIEKCILPMSVRPSAEELLKDPFFLYNGGSSTFETCAPVDNILTSHAMNIRHLYLV	.	x	x			1	GTPEFMAPEXX	Solyc02g087590.1.1	+	85	95	2.55e-11	4.88e-08	CTPEFMAPECY
	>Solyc10g079130.1.1	MGNCCAVPKTSETEEKKRGKNKPNPFSVDYGHHGNGHKSYVLDNPTGTDIEATYELGRELGRGEFGVTYLSTDKVSGEVYACKSISKKKLRTRVDIEDVRREVEIMKHLPKHPNIVTLKDTYEDDNAVHIVMELCEGGELFDRIVARGHYTERAAAAVTRTIVEVIQMCHKHGVMHRDLKPENFLFENKKETAPLKAIDFGLSVFFKPGERFNEIVGSPYYMAPEVLKRDYGPEVDVWSAGVILYILLCGVPPFWAETEQGVAQAIIRSVVNFKRDPWPKVSDNAKDLVKKMLNPDPSQRLTAQEVLDHPWIQNAKKAPNVSLGETVKARLKQFSMMNKLKKRALRVIAEHLTVDEVAGIKEGFQLMDISNKGKIDVNELRVGLQKLGHQIPESDVQIL…	.	x	x			1	GTPEFMAPEXX	Solyc10g079130.1.1	+	217	227	3.63e-08	3e-05	GSPYYMAPEVL
MEKK				0.0001	0.001
	>GRMZM2G084586	MAQNGFLPLMELLEIPRNRILCSVLQLINNIVKDSTCFLENACLVGLIPVVMNFAEPNRPKDVRVQASLFLQQLCQASTLTLQMFVACQGIPVLVSFMEPDYAKYRDMVHLAIDGIWQVFKLQHSTPRNNFCRIAAKNGMLPRLVNTLYSLNEATRFASVSGSGASVTQNGSTPRRRSGQLDPSVLESCKARLDHHHSSGSLQSLQTDADKHHILMDSSSPRFSDKTGSNLERNDNDLVIRPQRLSVSAGRTSTDRSPKHVELVSNGHISGQNDQVRPLLSLLEKEPPSRHISGQLDYVCHITGLERHETILPLLHTSTERKTNGELDLMMDFAEVSRHGRENGHLDSSIKVSNRVHSMKYAPSTSASNEGASTSGAASQTASGVLSGSGVLNLRPGST…	.	no	no
	>Solyc01g005030.2.1	MKGSPLAASFDYELYEGDPDHLRTVVAAPAPAGPYIDPASIKLKHRIGRGYFGDVWSATHHQSATEYDEHHEVAVKRLHPINEDQVKAFLSKFEDLWVKLKSKQIQGVCWLHGITVISGKICIVMRSYEGSVGDKMARLKRGKLQLPDVLRYGIELGKVIQELHSMNVLVLNLKPTNFLLNEHDEVFLGDFGIPYLLLGVQPPDSDLALRRGTPNYMAPEQWEPEVRGPITCETDAWGFGCSVIEMLTGVQPWFGKSVYDIYRLVVINQEKPQLPGGLPTAIENVLNGCFEYDLRNRPLMVDILQAFESSKNAVYSEGEGSDIGGTLSEKSKTCGFTTWFLSKDHLQVGDTIRSRKMFNSRNSQDLAVLEGSVVGLEKDTDRDGFVLVRVPNLRSPLRV…	.	x	x			1	GXPXXMAPEV	Solyc01g005030.2.1	+	212	221	5.16e-10	1.29e-06	GTPNYMAPEQ
	>Solyc04g064590.1.1	MASWFEQTPLINYKKNRVNKPKSFDESIFIPKNSPTSFATNYGYYSYTYTKEKKLHPVFPLPLPLDSPNFSTRSSCGSSPTSSQLNDDEEQGISPLFSPLRNKCNDWSRTSNESSKSTSPCTSPTTYPVEWDKKLDSPNGKQEKCNHPRHPLPLPLPPNSSINNRTRQWKKGKLLAKGTFGNVYAGFNSDNGQMCAIKEVRIIFNDTTSKERLKQLNQEITLLSQISHPNIVQYYGSESRGDKLSLYLEYVPGGSILKLLQEYGPFEEQIIKSYTRKILSGLVFLHERNIAHRYKLKLADQYILHRDIKGANILVNAKGEIKLADFGMAKHVCY	.	no	no
	>Solyc12g005360.1.1	MITTDKRWIKQYVLGVGCNGPVYLATHSSAKNYSEAVAVKSAEIGTDECSVLREEAKILNKLKGSPYIIRCFGEDQSTEYSKYTYNLLLECAHSGTLLTFILWNGKISEQVAAIYAYQLLMGIRHIHNKGYIHGDIKLTNILIYPDNKLIKIADFGCAKEEKSRAHQVFDICSVGCVVAKMLTGKGSWYAEQIDEYKRQIWGFDTGDEQFIDIGLSKMAENFVIGCLLCDVPGGLLSVDELINHPFIQNVISTENEHHMMNTHNPFGDYWVLERDLFSTTYDEWKAKIRRSINAQRKQGYT	.	no	no
RAF				0.0001	0.001
	>Glyma.02G215300.1.p	MPHRATYFFPRQFPERGLDESSKQRLHHEKRKIVNSIKSPDTTTFAAFESDAPKKQTAPPQSQSQSHTHDEKNDVVFSSTKQNAVSDLFTDGDKFRTQQKQIAAFCDWLIDKKKDGNRPSRHHFKPYPKEEEDEREPLLPPAAAQAVKDAVDQSFDRQVSLPRLSSGSSHAGSLFTLDGTATFSSDVTKDETSSFCQVFAEEDATKKQQEEEEKEKRNTAQKYKEGYYLQLAFTKRLSCLASLGSEPVLALDAGTETWDAESVSYRLWVSGCLSYTDKISDGFYNILGMNPYLWVMCNDVEEEGKRLPTLMALKAVEPSDTSIEVVLFDRHEDYRLKELQDKAQELYSASENALVLVEKLGKLVAICMGGTFPVEQGDLHKRWKLVSKRLRNFHQCVVL…	.	no	x			1	GTXXXMAPE	Glyma.02G215300.1.p	+	254	262	0.000126	0.0994	GTETWDAES
	>Glyma.06G055300.1.p	MNLRESPRTQQKLSRQSSKSNRGVKQEAAASPLSSGCCRGLSSVRTVSSTAPTSQQHDQLQQRYEKLEAKVAGLEKEVQRQTELRVMYRKRMERTQDYLKYCLQIAQENGILDLIVHSKVELSQSPLSLYTANSTPPIPTPSHHPNLTAIIDQAKINGWYINPSEIELVEKIGQGTTADIHKGTWRGFDVAVKCMSTAFFRTNENGVVFFAQELETLSRQRHRFVLHLMGACLEPPHHAWIVTEYLNTTLKEWLHGPAKRPKNRSVPLPPFKDRLIRALETAQAMQYLHDQKPKVVHRDLKPSNIFLDDALHVRVADFGHARFLGDDEMALTGETGTYVYMAPEVIRCEPYNEKCDVYSFGIILNELLTGKYPYIETQFGPAKIAMEVVEGKLRPLLPS…	.	x	x			1	GTXXXMAPE	Glyma.06G055300.1.p	+	336	344	4.28e-10	4.33e-07	GTYVYMAPE
	>Glyma.09G095900.1.p	MDVAFGMEYLHGKNIVHFDLKSDNLLVNLRDPHRPICKVGDLGLSKVKCQTLISGGVRGTLPWMAPELLNGSSSLVSEKVDVLSFGIVMWELLTGEEPYADLHYGAIIGGIVNNTLRPPVPESCDPEWRLLMERCWSSEPSERPSFSEIANGLRSMATKISPKGQNQQQQPAALQSQVQK	.	x	x			1	GTXXXMAPE	Glyma.09G095900.1.p	+	59	67	3.54e-10	4.33e-07	GTLPWMAPE
	>Glyma.14G099300.1.p	MSFKNSPKIQHKGASPCLSRQSSTSSFRAKPQKNVEPPSPLPVGCCRGFSNAKTMGSSASTSHQNMHQLQYQKLELKVADLEKEVQKQTELGVMYRKRMERTQDYLRYCLQIAQANGILDLIVNCKGEFQQSPVSVPTISSITSPQIHIPTPPNHGHHPNLAAIIDQAKINGWYIDPNEIQLEEKIGQGSTAEIHRGTWRGFEVAVKCISEDFFRTNQNGVAYFSQELETLSRQRHRFVLHLMGACIHPPRRAWVVTEHLSTTLKEWLHGPGTRRRERMVPLPPFKDRVIRALEIAQAMQYLHEQKPKLVHRDLKPSNIFLDDAMHVRVADFGHARFLGDEEMALTGETGTYVYMAPEVIRCEPYNEKCDVYSFGIILNELLTGNYPYVETEYGPTKIA…	.	x	x			1	GTXXXMAPE	Glyma.14G099300.1.p	+	350	358	4.28e-10	4.33e-07	GTYVYMAPE
	>Glyma.16G141600.1.p	MEQENQFFSLSDPNLILRLSLSMGGSIENTRFGASDDDATKVEDDFVFDIDPSLLVDSRKLLIGELITEHSHSIVYHGWYEFNPVSIKLMLPMQTSHATSQCKAKFQREFIGVSVEPSMMIITELLEGCSLQKYLESIYPSTLSLEQSISFAMNISQVMEYLHENGIIHRDLKPGNLFLPKDNMQVLLTNFETAREVISSEMTSEVGTYRYMAPELFSKDPLSKGAKKCYDHKADVYSFSMVLWALIKNQTPFKGRSNLLAAYATAKNMRPSVEEFPENLLPLLQSCWEEDPKLRPEFSEITQTLAKLLHNYHSIRITPKEENCPTTSVSKPIIDCVEDNSKHVDEVESQNINVCTKGQSQSIIQIPSPILAQNKPKKIFRKCKCLWLCLRKCFDIC	.	x	x			1	GTXXXMAPE	Glyma.16G141600.1.p	+	207	215	3.49e-10	4.33e-07	GTYRYMAPE
	>Glyma.17G225400.1.p	MSFKNSPKIQHIGASPNVSRQSSTSSFRDKQQKNVEPPSPLPVGCCRGFSIAKTIGSPASTSQQNMQQLQYQRLEVKVADLEKKVQKQSELRVMYKKRMERTQDYLRNCLQIAQENGILDVIVNCKGEFQQSPVSIHTISSITSPQIQIPTPPHHGHHTNLASIIDQAKINGWYIDPNEIQLEEKIGQGSTAEIHRGKWRGFEVAVKCISEEFFRTNQNGVAYFSQELETLSRQRHRFVLQLMGACIDPPRRAWVVTEHLSTTLKEWLHGPGTRLRERMVPLPLFKDRVIRALEIAQAMQYLHEQKPKLVHRDLKPSNIFLDDAMHVRVADFGHARFLGDEEMALTGETGTYVYMAPEVIRCEPYDEKCDVYSFGVMLNELLTGHYPYVETEYGPTKIA…	.	x	x			1	GTXXXMAPE	Glyma.17G225400.1.p	+	350	358	4.28e-10	4.33e-07	GTYVYMAPE
	>GRMZM2G007466	MDAAAKKMTRSISRQLSSGAARLWRQLSLDPHTPRRGGPGPVPAAGAGQTRFAIARQSSLDPTPRGGPDGSSAHQQLAVPENLDATMRLLFAACQGDAAGVEELLRSGVDVDSIDLDGRTALHIAACEGQGEVVRLLLDWKANINARDRWGSTPAADAKHYGHFEVYNTLRARGAKVPKTRKTPMAVSNPKQVPEYELNPLELEFRRGEEVTKGTYLAKWYGSKVFVKILDKDSFSDAESINAFKHELTLLEKARHPNLVQFVGAVTQNVPMMIVSEYHQKGDLASYIEMKGRLKPHKAIRFALDIARGLNYLHECKPEPIIHGNLSPKLQKHHSGR	.	no	no
	>GRMZM5G882078	MHGPYPTAAAAAASSSDDMAANGMKVALHRQVSGGSMKQNAELRRQASLESPRTGRATSRFLFGRQSSMDPNRRRGRSQSPVRAPEDLGVPDNLDATMQLLFFACQGDALGIEGLLRSGVDVNSINLDGRTALHIAACEGHRDVVRVLISWKANIDARDRWGSTAVADAKFYGHSRVYDLLKFHGAKVPRTKRTPMMVSAPAEIPEYELNPGEVQFRRGCDVTPGVYHIAKWNGTKVSVKILDRDGCSDQEAANSFRHELTVLEKVRHPNVVQFVGAVTQSIPMMIVSELHEEKDLSVCIQKKGKLKPQKVLRYGLDIARGMTYLHQCKPDPIIHCDLKPKHIFLDSGGQLKIAGFGVTRMSKVGTDKVRLIYHGALVDSFSYHTAPELYRNDAFDSSV…	.	no	x			1	GTXXXMAPE	GRMZM5G882078	+	64	72	0.000842	0.402	GRQSSMDPN
	>Solyc07g008400.1.1	MKFYTFLVIITTFCSLLSKVYSLTNVTNSYSFVLSCGATSNATDADGRIWSPDSTYFPSSSGNSITSKAKYQDPSLISDIPYMTARIFKNQTTYSFPVSPKSRHWIRLHFYPSSYDNFNCSSSFFSVNIAGFTLLNNFSASITAQALTQAYIIREFTLVPLQTSTLNITFTPSSAYNDSFAFINGIEIVSMPEIFEPAPMVGFSDQTTETQASSMQTMFRLNVGGQYIPANNDSSLGRIWYDDAPYLFGASFGITSAANNSMKISYPSNLTNYIAPEDVYRTARTMGPNADVNRNYNLTWIFQVDTNFTYLVRLHFCDFQMKRMNQRVFKVFLNNQTALEEADVIGWSSAQNVPAYKDFVIYQTGDDDMWVALHPTDETKAQFYDAILNGLEIFKINDT…	.	no	x			1	GTXXXMAPE	Solyc07g008400.1.1	+	688	696	0.000157	0.104	GSFGYLDPE
	>Solyc08g062140.1.1	MKGKRRGMCSPVSSPSATSSGAPLKSNVGGGGWCKSLSDCLILGPKVSRNIKLVQTPQYHHLQQEKVEEREKELEKQKEMKSMYKMRLERTQNYLRYCLQVAQDNGFLELIINNKEKQQESINSSTTIIHATSSPQTPPQQQPHSDITYLIHQAKLNGWYIEPHEIEMKEEVAQGSTAHIYRGKWRGYEVAVKCVLPEFFLLNENGVSFFAQEVETLSRQRHRFVLQLMGACLDPPQHGWIVTELLAMTLKDWLHGPGKRRKERAIPLPLFEERVVKAMEIAQGMQYLHEHKPMVIHRDLKPSNIFLDDSMHVRIADFGHARFLNHEEKALTGETGTYVYMAPEVIRSEPYDEKSDVYSFAIILNELLTGEYPYIQTHYNPSKIALEVAENGLRPQLPE…	.	x	x			1	GTXXXMAPE	Solyc08g062140.1.1	+	336	344	4.28e-10	4.33e-07	GTYVYMAPE
	>Solyc10g085670.1.1	MAATRLLLCFIVFSSGIDFIYTVTDPRDVTILRSLKDQWENTPPSWQKSDDPCGTSWEGVTCNNSRVTALGLSTMGLRGKLSGDIGGLTELISLDLSFNRGLTGSLSPRIGDLQKLNILILAGCSFSGSIPRELGRLSELSFLALNSNNFTGEIPRTLGNLSKLYWLDLADNQLTGPIPVSTFSSPGLDLLKKAKHFHFNKNQLSGSIPDILFSSDMVLIHVLFDGNQLSGSIPFTLGLVQTLEVLRLDRNALNGSVPSNLNNLTSIVELNLAHNKLSGLLPDLTGMNSLNYLDLSNNSFHKSEAPIWFSTLESLTTLVIEYGSLHGSVPQKLFALPQLQQVKLRNNALNDTLNMGGISGRQLTLVDLQNNEISSITLGSGYKNTLILIGNPVCDTALG…	.	x	x			1	GTXXXMAPE	Solyc10g085670.1.1	+	792	800	7.79e-06	0.00689	GTLGYLDPE
	>Solyc11g033270.1.1	MSRQMANAAFHKSKTLDNKYMLGDEIGKGAYGRVYKGLDLENGDFVAIKQVSLENIAQEDLNVIMQEIDLLKNLNHKNIVKYLGSLKTKSHLFIILEYVENGSLANIVKPNKFGPFPESLVAVYISQVLEGLVYLHEQGVIHRDIKGANILTTKEGLVKLADFGVATKLTEADVNTHSVVGTPYWMAPEVIEMSGVCAASDIWSVGCTVIELLTCLPPYYDLQPMPALFRIVQDDHPPIPDSLSPAITDFLRQCFKKDARQRPDAKTLLSHPWIQNSRRALQSSLRHSGTIRDIEEDGSAIREASNEEDKGAAGSSSSDKAKESSTTLASPEVLETSKSEEVDGSSSIRIEGRTDKIEDQFMSDPVPTLAIHEKSPIQNNTDGLAVNKESALQSSTDLS…	.	x	x			1	GTXXXMAPE	Solyc11g033270.1.1	+	181	189	5.33e-11	3.77e-07	GTPYWMAPE
