# Supplementary material for: Multispecies genome-wide analysis defines the MAP3K gene family in Gossypium hirsutum and reveals conserved family expansions
Source: BMC Bioinformatics. 2019 Mar 14;20(Suppl 2):99. doi: 10.1186/s12859-019-2624-9 (PMC6419318; doi:10.1186/s12859-019-2624-9)
Supplement: Supplementary file 3 — Table containing motif conservation in MEKKs and RAFs with lowered FIMO stringency. (XLSX 46 kb) [file 12859_2019_2624_MOESM3_ESM.xlsx]

## Sheet: Sheet1
			GRMZM2G038982_known only hit without a FIMO hit
rafs
	Motif ID	Alt ID	Sequence Name	Strand	Start	End	p-value	q-value	Matched Sequence
	1	GTXXXMAPE	Gohir.A02G054800_new	+	622	630	2.27e-11	1.07e-07	GTPHWMAPE
	1	GTXXXMAPE	Gohir.D02G059800_new	+	608	616	2.27e-11	1.07e-07	GTPHWMAPE
	1	GTXXXMAPE	Gorai.005G067400_known	+	622	630	2.27e-11	1.07e-07	GTPHWMAPE
	1	GTXXXMAPE	AT1G62400_known	+	248	256	5.67e-11	1.07e-07	GTYRWMAPE
	1	GTXXXMAPE	AT2G17700_known	+	443	451	5.67e-11	1.07e-07	GTYRWMAPE
	1	GTXXXMAPE	AT2G24360_known	+	292	300	5.67e-11	1.07e-07	GTYRWMAPE
	1	GTXXXMAPE	AT3G27560_known	+	187	195	5.67e-11	1.07e-07	GTYRWMAPE
	1	GTXXXMAPE	AT3G46930_known	+	362	370	5.67e-11	1.07e-07	GTYRWMAPE
	1	GTXXXMAPE	AT3G50720_known	+	209	217	5.67e-11	1.07e-07	GTYRWMAPE
	1	GTXXXMAPE	AT4G31170_known	+	293	301	5.67e-11	1.07e-07	GTYRWMAPE
	1	GTXXXMAPE	AT4G35780_known	+	449	457	5.67e-11	1.07e-07	GTYRWMAPE
	1	GTXXXMAPE	AT4G38470_known	+	447	455	5.67e-11	1.07e-07	GTYRWMAPE
	1	GTXXXMAPE	AT5G01850_known	+	203	211	5.67e-11	1.07e-07	GTYRWMAPE
	1	GTXXXMAPE	AT5G40540_known	+	187	195	5.67e-11	1.07e-07	GTYRWMAPE
	1	GTXXXMAPE	AT5G50180_known	+	181	189	5.67e-11	1.07e-07	GTYRWMAPE
	1	GTXXXMAPE	AT5G58950_known	+	371	379	5.67e-11	1.07e-07	GTYRWMAPE
	1	GTXXXMAPE	AT5G66710_known	+	232	240	5.67e-11	1.07e-07	GTYRWMAPE
	1	GTXXXMAPE	Glyma.01G132300_known	+	215	223	5.67e-11	1.07e-07	GTYRWMAPE
	1	GTXXXMAPE	Glyma.01G161600_known	+	452	460	5.67e-11	1.07e-07	GTYRWMAPE
	1	GTXXXMAPE	Glyma.03G036000_known	+	215	223	5.67e-11	1.07e-07	GTYRWMAPE
	1	GTXXXMAPE	Glyma.04G020100_known	+	436	444	5.67e-11	1.07e-07	GTYRWMAPE
	1	GTXXXMAPE	Glyma.04G181500_known	+	220	228	5.67e-11	1.07e-07	GTYRWMAPE
	1	GTXXXMAPE	Glyma.04G188200_known	+	187	195	5.67e-11	1.07e-07	GTYRWMAPE
	1	GTXXXMAPE	Glyma.05G002600_known	+	187	195	5.67e-11	1.07e-07	GTYRWMAPE
	1	GTXXXMAPE	Glyma.05G037200_known	+	219	227	5.67e-11	1.07e-07	GTYRWMAPE
	1	GTXXXMAPE	Glyma.05G220200_known	+	297	305	5.67e-11	1.07e-07	GTYRWMAPE
	1	GTXXXMAPE	Glyma.06G177700_known	+	187	195	5.67e-11	1.07e-07	GTYRWMAPE
	1	GTXXXMAPE	Glyma.06G182900_new	+	205	213	5.67e-11	1.07e-07	GTYRWMAPE
	1	GTXXXMAPE	Glyma.07G197200_known	+	355	363	5.67e-11	1.07e-07	GTYRWMAPE
	1	GTXXXMAPE	Glyma.07G264700_known	+	246	254	5.67e-11	1.07e-07	GTYRWMAPE
	1	GTXXXMAPE	Glyma.08G026500_known	+	297	305	5.67e-11	1.07e-07	GTYRWMAPE
	1	GTXXXMAPE	Glyma.08G151400_known	+	211	219	5.67e-11	1.07e-07	GTYRWMAPE
	1	GTXXXMAPE	Glyma.09G009100_known	+	241	249	5.67e-11	1.07e-07	GTYRWMAPE
	1	GTXXXMAPE	Glyma.09G275900_known	+	213	221	5.67e-11	1.07e-07	GTYRWMAPE
	1	GTXXXMAPE	Glyma.10G226300_known	+	445	453	5.67e-11	1.07e-07	GTYRWMAPE
	1	GTXXXMAPE	Glyma.10G284400_known	+	463	471	5.67e-11	1.07e-07	GTYRWMAPE
	1	GTXXXMAPE	Glyma.11G082200_known	+	452	460	5.67e-11	1.07e-07	GTYRWMAPE
	1	GTXXXMAPE	Glyma.13G179000_known	+	351	359	5.67e-11	1.07e-07	GTYRWMAPE
	1	GTXXXMAPE	Glyma.13G238400_new	+	321	329	5.67e-11	1.07e-07	GTYRWMAPE
	1	GTXXXMAPE	Glyma.15G074900_known	+	320	328	5.67e-11	1.07e-07	GTYRWMAPE
	1	GTXXXMAPE	Glyma.15G113500_known	+	241	249	5.67e-11	1.07e-07	GTYRWMAPE
	1	GTXXXMAPE	Glyma.15G270700_known	+	211	219	5.67e-11	1.07e-07	GTYRWMAPE
	1	GTXXXMAPE	Glyma.15G271100_known	+	211	219	5.67e-11	1.07e-07	GTYRWMAPE
	1	GTXXXMAPE	Glyma.16G069200_known	+	187	195	5.67e-11	1.07e-07	GTYRWMAPE
	1	GTXXXMAPE	Glyma.17G009300_known	+	246	254	5.67e-11	1.07e-07	GTYRWMAPE
	1	GTXXXMAPE	Glyma.17G090000_known	+	226	234	5.67e-11	1.07e-07	GTYRWMAPE
	1	GTXXXMAPE	Glyma.19G002800_known	+	159	167	5.67e-11	1.07e-07	GTYRWMAPE
	1	GTXXXMAPE	Glyma.19G056300_known	+	187	195	5.67e-11	1.07e-07	GTYRWMAPE
	1	GTXXXMAPE	Glyma.20G105300_known	+	461	469	5.67e-11	1.07e-07	GTYRWMAPE
	1	GTXXXMAPE	Glyma.20G165800_known	+	428	436	5.67e-11	1.07e-07	GTYRWMAPE
	1	GTXXXMAPE	Gohir.A01G001900_new	+	452	460	5.67e-11	1.07e-07	GTYRWMAPE
	1	GTXXXMAPE	Gohir.A01G171300_new	+	516	524	5.67e-11	1.07e-07	GTYRWMAPE
	1	GTXXXMAPE	Gohir.A02G003900_new	+	198	206	5.67e-11	1.07e-07	GTYRWMAPE
	1	GTXXXMAPE	Gohir.A02G064900_new	+	444	452	5.67e-11	1.07e-07	GTYRWMAPE
	1	GTXXXMAPE	Gohir.A02G175000_new	+	447	455	5.67e-11	1.07e-07	GTYRWMAPE
	1	GTXXXMAPE	Gohir.A03G057000_new	+	182	190	5.67e-11	1.07e-07	GTYRWMAPE
	1	GTXXXMAPE	Gohir.A03G096700_new	+	218	226	5.67e-11	1.07e-07	GTYRWMAPE
	1	GTXXXMAPE	Gohir.A04G132100_new	+	450	458	5.67e-11	1.07e-07	GTYRWMAPE
	1	GTXXXMAPE	Gohir.A05G066500_new	+	300	308	5.67e-11	1.07e-07	GTYRWMAPE
	1	GTXXXMAPE	Gohir.A05G161300_new	+	351	359	5.67e-11	1.07e-07	GTYRWMAPE
	1	GTXXXMAPE	Gohir.A05G182300_new	+	448	456	5.67e-11	1.07e-07	GTYRWMAPE
	1	GTXXXMAPE	Gohir.A05G242600_new	+	496	504	5.67e-11	1.07e-07	GTYRWMAPE
	1	GTXXXMAPE	Gohir.A05G355100_new	+	187	195	5.67e-11	1.07e-07	GTYRWMAPE
	1	GTXXXMAPE	Gohir.A06G152500_new	+	237	245	5.67e-11	1.07e-07	GTYRWMAPE
	1	GTXXXMAPE	Gohir.A07G001100_new	+	296	304	5.67e-11	1.07e-07	GTYRWMAPE
	1	GTXXXMAPE	Gohir.A07G223900_new	+	187	195	5.67e-11	1.07e-07	GTYRWMAPE
	1	GTXXXMAPE	Gohir.A09G029800_new	+	187	195	5.67e-11	1.07e-07	GTYRWMAPE
	1	GTXXXMAPE	Gohir.A10G009900_new	+	239	247	5.67e-11	1.07e-07	GTYRWMAPE
	1	GTXXXMAPE	Gohir.A10G026400_new	+	341	349	5.67e-11	1.07e-07	GTYRWMAPE
	1	GTXXXMAPE	Gohir.A11G171500_new	+	452	460	5.67e-11	1.07e-07	GTYRWMAPE
	1	GTXXXMAPE	Gohir.A11G186200_new	+	224	232	5.67e-11	1.07e-07	GTYRWMAPE
	1	GTXXXMAPE	Gohir.D01G001500_new	+	435	443	5.67e-11	1.07e-07	GTYRWMAPE
	1	GTXXXMAPE	Gohir.D01G162300_new	+	451	459	5.67e-11	1.07e-07	GTYRWMAPE
	1	GTXXXMAPE	Gohir.D02G004300_new	+	198	206	5.67e-11	1.07e-07	GTYRWMAPE
	1	GTXXXMAPE	Gohir.D02G070800_new	+	444	452	5.67e-11	1.07e-07	GTYRWMAPE
	1	GTXXXMAPE	Gohir.D02G117000_new	+	218	226	5.67e-11	1.07e-07	GTYRWMAPE
	1	GTXXXMAPE	Gohir.D03G004800_new	+	447	455	5.67e-11	1.07e-07	GTYRWMAPE
	1	GTXXXMAPE	Gohir.D04G058100_new	+	187	195	5.67e-11	1.07e-07	GTYRWMAPE
	1	GTXXXMAPE	Gohir.D04G168700_new	+	450	458	5.67e-11	1.07e-07	GTYRWMAPE
	1	GTXXXMAPE	Gohir.D05G069000_new	+	300	308	5.67e-11	1.07e-07	GTYRWMAPE
	1	GTXXXMAPE	Gohir.D05G164100_new	+	351	359	5.67e-11	1.07e-07	GTYRWMAPE
	1	GTXXXMAPE	Gohir.D05G185300_new	+	448	456	5.67e-11	1.07e-07	GTYRWMAPE
	1	GTXXXMAPE	Gohir.D05G244000_new	+	445	453	5.67e-11	1.07e-07	GTYRWMAPE
	1	GTXXXMAPE	Gohir.D06G158800_new	+	237	245	5.67e-11	1.07e-07	GTYRWMAPE
	1	GTXXXMAPE	Gohir.D07G001500_new	+	296	304	5.67e-11	1.07e-07	GTYRWMAPE
	1	GTXXXMAPE	Gohir.D07G231000_new	+	187	195	5.67e-11	1.07e-07	GTYRWMAPE
	1	GTXXXMAPE	Gohir.D09G029500_new	+	204	212	5.67e-11	1.07e-07	GTYRWMAPE
	1	GTXXXMAPE	Gohir.D09G210000_new	+	198	206	5.67e-11	1.07e-07	GTYRWMAPE
	1	GTXXXMAPE	Gohir.D09G214400_new	+	198	206	5.67e-11	1.07e-07	GTYRWMAPE
	1	GTXXXMAPE	Gohir.D10G009600_new	+	239	247	5.67e-11	1.07e-07	GTYRWMAPE
	1	GTXXXMAPE	Gohir.D10G027000_new	+	341	349	5.67e-11	1.07e-07	GTYRWMAPE
	1	GTXXXMAPE	Gohir.D11G192800_new	+	224	232	5.67e-11	1.07e-07	GTYRWMAPE
	1	GTXXXMAPE	Gorai.001G001200_known	+	296	304	5.67e-11	1.07e-07	GTYRWMAPE
	1	GTXXXMAPE	Gorai.001G266100_known	+	187	195	5.67e-11	1.07e-07	GTYRWMAPE
	1	GTXXXMAPE	Gorai.002G002100_known	+	435	443	5.67e-11	1.07e-07	GTYRWMAPE
	1	GTXXXMAPE	Gorai.002G201200_known	+	451	459	5.67e-11	1.07e-07	GTYRWMAPE
	1	GTXXXMAPE	Gorai.003G005100_known	+	447	455	5.67e-11	1.07e-07	GTYRWMAPE
	1	GTXXXMAPE	Gorai.005G004900_known	+	198	206	5.67e-11	1.07e-07	GTYRWMAPE
	1	GTXXXMAPE	Gorai.005G080000_new	+	445	453	5.67e-11	1.07e-07	GTYRWMAPE
	1	GTXXXMAPE	Gorai.005G136700_new	+	218	226	5.67e-11	1.07e-07	GTYRWMAPE
	1	GTXXXMAPE	Gorai.006G034500_known	+	187	195	5.67e-11	1.07e-07	GTYRWMAPE
	1	GTXXXMAPE	Gorai.006G234800_known	+	198	206	5.67e-11	1.07e-07	GTYRWMAPE
	1	GTXXXMAPE	Gorai.007G190200_known	+	452	460	5.67e-11	1.07e-07	GTYRWMAPE
	1	GTXXXMAPE	Gorai.007G205800_new	+	236	244	5.67e-11	1.07e-07	GTYRWMAPE
	1	GTXXXMAPE	Gorai.009G069900_new	+	300	308	5.67e-11	1.07e-07	GTYRWMAPE
	1	GTXXXMAPE	Gorai.009G169300_new	+	351	359	5.67e-11	1.07e-07	GTYRWMAPE
	1	GTXXXMAPE	Gorai.009G190600_known	+	448	456	5.67e-11	1.07e-07	GTYRWMAPE
	1	GTXXXMAPE	Gorai.009G253200_new	+	445	453	5.67e-11	1.07e-07	GTYRWMAPE
	1	GTXXXMAPE	Gorai.010G185600_known	+	237	245	5.67e-11	1.07e-07	GTYRWMAPE
	1	GTXXXMAPE	Gorai.011G010500_known	+	239	247	5.67e-11	1.07e-07	GTYRWMAPE
	1	GTXXXMAPE	Gorai.011G028300_new	+	341	349	5.67e-11	1.07e-07	GTYRWMAPE
	1	GTXXXMAPE	Gorai.012G064800_known	+	188	196	5.67e-11	1.07e-07	GTYRWMAPE
	1	GTXXXMAPE	Gorai.012G157000_known	+	450	458	5.67e-11	1.07e-07	GTYRWMAPE
	1	GTXXXMAPE	GRMZM2G002531_new	+	417	425	5.67e-11	1.07e-07	GTYRWMAPE
	1	GTXXXMAPE	GRMZM2G018280_known	+	268	276	5.67e-11	1.07e-07	GTYRWMAPE
	1	GTXXXMAPE	GRMZM2G028604_known	+	259	267	5.67e-11	1.07e-07	GTYRWMAPE
	1	GTXXXMAPE	GRMZM2G028709_new	+	465	473	5.67e-11	1.07e-07	GTYRWMAPE
	1	GTXXXMAPE	GRMZM2G055334_known	+	441	449	5.67e-11	1.07e-07	GTYRWMAPE
	1	GTXXXMAPE	GRMZM2G072584_new	+	249	257	5.67e-11	1.07e-07	GTYRWMAPE
	1	GTXXXMAPE	GRMZM2G097878_known	+	426	434	5.67e-11	1.07e-07	GTYRWMAPE
	1	GTXXXMAPE	GRMZM2G102088_known	+	296	304	5.67e-11	1.07e-07	GTYRWMAPE
	1	GTXXXMAPE	GRMZM2G104283_known	+	453	461	5.67e-11	1.07e-07	GTYRWMAPE
	1	GTXXXMAPE	GRMZM2G104658_new	+	441	449	5.67e-11	1.07e-07	GTYRWMAPE
	1	GTXXXMAPE	GRMZM2G140612_known	+	304	312	5.67e-11	1.07e-07	GTYRWMAPE
	1	GTXXXMAPE	GRMZM2G152889_known	+	409	417	5.67e-11	1.07e-07	GTYRWMAPE
	1	GTXXXMAPE	GRMZM2G156013_known	+	296	304	5.67e-11	1.07e-07	GTYRWMAPE
	1	GTXXXMAPE	GRMZM2G160922_known	+	411	419	5.67e-11	1.07e-07	GTYRWMAPE
	1	GTXXXMAPE	GRMZM2G164242_known	+	448	456	5.67e-11	1.07e-07	GTYRWMAPE
	1	GTXXXMAPE	GRMZM2G165231_known	+	187	195	5.67e-11	1.07e-07	GTYRWMAPE
	1	GTXXXMAPE	GRMZM2G171677_known	+	227	235	5.67e-11	1.07e-07	GTYRWMAPE
	1	GTXXXMAPE	GRMZM2G459854_known	+	469	477	5.67e-11	1.07e-07	GTYRWMAPE
	1	GTXXXMAPE	GRMZM2G465833_known	+	412	420	5.67e-11	1.07e-07	GTYRWMAPE
	1	GTXXXMAPE	GRMZM2G474546_known	+	444	452	5.67e-11	1.07e-07	GTYRWMAPE
	1	GTXXXMAPE	GRMZM5G814851_known	+	470	478	5.67e-11	1.07e-07	GTYRWMAPE
	1	GTXXXMAPE	Solyc01g111880.2_known	+	439	447	5.67e-11	1.07e-07	GTYRWMAPE
	1	GTXXXMAPE	Solyc02g078140.2_known	+	353	361	5.67e-11	1.07e-07	GTYRWMAPE
	1	GTXXXMAPE	Solyc02g083290.2_new	+	438	446	5.67e-11	1.07e-07	GTYRWMAPE
	1	GTXXXMAPE	Solyc02g085620.2_new	+	209	217	5.67e-11	1.07e-07	GTYRWMAPE
	1	GTXXXMAPE	Solyc02g093410.2_known	+	188	196	5.67e-11	1.07e-07	GTYRWMAPE
	1	GTXXXMAPE	Solyc03g006400.2_known	+	343	351	5.67e-11	1.07e-07	GTYRWMAPE
	1	GTXXXMAPE	Solyc03g114310.2_known	+	219	227	5.67e-11	1.07e-07	GTYRWMAPE
	1	GTXXXMAPE	Solyc04g014690.2_known	+	241	249	5.67e-11	1.07e-07	GTYRWMAPE
	1	GTXXXMAPE	Solyc04g071120.2_new	+	438	446	5.67e-11	1.07e-07	GTYRWMAPE
	1	GTXXXMAPE	Solyc07g042680.2_known	+	293	301	5.67e-11	1.07e-07	GTYRWMAPE
	1	GTXXXMAPE	Solyc07g042890.2_known	+	293	301	5.67e-11	1.07e-07	GTYRWMAPE
	1	GTXXXMAPE	Solyc09g018060.2_known	+	213	221	5.67e-11	1.07e-07	GTYRWMAPE
	1	GTXXXMAPE	Solyc10g055720.1_known	+	439	447	5.67e-11	1.07e-07	GTYRWMAPE
	1	GTXXXMAPE	Solyc11g012050.1_known	+	239	247	5.67e-11	1.07e-07	GTYRWMAPE
	1	GTXXXMAPE	Solyc12g009340.1_known	+	282	290	5.67e-11	1.07e-07	GTYRWMAPE
	1	GTXXXMAPE	Solyc12g094410.1_new	+	457	465	5.67e-11	1.07e-07	GTYRWMAPE
	1	GTXXXMAPE	Zosma117g00130_new	+	254	262	5.67e-11	1.07e-07	GTYRWMAPE
	1	GTXXXMAPE	Zosma146g00510_new	+	402	410	5.67e-11	1.07e-07	GTYRWMAPE
	1	GTXXXMAPE	Zosma155g00360_new	+	226	234	5.67e-11	1.07e-07	GTYRWMAPE
	1	GTXXXMAPE	Zosma173g00130_new	+	449	457	5.67e-11	1.07e-07	GTYRWMAPE
	1	GTXXXMAPE	Zosma19g00420_new	+	286	294	5.67e-11	1.07e-07	GTYRWMAPE
	1	GTXXXMAPE	Zosma261g00180_new	+	212	220	5.67e-11	1.07e-07	GTYRWMAPE
	1	GTXXXMAPE	Zosma59g00800_new	+	392	400	5.67e-11	1.07e-07	GTYRWMAPE
	1	GTXXXMAPE	Zosma63g00330_new	+	187	195	5.67e-11	1.07e-07	GTYRWMAPE
	1	GTXXXMAPE	Zosma64g00150_new	+	440	448	5.67e-11	1.07e-07	GTYRWMAPE
	1	GTXXXMAPE	Zosma91g00270_new	+	318	326	5.67e-11	1.07e-07	GTYRWMAPE
	1	GTXXXMAPE	AT1G67890_known	+	646	654	7.88e-11	1.25e-07	GTPQWMAPE
	1	GTXXXMAPE	AT3G06620_known	+	654	662	7.88e-11	1.25e-07	GTPQWMAPE
	1	GTXXXMAPE	AT3G06630_known	+	594	602	7.88e-11	1.25e-07	GTPQWMAPE
	1	GTXXXMAPE	AT4G23050_known	+	628	636	7.88e-11	1.25e-07	GTPQWMAPE
	1	GTXXXMAPE	AT5G49470_known	+	712	720	7.88e-11	1.25e-07	GTPQWMAPE
	1	GTXXXMAPE	Glyma.01G217100_known	+	671	679	7.88e-11	1.25e-07	GTPQWMAPE
	1	GTXXXMAPE	Glyma.07G239600_known	+	652	660	7.88e-11	1.25e-07	GTPQWMAPE
	1	GTXXXMAPE	Glyma.09G035400_known	+	607	615	7.88e-11	1.25e-07	GTPQWMAPE
	1	GTXXXMAPE	Glyma.17G033700_known	+	653	661	7.88e-11	1.25e-07	GTPQWMAPE
	1	GTXXXMAPE	Gohir.A03G017700_new	+	637	645	7.88e-11	1.25e-07	GTPQWMAPE
	1	GTXXXMAPE	Gohir.A09G066200_new	+	647	655	7.88e-11	1.25e-07	GTPQWMAPE
	1	GTXXXMAPE	Gohir.A09G234600_new	+	659	667	7.88e-11	1.25e-07	GTPQWMAPE
	1	GTXXXMAPE	Gohir.A10G172600_new	+	660	668	7.88e-11	1.25e-07	GTPQWMAPE
	1	GTXXXMAPE	Gohir.D02G059700_new	+	619	627	7.88e-11	1.25e-07	GTPQWMAPE
	1	GTXXXMAPE	Gohir.D03G153900_new	+	637	645	7.88e-11	1.25e-07	GTPQWMAPE
	1	GTXXXMAPE	Gohir.D06G196600_new	+	629	637	7.88e-11	1.25e-07	GTPQWMAPE
	1	GTXXXMAPE	Gohir.D09G065400_new	+	647	655	7.88e-11	1.25e-07	GTPQWMAPE
	1	GTXXXMAPE	Gohir.D09G235400_new	+	658	666	7.88e-11	1.25e-07	GTPQWMAPE
	1	GTXXXMAPE	Gohir.D10G179100_new	+	660	668	7.88e-11	1.25e-07	GTPQWMAPE
	1	GTXXXMAPE	Gorai.003G162100_new	+	647	655	7.88e-11	1.25e-07	GTPQWMAPE
	1	GTXXXMAPE	Gorai.005G067300_new	+	622	630	7.88e-11	1.25e-07	GTPQWMAPE
	1	GTXXXMAPE	Gorai.006G080100_known	+	647	655	7.88e-11	1.25e-07	GTPQWMAPE
	1	GTXXXMAPE	Gorai.006G258400_known	+	658	666	7.88e-11	1.25e-07	GTPQWMAPE
	1	GTXXXMAPE	Gorai.011G200300_known	+	660	668	7.88e-11	1.25e-07	GTPQWMAPE
	1	GTXXXMAPE	GRMZM2G110572_known	+	640	648	7.88e-11	1.25e-07	GTPQWMAPE
	1	GTXXXMAPE	GRMZM2G140537_known	+	640	648	7.88e-11	1.25e-07	GTPQWMAPE
	1	GTXXXMAPE	GRMZM2G448213_known	+	598	606	7.88e-11	1.25e-07	GTPQWMAPE
	1	GTXXXMAPE	Solyc01g059860.2_known	+	642	650	7.88e-11	1.25e-07	GTPQWMAPE
	1	GTXXXMAPE	Solyc08g007910.2_known	+	612	620	7.88e-11	1.25e-07	GTPQWMAPE
	1	GTXXXMAPE	Solyc08g080460.1_known	+	640	648	7.88e-11	1.25e-07	GTPQWMAPE
	1	GTXXXMAPE	Solyc12g099250.1_known	+	648	656	7.88e-11	1.25e-07	GTPQWMAPE
	1	GTXXXMAPE	GRMZM2G114093_known	+	452	460	8.25e-11	1.3e-07	GTFRWMAPE
	1	GTXXXMAPE	AT1G08720_known	+	829	837	1.95e-10	2.21e-07	GTPEWMAPE
	1	GTXXXMAPE	AT2G31010_known	+	679	687	1.95e-10	2.21e-07	GTPEWMAPE
	1	GTXXXMAPE	AT2G42640_known	+	685	693	1.95e-10	2.21e-07	GTPEWMAPE
	1	GTXXXMAPE	AT3G58640_known	+	713	721	1.95e-10	2.21e-07	GTPEWMAPE
	1	GTXXXMAPE	AT4G24480_known	+	836	844	1.95e-10	2.21e-07	GTPEWMAPE
	1	GTXXXMAPE	AT5G03730_known	+	713	721	1.95e-10	2.21e-07	GTPEWMAPE
	1	GTXXXMAPE	AT5G11850_known	+	769	777	1.95e-10	2.21e-07	GTPEWMAPE
	1	GTXXXMAPE	Glyma.02G165800_known	+	559	567	1.95e-10	2.21e-07	GTPEWMAPE
	1	GTXXXMAPE	Glyma.03G191000_known	+	698	706	1.95e-10	2.21e-07	GTPEWMAPE
	1	GTXXXMAPE	Glyma.04G096000_known	+	819	827	1.95e-10	2.21e-07	GTPEWMAPE
	1	GTXXXMAPE	Glyma.06G097700_known	+	361	369	1.95e-10	2.21e-07	GTPEWMAPE
	1	GTXXXMAPE	Glyma.06G276900_known	+	716	724	1.95e-10	2.21e-07	GTPEWMAPE
	1	GTXXXMAPE	Glyma.10G066000_known	+	724	732	1.95e-10	2.21e-07	GTPEWMAPE
	1	GTXXXMAPE	Glyma.10G104500_new	+	262	270	1.95e-10	2.21e-07	GTPEWMAPE
	1	GTXXXMAPE	Glyma.10G159200_known	+	809	817	1.95e-10	2.21e-07	GTPEWMAPE
	1	GTXXXMAPE	Glyma.12G128700_known	+	719	727	1.95e-10	2.21e-07	GTPEWMAPE
	1	GTXXXMAPE	Glyma.12G211000_known	+	714	722	1.95e-10	2.21e-07	GTPEWMAPE
	1	GTXXXMAPE	Glyma.13G151100_known	+	724	732	1.95e-10	2.21e-07	GTPEWMAPE
	1	GTXXXMAPE	Glyma.13G290400_known	+	714	722	1.95e-10	2.21e-07	GTPEWMAPE
	1	GTXXXMAPE	Glyma.14G094400_known	+	817	825	1.95e-10	2.21e-07	GTPEWMAPE
	1	GTXXXMAPE	Glyma.14G182700_known	+	842	850	1.95e-10	2.21e-07	GTPEWMAPE
	1	GTXXXMAPE	Glyma.17G229100_known	+	826	834	1.95e-10	2.21e-07	GTPEWMAPE
	1	GTXXXMAPE	Glyma.19G191600_known	+	696	704	1.95e-10	2.21e-07	GTPEWMAPE
	1	GTXXXMAPE	Glyma.20G229500_known	+	851	859	1.95e-10	2.21e-07	GTPEWMAPE
	1	GTXXXMAPE	Gohir.1Z073500_new	+	820	828	1.95e-10	2.21e-07	GTPEWMAPE
	1	GTXXXMAPE	Gohir.1Z092600_new	+	208	216	1.95e-10	2.21e-07	GTPEWMAPE
	1	GTXXXMAPE	Gohir.A04G066300_new	+	739	747	1.95e-10	2.21e-07	GTPEWMAPE
	1	GTXXXMAPE	Gohir.A05G042400_new	+	825	833	1.95e-10	2.21e-07	GTPEWMAPE
	1	GTXXXMAPE	Gohir.A05G218900_new	+	841	849	1.95e-10	2.21e-07	GTPEWMAPE
	1	GTXXXMAPE	Gohir.A05G374000_new	+	686	694	1.95e-10	2.21e-07	GTPEWMAPE
	1	GTXXXMAPE	Gohir.A06G031600_new	+	815	823	1.95e-10	2.21e-07	GTPEWMAPE
	1	GTXXXMAPE	Gohir.A06G089200_new	+	809	817	1.95e-10	2.21e-07	GTPEWMAPE
	1	GTXXXMAPE	Gohir.A08G214000_new	+	891	899	1.95e-10	2.21e-07	GTPEWMAPE
	1	GTXXXMAPE	Gohir.A09G135600_new	+	745	753	1.95e-10	2.21e-07	GTPEWMAPE
	1	GTXXXMAPE	Gohir.A11G256500_new	+	877	885	1.95e-10	2.21e-07	GTPEWMAPE
	1	GTXXXMAPE	Gohir.D01G129100_new	+	746	754	1.95e-10	2.21e-07	GTPEWMAPE
	1	GTXXXMAPE	Gohir.D04G041500_new	+	686	694	1.95e-10	2.21e-07	GTPEWMAPE
	1	GTXXXMAPE	Gohir.D04G104400_new	+	739	747	1.95e-10	2.21e-07	GTPEWMAPE
	1	GTXXXMAPE	Gohir.D05G044100_new	+	821	829	1.95e-10	2.21e-07	GTPEWMAPE
	1	GTXXXMAPE	Gohir.D05G221600_new	+	840	848	1.95e-10	2.21e-07	GTPEWMAPE
	1	GTXXXMAPE	Gohir.D05G289200_new	+	637	645	1.95e-10	2.21e-07	GTPEWMAPE
	1	GTXXXMAPE	Gohir.D06G030800_new	+	815	823	1.95e-10	2.21e-07	GTPEWMAPE
	1	GTXXXMAPE	Gohir.D06G087700_new	+	792	800	1.95e-10	2.21e-07	GTPEWMAPE
	1	GTXXXMAPE	Gohir.D07G022100_new	+	820	828	1.95e-10	2.21e-07	GTPEWMAPE
	1	GTXXXMAPE	Gohir.D08G231000_new	+	892	900	1.95e-10	2.21e-07	GTPEWMAPE
	1	GTXXXMAPE	Gohir.D09G137700_new	+	750	758	1.95e-10	2.21e-07	GTPEWMAPE
	1	GTXXXMAPE	Gohir.D11G266300_new	+	879	887	1.95e-10	2.21e-07	GTPEWMAPE
	1	GTXXXMAPE	Gorai.001G022800_known	+	820	828	1.95e-10	2.21e-07	GTPEWMAPE
	1	GTXXXMAPE	Gorai.002G159900_known	+	746	754	1.95e-10	2.21e-07	GTPEWMAPE
	1	GTXXXMAPE	Gorai.004G245400_new	+	892	900	1.95e-10	2.21e-07	GTPEWMAPE
	1	GTXXXMAPE	Gorai.006G158200_known	+	750	758	1.95e-10	2.21e-07	GTPEWMAPE
	1	GTXXXMAPE	Gorai.007G286200_new	+	879	887	1.95e-10	2.21e-07	GTPEWMAPE
	1	GTXXXMAPE	Gorai.009G045200_known	+	813	821	1.95e-10	2.21e-07	GTPEWMAPE
	1	GTXXXMAPE	Gorai.009G228800_new	+	840	848	1.95e-10	2.21e-07	GTPEWMAPE
	1	GTXXXMAPE	Gorai.009G304300_new	+	677	685	1.95e-10	2.21e-07	GTPEWMAPE
	1	GTXXXMAPE	Gorai.009G408200_known	+	739	747	1.95e-10	2.21e-07	GTPEWMAPE
	1	GTXXXMAPE	Gorai.010G033900_known	+	815	823	1.95e-10	2.21e-07	GTPEWMAPE
	1	GTXXXMAPE	Gorai.010G101300_new	+	808	816	1.95e-10	2.21e-07	GTPEWMAPE
	1	GTXXXMAPE	Gorai.012G046800_known	+	686	694	1.95e-10	2.21e-07	GTPEWMAPE
	1	GTXXXMAPE	GRMZM2G007854_known	+	691	699	1.95e-10	2.21e-07	GTPEWMAPE
	1	GTXXXMAPE	GRMZM2G059671_known	+	692	700	1.95e-10	2.21e-07	GTPEWMAPE
	1	GTXXXMAPE	GRMZM2G080499_known	+	696	704	1.95e-10	2.21e-07	GTPEWMAPE
	1	GTXXXMAPE	GRMZM2G098187_known	+	659	667	1.95e-10	2.21e-07	GTPEWMAPE
	1	GTXXXMAPE	GRMZM2G163141_known	+	695	703	1.95e-10	2.21e-07	GTPEWMAPE
	1	GTXXXMAPE	GRMZM2G175563_known	+	874	882	1.95e-10	2.21e-07	GTPEWMAPE
	1	GTXXXMAPE	GRMZM2G413069_known	+	765	773	1.95e-10	2.21e-07	GTPEWMAPE
	1	GTXXXMAPE	Solyc01g097980.2_known	+	861	869	1.95e-10	2.21e-07	GTPEWMAPE
	1	GTXXXMAPE	Solyc02g076780.2_known	+	644	652	1.95e-10	2.21e-07	GTPEWMAPE
	1	GTXXXMAPE	Solyc04g076480.2_known	+	847	855	1.95e-10	2.21e-07	GTPEWMAPE
	1	GTXXXMAPE	Solyc07g055130.2_known	+	717	725	1.95e-10	2.21e-07	GTPEWMAPE
	1	GTXXXMAPE	Solyc09g009090.2_known	+	723	731	1.95e-10	2.21e-07	GTPEWMAPE
	1	GTXXXMAPE	Solyc10g083610.1_known	+	717	725	1.95e-10	2.21e-07	GTPEWMAPE
	1	GTXXXMAPE	Solyc10g085570.1_known	+	697	705	1.95e-10	2.21e-07	GTPEWMAPE
	1	GTXXXMAPE	Solyc12g013980.1_known	+	295	303	1.95e-10	2.21e-07	GTPEWMAPE
	1	GTXXXMAPE	Zosma289g00100_new	+	898	906	1.95e-10	2.21e-07	GTPEWMAPE
	1	GTXXXMAPE	Zosma62g00330_new	+	718	726	1.95e-10	2.21e-07	GTPEWMAPE
	1	GTXXXMAPE	Zosma63g00600_new	+	584	592	3.1e-10	3.1e-07	GTISWMAPE
	1	GTXXXMAPE	AT3G50730_known	+	196	204	3.28e-10	3.1e-07	GTSKWMAPE
	1	GTXXXMAPE	AT1G18160_known	+	875	883	3.51e-10	3.1e-07	GTAEWMAPE
	1	GTXXXMAPE	AT1G73660_known	+	908	916	3.51e-10	3.1e-07	GTAEWMAPE
	1	GTXXXMAPE	Glyma.05G245300_known	+	896	904	3.51e-10	3.1e-07	GTAEWMAPE
	1	GTXXXMAPE	Glyma.07G101600_known	+	899	907	3.51e-10	3.1e-07	GTAEWMAPE
	1	GTXXXMAPE	Glyma.08G052700_known	+	897	905	3.51e-10	3.1e-07	GTAEWMAPE
	1	GTXXXMAPE	Glyma.09G177600_known	+	895	903	3.51e-10	3.1e-07	GTAEWMAPE
	1	GTXXXMAPE	Gohir.A01G151500_new	+	918	926	3.51e-10	3.1e-07	GTAEWMAPE
	1	GTXXXMAPE	Gohir.D08G118400_new	+	918	926	3.51e-10	3.1e-07	GTAEWMAPE
	1	GTXXXMAPE	Gohir.D12G269000_new	+	886	894	3.51e-10	3.1e-07	GTAEWMAPE
	1	GTXXXMAPE	Gorai.006G056600_known	+	918	926	3.51e-10	3.1e-07	GTAEWMAPE
	1	GTXXXMAPE	Gorai.008G289300_new	+	887	895	3.51e-10	3.1e-07	GTAEWMAPE
	1	GTXXXMAPE	GRMZM2G048243_known	+	957	965	3.51e-10	3.1e-07	GTAEWMAPE
	1	GTXXXMAPE	Solyc03g119140.2_known	+	913	921	3.51e-10	3.1e-07	GTAEWMAPE
	1	GTXXXMAPE	Solyc06g068980.2_known	+	874	882	3.51e-10	3.1e-07	GTAEWMAPE
	1	GTXXXMAPE	Solyc08g065250.2_new	+	636	644	3.51e-10	3.1e-07	GTAEWMAPE
	1	GTXXXMAPE	AT1G04700_known	+	935	943	3.54e-10	3.1e-07	GTLPWMAPE
	1	GTXXXMAPE	AT1G16270_known	+	1032	1040	3.54e-10	3.1e-07	GTLPWMAPE
	1	GTXXXMAPE	AT1G79570_known	+	1133	1141	3.54e-10	3.1e-07	GTLPWMAPE
	1	GTXXXMAPE	AT2G35050_known	+	1142	1150	3.54e-10	3.1e-07	GTLPWMAPE
	1	GTXXXMAPE	AT3G24715_known	+	1005	1013	3.54e-10	3.1e-07	GTLPWMAPE
	1	GTXXXMAPE	AT3G46920_known	+	1041	1049	3.54e-10	3.1e-07	GTLPWMAPE
	1	GTXXXMAPE	AT5G57610_known	+	950	958	3.54e-10	3.1e-07	GTLPWMAPE
	1	GTXXXMAPE	Glyma.08G165800_known	+	1132	1140	3.54e-10	3.1e-07	GTLPWMAPE
	1	GTXXXMAPE	Glyma.08G165900_known	+	1142	1150	3.54e-10	3.1e-07	GTLPWMAPE
	1	GTXXXMAPE	Glyma.08G237200_new	+	394	402	3.54e-10	3.1e-07	GTLPWMAPE
	1	GTXXXMAPE	Glyma.08G356500_known	+	1172	1180	3.54e-10	3.1e-07	GTLPWMAPE
	1	GTXXXMAPE	Glyma.10G192700_known	+	1067	1075	3.54e-10	3.1e-07	GTLPWMAPE
	1	GTXXXMAPE	Glyma.13G094500_known	+	1006	1014	3.54e-10	3.1e-07	GTLPWMAPE
	1	GTXXXMAPE	Glyma.15G202000_known	+	1290	1298	3.54e-10	3.1e-07	GTLPWMAPE
	1	GTXXXMAPE	Glyma.15G213400_known	+	1109	1117	3.54e-10	3.1e-07	GTLPWMAPE
	1	GTXXXMAPE	Glyma.15G261100_known	+	1141	1149	3.54e-10	3.1e-07	GTLPWMAPE
	1	GTXXXMAPE	Glyma.15G261200_known	+	1130	1138	3.54e-10	3.1e-07	GTLPWMAPE
	1	GTXXXMAPE	Glyma.17G065700_known	+	992	1000	3.54e-10	3.1e-07	GTLPWMAPE
	1	GTXXXMAPE	Glyma.17G105100_known	+	1260	1268	3.54e-10	3.1e-07	GTLPWMAPE
	1	GTXXXMAPE	Glyma.18G174200_known	+	1174	1182	3.54e-10	3.1e-07	GTLPWMAPE
	1	GTXXXMAPE	Glyma.20G197800_known	+	1058	1066	3.54e-10	3.1e-07	GTLPWMAPE
	1	GTXXXMAPE	Gohir.A01G099800_new	+	1107	1115	3.54e-10	3.1e-07	GTLPWMAPE
	1	GTXXXMAPE	Gohir.A02G024800_new	+	976	984	3.54e-10	3.1e-07	GTLPWMAPE
	1	GTXXXMAPE	Gohir.A05G005800_new	+	977	985	3.54e-10	3.1e-07	GTLPWMAPE
	1	GTXXXMAPE	Gohir.A05G011400_new	+	1293	1301	3.54e-10	3.1e-07	GTLPWMAPE
	1	GTXXXMAPE	Gohir.A06G050100_new	+	1252	1260	3.54e-10	3.1e-07	GTLPWMAPE
	1	GTXXXMAPE	Gohir.A07G155400_new	+	1115	1123	3.54e-10	3.1e-07	GTLPWMAPE
	1	GTXXXMAPE	Gohir.A08G193900_new	+	1162	1170	3.54e-10	3.1e-07	GTLPWMAPE
	1	GTXXXMAPE	Gohir.A12G047900_new	+	1195	1203	3.54e-10	3.1e-07	GTLPWMAPE
	1	GTXXXMAPE	Gohir.D01G084300_new	+	1091	1099	3.54e-10	3.1e-07	GTLPWMAPE
	1	GTXXXMAPE	Gohir.D02G032000_new	+	986	994	3.54e-10	3.1e-07	GTLPWMAPE
	1	GTXXXMAPE	Gohir.D05G006500_new	+	970	978	3.54e-10	3.1e-07	GTLPWMAPE
	1	GTXXXMAPE	Gohir.D05G012100_new	+	1293	1301	3.54e-10	3.1e-07	GTLPWMAPE
	1	GTXXXMAPE	Gohir.D06G049400_new	+	923	931	3.54e-10	3.1e-07	GTLPWMAPE
	1	GTXXXMAPE	Gohir.D07G161700_new	+	1171	1179	3.54e-10	3.1e-07	GTLPWMAPE
	1	GTXXXMAPE	Gohir.D08G211700_new	+	1164	1172	3.54e-10	3.1e-07	GTLPWMAPE
	1	GTXXXMAPE	Gohir.D12G046700_new	+	1195	1203	3.54e-10	3.1e-07	GTLPWMAPE
	1	GTXXXMAPE	Gorai.001G185100_new	+	1205	1213	3.54e-10	3.1e-07	GTLPWMAPE
	1	GTXXXMAPE	Gorai.002G110000_new	+	1137	1145	3.54e-10	3.1e-07	GTLPWMAPE
	1	GTXXXMAPE	Gorai.004G101000_known	+	1033	1041	3.54e-10	3.1e-07	GTLPWMAPE
	1	GTXXXMAPE	Gorai.004G225000_new	+	1162	1170	3.54e-10	3.1e-07	GTLPWMAPE
	1	GTXXXMAPE	Gorai.005G035500_new	+	986	994	3.54e-10	3.1e-07	GTLPWMAPE
	1	GTXXXMAPE	Gorai.008G049200_new	+	1195	1203	3.54e-10	3.1e-07	GTLPWMAPE
	1	GTXXXMAPE	Gorai.009G006600_known	+	1003	1011	3.54e-10	3.1e-07	GTLPWMAPE
	1	GTXXXMAPE	Gorai.009G012400_new	+	1293	1301	3.54e-10	3.1e-07	GTLPWMAPE
	1	GTXXXMAPE	Gorai.010G056300_known	+	1251	1259	3.54e-10	3.1e-07	GTLPWMAPE
	1	GTXXXMAPE	GRMZM2G011070_new	+	1113	1121	3.54e-10	3.1e-07	GTLPWMAPE
	1	GTXXXMAPE	GRMZM2G039106_known	+	1035	1043	3.54e-10	3.1e-07	GTLPWMAPE
	1	GTXXXMAPE	GRMZM2G052658_known	+	1000	1008	3.54e-10	3.1e-07	GTLPWMAPE
	1	GTXXXMAPE	GRMZM2G326472_known	+	1008	1016	3.54e-10	3.1e-07	GTLPWMAPE
	1	GTXXXMAPE	GRMZM2G481005_known	+	1157	1165	3.54e-10	3.1e-07	GTLPWMAPE
	1	GTXXXMAPE	Solyc02g031860.2_new	+	1192	1200	3.54e-10	3.1e-07	GTLPWMAPE
	1	GTXXXMAPE	Solyc02g031910.2_new	+	1213	1221	3.54e-10	3.1e-07	GTLPWMAPE
	1	GTXXXMAPE	Solyc07g006760.2_known	+	980	988	3.54e-10	3.1e-07	GTLPWMAPE
	1	GTXXXMAPE	Solyc07g007140.2_known	+	1294	1302	3.54e-10	3.1e-07	GTLPWMAPE
	1	GTXXXMAPE	Solyc09g091460.2_new	+	1126	1134	3.54e-10	3.1e-07	GTLPWMAPE
	1	GTXXXMAPE	Zosma19g00030_new	+	1292	1300	3.54e-10	3.1e-07	GTLPWMAPE
	1	GTXXXMAPE	Zosma1g01920_new	+	1188	1196	3.54e-10	3.1e-07	GTLPWMAPE
	1	GTXXXMAPE	Zosma50g00950_new	+	1002	1010	3.54e-10	3.1e-07	GTLPWMAPE
	1	GTXXXMAPE	Zosma58g00140_new	+	888	896	3.54e-10	3.1e-07	GTLPWMAPE
	1	GTXXXMAPE	Zosma69g00340_new	+	1109	1117	3.54e-10	3.1e-07	GTLPWMAPE
	1	GTXXXMAPE	Glyma.20G149000_known	+	260	268	4.46e-10	3.89e-07	GTYGYMAPE
	1	GTXXXMAPE	Solyc03g121780.1_known	+	200	208	7.8e-10	6.78e-07	GTIGYMAPE
	1	GTXXXMAPE	AT3G01490_known	+	290	298	9.85e-10	7.41e-07	GTLGYMAPE
	1	GTXXXMAPE	AT3G22750_known	+	257	265	9.85e-10	7.41e-07	GTLGYMAPE
	1	GTXXXMAPE	AT3G63260_known	+	270	278	9.85e-10	7.41e-07	GTLGYMAPE
	1	GTXXXMAPE	AT4G14780_known	+	243	251	9.85e-10	7.41e-07	GTLGYMAPE
	1	GTXXXMAPE	AT5G50000_known	+	264	272	9.85e-10	7.41e-07	GTLGYMAPE
	1	GTXXXMAPE	Glyma.01G236100_known	+	266	274	9.85e-10	7.41e-07	GTLGYMAPE
	1	GTXXXMAPE	Glyma.04G182700_new	+	265	273	9.85e-10	7.41e-07	GTLGYMAPE
	1	GTXXXMAPE	Glyma.05G036600_known	+	270	278	9.85e-10	7.41e-07	GTLGYMAPE
	1	GTXXXMAPE	Glyma.06G183500_known	+	265	273	9.85e-10	7.41e-07	GTLGYMAPE
	1	GTXXXMAPE	Glyma.11G007100_known	+	264	272	9.85e-10	7.41e-07	GTLGYMAPE
	1	GTXXXMAPE	Glyma.13G169300_new	+	245	253	9.85e-10	7.41e-07	GTLGYMAPE
	1	GTXXXMAPE	Glyma.17G090600_known	+	271	279	9.85e-10	7.41e-07	GTLGYMAPE
	1	GTXXXMAPE	Glyma.19G009500_known	+	246	254	9.85e-10	7.41e-07	GTLGYMAPE
	1	GTXXXMAPE	Gohir.A02G033700_new	+	263	271	9.85e-10	7.41e-07	GTLGYMAPE
	1	GTXXXMAPE	Gohir.A05G359500_new	+	253	261	9.85e-10	7.41e-07	GTLGYMAPE
	1	GTXXXMAPE	Gohir.A07G219500_new	+	258	266	9.85e-10	7.41e-07	GTLGYMAPE
	1	GTXXXMAPE	Gohir.A08G065000_new	+	260	268	9.85e-10	7.41e-07	GTLGYMAPE
	1	GTXXXMAPE	Gohir.A09G218000_new	+	270	278	9.85e-10	7.41e-07	GTLGYMAPE
	1	GTXXXMAPE	Gohir.A11G067500_new	+	262	270	9.85e-10	7.41e-07	GTLGYMAPE
	1	GTXXXMAPE	Gohir.A12G003500_new	+	270	278	9.85e-10	7.41e-07	GTLGYMAPE
	1	GTXXXMAPE	Gohir.A12G273500_new	+	284	292	9.85e-10	7.41e-07	GTLGYMAPE
	1	GTXXXMAPE	Gohir.D02G040300_new	+	301	309	9.85e-10	7.41e-07	GTLGYMAPE
	1	GTXXXMAPE	Gohir.D04G054600_new	+	253	261	9.85e-10	7.41e-07	GTLGYMAPE
	1	GTXXXMAPE	Gohir.D07G226400_new	+	258	266	9.85e-10	7.41e-07	GTLGYMAPE
	1	GTXXXMAPE	Gohir.D08G073500_new	+	261	269	9.85e-10	7.41e-07	GTLGYMAPE
	1	GTXXXMAPE	Gohir.D09G220500_new	+	270	278	9.85e-10	7.41e-07	GTLGYMAPE
	1	GTXXXMAPE	Gohir.D10G150400_new	+	270	278	9.85e-10	7.41e-07	GTLGYMAPE
	1	GTXXXMAPE	Gohir.D11G071400_new	+	256	264	9.85e-10	7.41e-07	GTLGYMAPE
	1	GTXXXMAPE	Gohir.D11G130100_new	+	271	279	9.85e-10	7.41e-07	GTLGYMAPE
	1	GTXXXMAPE	Gohir.D12G003200_new	+	270	278	9.85e-10	7.41e-07	GTLGYMAPE
	1	GTXXXMAPE	Gohir.D12G274200_new	+	278	286	9.85e-10	7.41e-07	GTLGYMAPE
	1	GTXXXMAPE	Gorai.001G261300_known	+	260	268	9.85e-10	7.41e-07	GTLGYMAPE
	1	GTXXXMAPE	Gorai.004G077900_known	+	261	269	9.85e-10	7.41e-07	GTLGYMAPE
	1	GTXXXMAPE	Gorai.005G044700_known	+	263	271	9.85e-10	7.41e-07	GTLGYMAPE
	1	GTXXXMAPE	Gorai.006G241500_known	+	270	278	9.85e-10	7.41e-07	GTLGYMAPE
	1	GTXXXMAPE	Gorai.007G076700_known	+	256	264	9.85e-10	7.41e-07	GTLGYMAPE
	1	GTXXXMAPE	Gorai.007G139200_known	+	271	279	9.85e-10	7.41e-07	GTLGYMAPE
	1	GTXXXMAPE	Gorai.008G003000_known	+	270	278	9.85e-10	7.41e-07	GTLGYMAPE
	1	GTXXXMAPE	Gorai.008G294700_known	+	278	286	9.85e-10	7.41e-07	GTLGYMAPE
	1	GTXXXMAPE	Gorai.011G167400_known	+	270	278	9.85e-10	7.41e-07	GTLGYMAPE
	1	GTXXXMAPE	Gorai.012G061300_known	+	253	261	9.85e-10	7.41e-07	GTLGYMAPE
	1	GTXXXMAPE	GRMZM2G014618_known	+	318	326	9.85e-10	7.41e-07	GTLGYMAPE
	1	GTXXXMAPE	GRMZM2G019434_known	+	249	257	9.85e-10	7.41e-07	GTLGYMAPE
	1	GTXXXMAPE	GRMZM2G063069_known	+	255	263	9.85e-10	7.41e-07	GTLGYMAPE
	1	GTXXXMAPE	GRMZM2G063684_known	+	260	268	9.85e-10	7.41e-07	GTLGYMAPE
	1	GTXXXMAPE	GRMZM2G088299_known	+	260	268	9.85e-10	7.41e-07	GTLGYMAPE
	1	GTXXXMAPE	GRMZM2G111269_known	+	257	265	9.85e-10	7.41e-07	GTLGYMAPE
	1	GTXXXMAPE	GRMZM2G131629_known	+	291	299	9.85e-10	7.41e-07	GTLGYMAPE
	1	GTXXXMAPE	Solyc03g114210.2_new	+	270	278	9.85e-10	7.41e-07	GTLGYMAPE
	1	GTXXXMAPE	Solyc06g071410.2_known	+	273	281	9.85e-10	7.41e-07	GTLGYMAPE
	1	GTXXXMAPE	Solyc09g082470.2_new	+	271	279	9.85e-10	7.41e-07	GTLGYMAPE
	1	GTXXXMAPE	Solyc12g062280.1_new	+	243	251	9.85e-10	7.41e-07	GTLGYMAPE
	1	GTXXXMAPE	Zosma199g00230_new	+	238	246	9.85e-10	7.41e-07	GTLGYMAPE
	1	GTXXXMAPE	Zosma9g00610_new	+	245	253	9.85e-10	7.41e-07	GTLGYMAPE
	1	GTXXXMAPE	AT3G06640_known	+	606	614	8.82e-09	6.62e-06	GMPQWMAPE
	1	GTXXXMAPE	Gohir.A12G268600_new	+	885	893	2.52e-08	1.88e-05	GTAEWMSPE
	1	GTXXXMAPE	Zosma107g00710_new	+	445	453	2.97e-08	2.22e-05	GTYRFMAPE
	1	GTXXXMAPE	AT1G14000_known	+	328	336	3.4e-08	2.42e-05	GSYRYMAPE
	1	GTXXXMAPE	Glyma.01G052600_known	+	317	325	3.4e-08	2.42e-05	GSYRYMAPE
	1	GTXXXMAPE	Glyma.07G228000_known	+	311	319	3.4e-08	2.42e-05	GSYRYMAPE
	1	GTXXXMAPE	Glyma.20G031300_known	+	313	321	3.4e-08	2.42e-05	GSYRYMAPE
	1	GTXXXMAPE	Gohir.A03G102400_new	+	320	328	3.4e-08	2.42e-05	GSYRYMAPE
	1	GTXXXMAPE	Gohir.A12G109400_new	+	299	307	3.4e-08	2.42e-05	GSYRYMAPE
	1	GTXXXMAPE	Gohir.A12G163500_new	+	327	335	3.4e-08	2.42e-05	GSYRYMAPE
	1	GTXXXMAPE	Gohir.A13G085100_new	+	327	335	3.4e-08	2.42e-05	GSYRYMAPE
	1	GTXXXMAPE	Gohir.D02G127300_new	+	320	328	3.4e-08	2.42e-05	GSYRYMAPE
	1	GTXXXMAPE	Gohir.D12G112400_new	+	299	307	3.4e-08	2.42e-05	GSYRYMAPE
	1	GTXXXMAPE	Gohir.D12G166500_new	+	327	335	3.4e-08	2.42e-05	GSYRYMAPE
	1	GTXXXMAPE	Gohir.D13G077900_new	+	327	335	3.4e-08	2.42e-05	GSYRYMAPE
	1	GTXXXMAPE	Gorai.005G142900_known	+	320	328	3.4e-08	2.42e-05	GSYRYMAPE
	1	GTXXXMAPE	Gorai.008G121800_new	+	299	307	3.4e-08	2.42e-05	GSYRYMAPE
	1	GTXXXMAPE	Gorai.008G179300_known	+	327	335	3.4e-08	2.42e-05	GSYRYMAPE
	1	GTXXXMAPE	Gorai.013G089100_known	+	327	335	3.4e-08	2.42e-05	GSYRYMAPE
	1	GTXXXMAPE	GRMZM2G159034_known	+	332	340	3.4e-08	2.42e-05	GSYRYMAPE
	1	GTXXXMAPE	Solyc01g010950.2_known	+	321	329	3.4e-08	2.42e-05	GSYRYMAPE
	1	GTXXXMAPE	Solyc05g013070.2_new	+	326	334	3.4e-08	2.42e-05	GSYRYMAPE
	1	GTXXXMAPE	Solyc10g017490.1_known	+	324	332	3.4e-08	2.42e-05	GSYRYMAPE
	1	GTXXXMAPE	Zosma160g00390_new	+	340	348	3.4e-08	2.42e-05	GSYRYMAPE
	1	GTXXXMAPE	Zosma3g01460_new	+	811	819	3.42e-08	2.42e-05	GSAEWMAPE
	1	GTXXXMAPE	Zosma216g00040_new	+	622	630	4.48e-08	3.17e-05	GTPQWLAPE
	1	GTXXXMAPE	AT3G58760_known	+	393	401	2.93e-07	0.000207	SSWRYMAPE
	1	GTXXXMAPE	Gohir.A02G007000_new	+	357	365	2.03e-06	0.00142	PSNIYMAPE
	1	GTXXXMAPE	Gohir.D02G006600_new	+	358	366	2.03e-06	0.00142	PSNIYMAPE
	1	GTXXXMAPE	Gohir.D09G208700_new	+	353	361	2.03e-06	0.00142	PSNIYMAPE
	1	GTXXXMAPE	Gohir.D09G213000_new	+	353	361	2.03e-06	0.00142	PSNIYMAPE
	1	GTXXXMAPE	Gorai.005G007700_known	+	358	366	2.03e-06	0.00142	PSNIYMAPE
	1	GTXXXMAPE	Gorai.006G233100_known	+	392	400	2.03e-06	0.00142	PSNIYMAPE
	1	GTXXXMAPE	Gohir.A06G123300_new	+	12	20	2.69e-06	0.00185	GKQSSMAPE
	1	GTXXXMAPE	Gohir.D06G140100_new	+	12	20	2.69e-06	0.00185	GKQSSMAPE
	1	GTXXXMAPE	Gorai.010G163500_new	+	12	20	2.69e-06	0.00185	GKQSSMAPE
	1	GTXXXMAPE	AT2G31800_known	+	359	367	2.45e-05	0.0168	PSNYCMAPE
	1	GTXXXMAPE	AT5G07140_known	+	481	489	3.41e-05	0.0234	DGYRWLAPE
	1	GTXXXMAPE	Glyma.02G288300_known	+	315	323	3.57e-05	0.0241	TSWRYVAPE
	1	GTXXXMAPE	Glyma.14G026700_known	+	314	322	3.57e-05	0.0241	TSWRYVAPE
	1	GTXXXMAPE	Gohir.A05G377800_new	+	319	327	3.57e-05	0.0241	TSWRYVAPE
	1	GTXXXMAPE	Gohir.D04G037900_new	+	319	327	3.57e-05	0.0241	TSWRYVAPE
	1	GTXXXMAPE	Gorai.012G042800_new	+	319	327	3.57e-05	0.0241	TSWRYVAPE
	1	GTXXXMAPE	Solyc07g055870.2_known	+	321	329	3.57e-05	0.0241	DSWRYVAPE
	1	GTXXXMAPE	AT4G18950_known	+	319	327	5.39e-05	0.0353	ISCRYIAPE
	1	GTXXXMAPE	Glyma.13G223400_known	+	313	321	5.39e-05	0.0353	TSCRYVAPE
	1	GTXXXMAPE	Glyma.15G088500_known	+	313	321	5.39e-05	0.0353	TSCRYVAPE
	1	GTXXXMAPE	Gohir.A10G033200_new	+	314	322	5.39e-05	0.0353	TSCRYVAPE
	1	GTXXXMAPE	Gohir.D10G033900_new	+	314	322	5.39e-05	0.0353	TSCRYVAPE
	1	GTXXXMAPE	Gorai.011G035600_new	+	314	322	5.39e-05	0.0353	TSCRYVAPE
	1	GTXXXMAPE	Solyc02g071740.2_known	+	320	328	5.39e-05	0.0353	TSCRYVAPE
	1	GTXXXMAPE	Zosma31g00240_new	+	335	343	5.39e-05	0.0353	TSCRYVAPE
	1	GTXXXMAPE	GRMZM2G045366_known	+	329	337	6.36e-05	0.0413	NACKYVAPE
	1	GTXXXMAPE	Solyc03g005920.2_new	+	129	137	6.7e-05	0.0426	GAKPPMAPM
	1	GTXXXMAPE	AT2G43850_known	+	362	370	0.000103	0.0645	LSNYYIAPE
	1	GTXXXMAPE	AT3G59830_known	+	360	368	0.000103	0.0645	KSNYYIAPE
	1	GTXXXMAPE	Gohir.A10G146900_new	+	355	363	0.000169	0.101	PSNVYAAPE
	1	GTXXXMAPE	Gohir.D10G119200_new	+	355	363	0.000169	0.101	PSNVYAAPE
	1	GTXXXMAPE	Gorai.011G131000_new	+	355	363	0.000169	0.101	PSNVYAAPE
	1	GTXXXMAPE	Gohir.A08G086100_new	+	517	525	0.000182	0.107	GDNVYQAPQ
	1	GTXXXMAPE	Solyc12g019410.1_known	+	353	361	0.000196	0.115	RSSPYVAPE
	1	GTXXXMAPE	Solyc08g014450.2_new	+	356	364	0.000215	0.125	RASTYIAPE
	1	GTXXXMAPE	Glyma.05G167600_known	+	358	366	0.000248	0.143	LSSLYVAPE
	1	GTXXXMAPE	Glyma.08G126000_known	+	358	366	0.000248	0.143	LSSLYVAPE
	1	GTXXXMAPE	GRMZM2G127632_new	+	597	605	0.000977	0.462	LENGVMAPP

## Sheet: Sheet2
											Missing from FIMO		AT5G12090_known
													Glyma.15G048500_new
													Gohir.A05G199900_new
mekks													Gohir.D01G014300_new
	Motif ID	Alt ID	Sequence Name	Strand	Start	End	p-value	q-value	Matched Sequence				Gohir.D02G074000_new
	1	GXPXXMAPEV	Solyc04g079400.2_known	+	482	491	1.38e-13	6.01e-10	GSPHWMAPEV
	1	GXPXXMAPEV	Solyc12g088940.1_known	+	477	486	1.38e-13	6.01e-10	GSPHWMAPEV
	1	GXPXXMAPEV	Glyma.02G228300_known	+	168	177	1.65e-13	6.01e-10	GSPMWMAPEV
	1	GXPXXMAPEV	Glyma.14G195300_known	+	169	178	1.65e-13	6.01e-10	GSPMWMAPEV
	1	GXPXXMAPEV	AT1G09000_known	+	236	245	1.96e-13	6.01e-10	GTPYWMAPEV
	1	GXPXXMAPEV	AT1G54960_known	+	235	244	1.96e-13	6.01e-10	GTPYWMAPEV
	1	GXPXXMAPEV	AT3G06030_known	+	235	244	1.96e-13	6.01e-10	GTPYWMAPEV
	1	GXPXXMAPEV	AT3G07980_known	+	181	190	1.96e-13	6.01e-10	GTPYWMAPEV
	1	GXPXXMAPEV	AT3G13530_known	+	181	190	1.96e-13	6.01e-10	GTPYWMAPEV
	1	GXPXXMAPEV	Glyma.03G237600_known	+	236	245	1.96e-13	6.01e-10	GTPYWMAPEV
	1	GXPXXMAPEV	Glyma.10G232800_known	+	561	570	1.96e-13	6.01e-10	GTPYWMAPEV
	1	GXPXXMAPEV	Glyma.11G101700_known	+	181	190	1.96e-13	6.01e-10	GTPYWMAPEV
	1	GXPXXMAPEV	Glyma.12G027600_known	+	181	190	1.96e-13	6.01e-10	GTPYWMAPEV
	1	GXPXXMAPEV	Glyma.19G235200_known	+	233	242	1.96e-13	6.01e-10	GTPYWMAPEV
	1	GXPXXMAPEV	Glyma.20G161500_known	+	561	570	1.96e-13	6.01e-10	GTPYWMAPEV
	1	GXPXXMAPEV	Gohir.A01G013000_new	+	181	190	1.96e-13	6.01e-10	GTPYWMAPEV
	1	GXPXXMAPEV	Gohir.A03G164300_new	+	181	190	1.96e-13	6.01e-10	GTPYWMAPEV
	1	GXPXXMAPEV	Gohir.A09G055300_new	+	234	243	1.96e-13	6.01e-10	GTPYWMAPEV
	1	GXPXXMAPEV	Gohir.A11G264700_new	+	232	241	1.96e-13	6.01e-10	GTPYWMAPEV
	1	GXPXXMAPEV	Gohir.A12G134300_new	+	181	190	1.96e-13	6.01e-10	GTPYWMAPEV
	1	GXPXXMAPEV	Gohir.D02G187600_new	+	117	126	1.96e-13	6.01e-10	GTPYWMAPEV
	1	GXPXXMAPEV	Gohir.D09G054200_new	+	233	242	1.96e-13	6.01e-10	GTPYWMAPEV
	1	GXPXXMAPEV	Gohir.D11G274900_new	+	232	241	1.96e-13	6.01e-10	GTPYWMAPEV
	1	GXPXXMAPEV	Gohir.D12G137900_new	+	181	190	1.96e-13	6.01e-10	GTPYWMAPEV
	1	GXPXXMAPEV	Gorai.002G016000_known	+	181	190	1.96e-13	6.01e-10	GTPYWMAPEV
	1	GXPXXMAPEV	Gorai.005G210100_known	+	181	190	1.96e-13	6.01e-10	GTPYWMAPEV
	1	GXPXXMAPEV	Gorai.006G052900_known	+	235	244	1.96e-13	6.01e-10	GTPYWMAPEV
	1	GXPXXMAPEV	Gorai.007G296700_known	+	232	241	1.96e-13	6.01e-10	GTPYWMAPEV
	1	GXPXXMAPEV	Gorai.008G149400_known	+	181	190	1.96e-13	6.01e-10	GTPYWMAPEV
	1	GXPXXMAPEV	GRMZM2G017654_known	+	181	190	1.96e-13	6.01e-10	GTPYWMAPEV
	1	GXPXXMAPEV	GRMZM2G064613_known	+	284	293	1.96e-13	6.01e-10	GTPYWMAPEV
	1	GXPXXMAPEV	GRMZM2G098828_known	+	273	282	1.96e-13	6.01e-10	GTPYWMAPEV
	1	GXPXXMAPEV	GRMZM2G156800_known	+	537	546	1.96e-13	6.01e-10	GTPYWMAPEV
	1	GXPXXMAPEV	Solyc01g079750.2_known	+	246	255	1.96e-13	6.01e-10	GTPYWMAPEV
	1	GXPXXMAPEV	Solyc01g098980.2_known	+	1112	1121	1.96e-13	6.01e-10	GTPYWMAPEV
	1	GXPXXMAPEV	Solyc11g033270.1_new	+	181	190	1.96e-13	6.01e-10	GTPYWMAPEV
	1	GXPXXMAPEV	Zosma100g00030_new	+	174	183	1.96e-13	6.01e-10	GTPYWMAPEV
	1	GXPXXMAPEV	Zosma12g00430_new	+	181	190	1.96e-13	6.01e-10	GTPYWMAPEV
	1	GXPXXMAPEV	Zosma334g00080_new	+	250	259	1.96e-13	6.01e-10	GTPYWMAPEV
	1	GXPXXMAPEV	Zosma388g00040_new	+	244	253	1.96e-13	6.01e-10	GTPYWMAPEV
	1	GXPXXMAPEV	Zosma96g00760_new	+	514	523	1.96e-13	6.01e-10	GTPYWMAPEV
	1	GXPXXMAPEV	AT4G08500_known	+	491	500	2.66e-13	6.01e-10	GTPFWMAPEV
	1	GXPXXMAPEV	AC209208.3_known	+	568	577	3.44e-13	6.01e-10	GSPYWMAPEV
	1	GXPXXMAPEV	AT1G53570_known	+	375	384	3.44e-13	6.01e-10	GSPYWMAPEV
	1	GXPXXMAPEV	AT1G63700_known	+	561	570	3.44e-13	6.01e-10	GSPYWMAPEV
	1	GXPXXMAPEV	Glyma.01G220700_known	+	556	565	3.44e-13	6.01e-10	GSPYWMAPEV
	1	GXPXXMAPEV	Glyma.04G213000_new	+	363	372	3.44e-13	6.01e-10	GSPYWMAPEV
	1	GXPXXMAPEV	Glyma.05G123200_known	+	384	393	3.44e-13	6.01e-10	GSPYWMAPEV
	1	GXPXXMAPEV	Glyma.05G191700_known	+	355	364	3.44e-13	6.01e-10	GSPYWMAPEV
	1	GXPXXMAPEV	Glyma.06G153200_known	+	378	387	3.44e-13	6.01e-10	GSPYWMAPEV
	1	GXPXXMAPEV	Glyma.08G015500_known	+	570	579	3.44e-13	6.01e-10	GSPYWMAPEV
	1	GXPXXMAPEV	Glyma.08G078200_known	+	367	376	3.44e-13	6.01e-10	GSPYWMAPEV
	1	GXPXXMAPEV	Glyma.08G156900_new	+	351	360	3.44e-13	6.01e-10	GSPYWMAPEV
	1	GXPXXMAPEV	Glyma.09G135100_known	+	571	580	3.44e-13	6.01e-10	GSPYWMAPEV
	1	GXPXXMAPEV	Glyma.11G022900_known	+	544	553	3.44e-13	6.01e-10	GSPYWMAPEV
	1	GXPXXMAPEV	Glyma.14G080100_known	+	488	497	3.44e-13	6.01e-10	GSPYWMAPEV
	1	GXPXXMAPEV	Glyma.15G048600_known	+	325	334	3.44e-13	6.01e-10	GSPYWMAPEV
	1	GXPXXMAPEV	Glyma.16G181000_known	+	571	580	3.44e-13	6.01e-10	GSPYWMAPEV
	1	GXPXXMAPEV	Gohir.A02G068000_new	+	358	367	3.44e-13	6.01e-10	GSPYWMAPEV
	1	GXPXXMAPEV	Gohir.A05G385300_new	+	418	427	3.44e-13	6.01e-10	GSPYWMAPEV
	1	GXPXXMAPEV	Gohir.A08G183300_new	+	391	400	3.44e-13	6.01e-10	GSPYWMAPEV
	1	GXPXXMAPEV	Gohir.A12G001400_new	+	417	426	3.44e-13	6.01e-10	GSPYWMAPEV
	1	GXPXXMAPEV	Gohir.D04G022500_new	+	418	427	3.44e-13	6.01e-10	GSPYWMAPEV
	1	GXPXXMAPEV	Gohir.D05G202900_new	+	524	533	3.44e-13	6.01e-10	GSPYWMAPEV
	1	GXPXXMAPEV	Gohir.D08G201900_new	+	566	575	3.44e-13	6.01e-10	GSPYWMAPEV
	1	GXPXXMAPEV	Gohir.D12G001200_new	+	415	424	3.44e-13	6.01e-10	GSPYWMAPEV
	1	GXPXXMAPEV	Gorai.004G213200_known	+	566	575	3.44e-13	6.01e-10	GSPYWMAPEV
	1	GXPXXMAPEV	Gorai.005G083400_new	+	351	360	3.44e-13	6.01e-10	GSPYWMAPEV
	1	GXPXXMAPEV	Gorai.008G000500_known	+	417	426	3.44e-13	6.01e-10	GSPYWMAPEV
	1	GXPXXMAPEV	Gorai.009G208800_new	+	524	533	3.44e-13	6.01e-10	GSPYWMAPEV
	1	GXPXXMAPEV	Gorai.012G034500_known	+	418	427	3.44e-13	6.01e-10	GSPYWMAPEV
	1	GXPXXMAPEV	GRMZM2G093316_known	+	568	577	3.44e-13	6.01e-10	GSPYWMAPEV
	1	GXPXXMAPEV	GRMZM2G140726_known	+	485	494	3.44e-13	6.01e-10	GSPYWMAPEV
	1	GXPXXMAPEV	GRMZM2G175504_known	+	572	581	3.44e-13	6.01e-10	GSPYWMAPEV
	1	GXPXXMAPEV	GRMZM2G540772_known	+	323	332	3.44e-13	6.01e-10	GSPYWMAPEV
	1	GXPXXMAPEV	GRMZM6G513881_known	+	146	155	3.44e-13	6.01e-10	GSPYWMAPEV
	1	GXPXXMAPEV	Solyc03g025360.2_known	+	571	580	3.44e-13	6.01e-10	GSPYWMAPEV
	1	GXPXXMAPEV	Solyc06g036080.2_known	+	595	604	3.44e-13	6.01e-10	GSPYWMAPEV
	1	GXPXXMAPEV	Solyc08g081210.2_known	+	537	546	3.44e-13	6.01e-10	GSPYWMAPEV
	1	GXPXXMAPEV	Solyc11g006000.1_known	+	363	372	3.44e-13	6.01e-10	GSPYWMAPEV
	1	GXPXXMAPEV	Zosma16g00390_new	+	567	576	3.44e-13	6.01e-10	GSPYWMAPEV
	1	GXPXXMAPEV	Zosma22g00900_new	+	405	414	3.44e-13	6.01e-10	GSPYWMAPEV
	1	GXPXXMAPEV	Zosma253g00060_new	+	563	572	3.44e-13	6.01e-10	GSPYWMAPEV
	1	GXPXXMAPEV	Zosma60g00470_new	+	383	392	3.44e-13	6.01e-10	GSPYWMAPEV
	1	GXPXXMAPEV	Zosma68g00400_new	+	489	498	3.44e-13	6.01e-10	GSPYWMAPEV
	1	GXPXXMAPEV	GRMZM2G378852_new	+	165	174	1.74e-12	2.97e-09	GTPAWMAPEV
	1	GXPXXMAPEV	GRMZM2G459824_new	+	168	177	1.74e-12	2.97e-09	GTPAWMAPEV
	1	GXPXXMAPEV	Glyma.12G097200_known	+	156	165	2.21e-12	3.42e-09	GTPMFMAPEV
	1	GXPXXMAPEV	Glyma.12G192500_known	+	160	169	2.21e-12	3.42e-09	GTPMFMAPEV
	1	GXPXXMAPEV	Glyma.13G309900_known	+	162	171	2.21e-12	3.42e-09	GTPMFMAPEV
	1	GXPXXMAPEV	Solyc07g051860.1_known	+	163	172	2.21e-12	3.42e-09	GTPMFMAPEV
	1	GXPXXMAPEV	Solyc07g051870.1_known	+	157	166	2.21e-12	3.42e-09	GTPMFMAPEV
	1	GXPXXMAPEV	Solyc07g051880.1_known	+	163	172	2.21e-12	3.42e-09	GTPMFMAPEV
	1	GXPXXMAPEV	Solyc07g051890.1_known	+	157	166	2.21e-12	3.42e-09	GTPMFMAPEV
	1	GXPXXMAPEV	Solyc07g051920.1_known	+	157	166	2.21e-12	3.42e-09	GTPMFMAPEV
	1	GXPXXMAPEV	Solyc07g051930.1_known	+	163	172	2.21e-12	3.42e-09	GTPMFMAPEV
	1	GXPXXMAPEV	Glyma.12G164900_known	+	168	177	2.67e-12	4.02e-09	GTPLWMAPEV
	1	GXPXXMAPEV	Glyma.16G001200_known	+	168	177	2.67e-12	4.02e-09	GTPLWMAPEV
	1	GXPXXMAPEV	Zosma193g00020_new	+	178	187	2.67e-12	4.02e-09	GTPLWMAPEV
	1	GXPXXMAPEV	AT1G07150_known	+	186	195	3.5e-12	4.56e-09	GSPLWMAPEV
	1	GXPXXMAPEV	AT2G30040_known	+	177	186	3.5e-12	4.56e-09	GSPLWMAPEV
	1	GXPXXMAPEV	Glyma.11G170000_known	+	166	175	3.5e-12	4.56e-09	GSPLWMAPEV
	1	GXPXXMAPEV	Glyma.18G060900_known	+	166	175	3.5e-12	4.56e-09	GSPLWMAPEV
	1	GXPXXMAPEV	Gohir.A03G028800_new	+	176	185	3.5e-12	4.56e-09	GSPLWMAPEV
	1	GXPXXMAPEV	Gohir.A08G201200_new	+	186	195	3.5e-12	4.56e-09	GSPLWMAPEV
	1	GXPXXMAPEV	Gohir.A13G233100_new	+	186	195	3.5e-12	4.56e-09	GSPLWMAPEV
	1	GXPXXMAPEV	Gohir.D03G139800_new	+	176	185	3.5e-12	4.56e-09	GSPLWMAPEV
	1	GXPXXMAPEV	Gohir.D05G107500_new	+	187	196	3.5e-12	4.56e-09	GSPLWMAPEV
	1	GXPXXMAPEV	Gohir.D08G218400_new	+	186	195	3.5e-12	4.56e-09	GSPLWMAPEV
	1	GXPXXMAPEV	Gohir.D13G238700_new	+	186	195	3.5e-12	4.56e-09	GSPLWMAPEV
	1	GXPXXMAPEV	Gorai.003G146500_known	+	176	185	3.5e-12	4.56e-09	GSPLWMAPEV
	1	GXPXXMAPEV	Gorai.004G232400_known	+	186	195	3.5e-12	4.56e-09	GSPLWMAPEV
	1	GXPXXMAPEV	Gorai.009G111600_new	+	187	196	3.5e-12	4.56e-09	GSPLWMAPEV
	1	GXPXXMAPEV	Gorai.013G269600_known	+	186	195	3.5e-12	4.56e-09	GSPLWMAPEV
	1	GXPXXMAPEV	Gohir.A05G171900_new	+	160	169	5.96e-12	7.58e-09	GTPVYMAPEV
	1	GXPXXMAPEV	Gohir.D05G175000_new	+	160	169	5.96e-12	7.58e-09	GTPVYMAPEV
	1	GXPXXMAPEV	Gorai.009G180300_known	+	160	169	5.96e-12	7.58e-09	GTPVYMAPEV
	1	GXPXXMAPEV	Glyma.09G005500_known	+	154	163	6.41e-12	8.07e-09	GTPRFMAPEV
	1	GXPXXMAPEV	Zosma209g00210_new	+	167	176	9.12e-12	1.14e-08	GTPVFMAPEV
	1	GXPXXMAPEV	Gohir.A10G012200_new	+	159	168	1.05e-11	1.15e-08	GTPLYMAPEV
	1	GXPXXMAPEV	Gohir.D10G011600_new	+	159	168	1.05e-11	1.15e-08	GTPLYMAPEV
	1	GXPXXMAPEV	Gorai.011G012900_known	+	159	168	1.05e-11	1.15e-08	GTPLYMAPEV
	1	GXPXXMAPEV	AC204050.4_new	+	166	175	1.07e-11	1.15e-08	GTPAFMAPEV
	1	GXPXXMAPEV	AT2G32510_known	+	161	170	1.07e-11	1.15e-08	GTPAFMAPEV
	1	GXPXXMAPEV	AT4G26890_known	+	158	167	1.07e-11	1.15e-08	GTPAFMAPEV
	1	GXPXXMAPEV	Gohir.A01G082200_new	+	166	175	1.07e-11	1.15e-08	GTPAFMAPEV
	1	GXPXXMAPEV	Gohir.D01G068800_new	+	166	175	1.07e-11	1.15e-08	GTPAFMAPEV
	1	GXPXXMAPEV	Gorai.002G091000_known	+	166	175	1.07e-11	1.15e-08	GTPAFMAPEV
	1	GXPXXMAPEV	GRMZM2G041774_known	+	166	175	1.07e-11	1.15e-08	GTPAFMAPEV
	1	GXPXXMAPEV	GRMZM2G165099_known	+	164	173	1.07e-11	1.15e-08	GTPAFMAPEV
	1	GXPXXMAPEV	GRMZM2G173965_known	+	162	171	1.07e-11	1.15e-08	GTPAFMAPEV
	1	GXPXXMAPEV	GRMZM2G305066_known	+	169	178	1.07e-11	1.15e-08	GTPAFMAPEV
	1	GXPXXMAPEV	GRMZM2G335826_new	+	164	173	1.07e-11	1.15e-08	GTPAFMAPEV
	1	GXPXXMAPEV	GRMZM2G404078_new	+	162	171	1.07e-11	1.15e-08	GTPAFMAPEV
	1	GXPXXMAPEV	GRMZM2G476477_known	+	167	176	1.07e-11	1.15e-08	GTPAFMAPEV
	1	GXPXXMAPEV	Solyc07g064820.1_known	+	152	161	1.07e-11	1.15e-08	GTPAFMAPEV
	1	GXPXXMAPEV	Zosma70g00360_new	+	171	180	1.07e-11	1.15e-08	GTPAFMAPEV
	1	GXPXXMAPEV	Zosma88g00540_new	+	171	180	1.07e-11	1.15e-08	GTPAFMAPEV
	1	GXPXXMAPEV	Zosma88g00560_new	+	171	180	1.07e-11	1.15e-08	GTPAFMAPEV
	1	GXPXXMAPEV	Glyma.10G250800_new	+	216	225	1.92e-11	2.02e-08	GTPHWMSPEV
	1	GXPXXMAPEV	Glyma.20G142900_new	+	216	225	1.92e-11	2.02e-08	GTPHWMSPEV
	1	GXPXXMAPEV	GRMZM2G034877_known	+	514	523	4.51e-11	4.72e-08	GTPYWMAPEP
	1	GXPXXMAPEV	AT5G66850_known	+	508	517	6.72e-11	6.24e-08	GSPYWMAPEL
	1	GXPXXMAPEV	Glyma.01G184000_known	+	474	483	6.72e-11	6.24e-08	GSPYWMAPEL
	1	GXPXXMAPEV	Glyma.04G036300_known	+	462	471	6.72e-11	6.24e-08	GSPYWMAPEL
	1	GXPXXMAPEV	Glyma.05G080900_known	+	465	474	6.72e-11	6.24e-08	GSPYWMAPEL
	1	GXPXXMAPEV	Glyma.06G036400_known	+	449	458	6.72e-11	6.24e-08	GSPYWMAPEL
	1	GXPXXMAPEV	Glyma.11G058300_known	+	478	487	6.72e-11	6.24e-08	GSPYWMAPEL
	1	GXPXXMAPEV	Glyma.17G177900_known	+	468	477	6.72e-11	6.24e-08	GSPYWMAPEL
	1	GXPXXMAPEV	Gohir.A10G092900_new	+	492	501	6.72e-11	6.24e-08	GSPYWMAPEL
	1	GXPXXMAPEV	Gohir.A11G045900_new	+	498	507	6.72e-11	6.24e-08	GSPYWMAPEL
	1	GXPXXMAPEV	Gohir.A12G069900_new	+	474	483	6.72e-11	6.24e-08	GSPYWMAPEL
	1	GXPXXMAPEV	Gohir.D10G095400_new	+	455	464	6.72e-11	6.24e-08	GSPYWMAPEL
	1	GXPXXMAPEV	Gohir.D11G049500_new	+	498	507	6.72e-11	6.24e-08	GSPYWMAPEL
	1	GXPXXMAPEV	Gohir.D12G089300_new	+	507	516	6.72e-11	6.24e-08	GSPYWMAPEL
	1	GXPXXMAPEV	Gorai.007G053300_known	+	498	507	6.72e-11	6.24e-08	GSPYWMAPEL
	1	GXPXXMAPEV	Gorai.008G073600_known	+	507	516	6.72e-11	6.24e-08	GSPYWMAPEL
	1	GXPXXMAPEV	Gorai.011G104700_known	+	496	505	6.72e-11	6.24e-08	GSPYWMAPEL
	1	GXPXXMAPEV	Solyc02g065110.2_known	+	487	496	6.72e-11	6.24e-08	GSPYWMAPEL
	1	GXPXXMAPEV	Solyc02g090430.2_known	+	495	504	6.72e-11	6.24e-08	GSPYWMAPEL
	1	GXPXXMAPEV	GRMZM2G066120_known	+	482	491	6.9e-11	6.29e-08	GTVYWMAPEV
	1	GXPXXMAPEV	GRMZM2G158860_new	+	423	432	6.9e-11	6.29e-08	GTVYWMAPEV
	1	GXPXXMAPEV	GRMZM2G180555_known	+	480	489	6.9e-11	6.29e-08	GTVYWMAPEV
	1	GXPXXMAPEV	AT4G08470_known	+	461	470	1.02e-10	8.73e-08	GTLFWMAPEV
	1	GXPXXMAPEV	Glyma.04G253500_new	+	451	460	1.02e-10	8.73e-08	GTAFWMAPEV
	1	GXPXXMAPEV	Glyma.06G108900_new	+	440	449	1.02e-10	8.73e-08	GTAFWMAPEV
	1	GXPXXMAPEV	Glyma.13G084100_new	+	480	489	1.02e-10	8.73e-08	GTAFWMAPEV
	1	GXPXXMAPEV	Glyma.14G166000_new	+	476	485	1.02e-10	8.73e-08	GTAFWMAPEV
	1	GXPXXMAPEV	Gohir.A02G074800_new	+	461	470	1.02e-10	8.73e-08	GTAFWMAPEV
	1	GXPXXMAPEV	Gohir.A05G232100_new	+	476	485	1.02e-10	8.73e-08	GTAFWMAPEV
	1	GXPXXMAPEV	Gohir.D02G081800_new	+	475	484	1.02e-10	8.73e-08	GTAFWMAPEV
	1	GXPXXMAPEV	Gorai.005G091700_known	+	475	484	1.02e-10	8.73e-08	GTAFWMAPEV
	1	GXPXXMAPEV	Gorai.009G242600_known	+	476	485	1.02e-10	8.73e-08	GTAFWMAPEV
	1	GXPXXMAPEV	Solyc01g104530.2_known	+	557	566	1.02e-10	8.73e-08	GTAFWMAPEV
	1	GXPXXMAPEV	Glyma.17G245300_known	+	360	369	1.07e-10	8.9e-08	GSSYWMAPEV
	1	GXPXXMAPEV	GRMZM2G044557_known	+	523	532	1.07e-10	8.9e-08	GSVYWMAPEV
	1	GXPXXMAPEV	GRMZM2G130927_known	+	519	528	1.07e-10	8.9e-08	GSVYWMAPEV
	1	GXPXXMAPEV	Zosma135g00450_new	+	425	434	1.07e-10	8.9e-08	GSVYWMAPEV
	1	GXPXXMAPEV	Zosma164g00170_new	+	452	461	1.07e-10	8.9e-08	GSVYWMAPEV
	1	GXPXXMAPEV	Zosma91g00370_new	+	484	493	1.71e-10	1.41e-07	GSVFWMAPEV
	1	GXPXXMAPEV	Solyc01g103240.2_known	+	184	193	3.31e-10	2.7e-07	GTPLWMAPEI
	1	GXPXXMAPEV	Zosma64g00490_new	+	177	186	3.31e-10	2.7e-07	GTPLWMAPEI
	1	GXPXXMAPEV	Solyc07g053170.2_known	+	485	494	4.75e-10	3.86e-07	GTALWMAPEV
	1	GXPXXMAPEV	AT5G55090_known	+	223	232	1.03e-09	8.33e-07	GTPAFMSPEV
	1	GXPXXMAPEV	GRMZM2G439350_known	+	172	181	1.12e-09	9.03e-07	ATPAFMAPEV
	1	GXPXXMAPEV	Glyma.06G307600_new	+	158	167	1.2e-09	9.57e-07	GTPMFLAPEV
	1	GXPXXMAPEV	AT3G50310_known	+	171	180	1.22e-09	9.59e-07	GTPLYMAPEC
	1	GXPXXMAPEV	AT4G36950_known	+	166	175	1.22e-09	9.59e-07	GTPLYMAPES
	1	GXPXXMAPEV	AT5G67080_known	+	172	181	1.22e-09	9.59e-07	GTPLYMAPES
	1	GXPXXMAPEV	AT1G05100_known	+	166	175	1.23e-09	9.63e-07	GTPAFMAPEA
	1	GXPXXMAPEV	AT4G08480_known	+	659	668	6.55e-09	5.09e-06	ETLFWMAPEV
	1	GXPXXMAPEV	Glyma.03G106200_new	+	169	178	7.64e-09	5.88e-06	GTPMYMSPES
	1	GXPXXMAPEV	Glyma.11G054400_new	+	174	183	7.64e-09	5.88e-06	GTPMYMSPES
	1	GXPXXMAPEV	Glyma.05G094400_new	+	167	176	1.09e-08	8.33e-06	GTPMFMSPEQ
	1	GXPXXMAPEV	Glyma.17G173000_new	+	167	176	1.09e-08	8.33e-06	GTPMFMSPEQ
	1	GXPXXMAPEV	Zosma26g00350_new	+	546	555	1.72e-08	1.3e-05	GSPHWIAPEL
	1	GXPXXMAPEV	Glyma.06G226000_new	+	177	186	2.04e-08	1.53e-05	GTPFYMSPES
	1	GXPXXMAPEV	Glyma.06G243900_new	+	177	186	2.04e-08	1.53e-05	GTPFYMSPES
	1	GXPXXMAPEV	Glyma.06G244200_new	+	177	186	2.04e-08	1.53e-05	GTPFYMSPES
	1	GXPXXMAPEV	Glyma.18G244200_new	+	189	198	2.91e-08	2.16e-05	GSPFYMSPES
	1	GXPXXMAPEV	Gohir.A09G050200_new	+	574	583	3.2e-08	2.35e-05	GSPYWLAPEI
	1	GXPXXMAPEV	Gohir.D09G043100_new	+	574	583	3.2e-08	2.35e-05	GSPYWLAPEI
	1	GXPXXMAPEV	Gorai.006G049500_known	+	574	583	3.2e-08	2.35e-05	GSPYWLAPEI
	1	GXPXXMAPEV	AT2G34290_known	+	173	182	3.38e-08	2.45e-05	GTPIYMSPES
	1	GXPXXMAPEV	AT2G41920_known	+	187	196	3.38e-08	2.45e-05	GTPIYMSPES
	1	GXPXXMAPEV	AT2G05060_known	+	184	193	3.85e-08	2.77e-05	GTPVYMSPES
	1	GXPXXMAPEV	AT2G42550_known	+	181	190	3.85e-08	2.77e-05	GTPVYMSPES
	1	GXPXXMAPEV	Gohir.A10G091500_new	+	165	174	3.91e-08	2.77e-05	GTPLSMAPES
	1	GXPXXMAPEV	Gohir.D10G096700_new	+	165	174	3.91e-08	2.77e-05	GTPLSMAPES
	1	GXPXXMAPEV	Gorai.011G106000_known	+	165	174	3.91e-08	2.77e-05	GTPLSMAPES
	1	GXPXXMAPEV	AT3G45670_known	+	268	277	4.79e-08	3.31e-05	GTTRYMAPEL
	1	GXPXXMAPEV	Solyc02g064870.1_new	+	158	167	4.79e-08	3.31e-05	GTKRYMAPEA
	1	GXPXXMAPEV	Solyc02g064930.1_known	+	175	184	4.79e-08	3.31e-05	GTKRYMAPEA
	1	GXPXXMAPEV	Solyc06g065660.1_new	+	184	193	4.79e-08	3.31e-05	GTQRYMAPES
	1	GXPXXMAPEV	Solyc06g065790.1_new	+	174	183	4.79e-08	3.31e-05	GTERYMAPES
	1	GXPXXMAPEV	Solyc02g064980.1_known	+	170	179	5.7e-08	3.87e-05	GTPLYMSPEM
	1	GXPXXMAPEV	Solyc02g090970.1_known	+	170	179	5.7e-08	3.87e-05	GTPLYMSPEM
	1	GXPXXMAPEV	Solyc02g090980.1_known	+	164	173	5.7e-08	3.87e-05	GTPLYMSPEI
	1	GXPXXMAPEV	Solyc02g090990.1_known	+	170	179	5.7e-08	3.87e-05	GTPLYMSPEM
	1	GXPXXMAPEV	Glyma.01G043100_new	+	148	157	7.13e-08	4.76e-05	GTPLFMSPES
	1	GXPXXMAPEV	Glyma.01G186900_new	+	166	175	7.13e-08	4.76e-05	GTPLFMSPES
	1	GXPXXMAPEV	Glyma.03G106000_new	+	166	175	7.13e-08	4.76e-05	GTPLFMSPES
	1	GXPXXMAPEV	Glyma.11G055100_new	+	166	175	7.13e-08	4.76e-05	GTPLFMSPES
	1	GXPXXMAPEV	Glyma.14G165700_new	+	439	448	1.67e-07	0.000111	TAFFWMAPEV
	1	GXPXXMAPEV	AT4G12020_known	+	1780	1789	1.81e-07	0.00012	PYWNWMAPEV
	1	GXPXXMAPEV	AT5G27510_known	+	176	185	1.21e-06	0.000794	GTLNYMPPES
	1	GXPXXMAPEV	AT3G45790_known	+	272	281	1.4e-06	0.00091	GTTRYMSPEL
	1	GXPXXMAPEV	AT3G46140_known	+	272	281	1.4e-06	0.00091	GTTRYMSPEL
	1	GXPXXMAPEV	Solyc03g117640.1_known	+	187	196	1.46e-06	0.000939	GTPMYLSPEA
	1	GXPXXMAPEV	Solyc06g068510.1_known	+	204	213	1.46e-06	0.000939	GTPMYLSPEA
	1	GXPXXMAPEV	AT2G41930_known	+	183	192	1.54e-06	0.000984	GTSIYMSPES
	1	GXPXXMAPEV	AT5G27790_known	+	199	208	1.54e-06	0.000984	GTRIYMSPES
	1	GXPXXMAPEV	Gohir.A12G072100_new	+	165	174	3.14e-06	0.002	GTPSNIAPES
	1	GXPXXMAPEV	Gohir.1Z039900_new	+	164	173	3.5e-06	0.00215	GTPLNIAPES
	1	GXPXXMAPEV	Gohir.A02G156800_new	+	164	173	3.5e-06	0.00215	GTPLNLAPES
	1	GXPXXMAPEV	Gohir.D03G023900_new	+	164	173	3.5e-06	0.00215	GTPLNLAPES
	1	GXPXXMAPEV	Gohir.D11G199800_new	+	164	173	3.5e-06	0.00215	GTPLNIAPES
	1	GXPXXMAPEV	Gohir.D12G070000_new	+	165	174	3.5e-06	0.00215	GTPLNIAPES
	1	GXPXXMAPEV	Gorai.003G025400_known	+	164	173	3.5e-06	0.00215	GTPLNLAPES
	1	GXPXXMAPEV	Gorai.007G213900_new	+	164	173	3.5e-06	0.00215	GTPLNIAPES
	1	GXPXXMAPEV	Gorai.008G077000_new	+	165	174	3.5e-06	0.00215	GTPLNIAPES
	1	GXPXXMAPEV	Solyc08g069090.1_known	+	183	192	4.45e-06	0.00272	GTLAYAAPEC
	1	GXPXXMAPEV	AT2G41910_known	+	185	194	3.55e-05	0.0209	GTAIYMSPGS
	1	GXPXXMAPEV	AT2G40560_known	+	185	194	3.94e-05	0.0229	GTVEYMPPDS
	1	GXPXXMAPEV	AT3G46160_known	+	235	244	5.8e-05	0.0337	GTSRLLPPEV
	1	GXPXXMAPEV	Solyc08g076490.2_known	+	182	191	8.11e-05	0.0465	GTLPYAPPES
	1	GXPXXMAPEV	Solyc07g047910.1_known	+	293	302	0.000106	0.0604	GTLLYAPPES
	1	GXPXXMAPEV	AT2G40500_known	+	181	190	0.000255	0.137	TAPKYMPIES
	1	GXPXXMAPEV	AT2G40580_known	+	181	190	0.000269	0.139	TLEEYMSPEA
	1	GXPXXMAPEV	AC197029.3_new	+	25	34	0.000457	0.212	FRPTAPAPEA
