# Supplementary material for: Multispecies genome-wide analysis defines the MAP3K gene family in Gossypium hirsutum and reveals conserved family expansions
Source: BMC Bioinformatics. 2019 Mar 14;20(Suppl 2):99. doi: 10.1186/s12859-019-2624-9 (PMC6419318; doi:10.1186/s12859-019-2624-9)
Supplement: Supplementary file 6 — Table S1. Table containing the Gossypium hirsutum transcriptome analysis results. The first sheet has all genes that display at least a 50% change in transcription compared to a control. The second sheet highlights all genes that show at least a 20% change in regulation compared to a control. (XLSX 35 kb) [file 12859_2019_2624_MOESM6_ESM.xlsx]

## Sheet: Sheet1
		ad	15				ad	30				ad	92		194	total relationships		0.706186
		aa	1				aa	6				aa	14		137	ad realtionships		1.92857
		dd	2				dd	7				dd	27		21	aa relationships
															36	dd relationships
		ZIKs					MEKKs					RAFs
		A02G097500	A12G239100	A02	A12	*	A02G074800	A05G232100	A02	A05	*	A02G175000	A11G171500	A02	A11	*
		D01G073100	D13G139300	D01	D13	*	A02G156800	A10G091500	A02	A10	*	A03G102400	A12G163500	A03	A12	*
		D07G060700	D09G245200	D07	D09	*	A02G156800	A12G072100	A02	A12	*	A04G066300	A09G135600	A04	A09	*
		A01G086900	D01G073100	A01	D01		A03G028800	A08G201200	A03	A08	*	A05G011400	A06G050100	A05	A06	*
		A01G086900	D13G139300	A01	D13		A03G164300	A12G134300	A03	A12	*	A05G161300	A10G026400	A05	A10	*
		A02G031800	D02G038500	A02	D02		A05G171900	A10G012200	A05	A10	*	A05G218900	A06G031600	A05	A06	*
		A02G097500	D12G240300	A02	D12		D02G187600	D12G137900	D02	D12	*	A05G355100	A09G029800	A05	A09	*
		A05G386300	D04G023400	A05	D04		D03G023900	D11G199800	D03	D11	*	A05G359500	A07G219500	A05	A07	*
		A07G056400	D07G060700	A07	D07		D03G023900	D12G070000	D03	D12	*	A05G359500	A11G067500	A05	A11	*
		A07G056400	D09G245200	A07	D09		D05G107500	D08G218400	D05	D08	*	A06G152500	A10G009900	A06	A10	*
		A08G124300	D08G145400	A08	D08		D05G175000	D10G011600	D05	D10	*	A08G065000	A12G003500	A08	A12	*
		A09G244300	D07G060700	A09	D07		D10G095400	D11G049500	D10	D11	*	A08G214000	A11G256500	A08	A11	*
		A09G244300	D09G245200	A09	D09		D10G096700	D12G070000	D10	D12	*	A09G066200	A09G234600	A09	A09	*
		A10G149800	D10G117000	A10	D10		A01G082200	D01G068800	A01	D01		A09G234600	A10G172600	A09	A10	*
		A11G150300	D11G156800	A11	D11		A02G068000	D02G074000	A02	D02		D01G001500	D01G162300	D01	D01	*
		A11G226100	D11G231300	A11	D11		A02G074800	D02G081800	A02	D02		D01G129100	D04G104400	D01	D04	*
		A11G255500	D11G265300	A11	D11		A02G156800	D03G023900	A02	D03		D01G162300	D04G168700	D01	D04	*
		A12G239100	D12G240300	A12	D12		A02G156800	D10G096700	A02	D10		D02G004300	D09G210000	D02	D09	*
							A02G156800	D12G070000	A02	D12		D02G004300	D09G214400	D02	D09	*
							A03G028800	D03G139800	A03	D03		D02G006600	D10G119200	D02	D10	*
							A03G164300	D02G187600	A03	D02		D02G040300	D09G220500	D02	D09	*
							A03G164300	D12G137900	A03	D12		D02G070800	D05G244000	D02	D05	*
							A05G171900	D05G175000	A05	D05		D03G153900	D06G196600	D03	D06	*
							A05G171900	D10G011600	A05	D10		D04G054600	D07G226400	D04	D07	*
							A05G199900	D05G202900	A05	D05		D04G058100	D07G231000	D04	D07	*
							A05G232100	D02G081800	A05	D02		D04G058100	D09G029500	D04	D09	*
							A05G385300	D04G022500	A05	D04		D04G104400	D09G137700	D04	D09	*
							A08G183300	D08G201900	A08	D08		D05G044100	D06G087700	D05	D06	*
							A08G201200	D03G139800	A08	D03		D05G044100	D07G022100	D05	D07	*
							A08G201200	D05G107500	A08	D05		D05G164100	D10G027000	D05	D10	*
							A08G201200	D08G218400	A08	D08		D06G140100	D10G033900	D06	D10	*
							A09G055300	D09G054200	A09	D09		D06G158800	D10G009600	D06	D10	*
							A10G012200	D05G175000	A10	D05		D08G073500	D11G130100	D08	D11	*
							A10G012200	D10G011600	A10	D10		D08G073500	D12G003200	D08	D12	*
							A10G091500	D10G096700	A10	D10		D08G231000	D11G266300	D08	D11	*
							A10G092900	D10G095400	A10	D10		D09G208700	D09G213000	D09	D09	*
							A11G045900	D11G049500	A11	D11		D09G208700	D10G119200	D09	D10	*
							A11G264700	D11G274900	A11	D11		D09G210000	D09G214400	D09	D09	*
							A12G001400	D12G001200	A12	D12		D09G213000	D10G119200	D09	D10	*
							A12G069900	D12G089300	A12	D12		D09G235400	D10G179100	D09	D10	*
							A12G072100	D03G023900	A12	D03		D12G166500	D13G077900	D12	D13	*
							A12G072100	D12G070000	A12	D12		A01G001900	D01G001500	A01	D01
							A12G134300	D12G137900	A12	D12		A01G099800	D01G084300	A01	D01
												A01G171300	D01G162300	A01	D01
												A01G171300	D04G168700	A01	D04
												A02G003900	D02G004300	A02	D02
												A02G003900	D09G210000	A02	D09
												A02G003900	D09G214400	A02	D09
												A02G007000	D02G006600	A02	D02
						137	194					A02G007000	D10G119200	A02	D10
												A02G024800	D02G032000	A02	D02
							0.706186					A02G033700	D02G040300	A02	D02
												A02G033700	D09G220500	A02	D09
												A02G054800	D02G059700	A02	D02
												A02G064900	D02G070800	A02	D02
												A02G064900	D05G244000	A02	D05
												A02G175000	D03G004800	A02	D03
												A03G017700	D03G153900	A03	D03
												A03G096700	D02G117000	A03	D02
												A03G102400	D02G127300	A03	D02
												A04G066300	D01G129100	A04	D01
												A04G066300	D04G104400	A04	D04
												A04G132100	D04G168700	A04	D04
												A05G005800	D05G006500	A05	D05
												A05G011400	D05G012100	A05	D05
												A05G011400	D06G049400	A05	D06
												A05G042400	D05G044100	A05	D05
												A05G042400	D07G022100	A05	D07
												A05G066500	D05G069000	A05	D05
												A05G161300	D05G164100	A05	D05
												A05G161300	D10G027000	A05	D10
												A05G182300	D05G185300	A05	D05
												A05G218900	D05G221600	A05	D05
												A05G218900	D06G030800	A05	D06
												A05G242600	D02G070800	A05	D02
												A05G242600	D05G244000	A05	D05
												A05G355100	D04G058100	A05	D04
												A05G355100	D07G231000	A05	D07
												A05G355100	D09G029500	A05	D09
												A05G359500	D04G054600	A05	D04
												A05G359500	D07G226400	A05	D07
												A05G374000	D04G041500	A05	D04
												A05G377800	D04G037900	A05	D04
												A06G031600	D05G221600	A06	D05
												A06G031600	D06G030800	A06	D06
												A06G050100	D05G012100	A06	D05
												A06G050100	D06G049400	A06	D06
												A06G089200	D06G087700	A06	D06
												A06G152500	D06G158800	A06	D06
												A06G152500	D10G009600	A06	D10
												A07G001100	D05G069000	A07	D05
												A07G001100	D07G001500	A07	D07
												A07G155400	D07G161700	A07	D07
												A07G155400	D08G211700	A07	D08
												A07G219500	D07G226400	A07	D07
												A07G223900	D04G058100	A07	D04
												A07G223900	D07G231000	A07	D07
												A08G065000	D08G073500	A08	D08
												A08G065000	D11G130100	A08	D11
												A08G065000	D12G003200	A08	D12
												A08G193900	D08G211700	A08	D08
												A08G214000	D08G231000	A08	D08
												A08G214000	D11G266300	A08	D11
												A09G029800	D04G058100	A09	D04
												A09G029800	D09G029500	A09	D09
												A09G066200	D09G065400	A09	D09
												A09G135600	D09G137700	A09	D09
												A09G218000	D09G220500	A09	D09
												A09G234600	D09G235400	A09	D09
												A09G234600	D10G179100	A09	D10
												A10G009900	D10G009600	A10	D10
												A10G026400	D05G164100	A10	D05
												A10G026400	D10G027000	A10	D10
												A10G033200	D06G140100	A10	D06
												A10G033200	D10G033900	A10	D10
												A10G146900	D02G006600	A10	D02
												A10G146900	D10G119200	A10	D10
												A10G172600	D09G235400	A10	D09
												A10G172600	D10G179100	A10	D10
												A11G067500	D11G071400	A11	D11
												A11G171500	D03G004800	A11	D03
												A11G186200	D11G192800	A11	D11
												A11G256500	D08G231000	A11	D08
												A11G256500	D11G266300	A11	D11
												A12G003500	D08G073500	A12	D08
												A12G003500	D12G003200	A12	D12
												A12G047900	D12G046700	A12	D12
												A12G109400	D12G112400	A12	D12
												A12G163500	D02G127300	A12	D02
												A12G163500	D12G166500	A12	D12
												A12G163500	D13G077900	A12	D13
												A12G268600	D12G269000	A12	D12
												A12G273500	D12G274200	A12	D12

## Sheet: kaks
	ZIKs								ka	ks	ka/ks	average			Usually, Ka/Ks > 1 indicates positive selection; Ka/Ks = 1 indicates neutral evolution; and Ka/Ks < 1 indicates purifying selection
	A01G086900	D01G073100			83-242:	Gohir.A01G086900	Gohir.D01G073100	0	0.00583235	0.0364972	0.159803	0.307206
	A01G086900	D13G139300			132- 45:	Gohir.A01G086900	Gohir.D13G139300	0	0.0683439	0.573311	0.119209
	A02G031800	D02G038500			219-237:	Gohir.A02G031800	Gohir.D02G038500	0	0.021908	0.0748484	0.292699
	A02G097500	A12G239100			161- 3:	Gohir.A02G097500	Gohir.A12G239100	0	0.110969	0.310196	0.357737
	A02G097500	D12G240300			259- 4:	Gohir.A02G097500	Gohir.D12G240300	0	0.109426	0.311662	0.351107
	A05G386300	D04G023400			644- 11:	Gohir.A05G386300	Gohir.D04G023400	0	0.00778447	0.0504922	0.154172
	A07G056400	D07G060700			942-303:	Gohir.A07G056400	Gohir.D07G060700	0	0.0149853	0.0396213	0.378214
	A07G056400	D09G245200			960- 12:	Gohir.A07G056400	Gohir.D09G245200	0	0.117551	0.454916	0.258402
	A08G124300	D08G145400			1082- 93:	Gohir.A08G124300	Gohir.D08G145400	0	0.00852049	0.0393461	0.216552
	A09G244300	D07G060700			1238- 1:	Gohir.A09G244300	Gohir.D07G060700	0	0.124041	0.481905	0.257397
	A09G244300	D09G245200			1246-257:	Gohir.A09G244300	Gohir.D09G245200	0	0.0264657	0.0571168	0.463361
	A10G149800	D10G117000			1389-299:	Gohir.A10G149800	Gohir.D10G117000	0	0.011684	0.0304675	0.383492
	A11G150300	D11G156800			1530-1008:	Gohir.A11G150300	Gohir.D11G156800	0	0.00434259	0.0304353	0.142683
	A11G226100	D11G231300			1536- 6:	Gohir.A11G226100	Gohir.D11G231300	0	0.107646	0.0978291	1.10035
	A11G255500	D11G265300			1531-196:	Gohir.A11G255500	Gohir.D11G265300	0	0.0130104	0.0341103	0.381422
	A12G239100	D12G240300			1699-1182:	Gohir.A12G239100	Gohir.D12G240300	0	0.00774428	0.0522518	0.148211
	D01G073100	D13G139300			3036- 26:	Gohir.D01G073100	Gohir.D13G139300	0	0.0683044	0.574837	0.118824
	D07G060700	D09G245200			3218- 4:	Gohir.D07G060700	Gohir.D09G245200	0	0.111869	0.454594	0.246085
	MEKKs
	A01G082200	D01G068800			83-202:	Gohir.A01G082200	Gohir.D01G068800	0	0.0167881	0.0281063	0.597305	0.355574
	A02G068000	D02G074000			219-515:	Gohir.A02G068000	Gohir.D02G074000	0	0.0138352	0.0416642	0.332065
	A02G074800	A05G232100			136- 5:	Gohir.A02G074800	Gohir.A05G232100	0	0.114289	0.38163	0.299476
	A02G074800	D02G081800			219-568:	Gohir.A02G074800	Gohir.D02G081800	0	0.00915518	0.0248418	0.368538
	A02G156800	A10G091500			148- 2:	Gohir.A02G156800	Gohir.A10G091500	2e-159	0.196744	0.951455	0.206782
	A02G156800	A12G072100			162- 9:	Gohir.A02G156800	Gohir.A12G072100	3e-178	0.150497	0.806711	0.186556
	A02G156800	D03G023900			226-121:	Gohir.A02G156800	Gohir.D03G023900	0	0.00768171	0.0353136	0.217528
	A02G156800	D10G096700			252- 2:	Gohir.A02G156800	Gohir.D10G096700	1e-160	0.19694	1.04064	0.189248
	A02G156800	D12G070000			260- 21:	Gohir.A02G156800	Gohir.D12G070000	0	0.14786	0.751749	0.196688
	A03G028800	A08G201200			278- 8:	Gohir.A03G028800	Gohir.A08G201200	0	0.237106	0.556197	0.426299
	A03G028800	D03G139800			373-219:	Gohir.A03G028800	Gohir.D03G139800	0	0.0296793	0.0526304	0.563918
	A03G164300	A12G134300			290- 9:	Gohir.A03G164300	Gohir.A12G134300	0	0.0817731	0.317507	0.257547
	A03G164300	D02G187600			360-479:	Gohir.A03G164300	Gohir.D02G187600	0	0.00613467	0.0237174	0.258657
	A03G164300	D12G137900			402- 20:	Gohir.A03G164300	Gohir.D12G137900	0	0.0807659	0.328486	0.245874
	A05G171900	A10G012200			531- 13:	Gohir.A05G171900	Gohir.A10G012200	0	0.252467	0.771065	0.327426
	A05G171900	D05G175000			648-1492:	Gohir.A05G171900	Gohir.D05G175000	0	0.036136	0.0460451	0.784795
	A05G171900	D10G011600			706- 40:	Gohir.A05G171900	Gohir.D10G011600	0	0.254089	0.738675	0.343979
	A05G199900	D05G202900			648-1739:	Gohir.A05G199900	Gohir.D05G202900	0	0.0335536	0.048712	0.688816
	A05G232100	D02G081800			638- 13:	Gohir.A05G232100	Gohir.D02G081800	0	0.118625	0.415054	0.285806
	A05G385300	D04G022500			644- 2:	Gohir.A05G385300	Gohir.D04G022500	0	0.0113664	0.0518565	0.219189
	A08G183300	D08G201900			1082-568:	Gohir.A08G183300	Gohir.D08G201900	0	0.00677934	0.0307871	0.220201
	A08G201200	D03G139800			1068- 12:	Gohir.A08G201200	Gohir.D03G139800	0	0.231965	0.531243	0.436646
	A08G201200	D05G107500			1073- 19:	Gohir.A08G201200	Gohir.D05G107500	0	0.202587	0.545973	0.371057
	A08G201200	D08G218400			1082-707:	Gohir.A08G201200	Gohir.D08G218400	0	0.102325	0.138056	0.741185
	A09G055300	D09G054200			1244-372:	Gohir.A09G055300	Gohir.D09G054200	0	0.00938245	0.0567378	0.165365
	A10G012200	D05G175000			1360- 6:	Gohir.A10G012200	Gohir.D05G175000	4e-178	0.270001	0.815575	0.331056
	A10G012200	D10G011600			1383-105:	Gohir.A10G012200	Gohir.D10G011600	0	0.0195786	0.026603	0.735955
	A10G091500	D10G096700			1390- 61:	Gohir.A10G091500	Gohir.D10G096700	0	0.0153507	0.0276211	0.555761
	A10G092900	D10G095400			1390- 70:	Gohir.A10G092900	Gohir.D10G095400	0	0.0153451	0.0530529	0.289242
	A11G045900	D11G049500			1530-129:	Gohir.A11G045900	Gohir.D11G049500	0	0.00960178	0.0431852	0.22234
	A11G264700	D11G274900			1531-271:	Gohir.A11G264700	Gohir.D11G274900	0	0.00539722	0.0223855	0.241103
	A12G001400	D12G001200			1701- 2:	Gohir.A12G001400	Gohir.D12G001200	0	0.00985347	0.0335978	0.293277
	A12G069900	D12G089300			1705- 11:	Gohir.A12G069900	Gohir.D12G089300	0	0.0379428	0.0598567	0.633894
	A12G072100	D03G023900			1657- 14:	Gohir.A12G072100	Gohir.D03G023900	1e-178	0.149744	0.862985	0.173519
	A12G072100	D12G070000			1700-204:	Gohir.A12G072100	Gohir.D12G070000	0	0.0123855	0.0298866	0.414416
	A12G134300	D12G137900			1699-345:	Gohir.A12G134300	Gohir.D12G137900	0	0.00755616	0.0321396	0.235104
	D02G187600	D12G137900			3070- 20:	Gohir.D02G187600	Gohir.D12G137900	0	0.0871882	0.325263	0.268054
	D03G023900	D11G199800			3095- 53:	Gohir.D03G023900	Gohir.D11G199800	0	0.145573	0.766861	0.18983
	D03G023900	D12G070000			3099- 15:	Gohir.D03G023900	Gohir.D12G070000	0	0.150326	0.817059	0.183984
	D05G107500	D08G218400			3152- 23:	Gohir.D05G107500	Gohir.D08G218400	0	0.21401	0.511965	0.418018
	D05G175000	D10G011600			3169- 15:	Gohir.D05G175000	Gohir.D10G011600	6e-177	0.274022	0.804537	0.340596
	D10G095400	D11G049500			3290- 6:	Gohir.D10G095400	Gohir.D11G049500	0	0.176558	0.341955	0.516319
	D10G096700	D12G070000			3292- 2:	Gohir.D10G096700	Gohir.D12G070000	1e-162	0.192451	0.608471	0.316286
	RAFs
	A01G001900	D01G001500			85- 11:	Gohir.A01G001900	Gohir.D01G001500	0	0.00951073	0.0187803	0.50642	0.282207
	A01G099800	D01G084300			83-328:	Gohir.A01G099800	Gohir.D01G084300	0	0.00991035	0.050979	0.194401
	A01G171300	D01G162300			86- 56:	Gohir.A01G171300	Gohir.D01G162300	0	0.00990994	0.0403289	0.245728
	A01G171300	D04G168700			108- 2:	Gohir.A01G171300	Gohir.D04G168700	0	0.0831631	0.40954	0.203065
	A02G003900	D02G004300			219- 34:	Gohir.A02G003900	Gohir.D02G004300	0	0.00512749	0.0285862	0.179369
	A02G003900	D09G210000			241- 1:	Gohir.A02G003900	Gohir.D09G210000	0	0.0415462	0.442063	0.0939825
	A02G003900	D09G214400			244- 1:	Gohir.A02G003900	Gohir.D09G214400	0	0.043463	0.48497	0.08962
	A02G007000	D02G006600			219- 53:	Gohir.A02G007000	Gohir.D02G006600	0	0.0239764	0.0744363	0.322106
	A02G007000	D10G119200			246- 13:	Gohir.A02G007000	Gohir.D10G119200	0	0.109445	0.578758	0.189103
	A02G024800	D02G032000			219-190:	Gohir.A02G024800	Gohir.D02G032000	0	0.00958735	0.0359019	0.267043
	A02G033700	D02G040300			219-253:	Gohir.A02G033700	Gohir.D02G040300	0	0.0114528	0.0299853	0.381947
	A02G033700	D09G220500			240- 3:	Gohir.A02G033700	Gohir.D09G220500	0	0.160959	0.533823	0.301521
	A02G054800	D02G059700			219-407:	Gohir.A02G054800	Gohir.D02G059700	0	0.0495139	0.0637622	0.776539
	A02G064900	D02G070800			219-492:	Gohir.A02G064900	Gohir.D02G070800	0	0.00625533	0.0107505	0.581866
	A02G064900	D05G244000			233- 7:	Gohir.A02G064900	Gohir.D05G244000	0	0.0801071	0.366941	0.218311
	A02G175000	A11G171500			156- 23:	Gohir.A02G175000	Gohir.A11G171500	0	0.0916427	0.338543	0.270698
	A02G175000	D03G004800			226-273:	Gohir.A02G175000	Gohir.D03G004800	0	0.00542428	0.0414434	0.130884
	A03G017700	D03G153900			374- 0:	Gohir.A03G017700	Gohir.D03G153900	0	0.0133131	0.0264076	0.504139
	A03G096700	D02G117000			366- 3:	Gohir.A03G096700	Gohir.D02G117000	0	0.00449552	0.0187803	0.239374
	A03G102400	A12G163500			288- 4:	Gohir.A03G102400	Gohir.A12G163500	0	0.071801	0.363449	0.197554
	A03G102400	D02G127300			360- 26:	Gohir.A03G102400	Gohir.D02G127300	0	0.0689575	0.0795447	0.866902
	A04G066300	A09G135600			415- 7:	Gohir.A04G066300	Gohir.A09G135600	0	0.0835825	0.343432	0.243374
	A04G066300	D01G129100			458- 4:	Gohir.A04G066300	Gohir.D01G129100	0	0.0905313	0.391189	0.231426
	A04G066300	D04G104400			468- 56:	Gohir.A04G066300	Gohir.D04G104400	0	0.00719738	0.0374972	0.191945
	A04G132100	D04G168700			469- 12:	Gohir.A04G132100	Gohir.D04G168700	0	0.00596573	0.0152807	0.39041
	A05G005800	D05G006500			648- 52:	Gohir.A05G005800	Gohir.D05G006500	0	0.0170645	0.0342468	0.49828
	A05G011400	A06G050100			495- 4:	Gohir.A05G011400	Gohir.A06G050100	0	0.162316	0.34116	0.475777
	A05G011400	D05G012100			648-105:	Gohir.A05G011400	Gohir.D05G012100	0	0.0101598	0.0305504	0.33256
	A05G011400	D06G049400			664- 3:	Gohir.A05G011400	Gohir.D06G049400	0	0.183309	0.295449	0.620441
	A05G042400	D05G044100			648-394:	Gohir.A05G042400	Gohir.D05G044100	0	0.0130786	0.0466263	0.280497
	A05G042400	D07G022100			675- 37:	Gohir.A05G042400	Gohir.D07G022100	0	0.0891639	0.288466	0.309096
	A05G066500	D05G069000			648-586:	Gohir.A05G066500	Gohir.D05G069000	0	0.00205938	0.035615	0.0578234
	A05G161300	A10G026400			532- 10:	Gohir.A05G161300	Gohir.A10G026400	0	0.101235	0.726994	0.139252
	A05G161300	D05G164100			648-1393:	Gohir.A05G161300	Gohir.D05G164100	0	0.00519123	0.0387809	0.133861
	A05G161300	D10G027000			706- 12:	Gohir.A05G161300	Gohir.D10G027000	0	0.0992829	0.739372	0.13428
	A05G182300	D05G185300			648-1582:	Gohir.A05G182300	Gohir.D05G185300	0	0.0214057	0.0206604	1.03607
	A05G218900	A06G031600			494- 88:	Gohir.A05G218900	Gohir.A06G031600	0	0.114247	0.50601	0.22578
	A05G218900	D05G221600			648-1888:	Gohir.A05G218900	Gohir.D05G221600	0	0.00886032	0.0275295	0.321848
	A05G218900	D06G030800			665- 63:	Gohir.A05G218900	Gohir.D06G030800	0	0.113187	0.500051	0.22635
	A05G242600	D02G070800			638- 29:	Gohir.A05G242600	Gohir.D02G070800	0	0.126283	0.351997	0.358761
	A05G242600	D05G244000			648-2083:	Gohir.A05G242600	Gohir.D05G244000	0	0.0623282	0.0747868	0.833411
	A05G355100	A09G029800			519- 3:	Gohir.A05G355100	Gohir.A09G029800	0	0.0461538	0.497593	0.0927542
	A05G355100	D04G058100			646- 69:	Gohir.A05G355100	Gohir.D04G058100	0	0.00770904	0.0399852	0.192797
	A05G355100	D07G231000			677- 5:	Gohir.A05G355100	Gohir.D07G231000	0	0.0365926	0.644932	0.0567387
	A05G355100	D09G029500			693- 3:	Gohir.A05G355100	Gohir.D09G029500	0	0.0450929	0.501204	0.0899692
	A05G359500	A07G219500			511- 4:	Gohir.A05G359500	Gohir.A07G219500	0	0.0393578	0.507958	0.0774825
	A05G359500	A11G067500			537- 4:	Gohir.A05G359500	Gohir.A11G067500	0	0.0765489	0.457695	0.167249
	A05G359500	D04G054600			646- 98:	Gohir.A05G359500	Gohir.D04G054600	0	0.00692512	0.0199017	0.347967
	A05G359500	D07G226400			677- 13:	Gohir.A05G359500	Gohir.D07G226400	0	0.0386724	0.516604	0.074859
	A05G374000	D04G041500			646-201:	Gohir.A05G374000	Gohir.D04G041500	0	0.00221607	0.0301548	0.0734897
	A05G377800	D04G037900			646-226:	Gohir.A05G377800	Gohir.D04G037900	0	0.0264395	0.0648869	0.407471
	A06G031600	D05G221600			798- 99:	Gohir.A06G031600	Gohir.D05G221600	0	0.111467	0.516558	0.215788
	A06G031600	D06G030800			806-215:	Gohir.A06G031600	Gohir.D06G030800	0	0.00810625	0.0303152	0.267399
	A06G050100	D05G012100			797- 6:	Gohir.A06G050100	Gohir.D05G012100	0	0.165764	0.337868	0.490617
	A06G050100	D06G049400			806-349:	Gohir.A06G050100	Gohir.D06G049400	0	0.0196026	0.023822	0.822875
	A06G089200	D06G087700			810- 7:	Gohir.A06G089200	Gohir.D06G087700	0	0.0345972	0.0449595	0.76952
	A06G152500	A10G009900			733- 15:	Gohir.A06G152500	Gohir.A10G009900	0	0.0441098	0.74704	0.0590461
	A06G152500	D06G158800			806-1050:	Gohir.A06G152500	Gohir.D06G158800	0	0.0046575	0.0321119	0.145039
	A06G152500	D10G009600			832- 13:	Gohir.A06G152500	Gohir.D10G009600	0	0.0420004	0.709215	0.059221
	A07G001100	D05G069000			937- 0:	Gohir.A07G001100	Gohir.D05G069000	0	0.0242787	0.440314	0.0551394
	A07G001100	D07G001500			943- 5:	Gohir.A07G001100	Gohir.D07G001500	0	0.00103717	0.0324765	0.0319359
	A07G155400	D07G161700			942-1094:	Gohir.A07G155400	Gohir.D07G161700	0	0.0201666	0.0392207	0.514182
	A07G155400	D08G211700			955- 5:	Gohir.A07G155400	Gohir.D08G211700	0	0.190725	0.315445	0.604623
	A07G219500	D07G226400			942-1527:	Gohir.A07G219500	Gohir.D07G226400	0	0.00682858	0.0564783	0.120906
	A07G223900	D04G058100			931- 8:	Gohir.A07G223900	Gohir.D04G058100	0	0.0453505	0.624549	0.0726132
	A07G223900	D07G231000			942-1566:	Gohir.A07G223900	Gohir.D07G231000	0	0.00609759	0.0295397	0.20642
	A08G065000	A12G003500			1001- 4:	Gohir.A08G065000	Gohir.A12G003500	0	0.0571025	0.427326	0.133627
	A08G065000	D08G073500			1083-520:	Gohir.A08G065000	Gohir.D08G073500	0	0.00911779	0.0354048	0.25753
	A08G065000	D11G130100			1102- 11:	Gohir.A08G065000	Gohir.D11G130100	0	0.092556	0.413703	0.223726
	A08G065000	D12G003200			1113- 3:	Gohir.A08G065000	Gohir.D12G003200	0	0.0586042	0.451488	0.129802
	A08G193900	D08G211700			1082-651:	Gohir.A08G193900	Gohir.D08G211700	0	0.0145907	0.0456415	0.319682
	A08G214000	A11G256500			990- 25:	Gohir.A08G214000	Gohir.A11G256500	0	0.106571	0.385576	0.276396
	A08G214000	D08G231000			1082-813:	Gohir.A08G214000	Gohir.D08G231000	0	0.0134014	0.0303912	0.440963
	A08G214000	D11G266300			1103- 24:	Gohir.A08G214000	Gohir.D11G266300	0	0.103159	0.37866	0.272431
	A09G029800	D04G058100			1220- 42:	Gohir.A09G029800	Gohir.D04G058100	0	0.0445967	0.504396	0.0884161
	A09G029800	D09G029500			1244-223:	Gohir.A09G029800	Gohir.D09G029500	0	0.00618369	0.0776276	0.0796584
	A09G066200	A09G234600			1124- 6:	Gohir.A09G066200	Gohir.A09G234600	0	0.0754548	0.365723	0.206317
	A09G066200	D09G065400			1244-461:	Gohir.A09G066200	Gohir.D09G065400	0	0.0142124	0.0352833	0.402807
	A09G135600	D09G137700			1250- 0:	Gohir.A09G135600	Gohir.D09G137700	0	0.0115747	0.0461684	0.250707
	A09G218000	D09G220500			1246- 40:	Gohir.A09G218000	Gohir.D09G220500	0	0.0366373	0.0500004	0.732741
	A09G234600	A10G172600			1128- 1:	Gohir.A09G234600	Gohir.A10G172600	0	0.176248	0.35946	0.490312
	A09G234600	D09G235400			1246-172:	Gohir.A09G234600	Gohir.D09G235400	0	0.00854433	0.0653689	0.130709
	A09G234600	D10G179100			1257- 1:	Gohir.A09G234600	Gohir.D10G179100	0	0.179082	0.365606	0.489824
	A10G009900	D10G009600			1383- 86:	Gohir.A10G009900	Gohir.D10G009600	0	0.00463009	0.0397312	0.116535
	A10G026400	D05G164100			1361- 0:	Gohir.A10G026400	Gohir.D05G164100	0	0.118105	0.700775	0.168535
	A10G026400	D10G027000			1383-233:	Gohir.A10G026400	Gohir.D10G027000	0	0.00800897	0.0435017	0.184107
	A10G033200	D06G140100			1367- 2:	Gohir.A10G033200	Gohir.D06G140100	0	0.0962883	0.410361	0.234643
	A10G033200	D10G033900			1383-293:	Gohir.A10G033200	Gohir.D10G033900	0	0.0111282	0.0208951	0.532572
	A10G146900	D02G006600			1341- 8:	Gohir.A10G146900	Gohir.D02G006600	0	0.135166	0.460282	0.29366
	A10G146900	D10G119200			1389-281:	Gohir.A10G146900	Gohir.D10G119200	0	0.00826518	0.0282978	0.292078
	A10G172600	D09G235400			1376- 18:	Gohir.A10G172600	Gohir.D09G235400	0	0.169377	0.467352	0.362419
	A10G172600	D10G179100			1382- 87:	Gohir.A10G172600	Gohir.D10G179100	0	0.011125	0.029623	0.375554
	A11G067500	D11G071400			1530-313:	Gohir.A11G067500	Gohir.D11G071400	0	0.0258414	0.0577443	0.447514
	A11G171500	D03G004800			1498- 3:	Gohir.A11G171500	Gohir.D03G004800	0	0.0940987	0.299468	0.314219
	A11G186200	D11G192800			1530-1282:	Gohir.A11G186200	Gohir.D11G192800	0	0.00783297	0.0390713	0.200479
	A11G256500	D08G231000			1520- 4:	Gohir.A11G256500	Gohir.D08G231000	0	0.102284	0.388808	0.263071
	A11G256500	D11G266300			1531-205:	Gohir.A11G256500	Gohir.D11G266300	0	0.00391079	0.0417395	0.093695
	A12G003500	D08G073500			1674- 3:	Gohir.A12G003500	Gohir.D08G073500	0	0.0663679	0.423774	0.156612
	A12G003500	D12G003200			1701- 22:	Gohir.A12G003500	Gohir.D12G003200	0	0.00945332	0.0362897	0.260496
	A12G047900	D12G046700			1700- 29:	Gohir.A12G047900	Gohir.D12G046700	0	0.00776114	0.0328425	0.236314
	A12G109400	D12G112400			1699-135:	Gohir.A12G109400	Gohir.D12G112400	0	0.011565	0.0505302	0.228872
	A12G163500	D02G127300			1651- 19:	Gohir.A12G163500	Gohir.D02G127300	0	0.1193	0.317238	0.376057
	A12G163500	D12G166500			1699-578:	Gohir.A12G163500	Gohir.D12G166500	0	0.00713018	0.0485859	0.146754
	A12G163500	D13G077900			1710- 11:	Gohir.A12G163500	Gohir.D13G077900	0	0.066615	0.424154	0.157054
	A12G268600	D12G269000			1699-1426:	Gohir.A12G268600	Gohir.D12G269000	0	0.013068	0.02167	0.603044
	A12G273500	D12G274200			1699-1473:	Gohir.A12G273500	Gohir.D12G274200	0	0.00862931	0.0542347	0.159111
	D01G001500	D01G162300			3001- 1:	Gohir.D01G001500	Gohir.D01G162300	0	0.0755146	0.217	0.347993
	D01G129100	D04G104400			3011- 6:	Gohir.D01G129100	Gohir.D04G104400	0	0.085193	0.391229	0.217758
	D01G162300	D04G168700			3008- 3:	Gohir.D01G162300	Gohir.D04G168700	0	0.0809718	0.433609	0.186739
	D02G004300	D09G210000			3056- 3:	Gohir.D02G004300	Gohir.D09G210000	0	0.0340521	0.438752	0.0776113
	D02G004300	D09G214400			3058- 3:	Gohir.D02G004300	Gohir.D09G214400	0	0.0349154	0.470039	0.0742819
	D02G006600	D10G119200			3060- 13:	Gohir.D02G006600	Gohir.D10G119200	0	0.132172	0.471954	0.280053
	D02G040300	D09G220500			3051- 10:	Gohir.D02G040300	Gohir.D09G220500	0	0.169389	0.493486	0.343249
	D02G070800	D05G244000			3045- 9:	Gohir.D02G070800	Gohir.D05G244000	0	0.0809262	0.372225	0.217412
	D03G153900	D06G196600			3079- 0:	Gohir.D03G153900	Gohir.D06G196600	0	0.0219471	0.0346522	0.633355
	D04G054600	D07G226400			3113- 3:	Gohir.D04G054600	Gohir.D07G226400	0	0.046932	0.518472	0.0905197
	D04G058100	D07G231000			3113- 9:	Gohir.D04G058100	Gohir.D07G231000	0	0.0426607	0.617709	0.0690628
	D04G058100	D09G029500			3118- 19:	Gohir.D04G058100	Gohir.D09G029500	0	0.0434492	0.499813	0.0869309
	D04G104400	D09G137700			3116- 17:	Gohir.D04G104400	Gohir.D09G137700	0	0.0857064	0.361029	0.237395
	D05G044100	D06G087700			3142- 90:	Gohir.D05G044100	Gohir.D06G087700	0	0.134957	0.373315	0.361509
	D05G044100	D07G022100			3149- 43:	Gohir.D05G044100	Gohir.D07G022100	0	0.0954889	0.316141	0.302045
	D05G164100	D10G027000			3170- 13:	Gohir.D05G164100	Gohir.D10G027000	0	0.117916	0.715886	0.164713
	D06G140100	D10G033900			3194- 8:	Gohir.D06G140100	Gohir.D10G033900	0	0.100187	0.415115	0.241347
	D06G158800	D10G009600			3193- 13:	Gohir.D06G158800	Gohir.D10G009600	0	0.0428046	0.724267	0.0591006
	D08G073500	D11G130100			3249- 11:	Gohir.D08G073500	Gohir.D11G130100	0	0.0979263	0.387609	0.252642
	D08G073500	D12G003200			3258- 3:	Gohir.D08G073500	Gohir.D12G003200	0	0.076983	0.429766	0.179128
	D08G231000	D11G266300			3250- 27:	Gohir.D08G231000	Gohir.D11G266300	0	0.100443	0.379468	0.264695
	D09G208700	D09G213000			3272- 8:	Gohir.D09G208700	Gohir.D09G213000	0	0.010133	0.0189833	0.533781
	D09G208700	D10G119200			3277- 34:	Gohir.D09G208700	Gohir.D10G119200	0	0.125138	0.385879	0.324293
	D09G210000	D09G214400			3272- 18:	Gohir.D09G210000	Gohir.D09G214400	0	0.00733801	0.0332004	0.221022
	D09G213000	D10G119200			3280- 2:	Gohir.D09G213000	Gohir.D10G119200	0	0.123926	0.417828	0.296596
	D09G235400	D10G179100			3278- 1:	Gohir.D09G235400	Gohir.D10G179100	0	0.17054	0.477356	0.35726
	D12G166500	D13G077900			3318- 1:	Gohir.D12G166500	Gohir.D13G077900	0	0.0653343	0.393247	0.166141
