# Supplementary material for: Multispecies genome-wide analysis defines the MAP3K gene family in Gossypium hirsutum and reveals conserved family expansions
Source: BMC Bioinformatics. 2019 Mar 14;20(Suppl 2):99. doi: 10.1186/s12859-019-2624-9 (PMC6419318; doi:10.1186/s12859-019-2624-9)
Supplement: Supplementary file 7 — Table containing collinear relationships in G. hirsutum as predicted by McScanX. (XLSX 61 kb) [file 12859_2019_2624_MOESM7_ESM.xlsx]

## Sheet: Raw
		Original FPKM values						log Normalization					Fold change
Gene ID_NAU	Query ID_JGI	Control group	Cold Treated	Hot Treated	PEG Treated	Salt Treated		Cold Treated	Hot Treated	PEG Treated	Salt Treated			Cold Treated	Hot Treated	PEG Treated	Salt Treated
Gh_A01G0015	Gohir.A01G001900	0.33	0.28	0.34	0.64	0.28		-0.0552824	0.0108068	0.30227	-0.0552824			0.962406	1.00752	1.23308	0.962406
Gh_A01G0637	Gohir.A01G082200	0.29	0.87	0.56	0.38	0.38		0.535667	0.274175	0.0972972	0.0972972			1.44961	1.2093	1.06977	1.06977
Gh_A01G0680	Gohir.A01G086900	0.75	0.75	0.78	0.5	0.71		0	0.0245223	-0.222392	-0.0333586			1	1.01714	0.857143	0.977143
Gh_A01G0794	Gohir.A01G099800	9.23	9.3	10.4	10.03	9.58		0.00983819	0.156228	0.108627	0.0485335			1.00684	1.11437	1.0782	1.03421
Gh_A01G1158	Gohir.1Z092600	5.38	5.75	5.19	5.29	6.68		0.0813311	-0.043617	-0.0204964	0.26755			1.05799	0.970219	0.985893	1.20376
Gh_A01G1425	Gohir.A01G171300	35.69	14.28	18.12	47.98	34.72		-1.26374	-0.940304	0.416806	-0.0386548			0.416462	0.521123	1.33497	0.973562
Gh_A01G2045	Gohir.A01G013000	3.81	4.7	4.52	4.16	4.95		0.244925	0.198631	0.101334	0.306853			1.18503	1.14761	1.07277	1.23701
Gh_A02G0039	Gohir.A02G003900	14.3	15.87	12.06	15.17	12.59		0.140928	-0.228377	0.079788	-0.170986			1.10261	0.853595	1.05686	0.888235
Gh_A02G0065	Gohir.A02G007000	10.8	7.19	8.23	13.38	11.04		-0.526852	-0.354384	0.285277	0.0290485			0.694068	0.782203	1.21864	1.02034
Gh_A02G0239	Gohir.A02G024800	0.1	0.26	0.03	0.14	0.16		0.19592	-0.0948592	0.0515303	0.0766213			1.14545	0.936364	1.03636	1.05455
Gh_A02G0323	Gohir.A02G033700	0.03	0.12	0.03	0.07	0.06		0.120854	0	0.0549665	0.0414199			1.08738	1	1.03883	1.02913
Gh_A02G0533	Gohir.A02G054800	3.39	4.38	2.7	3.33	5.18		0.293385	-0.246696	-0.0198539	0.493386			1.22551	0.842825	0.986333	1.40774
Gh_A02G0667	Gohir.A02G064900	6.2	6.86	5	6.6	4.47		0.126532	-0.263034	0.0780025	-0.396456			1.09167	0.833333	1.05556	0.759722
Gh_A02G0700	Gohir.A02G068000	14.37	17.3	11.32	11.34	8.05		0.251726	-0.319115	-0.316775	-0.764127			1.19063	0.801561	0.802863	0.588809
Gh_A02G0770	Gohir.A02G074800	13.36	14.83	14.41	13.64	16.11		0.140606	0.101811	0.0278598	0.252784			1.10237	1.07312	1.0195	1.1915
Gh_A02G1500	Gohir.A02G156800	1.84	0.6	2.79	2.3	1.18		-0.827819	0.416307	0.216575	-0.381563			0.56338	1.33451	1.16197	0.767606
Gh_A03G0235	Gohir.A03G028800	0.73	1.46	0.65	0.74	0.46		0.507886	-0.068306	0.00831527	-0.244804			1.42197	0.953757	1.00578	0.843931
Gh_A03G0494	Gohir.A03G057000	1.43	1.68	0.83	1.1	1.49		0.141277	-0.409113	-0.210567	0.0351894			1.10288	0.753086	0.864198	1.02469
Gh_A03G0839	Gohir.A03G096700	3.5	3.67	2.79	3.71	3.89		0.0534975	-0.247727	0.0658021	0.119909			1.03778	0.842222	1.04667	1.08667
Gh_A03G0893	Gohir.A03G102400	0.11	0.24	0.3	0.18	0.19		0.15978	0.227952	0.0882272	0.100402			1.11712	1.17117	1.06306	1.07207
Gh_A03G1448	Gohir.A03G164300	4.36	5.18	4.16	3.55	4.75		0.205374	-0.0548619	-0.236366	0.101329			1.15299	0.962687	0.848881	1.07276
Gh_A03G2027	Gohir.A03G017700	2.74	3.64	4.34	3.92	3.18		0.311087	0.513801	0.39562	0.160465			1.24064	1.42781	1.31551	1.11765
Gh_A04G0554	Gohir.A04G066300	6.4	7.16	7	7	7.69		0.141044	0.112475	0.112475	0.231831			1.1027	1.08108	1.08108	1.17432
Gh_A04G1464	Gohir.A04G132100	2.07	2.94	1.14	2.22	1.87		0.359957	-0.520628	0.068822	-0.0971879			1.28339	0.697068	1.04886	0.934853
Gh_A05G0047	Gohir.A05G011400	2.19	2.86	4.78	2.12	3.24		0.275044	0.857513	-0.0320104	0.410508			1.21003	1.81191	0.978056	1.32915
Gh_A05G0331	Gohir.A05G042400	2.66	2.43	3.47	2.87	3.12		-0.0936351	0.288431	0.0804899	0.170801			0.937158	1.22131	1.05738	1.12568
Gh_A05G0542	Gohir.A05G066500	14.09	15.13	15.89	14.77	17.5		0.0961536	0.162577	0.0635899	0.293932			1.06892	1.11928	1.04506	1.22598
Gh_A05G1367	Gohir.A05G161300	32.97	25.55	24.18	37.1	36.22		-0.355549	-0.431983	0.16553	0.131817			0.781572	0.741242	1.12158	1.09567
Gh_A05G1563	Gohir.A05G182300	2.92	1.55	1.67	2.84	2.16		-0.620356	-0.554014	-0.0297473	-0.310929			0.65051	0.681122	0.979592	0.806122
Gh_A05G1720	Gohir.A05G199900	7.27	2.96	7.18	9.88	9.84		-1.06239	-0.0157865	0.395719	0.390406			0.478839	0.989117	1.3156	1.31076
Gh_A05G1868	Gohir.A05G218900	6.05	10.79	6.32	7.55	9.35		0.741869	0.0542204	0.278301	0.553936			1.67234	1.0383	1.21277	1.46809
Gh_A05G1997	Gohir.A05G232100	6.24	8.78	8.02	5.93	7.81		0.433845	0.317138	-0.0631343	0.283152			1.35083	1.24586	0.957182	1.21685
Gh_A05G2061	Gohir.A05G242600	0.2	0.28	0.28	0.1	0.35		0.0931094	0.0931094	-0.125531	0.169925			1.06667	1.06667	0.916667	1.125
Gh_A05G3096	Gohir.A05G355100	2.86	2.25	1.76	3.74	2.18		-0.248161	-0.483933	0.296286	-0.279574			0.841969	0.715026	1.22798	0.823834
Gh_A05G3126	Gohir.A05G359500	6.83	11.37	12.33	6.06	8.13		0.659761	0.767593	-0.149344	0.221603			1.57982	1.70243	0.90166	1.16603
Gh_A05G3265	Gohir.A05G377800	3.89	4.06	3.99	3.31	3.74		0.0493029	0.0292054	-0.182147	-0.0449474			1.03476	1.02045	0.881391	0.969325
Gh_A05G3333	Gohir.A05G385300	28.48	35.21	27.93	25.52	30.81		0.296652	-0.0271702	-0.152656	0.109744			1.22829	0.981343	0.899593	1.07904
Gh_A05G3990	Gohir.A05G005800	4.06	7.62	2.92	3.44	4.36		0.76855	-0.368284	-0.188578	0.0830956			1.70356	0.774704	0.87747	1.05929
Gh_A06G0255	Gohir.A06G031600	5.62	7.07	3.05	5.52	6.68		0.285737	-0.708909	-0.0219593	0.214275			1.21903	0.611782	0.984894	1.16012
Gh_A06G0421	Gohir.A06G050100	2.45	4.87	2.56	2.92	4.3		0.766764	0.0452809	0.184257	0.619396			1.70145	1.03188	1.13623	1.53623
Gh_A06G0801	Gohir.A06G089200	2.2	1.65	1.78	1.79	1.77		-0.27208	-0.202987	-0.197807	-0.208186			0.828125	0.86875	0.871875	0.865625
Gh_A06G1346	Gohir.A06G152500	5.75	4.24	4.59	5.65	5.59		-0.365321	-0.272039	-0.0215332	-0.034609			0.776296	0.828148	0.985185	0.976296
Gh_A06G2075	Gohir.A06G123300	13.72	4.35	13.12	12.99	16.84		-1.46017	-0.0600376	-0.0733817	0.277338			0.363451	0.959239	0.950408	1.21196
Gh_A07G0007	Gohir.A07G001100	15.76	10.03	18.51	18.3	14.4		-0.603589	0.219192	0.203579	-0.122092			0.658115	1.16408	1.15155	0.918854
Gh_A07G0497	Gohir.A07G056400	0.54	0.75	0.82	0.91	0.77		0.184425	0.241008	0.310642	0.200819			1.13636	1.18182	1.24026	1.14935
Gh_A07G1460	Gohir.A07G155400	1.3	2.05	1.49	1.49	1.91		0.407175	0.114512	0.114512	0.339385			1.32609	1.08261	1.08261	1.26522
Gh_A07G2013	Gohir.A07G219500	9.97	5.91	9.42	9.24	10.78		-0.666806	-0.0742082	-0.0993478	0.102776			0.6299	0.949863	0.933455	1.07384
Gh_A07G2059	Gohir.A07G223900	4.75	5.62	4.78	5.59	4.72		0.203269	0.00750754	0.196717	-0.00754681			1.1513	1.00522	1.14609	0.994783
Gh_A07G2324	Gohir.1Z073500	3.43	3.33	4.88	3.33	3.82		-0.0329397	0.408509	-0.0329397	0.121726			0.977427	1.32731	0.977427	1.08804
Gh_A08G0596	Gohir.A08G065000	19.79	33.45	16.95	21.1	21.6		0.728614	-0.211906	0.0881566	0.120433			1.65705	0.863396	1.06301	1.08706
Gh_A08G0768	Gohir.A08G086100	6.04	7.59	7.1	7.27	7.84		0.287083	0.202346	0.232312	0.328471			1.22017	1.15057	1.17472	1.25568
Gh_A08G1102	Gohir.A08G124300	0.77	0.73	0.33	0.39	0.41		-0.0329773	-0.412323	-0.348664	-0.328054			0.977401	0.751412	0.785311	0.79661
Gh_A08G1641	Gohir.A08G183300	6.13	6.22	6.32	6.17	7.25		0.0180968	0.0379416	0.00807104	0.210492			1.01262	1.02665	1.00561	1.15708
Gh_A08G1723	Gohir.A08G193900	3.74	4.73	3.54	4.05	4.05		0.273648	-0.0621948	0.0913963	0.0913963			1.20886	0.957806	1.0654	1.0654
Gh_A08G1792	Gohir.A08G201200	1.21	12.53	0.83	1.28	2.57		2.61404	-0.272203	0.0449875	0.691878			6.12217	0.828054	1.03167	1.61538
Gh_A08G1900	Gohir.A08G214000	3.13	5.62	4.72	3.45	5.3		0.680689	0.469873	0.107664	0.60921			1.60291	1.38499	1.07748	1.52542
Gh_A09G0293	Gohir.A09G029800	4.54	6.29	5.93	7.52	8.32		0.396033	0.322969	0.620967	0.750444			1.31588	1.2509	1.53791	1.68231
Gh_A09G0640	Gohir.A09G066200	5.68	4.49	4.76	4.73	5.63		-0.283042	-0.213779	-0.221313	-0.0108392			0.821856	0.862275	0.857784	0.992515
Gh_A09G1912	Gohir.A09G218000	19.28	22.76	16.69	18.8	18.84		0.228477	-0.197124	-0.0345572	-0.0316456			1.1716	0.872288	0.976331	0.978304
Gh_A09G2057	Gohir.A09G234600	7.13	10.23	7.19	6.61	5.87		0.466031	0.0106081	-0.0953589	-0.242945			1.3813	1.00738	0.936039	0.845018
Gh_A09G2164	Gohir.A09G244300	1.09	0.74	1.51	1.42	1.37		-0.264416	0.264184	0.211504	0.181384			0.832536	1.20096	1.15789	1.13397
Gh_A09G2300	Gohir.D09G210000	2.2	1.13	1.08	1.65	1.69		-0.587218	-0.621488	-0.27208	-0.250466			0.665625	0.65	0.828125	0.840625
Gh_A09G2330	Gohir.D09G208700	0.05	0.09	0.03	0.15	0.09		0.0539388	-0.027745	0.131245	0.0539388			1.0381	0.980952	1.09524	1.0381
Gh_A09G2456	Gohir.A09G135600	4.16	3.21	3.9	3.87	4.48		-0.293551	-0.0745893	-0.0834493	0.0868048			0.815891	0.949612	0.943798	1.06202
Gh_A09G2495	Gohir.A01G151500	5.96	10.24	6.01	4.77	4.24		0.691483	0.0103271	-0.270516	-0.40952			1.61494	1.00718	0.829023	0.752874
Gh_A09G2509	Gohir.A09G050200	7.28	6.73	8.9	7.74	9.43		-0.0991624	0.257798	0.0780025	0.333036			0.933575	1.19565	1.05556	1.25966
Gh_A10G0092	Gohir.A10G009900	1.4	1.9	1.55	0.86	1.3		0.273018	0.0874628	-0.367732	-0.0614005			1.20833	1.0625	0.775	0.958333
Gh_A10G0115	Gohir.A10G012200	2.61	16.8	1.66	2.86	4.38		2.30181	-0.440573	0.096602	0.575607			4.93075	0.736842	1.06925	1.4903
Gh_A10G0305	Gohir.A10G033200	0.82	0.89	0.57	0.68	0.6		0.0544478	-0.213174	-0.115477	-0.185867			1.03846	0.862637	0.923077	0.879121
Gh_A10G0824	Gohir.A10G091500	0.1	0.36	0.28	0.11	0.14		0.306103	0.21864	0.0130562	0.0515303			1.23636	1.16364	1.00909	1.03636
Gh_A10G0833	Gohir.A10G092900	0.9	1	0.78	0.78	0.86		0.0740006	-0.0941222	-0.0941222	-0.0306968			1.05263	0.936842	0.936842	0.978947
Gh_A10G1328	Gohir.A10G149800	10.11	13.04	10.72	13.24	12.46		0.337684	0.0771138	0.35809	0.27682			1.26373	1.05491	1.28173	1.21152
Gh_A10G1536	Gohir.A10G172600	5.92	1.76	7.97	4.81	9.1		-1.3261	0.374336	-0.252234	0.545511			0.398844	1.29624	0.839595	1.45954
Gh_A10G2206	Gohir.A10G026400	3.04	1.39	2.38	3.03	2.6		-0.757345	-0.257332	-0.00357545	-0.166358			0.591584	0.836634	0.997525	0.891089
Gh_A11G0423	Gohir.A11G045900	2.51	2.41	3.53	2.75	3.88		-0.0416993	0.36804	0.0954196	0.47541			0.97151	1.2906	1.06838	1.39031
Gh_A11G0625	Gohir.A11G067500	5.29	5.27	5.86	6.12	6.14		-0.00459457	0.125149	0.178817	0.182864			0.99682	1.09062	1.13196	1.13514
Gh_A11G1393	Gohir.A11G150300	25.69	20.12	17.75	25.98	19.82		-0.337689	-0.509409	0.015591	-0.358329			0.791308	0.70251	1.01087	0.780067
Gh_A11G1578	Gohir.A11G171500	9.98	14.85	9.66	13.31	11.95		0.529605	-0.0426706	0.382146	0.238074			1.44353	0.970856	1.30328	1.17942
Gh_A11G2321	Gohir.A11G256500	6.02	7.18	8.68	7.14	7.89		0.22063	0.463536	0.213558	0.340712			1.16524	1.37892	1.15954	1.26638
Gh_A11G3113	Gohir.1Z039900	1.27	0.11	1.05	0.69	0.65		-1.03213	-0.147068	-0.425669	-0.460226			0.488987	0.903084	0.744493	0.726872
Gh_A11G3164	Gohir.A11G226100	0.61	0.5	0.56	0.72	0.7		-0.102098	-0.0455147	0.0953479	0.0784741			0.931677	0.968944	1.06832	1.0559
Gh_A12G0002	Gohir.A12G001400	5.2	3.82	6.3	5.49	5.62		-0.363235	0.235628	0.0659503	0.094563			0.777419	1.17742	1.04677	1.06774
Gh_A12G0024	Gohir.A12G003500	1.46	4.95	1.66	1.65	2.97		1.27423	0.112768	0.107334	0.690481			2.4187	1.0813	1.07724	1.61382
Gh_A12G0439	Gohir.A12G047900	37.84	33.84	37.76	41.46	42.36		-0.156799	-0.00297463	0.128561	0.158822			0.897013	0.99794	1.0932	1.11637
Gh_A12G0645	Gohir.A12G069900	0.14	0.11	0.06	0.18	0.27		-0.0384741	-0.10497	0.049753	0.155795			0.973684	0.929825	1.03509	1.11404
Gh_A12G0663	Gohir.A12G072100	0.31	0.06	0.19	0.17	0.14		-0.305503	-0.138605	-0.163058	-0.200533			0.80916	0.908397	0.89313	0.870229
Gh_A12G0980	Gohir.A12G109400	0	0.1	0.03	0.1	0.08		0.137504	0.0426443	0.137504	0.111031			1.1	1.03	1.1	1.08
Gh_A12G1226	Gohir.A12G134300	1.36	1.12	1.28	1.18	0.98		-0.154723	-0.049753	-0.114459	-0.253286			0.898305	0.966102	0.923729	0.838983
Gh_A12G1500	Gohir.A12G163500	20.45	14.15	17.47	20.7	22.02		-0.50166	-0.215794	0.0167174	0.10191			0.706294	0.861072	1.01166	1.07319
Gh_A12G2159	Gohir.A12G239100	7.81	6.24	7.46	6.33	5.77		-0.283152	-0.0584844	-0.265329	-0.379986			0.821793	0.960272	0.832009	0.768445
Gh_A12G2474	Gohir.A12G273500	27.48	35.42	18.77	31.95	26.47		0.354782	-0.526636	0.210329	-0.0520922			1.27879	0.694171	1.15695	0.964537
Gh_A12G2725	Gohir.A12G268600	9.16	14.5	9.65	8.58	9.6		0.609368	0.067953	-0.0848028	0.0611639			1.52559	1.04823	0.942913	1.04331
Gh_A13G2034	Gohir.A13G233100	0.06	0.87	0.04	0.19	0.29		0.818974	-0.0274807	0.166897	0.283307			1.76415	0.981132	1.12264	1.21698
Gh_A13G2060	Gohir.A13G235500	9.9	16.93	9.13	12.52	11.83		0.718047	-0.105694	0.310767	0.235193			1.64495	0.929358	1.24037	1.17706
Gh_A13G2152	Gohir.A13G085100	11.17	10.29	8.43	13	13.14		-0.108284	-0.367999	0.202098	0.216453			0.927691	0.774856	1.15037	1.16187
Gh_D01G0014	Gohir.D01G001500	6.56	5.52	3.42	6.75	7.13		-0.213514	-0.77434	0.0358101	0.104869			0.862434	0.584656	1.02513	1.0754
Gh_D01G0148	Gohir.D01G014300	2.81	2.91	3.33	2.68	3.38		0.0373776	0.184576	-0.0500852	0.20114			1.02625	1.13648	0.965879	1.14961
Gh_D01G0701	Gohir.D01G073100	1.53	2.01	1.56	1.81	2.56		0.250626	0.0170064	0.151433	0.49274			1.18972	1.01186	1.11067	1.40711
Gh_D01G1262	Gohir.D01G129100	4.93	5.86	5.44	4.9	5.94		0.210176	0.119029	-0.00731715	0.226904			1.15683	1.086	0.994941	1.17032
Gh_D01G1663	Gohir.D01G162300	18.11	8.84	8.33	26.28	17.34		-0.957598	-1.03438	0.513516	-0.0593341			0.514914	0.488226	1.42752	0.959707
Gh_D02G0052	Gohir.D02G004300	9.73	12.88	7.75	10.16	11.58		0.371357	-0.294295	0.056687	0.229482			1.29357	0.815471	1.04007	1.17241
Gh_D02G0077	Gohir.D02G006600	10.61	8.05	8.21	12.12	8.64		-0.359378	-0.334095	0.1764	-0.268263			0.7795	0.793282	1.13006	0.830319
Gh_D02G0308	Gohir.D02G032000	0.12	0.39	0.07	0.13	0.12		0.311586	-0.0658879	0.012824	0			1.24107	0.955357	1.00893	1
Gh_D02G0364	Gohir.D02G038500	27.5	45.52	35.4	28.17	24.17		0.706889	0.352977	0.0335235	-0.179257			1.63228	1.27719	1.02351	0.883158
Gh_D02G0388	Gohir.D02G040300	0.27	0.21	0	0.02	0.09		-0.0698214	-0.344828	-0.316259	-0.2205			0.952756	0.787402	0.80315	0.858268
Gh_D02G0599	Gohir.D02G059700	0.1	0.39	0.03	0.06	0.16		0.337581	-0.0948592	-0.0534393	0.0766213			1.26364	0.936364	0.963636	1.05455
Gh_D02G0713	Gohir.D02G070800	4.32	5.08	3.58	4.19	3.57		0.192645	-0.216079	-0.0356917	-0.219232			1.14286	0.860902	0.975564	0.859023
Gh_D02G0745	Gohir.D02G074000	21.91	22.76	19.7	15.31	14.01		0.0525574	-0.146347	-0.490221	-0.610053			1.0371	0.903536	0.711916	0.655172
Gh_D02G0817	Gohir.D02G081800	12.56	12.71	12.94	13.76	17.15		0.0158714	0.0398734	0.122336	0.420612			1.01106	1.02802	1.0885	1.3385
Gh_D02G1166	Gohir.D02G117000	19.14	25.6	16.4	17.16	14.13		0.401363	-0.210976	-0.149299	-0.412652			1.32075	0.863952	0.901688	0.751241
Gh_D02G1275	Gohir.D02G127300	0.1	0.22	0.13	0.09	0.17		0.149378	0.0388192	-0.0131754	0.089005			1.10909	1.02727	0.990909	1.06364
Gh_D03G0044	Gohir.D03G004800	3.69	4.59	3.48	4.74	4.83		0.25326	-0.0660892	0.291463	0.313908			1.1919	0.955224	1.22388	1.24307
Gh_D03G0213	Gohir.D03G023900	1.59	2.79	2.03	2.5	1.22		0.549246	0.226366	0.434403	-0.222392			1.46332	1.16988	1.35135	0.857143
Gh_D03G0796	Gohir.A02G097500	2.71	3.45	3.41	2.62	2.66		0.262386	0.249359	-0.0354295	-0.0195755			1.19946	1.18868	0.975741	0.986523
Gh_D03G1335	Gohir.D03G139800	0.47	2.14	0.8	0.4	0.83		1.09495	0.292181	-0.0703893	0.316027			2.13605	1.22449	0.952381	1.2449
Gh_D03G1480	Gohir.D03G153900	0.03	0.35	0.15	0.14	0.06		0.390315	0.15899	0.146389	0.0414199			1.31068	1.1165	1.1068	1.02913
Gh_D04G0218	Gohir.D04G022500	19.89	30.74	26.21	19.78	27.59		0.60349	0.381324	-0.00761684	0.452698			1.51939	1.30254	0.994734	1.3686
Gh_D04G0229	Gohir.D04G023400	3.43	5.03	3.28	4.1	3.97		0.444851	-0.0496959	0.203191	0.165939			1.36117	0.96614	1.15124	1.1219
Gh_D04G0343	Gohir.D04G037900	5.22	4.95	5.37	4.66	5.37		-0.0640249	0.0343788	-0.136113	0.0343788			0.956592	1.02412	0.909968	1.02412
Gh_D04G0373	Gohir.D04G041500	8.37	8.68	9.71	7.69	8.25		0.046958	0.192838	-0.108693	-0.0185957			1.03308	1.14301	0.927428	0.987193
Gh_D04G0511	Gohir.D04G054600	1.81	3.33	2.2	1.17	1.32		0.623797	0.187502	-0.372875	-0.276445			1.54093	1.13879	0.772242	0.825623
Gh_D04G1009	Gohir.D04G104400	7.27	6.55	7.14	7.27	8.24		-0.131411	-0.0228585	0	0.160006			0.912938	0.984281	1	1.11729
Gh_D04G1660	Gohir.D04G168700	4.21	4.83	2.85	4.74	3.67		0.162213	-0.436425	0.139767	-0.157861			1.119	0.738964	1.10173	0.896353
Gh_D05G0100	Gohir.D05G012100	0.67	0.83	1.08	0.68	1.16		0.131996	0.316735	0.00861313	0.371183			1.09581	1.24551	1.00599	1.29341
Gh_D05G0436	Gohir.D05G044100	2.68	2.64	3.52	2.4	3.78		-0.0157673	0.296617	-0.114171	0.377305			0.98913	1.22826	0.923913	1.29891
Gh_D05G1016	Gohir.D05G107500	0.53	2.62	0.84	0.53	0.49		1.24246	0.266174	0	-0.0382193			2.36601	1.20261	1	0.973856
Gh_D05G1535	Gohir.D05G164100	25.69	22.7	25.34	26.94	34.55		-0.171412	-0.019044	0.0660327	0.41355			0.887973	0.986886	1.04683	1.33196
Gh_D05G1644	Gohir.D05G175000	1.11	1.19	0.44	1.13	0.33		0.0536879	-0.551174	0.0136104	-0.665817			1.03791	0.682464	1.00948	0.630332
Gh_D05G1740	Gohir.D05G185300	1.43	1.93	1.5	1.57	1.68		0.269944	0.0409718	0.080812	0.141277			1.20576	1.02881	1.05761	1.10288
Gh_D05G1912	Gohir.D05G202900	7.27	3.13	7.21	10.09	10.3		-1.00175	-0.0105051	0.4233	0.450364			0.499395	0.992745	1.34099	1.36638
Gh_D05G2102	Gohir.D05G221600	7.43	10.02	5.59	8.71	11.59		0.38652	-0.355254	0.203939	0.578674			1.30724	0.781732	1.15184	1.49348
Gh_D05G2303	Gohir.D05G244000	3.63	3.12	3.21	3.43	3.17		-0.168368	-0.137192	-0.0637055	-0.150965			0.889849	0.909287	0.956803	0.900648
Gh_D05G2745	Gohir.D05G289200	38.03	36.14	28.1	32.26	54.01		-0.0716096	-0.423564	-0.230795	0.49511			0.951576	0.74558	0.852165	1.40943
Gh_D05G3917	Gohir.D05G069000	13.79	19.41	15.43	14.94	17.35		0.464654	0.15171	0.10803	0.311158			1.37999	1.11089	1.07776	1.2407
Gh_D06G0257	Gohir.D06G030800	5.47	4.68	3.06	5.9	6.14		-0.187875	-0.672286	0.0928306	0.142158			0.877898	0.627512	1.06646	1.10355
Gh_D06G0459	Gohir.D06G049400	1.36	2.5	1.95	1.18	2.36		0.568568	0.321928	-0.114459	0.509674			1.48305	1.25	0.923729	1.42373
Gh_D06G0921	Gohir.D06G087700	0.66	0.35	0.53	0.64	0.71		-0.298224	-0.117652	-0.0174874	0.0428131			0.813253	0.921687	0.987952	1.03012
Gh_D06G1474	Gohir.D06G140100	11.48	8.18	12.2	10.97	13.13		-0.443052	0.08092	-0.0601948	0.179144			0.735577	1.05769	0.959135	1.13221
Gh_D06G1679	Gohir.D06G158800	4.02	3.34	4.02	4.69	4.81		-0.209992	0	0.180741	0.210851			0.864542	1	1.13347	1.15737
Gh_D07G0191	Gohir.D07G022100	5.01	6.44	6.58	5.78	5.51		0.307938	0.334833	0.17392	0.115293			1.23794	1.26123	1.12812	1.08319
Gh_D07G0567	Gohir.D07G060700	0.06	0.06	0.06	0.21	0.07		0	0	0.190943	0.0135465			1	1	1.14151	1.00943
Gh_D07G1556	Gohir.D07G161700	3.62	4.83	3.85	3.42	3.98		0.335603	0.0700919	-0.0638465	0.108253			1.2619	1.04978	0.95671	1.07792
Gh_D07G2234	Gohir.D07G226400	10.32	6.99	12.54	11.31	12.72		-0.502607	0.258354	0.120957	0.277407			0.70583	1.19611	1.08746	1.21201
Gh_D07G2274	Gohir.D07G231000	6.71	7.12	7.08	6.76	8.2		0.0747489	0.0676244	0.00932579	0.254903			1.05318	1.04799	1.00649	1.19326
Gh_D08G0691	Gohir.D08G073500	28.87	40.31	18.05	29.25	26.97		0.467794	-0.648906	0.0182379	-0.094817			1.38299	0.637764	1.01272	0.936391
Gh_D08G1382	Gohir.D08G145400	0.28	0.18	0.05	0.25	0.11		-0.117357	-0.285754	-0.0342157	-0.205584			0.921875	0.820313	0.976562	0.867188
Gh_D08G2074	Gohir.D08G211700	3.66	4.2	2.84	3.79	3.72		0.158182	-0.279224	0.0396957	0.0184569			1.11588	0.824034	1.0279	1.01288
Gh_D08G2141	Gohir.D08G218400	0.71	13.23	1.26	0.64	1.47		3.05687	0.402326	-0.0603005	0.530515			8.32164	1.32164	0.959064	1.44444
Gh_D08G2264	Gohir.D08G231000	2.54	2.45	3.54	3.36	3.64		-0.037153	0.358943	0.300579	0.390375			0.974576	1.28249	1.23164	1.31073
Gh_D08G2716	Gohir.D08G201900	8.44	10.49	9.35	8.41	9.51		0.28352	0.132772	-0.00459214	0.154904			1.21716	1.0964	0.996822	1.11335
Gh_D09G0297	Gohir.D09G029500	2.94	5.65	2.32	3.24	3.6		0.755159	-0.247012	0.105869	0.223438			1.68782	0.84264	1.07614	1.16751
Gh_D09G0424	Gohir.D09G043100	8.36	6.32	11.05	9.41	9.79		-0.354665	0.364453	0.15339	0.205114			0.782051	1.28739	1.11218	1.15278
Gh_D09G0528	Gohir.D09G054200	1.09	0.97	0.51	0.85	0.64		-0.0853073	-0.468954	-0.175978	-0.349807			0.942584	0.722488	0.885167	0.784689
Gh_D09G0641	Gohir.D09G065400	4.69	4.81	4.65	4.18	5.89		0.0301095	-0.0101778	-0.135477	0.276075			1.02109	0.99297	0.910369	1.2109
Gh_D09G1340	Gohir.D09G137700	3.6	2.86	3.2	3.86	4.45		-0.253033	-0.131245	0.0793225	0.244622			0.83913	0.913043	1.05652	1.18478
Gh_D09G2040	Gohir.D09G213000	0.2	0	0.03	0.07	0.05		-0.263034	-0.22039	-0.165424	-0.192645			0.833333	0.858333	0.891667	0.875
Gh_D09G2110	Gohir.D09G220500	11.92	11.17	8.9	12.83	11.44		-0.0862769	-0.384106	0.0981951	-0.0546196			0.94195	0.766254	1.07043	0.962848
Gh_D09G2264	Gohir.D09G235400	9.27	12.77	7.51	7.26	7.21		0.423092	-0.271205	-0.314222	-0.322982			1.3408	0.828627	0.804284	0.799416
Gh_D09G2371	Gohir.D09G245200	0.63	0.37	1.04	0.53	0.84		-0.250696	0.323697	-0.0913403	0.174834			0.840491	1.25153	0.93865	1.12883
Gh_D09G2474	Gohir.D08G118400	7.91	12.37	9.04	7.52	6.46		0.585502	0.172262	-0.064572	-0.25625			1.50056	1.12682	0.956229	0.837262
Gh_D10G0096	Gohir.D10G009600	0.94	0.93	0.86	1.06	1.16		-0.0074558	-0.060754	0.0865877	0.154975			0.994845	0.958763	1.06186	1.1134
Gh_D10G0119	Gohir.D10G011600	3.06	8.54	2.58	3.36	4.09		1.23251	-0.18152	0.102848	0.326186			2.34975	0.881773	1.07389	1.25369
Gh_D10G0239	Gohir.D10G027000	5.8	3.51	4.14	5.68	5.43		-0.592407	-0.403766	-0.0256866	-0.080716			0.663235	0.755882	0.982353	0.945588
Gh_D10G0310	Gohir.D10G033900	0.24	0.03	0.14	0.11	0.41		-0.267696	-0.121306	-0.15978	0.185355			0.830645	0.919355	0.895161	1.1371
Gh_D10G0923	Gohir.D10G095400	1.13	1.16	1.22	0.85	1.15		0.0201779	0.0597062	-0.203328	0.0134832			1.01408	1.04225	0.868545	1.00939
Gh_D10G0936	Gohir.D10G096700	0.09	0.43	0.05	0.14	0.07		0.391687	-0.0539388	0.0647057	-0.0267173			1.31193	0.963303	1.04587	0.981651
Gh_D10G1149	Gohir.D10G117000	2.76	4.15	3.04	3.44	3.31		0.45384	0.103623	0.239827	0.196955			1.36968	1.07447	1.18085	1.14628
Gh_D10G1489	Gohir.D10G150400	0.02	0.04	0	0	0.06		0.0280144	-0.0285692	-0.0285692	0.0554951			1.01961	0.980392	0.980392	1.03922
Gh_D10G2568	Gohir.D10G179100	4.09	1.18	4.76	3.81	6.35		-1.22334	0.178403	-0.0816288	0.530079			0.428291	1.13163	0.94499	1.44401
Gh_D11G0492	Gohir.D11G049500	2.21	2.28	2.88	2.56	3.21		0.0311225	0.273483	0.149304	0.391247			1.02181	1.20872	1.10903	1.31153
Gh_D11G0713	Gohir.D11G071400	6.99	6.21	6.1	6.67	7.34		-0.148196	-0.170376	-0.0589689	0.0618519			0.902378	0.888611	0.95995	1.0438
Gh_D11G1299	Gohir.D11G130100	0	0	0	0	0.03		0	0	0	0.0426443			1	1	1	1.03
Gh_D11G1538	Gohir.D11G156800	22.77	16.34	16.89	22.24	18.4		-0.455038	-0.409989	-0.0325318	-0.293085			0.729491	0.752629	0.977703	0.816155
Gh_D11G1877	Gohir.D11G192800	0.03	0.06	0.1	0	0.05		0.0414199	0.0948592	-0.0426443	0.027745			1.02913	1.06796	0.970874	1.01942
Gh_D11G1937	Gohir.D11G199800	1.13	0.38	1.05	1.49	0.74		-0.626185	-0.0552295	0.225292	-0.291766			0.647887	0.962441	1.16901	0.816901
Gh_D11G2621	Gohir.D11G265300	4.45	5.49	4.13	4.17	4.12		0.251962	-0.0872974	-0.0760919	-0.0901124			1.19083	0.941284	0.948624	0.93945
Gh_D11G2630	Gohir.D11G266300	7.38	7.9	9.14	8.08	9.19		0.0868551	0.275036	0.115742	0.282132			1.06205	1.21002	1.08353	1.21599
Gh_D11G2718	Gohir.D11G274900	0.44	0.31	0.41	0.49	0.29		-0.136502	-0.0303736	0.0492435	-0.158698			0.909722	0.979167	1.03472	0.895833
Gh_D12G0004	Gohir.D12G001200	5.52	3.91	6.49	5.74	5.9		-0.409149	0.200094	0.0478766	0.0817244			0.753067	1.14877	1.03374	1.05828
Gh_D12G0028	Gohir.D12G003200	3.79	8.52	3.23	4.05	6		0.990936	-0.179368	0.0762577	0.547329			1.98747	0.88309	1.05428	1.46138
Gh_D12G0440	Gohir.D12G046700	46.46	41.63	45.82	51.06	52.53		-0.154843	-0.0195872	0.133463	0.173636			0.89823	0.986515	1.09692	1.1279
Gh_D12G0667	Gohir.D12G070000	0.28	0.18	0.03	0.29	0.22		-0.117357	-0.313499	0.0112273	-0.0692627			0.921875	0.804688	1.00781	0.953125
Gh_D12G0854	Gohir.D12G089300	0.87	1.63	0.65	1.06	1.35		0.492025	-0.180572	0.139606	0.329622			1.40642	0.882353	1.1016	1.25668
Gh_D12G1096	Gohir.D12G112400	0.02	0	0	0.04	0.16		-0.0285692	-0.0285692	0.0280144	0.185556			0.980392	0.980392	1.01961	1.13725
Gh_D12G1351	Gohir.D12G137900	1.41	1.54	1.47	1.32	1.61		0.0757954	0.0354779	-0.0549083	0.115017			1.05394	1.0249	0.962656	1.08299
Gh_D12G1626	Gohir.D12G166500	19.24	8.78	18.82	20.44	22.5		-1.0493	-0.0302523	0.0830956	0.215451			0.483202	0.979249	1.05929	1.16107
Gh_D12G2336	Gohir.D12G240300	7.85	7	5.38	6.1	6.87		-0.145677	-0.472121	-0.317858	-0.169314			0.903955	0.720904	0.80226	0.889266
Gh_D12G2602	Gohir.D12G274200	21.04	27.34	12.71	24.19	20.56		0.362716	-0.684896	0.192727	-0.031767			1.28584	0.622051	1.14292	0.978221
Gh_D13G0809	Gohir.D13G077900	7.83	10.33	6.07	13.48	10.31		0.359663	-0.320703	0.713576	0.357114			1.28313	0.80068	1.63986	1.28086
Gh_D13G1422	Gohir.D13G139300	0.71	0.44	0.43	0.56	0.39		-0.247928	-0.257981	-0.13245	-0.298911			0.842105	0.836257	0.912281	0.812865
Gh_D13G2436	Gohir.D13G238700	0	0.29	0.03	0.02	0.06		0.367371	0.0426443	0.0285692	0.0840643			1.29	1.03	1.02	1.06
Gh_D13G2461	Gohir.D13G241200	8.94	7.49	11.86	11.58	9.73		-0.227481	0.371573	0.339814	0.110332			0.854125	1.29376	1.26559	1.07948
Gh_Sca006294G01	Gohir.D09G214400	1.55	0.13	0.85	2.18	2.35		-1.17417	-0.462972	0.31853	0.393664			0.443137	0.72549	1.24706	1.31373

## Sheet: 50%
	Red is at least 50% upregulation; Green is at least 50% downregulation
Subfamily	Query ID	Cold Treated	Hot Treated	PEG Treated	Salt Treated
mekks	Gohir.D08G218400_new	8.32164	1.32164	0.959064	1.44444
mekks	Gohir.A08G201200_new	6.12217	0.828054	1.03167	1.61538
mekks	Gohir.A10G012200_new	4.93075	0.736842	1.06925	1.4903
rafs	Gohir.A12G003500_new	2.4187	1.0813	1.07724	1.61382
mekks	Gohir.D05G107500_new	2.36601	1.20261	1	0.973856
mekks	Gohir.D10G011600_new	2.34975	0.881773	1.07389	1.25369
mekks	Gohir.D03G139800_new	2.13605	1.22449	0.952381	1.2449
rafs	Gohir.D12G003200_new	1.98747	0.88309	1.05428	1.46138
mekks	Gohir.A13G233100_new	1.76415	0.981132	1.12264	1.21698
rafs	Gohir.A05G005800_new	1.70356	0.774704	0.87747	1.05929
rafs	Gohir.A06G050100_new	1.70145	1.03188	1.13623	1.53623
rafs	Gohir.D09G029500_new	1.68782	0.84264	1.07614	1.16751
rafs	Gohir.A05G218900_new	1.67234	1.0383	1.21277	1.46809
rafs	Gohir.A08G065000_new	1.65705	0.863396	1.06301	1.08706
ziks	Gohir.A13G235500_new	1.64495	0.929358	1.24037	1.17706
ziks	Gohir.D02G038500_new	1.63228	1.27719	1.02351	0.883158
rafs	Gohir.A01G151500_new	1.61494	1.00718	0.829023	0.752874
rafs	Gohir.A08G214000_new	1.60291	1.38499	1.07748	1.52542
rafs	Gohir.A05G359500_new	1.57982	1.70243	0.90166	1.16603
rafs	Gohir.A12G268600_new	1.52559	1.04823	0.942913	1.04331
mekks	Gohir.D04G022500_new	1.51939	1.30254	0.994734	1.3686
rafs	Gohir.D08G118400_new	1.50056	1.12682	0.956229	0.837262
rafs	Gohir.A09G029800_new	1.31588	1.2509	1.53791	1.68231
rafs	Gohir.D13G077900_new	1.28313	0.80068	1.63986	1.28086
rafs	Gohir.A05G011400_new	1.21003	1.81191	0.978056	1.32915
rafs	Gohir.D01G162300_new	0.514914	0.488226	1.42752	0.959707
mekks	Gohir.D05G202900_new	0.499395	0.992745	1.34099	1.36638
mekks	Gohir.1Z039900_new	0.488987	0.903084	0.744493	0.726872
rafs	Gohir.D12G166500_new	0.483202	0.979249	1.05929	1.16107
mekks	Gohir.A05G199900_new	0.478839	0.989117	1.3156	1.31076
rafs	Gohir.D09G214400_new	0.443137	0.72549	1.24706	1.31373
rafs	Gohir.D10G179100_new	0.428291	1.13163	0.94499	1.44401
rafs	Gohir.A01G171300_new	0.416462	0.521123	1.33497	0.973562
rafs	Gohir.A10G172600_new	0.398844	1.29624	0.839595	1.45954
rafs	Gohir.A06G123300_new	0.363451	0.959239	0.950408	1.21196

## Sheet: 20%
	Red is at least 20% upregulation; Green is at least 20% downregulation
Subfamily	Query ID	Cold Treated	Hot Treated	PEG Treated	Salt Treated
ZIK	Gohir.A11G226100	0.931677	0.968944	1.06832	1.0559
ZIK	Gohir.D02G038500	1.63228	1.27719	1.02351	0.883158
ZIK	Gohir.D04G023400	1.36117	0.96614	1.15124	1.1219
ZIK	Gohir.D11G265300	1.19083	0.941284	0.948624	0.93945
ZIK	Gohir.A01G086900	1	1.01714	0.857143	0.977143
ZIK	Gohir.A07G056400	1.13636	1.18182	1.24026	1.14935
ZIK	Gohir.A08G124300	0.977401	0.751412	0.785311	0.79661
ZIK	Gohir.A09G244300	0.832536	1.20096	1.15789	1.13397
ZIK	Gohir.A10G149800	1.26373	1.05491	1.28173	1.21152
ZIK	Gohir.A11G150300	0.791308	0.70251	1.01087	0.780067
ZIK	Gohir.A12G239100	0.821793	0.960272	0.832009	0.768445
ZIK	Gohir.A13G235500	1.64495	0.929358	1.24037	1.17706
ZIK	Gohir.D01G073100	1.18972	1.01186	1.11067	1.40711
ZIK	Gohir.A02G097500	1.19946	1.18868	0.975741	0.986523
ZIK	Gohir.D07G060700	1	1	1.14151	1.00943
ZIK	Gohir.D08G145400	0.921875	0.820313	0.976562	0.867188
ZIK	Gohir.D09G245200	0.840491	1.25153	0.93865	1.12883
ZIK	Gohir.D10G117000	1.36968	1.07447	1.18085	1.14628
ZIK	Gohir.D11G156800	0.729491	0.752629	0.977703	0.816155
ZIK	Gohir.D12G240300	0.903955	0.720904	0.80226	0.889266
ZIK	Gohir.D13G139300	0.842105	0.836257	0.912281	0.812865
ZIK	Gohir.D13G241200	0.854125	1.29376	1.26559	1.07948
MEKK	Gohir.A01G082200	1.44961	1.2093	1.06977	1.06977
MEKK	Gohir.A03G164300	1.15299	0.962687	0.848881	1.07276
MEKK	Gohir.D05G175000	1.03791	0.682464	1.00948	0.630332
MEKK	Gohir.D09G054200	0.942584	0.722488	0.885167	0.784689
MEKK	Gohir.D11G274900	0.909722	0.979167	1.03472	0.895833
MEKK	Gohir.1Z039900	0.488987	0.903084	0.744493	0.726872
MEKK	Gohir.A01G013000	1.18503	1.14761	1.07277	1.23701
MEKK	Gohir.A02G068000	1.19063	0.801561	0.802863	0.588809
MEKK	Gohir.A02G074800	1.10237	1.07312	1.0195	1.1915
MEKK	Gohir.A02G156800	0.56338	1.33451	1.16197	0.767606
MEKK	Gohir.A03G028800	1.42197	0.953757	1.00578	0.843931
MEKK	Gohir.A05G199900	0.478839	0.989117	1.3156	1.31076
MEKK	Gohir.A05G232100	1.35083	1.24586	0.957182	1.21685
MEKK	Gohir.A05G385300	1.22829	0.981343	0.899593	1.07904
MEKK	Gohir.A08G183300	1.01262	1.02665	1.00561	1.15708
MEKK	Gohir.A08G201200	6.12217	0.828054	1.03167	1.61538
MEKK	Gohir.A09G050200	0.933575	1.19565	1.05556	1.25966
MEKK	Gohir.A10G012200	4.93075	0.736842	1.06925	1.4903
MEKK	Gohir.A10G091500	1.23636	1.16364	1.00909	1.03636
MEKK	Gohir.A10G092900	1.05263	0.936842	0.936842	0.978947
MEKK	Gohir.A11G045900	0.97151	1.2906	1.06838	1.39031
MEKK	Gohir.A12G001400	0.777419	1.17742	1.04677	1.06774
MEKK	Gohir.A12G069900	0.973684	0.929825	1.03509	1.11404
MEKK	Gohir.A12G072100	0.80916	0.908397	0.89313	0.870229
MEKK	Gohir.A12G134300	0.898305	0.966102	0.923729	0.838983
MEKK	Gohir.A13G233100	1.76415	0.981132	1.12264	1.21698
MEKK	Gohir.D01G014300	1.02625	1.13648	0.965879	1.14961
MEKK	Gohir.D02G074000	1.0371	0.903536	0.711916	0.655172
MEKK	Gohir.D02G081800	1.01106	1.02802	1.0885	1.3385
MEKK	Gohir.D03G023900	1.46332	1.16988	1.35135	0.857143
MEKK	Gohir.D03G139800	2.13605	1.22449	0.952381	1.2449
MEKK	Gohir.D04G022500	1.51939	1.30254	0.994734	1.3686
MEKK	Gohir.D05G107500	2.36601	1.20261	1	0.973856
MEKK	Gohir.D05G202900	0.499395	0.992745	1.34099	1.36638
MEKK	Gohir.D08G201900	1.21716	1.0964	0.996822	1.11335
MEKK	Gohir.D08G218400	8.32164	1.32164	0.959064	1.44444
MEKK	Gohir.D09G043100	0.782051	1.28739	1.11218	1.15278
MEKK	Gohir.D10G011600	2.34975	0.881773	1.07389	1.25369
MEKK	Gohir.D10G095400	1.01408	1.04225	0.868545	1.00939
MEKK	Gohir.D10G096700	1.31193	0.963303	1.04587	0.981651
MEKK	Gohir.D11G049500	1.02181	1.20872	1.10903	1.31153
MEKK	Gohir.D11G199800	0.647887	0.962441	1.16901	0.816901
MEKK	Gohir.D12G001200	0.753067	1.14877	1.03374	1.05828
MEKK	Gohir.D12G070000	0.921875	0.804688	1.00781	0.953125
MEKK	Gohir.D12G089300	1.40642	0.882353	1.1016	1.25668
MEKK	Gohir.D12G137900	1.05394	1.0249	0.962656	1.08299
MEKK	Gohir.D13G238700	1.29	1.03	1.02	1.06
RAF	Gohir.A01G001900	0.962406	1.00752	1.23308	0.962406
RAF	Gohir.A01G099800	1.00684	1.11437	1.0782	1.03421
RAF	Gohir.1Z092600	1.05799	0.970219	0.985893	1.20376
RAF	Gohir.A01G171300	0.416462	0.521123	1.33497	0.973562
RAF	Gohir.A02G003900	1.10261	0.853595	1.05686	0.888235
RAF	Gohir.A02G007000	0.694068	0.782203	1.21864	1.02034
RAF	Gohir.A02G024800	1.14545	0.936364	1.03636	1.05455
RAF	Gohir.A02G033700	1.08738	1	1.03883	1.02913
RAF	Gohir.A02G054800	1.22551	0.842825	0.986333	1.40774
RAF	Gohir.A02G064900	1.09167	0.833333	1.05556	0.759722
RAF	Gohir.A03G057000	1.10288	0.753086	0.864198	1.02469
RAF	Gohir.A03G096700	1.03778	0.842222	1.04667	1.08667
RAF	Gohir.A03G102400	1.11712	1.17117	1.06306	1.07207
RAF	Gohir.A03G017700	1.24064	1.42781	1.31551	1.11765
RAF	Gohir.A04G066300	1.1027	1.08108	1.08108	1.17432
RAF	Gohir.A04G132100	1.28339	0.697068	1.04886	0.934853
RAF	Gohir.A05G011400	1.21003	1.81191	0.978056	1.32915
RAF	Gohir.A05G042400	0.937158	1.22131	1.05738	1.12568
RAF	Gohir.A05G066500	1.06892	1.11928	1.04506	1.22598
RAF	Gohir.A05G161300	0.781572	0.741242	1.12158	1.09567
RAF	Gohir.A05G182300	0.65051	0.681122	0.979592	0.806122
RAF	Gohir.A05G218900	1.67234	1.0383	1.21277	1.46809
RAF	Gohir.A05G242600	1.06667	1.06667	0.916667	1.125
RAF	Gohir.A05G355100	0.841969	0.715026	1.22798	0.823834
RAF	Gohir.A05G359500	1.57982	1.70243	0.90166	1.16603
RAF	Gohir.A05G377800	1.03476	1.02045	0.881391	0.969325
RAF	Gohir.A05G005800	1.70356	0.774704	0.87747	1.05929
RAF	Gohir.A06G031600	1.21903	0.611782	0.984894	1.16012
RAF	Gohir.A06G050100	1.70145	1.03188	1.13623	1.53623
RAF	Gohir.A06G089200	0.828125	0.86875	0.871875	0.865625
RAF	Gohir.A06G152500	0.776296	0.828148	0.985185	0.976296
RAF	Gohir.A06G123300	0.363451	0.959239	0.950408	1.21196
RAF	Gohir.A07G001100	0.658115	1.16408	1.15155	0.918854
RAF	Gohir.A07G155400	1.32609	1.08261	1.08261	1.26522
RAF	Gohir.A07G219500	0.6299	0.949863	0.933455	1.07384
RAF	Gohir.A07G223900	1.1513	1.00522	1.14609	0.994783
RAF	Gohir.1Z073500	0.977427	1.32731	0.977427	1.08804
RAF	Gohir.A08G065000	1.65705	0.863396	1.06301	1.08706
RAF	Gohir.A08G086100	1.22017	1.15057	1.17472	1.25568
RAF	Gohir.A08G193900	1.20886	0.957806	1.0654	1.0654
RAF	Gohir.A08G214000	1.60291	1.38499	1.07748	1.52542
RAF	Gohir.A09G029800	1.31588	1.2509	1.53791	1.68231
RAF	Gohir.A09G066200	0.821856	0.862275	0.857784	0.992515
RAF	Gohir.A09G218000	1.1716	0.872288	0.976331	0.978304
RAF	Gohir.A09G234600	1.3813	1.00738	0.936039	0.845018
RAF	Gohir.D09G210000	0.665625	0.65	0.828125	0.840625
RAF	Gohir.D09G208700	1.0381	0.980952	1.09524	1.0381
RAF	Gohir.A09G135600	0.815891	0.949612	0.943798	1.06202
RAF	Gohir.A01G151500	1.61494	1.00718	0.829023	0.752874
RAF	Gohir.A10G009900	1.20833	1.0625	0.775	0.958333
RAF	Gohir.A10G033200	1.03846	0.862637	0.923077	0.879121
RAF	Gohir.A10G172600	0.398844	1.29624	0.839595	1.45954
RAF	Gohir.A10G026400	0.591584	0.836634	0.997525	0.891089
RAF	Gohir.A11G067500	0.99682	1.09062	1.13196	1.13514
RAF	Gohir.A11G171500	1.44353	0.970856	1.30328	1.17942
RAF	Gohir.A11G256500	1.16524	1.37892	1.15954	1.26638
RAF	Gohir.A12G003500	2.4187	1.0813	1.07724	1.61382
RAF	Gohir.A12G047900	0.897013	0.99794	1.0932	1.11637
RAF	Gohir.A12G109400	1.1	1.03	1.1	1.08
RAF	Gohir.A12G163500	0.706294	0.861072	1.01166	1.07319
RAF	Gohir.A12G273500	1.27879	0.694171	1.15695	0.964537
RAF	Gohir.A12G268600	1.52559	1.04823	0.942913	1.04331
RAF	Gohir.A13G085100	0.927691	0.774856	1.15037	1.16187
RAF	Gohir.D01G001500	0.862434	0.584656	1.02513	1.0754
RAF	Gohir.D01G129100	1.15683	1.086	0.994941	1.17032
RAF	Gohir.D01G162300	0.514914	0.488226	1.42752	0.959707
RAF	Gohir.D02G004300	1.29357	0.815471	1.04007	1.17241
RAF	Gohir.D02G006600	0.7795	0.793282	1.13006	0.830319
RAF	Gohir.D02G032000	1.24107	0.955357	1.00893	1
RAF	Gohir.D02G040300	0.952756	0.787402	0.80315	0.858268
RAF	Gohir.D02G059700	1.26364	0.936364	0.963636	1.05455
RAF	Gohir.D02G070800	1.14286	0.860902	0.975564	0.859023
RAF	Gohir.D02G117000	1.32075	0.863952	0.901688	0.751241
RAF	Gohir.D02G127300	1.10909	1.02727	0.990909	1.06364
RAF	Gohir.D03G004800	1.1919	0.955224	1.22388	1.24307
RAF	Gohir.D03G153900	1.31068	1.1165	1.1068	1.02913
RAF	Gohir.D04G037900	0.956592	1.02412	0.909968	1.02412
RAF	Gohir.D04G041500	1.03308	1.14301	0.927428	0.987193
RAF	Gohir.D04G054600	1.54093	1.13879	0.772242	0.825623
RAF	Gohir.D04G104400	0.912938	0.984281	1	1.11729
RAF	Gohir.D04G168700	1.119	0.738964	1.10173	0.896353
RAF	Gohir.D05G012100	1.09581	1.24551	1.00599	1.29341
RAF	Gohir.D05G044100	0.98913	1.22826	0.923913	1.29891
RAF	Gohir.D05G164100	0.887973	0.986886	1.04683	1.33196
RAF	Gohir.D05G185300	1.20576	1.02881	1.05761	1.10288
RAF	Gohir.D05G221600	1.30724	0.781732	1.15184	1.49348
RAF	Gohir.D05G244000	0.889849	0.909287	0.956803	0.900648
RAF	Gohir.D05G289200	0.951576	0.74558	0.852165	1.40943
RAF	Gohir.D05G069000	1.37999	1.11089	1.07776	1.2407
RAF	Gohir.D06G030800	0.877898	0.627512	1.06646	1.10355
RAF	Gohir.D06G049400	1.48305	1.25	0.923729	1.42373
RAF	Gohir.D06G087700	0.813253	0.921687	0.987952	1.03012
RAF	Gohir.D06G140100	0.735577	1.05769	0.959135	1.13221
RAF	Gohir.D06G158800	0.864542	1	1.13347	1.15737
RAF	Gohir.D07G022100	1.23794	1.26123	1.12812	1.08319
RAF	Gohir.D07G161700	1.2619	1.04978	0.95671	1.07792
RAF	Gohir.D07G226400	0.70583	1.19611	1.08746	1.21201
RAF	Gohir.D07G231000	1.05318	1.04799	1.00649	1.19326
RAF	Gohir.D08G073500	1.38299	0.637764	1.01272	0.936391
RAF	Gohir.D08G211700	1.11588	0.824034	1.0279	1.01288
RAF	Gohir.D08G231000	0.974576	1.28249	1.23164	1.31073
RAF	Gohir.D09G029500	1.68782	0.84264	1.07614	1.16751
RAF	Gohir.D09G065400	1.02109	0.99297	0.910369	1.2109
RAF	Gohir.D09G137700	0.83913	0.913043	1.05652	1.18478
RAF	Gohir.D09G213000	0.833333	0.858333	0.891667	0.875
RAF	Gohir.D09G220500	0.94195	0.766254	1.07043	0.962848
RAF	Gohir.D09G235400	1.3408	0.828627	0.804284	0.799416
RAF	Gohir.D08G118400	1.50056	1.12682	0.956229	0.837262
RAF	Gohir.D10G009600	0.994845	0.958763	1.06186	1.1134
RAF	Gohir.D10G027000	0.663235	0.755882	0.982353	0.945588
RAF	Gohir.D10G033900	0.830645	0.919355	0.895161	1.1371
RAF	Gohir.D10G150400	1.01961	0.980392	0.980392	1.03922
RAF	Gohir.D10G179100	0.428291	1.13163	0.94499	1.44401
RAF	Gohir.D11G071400	0.902378	0.888611	0.95995	1.0438
RAF	Gohir.D11G130100	1	1	1	1.03
RAF	Gohir.D11G192800	1.02913	1.06796	0.970874	1.01942
RAF	Gohir.D11G266300	1.06205	1.21002	1.08353	1.21599
RAF	Gohir.D12G003200	1.98747	0.88309	1.05428	1.46138
RAF	Gohir.D12G046700	0.89823	0.986515	1.09692	1.1279
RAF	Gohir.D12G112400	0.980392	0.980392	1.01961	1.13725
RAF	Gohir.D12G166500	0.483202	0.979249	1.05929	1.16107
RAF	Gohir.D12G274200	1.28584	0.622051	1.14292	0.978221
RAF	Gohir.D13G077900	1.28313	0.80068	1.63986	1.28086
RAF	Gohir.D09G214400	0.443137	0.72549	1.24706	1.31373
