# Supplementary material for: Multispecies genome-wide analysis defines the MAP3K gene family in Gossypium hirsutum and reveals conserved family expansions
Source: BMC Bioinformatics. 2019 Mar 14;20(Suppl 2):99. doi: 10.1186/s12859-019-2624-9 (PMC6419318; doi:10.1186/s12859-019-2624-9)
Supplement: Supplementary file 8 — OrthoMCL generated clusters for all proteins in 7 plant species. (TXT 11283 kb) [file 12859_2019_2624_MOESM8_ESM.txt]

0	at	AT1G08590.1
0	at	AT1G09970.1
0	at	AT1G09970.2
0	at	AT1G17230.1
0	at	AT1G17230.2
0	at	AT1G17230.3
0	at	AT1G17750.1
0	at	AT1G28440.1
0	at	AT1G34110.1
0	at	AT1G34110.2
0	at	AT1G35710.1
0	at	AT1G72180.1
0	at	AT1G73066.1
0	at	AT1G73080.1
0	at	AT1G75820.1
0	at	AT2G33170.1
0	at	AT2G33170.2
0	at	AT3G19700.1
0	at	AT3G24240.1
0	at	AT3G49670.1
0	at	AT4G08850.1
0	at	AT4G08850.2
0	at	AT4G20140.1
0	at	AT4G20270.1
0	at	AT4G26540.1
0	at	AT4G28490.1
0	at	AT4G28650.1
0	at	AT5G25930.1
0	at	AT5G44700.1
0	at	AT5G46330.1
0	at	AT5G46330.2
0	at	AT5G48940.1
0	at	AT5G49660.1
0	at	AT5G51350.1
0	at	AT5G56040.1
0	at	AT5G56040.2
0	at	AT5G61480.1
0	at	AT5G63930.1
0	at	AT5G63930.2
0	at	AT5G65700.1
0	at	AT5G65700.2
0	at	AT5G65710.1
0	gh	Gohir.1Z071000.1
0	gh	Gohir.1Z090100.1
0	gh	Gohir.1Z090200.1
0	gh	Gohir.1Z091800.1
0	gh	Gohir.A01G094200.1
0	gh	Gohir.A01G179500.1
0	gh	Gohir.A01G183900.1
0	gh	Gohir.A02G027900.1
0	gh	Gohir.A02G028000.1
0	gh	Gohir.A02G066100.1
0	gh	Gohir.A02G079000.1
0	gh	Gohir.A02G079100.1
0	gh	Gohir.A02G082800.1
0	gh	Gohir.A02G147500.1
0	gh	Gohir.A02G147600.1
0	gh	Gohir.A02G147800.1
0	gh	Gohir.A03G090200.1
0	gh	Gohir.A03G090300.1
0	gh	Gohir.A03G154500.1
0	gh	Gohir.A03G215400.1
0	gh	Gohir.A03G218000.1
0	gh	Gohir.A03G218000.2
0	gh	Gohir.A04G004600.1
0	gh	Gohir.A05G026000.1
0	gh	Gohir.A05G045200.1
0	gh	Gohir.A05G045200.2
0	gh	Gohir.A05G049700.1
0	gh	Gohir.A05G055300.1
0	gh	Gohir.A05G055400.1
0	gh	Gohir.A05G158700.1
0	gh	Gohir.A05G174600.1
0	gh	Gohir.A05G185500.1
0	gh	Gohir.A05G214900.1
0	gh	Gohir.A05G215000.1
0	gh	Gohir.A05G226900.1
0	gh	Gohir.A05G227100.1
0	gh	Gohir.A05G227200.1
0	gh	Gohir.A05G251900.1
0	gh	Gohir.A05G256700.1
0	gh	Gohir.A05G271300.1
0	gh	Gohir.A05G272300.1
0	gh	Gohir.A06G028700.1
0	gh	Gohir.A06G028800.1
0	gh	Gohir.A06G036000.1
0	gh	Gohir.A06G036100.1
0	gh	Gohir.A06G036200.1
0	gh	Gohir.A06G091400.1
0	gh	Gohir.A06G096000.1
0	gh	Gohir.A06G136500.1
0	gh	Gohir.A07G042100.1
0	gh	Gohir.A07G152500.1
0	gh	Gohir.A07G204000.1
0	gh	Gohir.A08G191800.1
0	gh	Gohir.A08G218100.1
0	gh	Gohir.A09G018300.1
0	gh	Gohir.A09G018400.1
0	gh	Gohir.A09G018700.1
0	gh	Gohir.A09G019400.1
0	gh	Gohir.A09G019500.1
0	gh	Gohir.A09G202000.1
0	gh	Gohir.A10G007600.1
0	gh	Gohir.A10G028200.1
0	gh	Gohir.A10G028200.2
0	gh	Gohir.A10G121200.1
0	gh	Gohir.A10G121200.2
0	gh	Gohir.A10G187600.1
0	gh	Gohir.A10G188400.1
0	gh	Gohir.A11G132700.1
0	gh	Gohir.A11G210400.1
0	gh	Gohir.A11G243200.1
0	gh	Gohir.A11G245200.1
0	gh	Gohir.A12G044000.1
0	gh	Gohir.A12G050400.1
0	gh	Gohir.A12G081700.1
0	gh	Gohir.A12G197700.1
0	gh	Gohir.D01G078700.1
0	gh	Gohir.D01G170300.1
0	gh	Gohir.D01G174900.1
0	gh	Gohir.D02G035800.1
0	gh	Gohir.D02G049500.1
0	gh	Gohir.D02G072000.1
0	gh	Gohir.D02G086900.1
0	gh	Gohir.D02G087200.1
0	gh	Gohir.D02G098300.1
0	gh	Gohir.D02G117800.1
0	gh	Gohir.D02G118200.1
0	gh	Gohir.D02G177400.1
0	gh	Gohir.D02G236900.1
0	gh	Gohir.D02G240000.1
0	gh	Gohir.D02G240000.2
0	gh	Gohir.D03G032600.1
0	gh	Gohir.D03G032800.1
0	gh	Gohir.D03G032800.2
0	gh	Gohir.D03G032900.1
0	gh	Gohir.D04G172600.1
0	gh	Gohir.D05G027500.1
0	gh	Gohir.D05G046900.1
0	gh	Gohir.D05G051500.1
0	gh	Gohir.D05G055100.1
0	gh	Gohir.D05G055200.1
0	gh	Gohir.D05G055800.1
0	gh	Gohir.D05G161400.1
0	gh	Gohir.D05G188300.1
0	gh	Gohir.D05G218200.1
0	gh	Gohir.D05G218300.1
0	gh	Gohir.D05G229600.1
0	gh	Gohir.D05G253700.1
0	gh	Gohir.D05G266300.1
0	gh	Gohir.D05G266400.1
0	gh	Gohir.D05G273500.1
0	gh	Gohir.D05G274500.1
0	gh	Gohir.D05G385300.1
0	gh	Gohir.D06G027400.1
0	gh	Gohir.D06G036400.1
0	gh	Gohir.D06G036600.1
0	gh	Gohir.D06G037000.1
0	gh	Gohir.D06G090700.1
0	gh	Gohir.D06G096100.1
0	gh	Gohir.D07G024900.1
0	gh	Gohir.D07G046300.1
0	gh	Gohir.D07G157300.1
0	gh	Gohir.D07G158700.1
0	gh	Gohir.D07G161200.1
0	gh	Gohir.D07G210000.1
0	gh	Gohir.D08G115400.1
0	gh	Gohir.D08G209700.1
0	gh	Gohir.D08G235300.1
0	gh	Gohir.D09G016800.1
0	gh	Gohir.D09G016900.1
0	gh	Gohir.D09G017100.1
0	gh	Gohir.D09G017200.1
0	gh	Gohir.D09G017300.1
0	gh	Gohir.D09G017400.1
0	gh	Gohir.D09G017700.1
0	gh	Gohir.D09G017800.1
0	gh	Gohir.D09G017900.1
0	gh	Gohir.D09G018000.1
0	gh	Gohir.D09G018900.1
0	gh	Gohir.D09G019100.1
0	gh	Gohir.D09G019300.1
0	gh	Gohir.D09G019300.2
0	gh	Gohir.D09G019400.1
0	gh	Gohir.D09G196000.1
0	gh	Gohir.D10G007500.1
0	gh	Gohir.D10G028600.1
0	gh	Gohir.D10G028600.2
0	gh	Gohir.D10G145100.1
0	gh	Gohir.D10G194000.1
0	gh	Gohir.D10G194200.1
0	gh	Gohir.D10G194800.1
0	gh	Gohir.D10G194900.1
0	gh	Gohir.D10G196100.1
0	gh	Gohir.D10G196200.1
0	gh	Gohir.D11G138800.1
0	gh	Gohir.D11G212800.1
0	gh	Gohir.D11G252700.1
0	gh	Gohir.D11G255100.1
0	gh	Gohir.D12G043200.1
0	gh	Gohir.D12G048800.1
0	gh	Gohir.D12G078600.1
0	gh	Gohir.D12G200200.1
0	gm	Glyma.01G007400.1
0	gm	Glyma.01G007500.1
0	gm	Glyma.01G062900.1
0	gm	Glyma.01G197600.1
0	gm	Glyma.01G197800.1
0	gm	Glyma.02G120800.1
0	gm	Glyma.02G269200.1
0	gm	Glyma.02G281100.1
0	gm	Glyma.02G302600.1
0	gm	Glyma.03G023700.1
0	gm	Glyma.03G023700.2
0	gm	Glyma.03G027200.1
0	gm	Glyma.03G165700.1
0	gm	Glyma.03G165800.1
0	gm	Glyma.03G166300.1
0	gm	Glyma.03G167500.1
0	gm	Glyma.04G086700.1
0	gm	Glyma.04G088700.1
0	gm	Glyma.04G088800.1
0	gm	Glyma.04G185400.1
0	gm	Glyma.04G239700.1
0	gm	Glyma.05G039100.1
0	gm	Glyma.05G039900.1
0	gm	Glyma.05G110400.1
0	gm	Glyma.05G134800.1
0	gm	Glyma.06G088400.1
0	gm	Glyma.06G090700.1
0	gm	Glyma.06G090800.1
0	gm	Glyma.06G124200.1
0	gm	Glyma.06G288600.1
0	gm	Glyma.07G201600.1
0	gm	Glyma.08G090000.1
0	gm	Glyma.08G174500.1
0	gm	Glyma.08G302900.1
0	gm	Glyma.08G333200.1
0	gm	Glyma.08G357400.1
0	gm	Glyma.08G357400.2
0	gm	Glyma.09G048300.1
0	gm	Glyma.09G097500.1
0	gm	Glyma.09G097500.2
0	gm	Glyma.09G119600.1
0	gm	Glyma.09G161100.1
0	gm	Glyma.09G230300.1
0	gm	Glyma.09G241500.1
0	gm	Glyma.09G243600.1
0	gm	Glyma.10G040500.1
0	gm	Glyma.10G126700.1
0	gm	Glyma.10G126700.2
0	gm	Glyma.10G126700.3
0	gm	Glyma.10G164700.1
0	gm	Glyma.10G195700.1
0	gm	Glyma.10G195700.2
0	gm	Glyma.10G220700.1
0	gm	Glyma.10G220700.2
0	gm	Glyma.11G043800.1
0	gm	Glyma.11G044100.1
0	gm	Glyma.11G114100.1
0	gm	Glyma.11G114200.1
0	gm	Glyma.12G002500.1
0	gm	Glyma.12G002500.2
0	gm	Glyma.12G006300.1
0	gm	Glyma.12G007000.1
0	gm	Glyma.12G007300.1
0	gm	Glyma.12G040000.1
0	gm	Glyma.12G118600.1
0	gm	Glyma.12G206800.1
0	gm	Glyma.13G039700.1
0	gm	Glyma.13G127100.1
0	gm	Glyma.13G127100.2
0	gm	Glyma.13G174900.1
0	gm	Glyma.13G235000.1
0	gm	Glyma.13G253300.1
0	gm	Glyma.13G294100.1
0	gm	Glyma.14G011500.1
0	gm	Glyma.14G033500.1
0	gm	Glyma.14G047900.1
0	gm	Glyma.14G048100.1
0	gm	Glyma.14G048300.1
0	gm	Glyma.14G124700.1
0	gm	Glyma.14G144300.1
0	gm	Glyma.15G001500.1
0	gm	Glyma.15G155600.1
0	gm	Glyma.15G203600.1
0	gm	Glyma.15G237200.1
0	gm	Glyma.15G252600.1
0	gm	Glyma.15G252600.2
0	gm	Glyma.16G064100.1
0	gm	Glyma.16G064200.1
0	gm	Glyma.16G064400.1
0	gm	Glyma.16G064800.1
0	gm	Glyma.16G064900.1
0	gm	Glyma.16G065000.1
0	gm	Glyma.16G065200.1
0	gm	Glyma.16G065400.1
0	gm	Glyma.16G065500.1
0	gm	Glyma.16G065500.2
0	gm	Glyma.16G065600.1
0	gm	Glyma.16G065700.1
0	gm	Glyma.16G078800.1
0	gm	Glyma.16G078900.1
0	gm	Glyma.16G079000.1
0	gm	Glyma.16G210500.1
0	gm	Glyma.17G087000.1
0	gm	Glyma.17G087700.1
0	gm	Glyma.17G156300.1
0	gm	Glyma.18G073600.1
0	gm	Glyma.18G073600.2
0	gm	Glyma.18G116800.1
0	gm	Glyma.18G176000.1
0	gm	Glyma.18G198000.1
0	gm	Glyma.18G198000.2
0	gm	Glyma.18G198800.1
0	gm	Glyma.18G199000.1
0	gm	Glyma.18G199000.2
0	gm	Glyma.18G249700.1
0	gm	Glyma.18G249900.1
0	gm	Glyma.18G250500.1
0	gm	Glyma.18G250900.1
0	gm	Glyma.18G254000.1
0	gm	Glyma.18G254300.1
0	gm	Glyma.18G254400.1
0	gm	Glyma.18G254500.1
0	gm	Glyma.18G254600.1
0	gm	Glyma.18G254700.1
0	gm	Glyma.18G257800.1
0	gm	Glyma.18G268000.1
0	gm	Glyma.19G081200.1
0	gm	Glyma.19G167300.1
0	gm	Glyma.19G167400.1
0	gm	Glyma.19G168600.1
0	gm	Glyma.20G078100.1
0	gm	Glyma.20G078100.2
0	gm	Glyma.20G170900.1
0	gm	Glyma.20G194400.1
0	gm	Glyma.20G226900.1
0	gm	Glyma.U024800.1
0	gr	Gorai.001G026000.1
0	gr	Gorai.001G049500.1
0	gr	Gorai.001G180300.1
0	gr	Gorai.001G181900.1
0	gr	Gorai.001G181900.2
0	gr	Gorai.001G184400.1
0	gr	Gorai.001G237400.1
0	gr	Gorai.001G237400.2
0	gr	Gorai.002G103300.1
0	gr	Gorai.002G103300.2
0	gr	Gorai.002G211900.1
0	gr	Gorai.002G211900.2
0	gr	Gorai.002G217000.1
0	gr	Gorai.002G217000.2
0	gr	Gorai.002G247500.1
0	gr	Gorai.003G034200.1
0	gr	Gorai.003G034400.1
0	gr	Gorai.003G034400.2
0	gr	Gorai.003G034500.1
0	gr	Gorai.004G124300.1
0	gr	Gorai.004G222100.1
0	gr	Gorai.004G249900.1
0	gr	Gorai.005G039600.1
0	gr	Gorai.005G039600.2
0	gr	Gorai.005G039600.3
0	gr	Gorai.005G054700.1
0	gr	Gorai.005G081200.1
0	gr	Gorai.005G097600.1
0	gr	Gorai.005G097700.1
0	gr	Gorai.005G112100.1
0	gr	Gorai.005G135700.1
0	gr	Gorai.005G199100.1
0	gr	Gorai.005G265400.1
0	gr	Gorai.005G268400.1
0	gr	Gorai.006G019000.1
0	gr	Gorai.006G019800.1
0	gr	Gorai.006G020000.1
0	gr	Gorai.006G020100.1
0	gr	Gorai.006G020400.1
0	gr	Gorai.006G020800.1
0	gr	Gorai.006G021000.1
0	gr	Gorai.006G021100.1
0	gr	Gorai.006G021300.1
0	gr	Gorai.006G022200.1
0	gr	Gorai.006G022300.1
0	gr	Gorai.006G022400.1
0	gr	Gorai.006G022800.1
0	gr	Gorai.006G219400.1
0	gr	Gorai.006G219400.2
0	gr	Gorai.007G148900.1
0	gr	Gorai.007G228700.1
0	gr	Gorai.007G271300.1
0	gr	Gorai.007G271300.2
0	gr	Gorai.007G273700.1
0	gr	Gorai.008G045400.1
0	gr	Gorai.008G051700.1
0	gr	Gorai.008G087500.1
0	gr	Gorai.008G215400.1
0	gr	Gorai.008G215400.2
0	gr	Gorai.009G027700.1
0	gr	Gorai.009G048200.1
0	gr	Gorai.009G048200.2
0	gr	Gorai.009G053200.1
0	gr	Gorai.009G056800.1
0	gr	Gorai.009G166500.1
0	gr	Gorai.009G183000.1
0	gr	Gorai.009G193600.1
0	gr	Gorai.009G225100.1
0	gr	Gorai.009G225300.1
0	gr	Gorai.009G237700.1
0	gr	Gorai.009G237800.1
0	gr	Gorai.009G265300.1
0	gr	Gorai.009G269700.1
0	gr	Gorai.009G278200.1
0	gr	Gorai.009G278300.1
0	gr	Gorai.009G286600.1
0	gr	Gorai.009G287800.1
0	gr	Gorai.009G287800.2
0	gr	Gorai.009G452000.1
0	gr	Gorai.009G452000.2
0	gr	Gorai.010G030500.1
0	gr	Gorai.010G030600.1
0	gr	Gorai.010G040400.1
0	gr	Gorai.010G040500.1
0	gr	Gorai.010G040600.1
0	gr	Gorai.010G040900.1
0	gr	Gorai.010G040900.2
0	gr	Gorai.010G041100.1
0	gr	Gorai.010G041500.1
0	gr	Gorai.010G041800.1
0	gr	Gorai.010G104300.1
0	gr	Gorai.010G104300.2
0	gr	Gorai.010G110800.1
0	gr	Gorai.010G165300.1
0	gr	Gorai.011G008200.1
0	gr	Gorai.011G030400.1
0	gr	Gorai.011G030400.2
0	gr	Gorai.011G162100.1
0	gr	Gorai.011G162100.2
0	gr	Gorai.011G217500.1
0	gr	Gorai.011G217600.1
0	gr	Gorai.011G217700.1
0	gr	Gorai.011G217800.1
0	gr	Gorai.011G217800.2
0	gr	Gorai.011G218200.1
0	gr	Gorai.011G218900.1
0	gr	Gorai.011G219000.1
0	gr	Gorai.011G219300.1
0	gr	Gorai.012G162000.1
0	gr	Gorai.N010500.1
0	gr	Gorai.N013500.1
0	gr	Gorai.N025300.1
0	sl	Solyc00g009090.2.1
0	sl	Solyc01g080770.2.1
0	sl	Solyc01g103530.2.1
0	sl	Solyc01g106500.2.1
0	sl	Solyc02g077630.2.1
0	sl	Solyc02g091840.2.1
0	sl	Solyc02g091860.2.1
0	sl	Solyc03g006300.1.1
0	sl	Solyc03g082450.2.1
0	sl	Solyc03g082470.2.1
0	sl	Solyc03g093330.2.1
0	sl	Solyc03g112580.2.1
0	sl	Solyc03g112680.1.1
0	sl	Solyc03g123860.2.1
0	sl	Solyc04g050170.2.1
0	sl	Solyc04g064940.2.1
0	sl	Solyc04g071680.1.1
0	sl	Solyc04g074000.2.1
0	sl	Solyc04g074020.2.1
0	sl	Solyc04g074030.2.1
0	sl	Solyc04g074050.2.1
0	sl	Solyc04g076990.2.1
0	sl	Solyc04g077010.2.1
0	sl	Solyc04g081590.2.1
0	sl	Solyc05g007230.2.1
0	sl	Solyc05g051640.2.1
0	sl	Solyc06g065260.2.1
0	sl	Solyc07g005010.2.1
0	sl	Solyc07g053600.2.1
0	sl	Solyc07g056410.2.1
0	sl	Solyc07g065860.2.1
0	sl	Solyc08g066210.2.1
0	sl	Solyc08g066310.1.1
0	sl	Solyc09g061940.1.1
0	sl	Solyc09g064520.2.1
0	sl	Solyc09g072810.2.1
0	sl	Solyc09g091260.2.1
0	sl	Solyc09g091400.2.1
0	sl	Solyc11g020280.1.1
0	sl	Solyc12g008500.1.1
0	sl	Solyc12g056730.1.1
0	sl	Solyc12g098100.1.1
0	za	Zosma126g00180.1
0	za	Zosma12g00750.1
0	za	Zosma148g00380.1
0	za	Zosma161g00370.1
0	za	Zosma176g00340.1
0	za	Zosma223g00170.1
0	za	Zosma256g00140.1
0	za	Zosma287g00250.1
0	za	Zosma307g00120.1
0	za	Zosma32g00450.1
0	za	Zosma35g00780.1
0	za	Zosma425g00160.1
0	za	Zosma43g00640.1
0	za	Zosma483g00040.1
0	za	Zosma4g01110.1
0	za	Zosma84g00260.1
0	za	Zosma92g00750.1
0	za	Zosma97g00910.1
0	za	Zosma9g01320.1
0	za	Zosma9g01440.1
0	zm	AC203173.3_FGP002
0	zm	AC233861.1_FGP001
0	zm	GRMZM2G001812_P01
0	zm	GRMZM2G009818_P01
0	zm	GRMZM2G011806_P01
0	zm	GRMZM2G011896_P01
0	zm	GRMZM2G011896_P02
0	zm	GRMZM2G034155_P01
0	zm	GRMZM2G039431_P01
0	zm	GRMZM2G039934_P01
0	zm	GRMZM2G043584_P01
0	zm	GRMZM2G068398_P01
0	zm	GRMZM2G070520_P01
0	zm	GRMZM2G070520_P02
0	zm	GRMZM2G072569_P01
0	zm	GRMZM2G080503_P01
0	zm	GRMZM2G082191_P01
0	zm	GRMZM2G093809_P01
0	zm	GRMZM2G100234_P01
0	zm	GRMZM2G110685_P01
0	zm	GRMZM2G112309_P01
0	zm	GRMZM2G131609_P01
0	zm	GRMZM2G131609_P02
0	zm	GRMZM2G131749_P01
0	zm	GRMZM2G132212_P01
0	zm	GRMZM2G132763_P01
0	zm	GRMZM2G136353_P01
0	zm	GRMZM2G141517_P01
0	zm	GRMZM2G148702_P01
0	zm	GRMZM2G149051_P01
0	zm	GRMZM2G167253_P01
0	zm	GRMZM2G168603_P01
0	zm	GRMZM2G169681_P01
0	zm	GRMZM2G172429_P01
0	zm	GRMZM2G176206_P01
0	zm	GRMZM2G177883_P01
0	zm	GRMZM2G300133_P01
0	zm	GRMZM2G313643_P01
0	zm	GRMZM2G337766_P01
0	zm	GRMZM2G350918_P01
0	zm	GRMZM2G391794_P01
0	zm	GRMZM2G391794_P02
0	zm	GRMZM2G428554_P01
0	zm	GRMZM2G431114_P01
0	zm	GRMZM2G438840_P01
0	zm	GRMZM2G449817_P01
0	zm	GRMZM2G463493_P01
0	zm	GRMZM2G469313_P01
0	zm	GRMZM2G700905_P01
1	at	AT1G01900.1
1	at	AT1G04110.1
1	at	AT1G20150.1
1	at	AT1G20160.1
1	at	AT1G20160.2
1	at	AT1G20160.3
1	at	AT1G32940.1
1	at	AT1G32940.2
1	at	AT1G32940.3
1	at	AT1G32940.4
1	at	AT1G32950.1
1	at	AT1G32950.2
1	at	AT1G32960.1
1	at	AT1G32970.1
1	at	AT1G66210.1
1	at	AT1G66220.1
1	at	AT2G04160.1
1	at	AT2G05920.1
1	at	AT3G14067.1
1	at	AT3G14240.1
1	at	AT3G46840.1
1	at	AT3G46850.1
1	at	AT4G00230.1
1	at	AT4G00230.2
1	at	AT4G10510.1
1	at	AT4G10510.2
1	at	AT4G10510.3
1	at	AT4G10510.4
1	at	AT4G10520.1
1	at	AT4G10530.1
1	at	AT4G10540.1
1	at	AT4G10550.1
1	at	AT4G10550.2
1	at	AT4G10550.3
1	at	AT4G10550.4
1	at	AT4G15040.1
1	at	AT4G15040.2
1	at	AT4G21323.1
1	at	AT4G21326.1
1	at	AT4G21630.1
1	at	AT4G21640.1
1	at	AT4G21650.1
1	at	AT4G26330.1
1	at	AT4G26330.2
1	at	AT4G34980.1
1	at	AT5G03620.1
1	at	AT5G03620.2
1	at	AT5G11940.1
1	at	AT5G45640.1
1	at	AT5G45650.1
1	at	AT5G45650.2
1	at	AT5G51750.1
1	at	AT5G58820.1
1	at	AT5G58830.1
1	at	AT5G58840.1
1	at	AT5G58840.2
1	at	AT5G58840.3
1	at	AT5G59090.1
1	at	AT5G59090.2
1	at	AT5G59090.3
1	at	AT5G59100.1
1	at	AT5G59120.1
1	at	AT5G59130.1
1	at	AT5G59130.2
1	at	AT5G59130.3
1	at	AT5G59130.4
1	at	AT5G59190.1
1	at	AT5G59810.1
1	at	AT5G67090.1
1	at	AT5G67360.1
1	gh	Gohir.1Z034200.1
1	gh	Gohir.A01G148100.1
1	gh	Gohir.A01G167000.1
1	gh	Gohir.A02G095500.1
1	gh	Gohir.A03G022000.1
1	gh	Gohir.A04G003300.1
1	gh	Gohir.A05G092200.1
1	gh	Gohir.A05G139700.1
1	gh	Gohir.A05G141300.1
1	gh	Gohir.A05G184600.1
1	gh	Gohir.A05G203800.1
1	gh	Gohir.A05G208000.1
1	gh	Gohir.A06G001800.1
1	gh	Gohir.A06G019700.1
1	gh	Gohir.A06G020100.1
1	gh	Gohir.A06G122500.1
1	gh	Gohir.A06G165700.1
1	gh	Gohir.A06G165700.2
1	gh	Gohir.A06G165800.1
1	gh	Gohir.A07G052700.1
1	gh	Gohir.A07G152800.1
1	gh	Gohir.A07G193900.1
1	gh	Gohir.A08G025600.1
1	gh	Gohir.A08G128700.1
1	gh	Gohir.A08G176100.1
1	gh	Gohir.A08G176200.1
1	gh	Gohir.A08G177700.1
1	gh	Gohir.A09G043300.1
1	gh	Gohir.A09G094700.1
1	gh	Gohir.A09G138200.1
1	gh	Gohir.A10G032800.1
1	gh	Gohir.A10G050800.1
1	gh	Gohir.A10G055300.1
1	gh	Gohir.A10G224700.1
1	gh	Gohir.A10G224800.1
1	gh	Gohir.A10G224900.1
1	gh	Gohir.A10G225000.1
1	gh	Gohir.A10G225200.1
1	gh	Gohir.A11G083900.1
1	gh	Gohir.A11G147200.1
1	gh	Gohir.A11G217500.1
1	gh	Gohir.A12G023300.1
1	gh	Gohir.A12G023400.1
1	gh	Gohir.A12G102900.1
1	gh	Gohir.A12G103000.1
1	gh	Gohir.A12G103100.1
1	gh	Gohir.A12G242000.1
1	gh	Gohir.A13G000100.1
1	gh	Gohir.A13G031000.1
1	gh	Gohir.A13G031000.2
1	gh	Gohir.A13G190400.1
1	gh	Gohir.D02G089200.1
1	gh	Gohir.D03G087900.1
1	gh	Gohir.D03G146700.1
1	gh	Gohir.D05G093000.1
1	gh	Gohir.D05G141900.1
1	gh	Gohir.D05G143500.1
1	gh	Gohir.D05G187400.1
1	gh	Gohir.D05G206900.1
1	gh	Gohir.D05G207000.1
1	gh	Gohir.D05G211500.1
1	gh	Gohir.D05G264100.1
1	gh	Gohir.D05G386400.1
1	gh	Gohir.D06G018200.1
1	gh	Gohir.D06G018600.1
1	gh	Gohir.D06G140300.1
1	gh	Gohir.D06G170900.1
1	gh	Gohir.D06G171000.1
1	gh	Gohir.D06G171000.2
1	gh	Gohir.D06G171000.3
1	gh	Gohir.D06G171100.1
1	gh	Gohir.D07G057100.1
1	gh	Gohir.D07G159000.1
1	gh	Gohir.D07G200000.1
1	gh	Gohir.D08G003800.1
1	gh	Gohir.D08G004400.1
1	gh	Gohir.D08G004500.1
1	gh	Gohir.D08G008700.1
1	gh	Gohir.D08G009300.1
1	gh	Gohir.D08G009400.1
1	gh	Gohir.D08G009600.1
1	gh	Gohir.D08G036100.1
1	gh	Gohir.D08G081400.1
1	gh	Gohir.D08G150000.1
1	gh	Gohir.D08G194900.1
1	gh	Gohir.D08G196100.1
1	gh	Gohir.D08G267100.1
1	gh	Gohir.D09G044700.1
1	gh	Gohir.D09G094600.1
1	gh	Gohir.D09G136400.1
1	gh	Gohir.D10G033500.1
1	gh	Gohir.D10G052300.1
1	gh	Gohir.D10G052400.1
1	gh	Gohir.D10G057300.1
1	gh	Gohir.D10G237900.1
1	gh	Gohir.D10G238000.1
1	gh	Gohir.D10G238100.1
1	gh	Gohir.D10G238200.1
1	gh	Gohir.D11G088100.1
1	gh	Gohir.D11G153900.1
1	gh	Gohir.D11G200000.1
1	gh	Gohir.D11G206000.1
1	gh	Gohir.D12G024000.1
1	gh	Gohir.D12G106100.1
1	gh	Gohir.D12G106200.1
1	gh	Gohir.D12G106300.1
1	gh	Gohir.D12G243200.1
1	gh	Gohir.D13G001700.1
1	gh	Gohir.D13G029000.1
1	gh	Gohir.D13G029000.2
1	gm	Glyma.01G155900.1
1	gm	Glyma.01G157200.1
1	gm	Glyma.01G213900.1
1	gm	Glyma.01G214000.1
1	gm	Glyma.02G093400.1
1	gm	Glyma.02G252200.1
1	gm	Glyma.03G019000.1
1	gm	Glyma.03G019000.2
1	gm	Glyma.03G167600.1
1	gm	Glyma.03G193400.1
1	gm	Glyma.03G263600.1
1	gm	Glyma.04G004200.1
1	gm	Glyma.04G022300.1
1	gm	Glyma.04G022400.1
1	gm	Glyma.04G022500.1
1	gm	Glyma.04G022500.2
1	gm	Glyma.04G044600.1
1	gm	Glyma.04G112200.1
1	gm	Glyma.05G051400.1
1	gm	Glyma.05G051500.1
1	gm	Glyma.05G051500.2
1	gm	Glyma.05G103200.1
1	gm	Glyma.05G103200.2
1	gm	Glyma.05G103200.3
1	gm	Glyma.05G151000.1
1	gm	Glyma.05G151000.2
1	gm	Glyma.05G151000.3
1	gm	Glyma.05G152200.1
1	gm	Glyma.06G022500.1
1	gm	Glyma.06G022600.1
1	gm	Glyma.06G045100.1
1	gm	Glyma.07G040100.1
1	gm	Glyma.07G040100.2
1	gm	Glyma.07G040100.3
1	gm	Glyma.07G040100.4
1	gm	Glyma.07G040100.5
1	gm	Glyma.07G044400.1
1	gm	Glyma.07G050200.1
1	gm	Glyma.07G080500.1
1	gm	Glyma.07G269700.1
1	gm	Glyma.07G269700.2
1	gm	Glyma.07G269700.3
1	gm	Glyma.08G109000.1
1	gm	Glyma.08G109000.2
1	gm	Glyma.09G070000.1
1	gm	Glyma.09G150300.1
1	gm	Glyma.09G195100.1
1	gm	Glyma.09G195100.2
1	gm	Glyma.09G243700.1
1	gm	Glyma.09G243700.2
1	gm	Glyma.09G253300.1
1	gm	Glyma.09G266000.1
1	gm	Glyma.09G266000.2
1	gm	Glyma.10G068000.1
1	gm	Glyma.10G119300.1
1	gm	Glyma.10G119400.1
1	gm	Glyma.10G169800.1
1	gm	Glyma.10G241600.1
1	gm	Glyma.11G027900.1
1	gm	Glyma.11G028000.1
1	gm	Glyma.11G050700.1
1	gm	Glyma.11G088900.1
1	gm	Glyma.11G106800.1
1	gm	Glyma.11G111800.1
1	gm	Glyma.11G184800.1
1	gm	Glyma.11G224600.1
1	gm	Glyma.12G031800.1
1	gm	Glyma.12G087500.1
1	gm	Glyma.12G087600.1
1	gm	Glyma.13G110800.1
1	gm	Glyma.13G187000.1
1	gm	Glyma.13G222800.1
1	gm	Glyma.13G222800.2
1	gm	Glyma.13G222800.3
1	gm	Glyma.13G222800.4
1	gm	Glyma.14G047800.1
1	gm	Glyma.14G048000.1
1	gm	Glyma.14G048200.1
1	gm	Glyma.14G064200.1
1	gm	Glyma.14G064400.1
1	gm	Glyma.14G064400.2
1	gm	Glyma.14G064500.1
1	gm	Glyma.14G064600.1
1	gm	Glyma.14G064600.2
1	gm	Glyma.14G064700.1
1	gm	Glyma.14G087500.1
1	gm	Glyma.15G089400.1
1	gm	Glyma.15G178000.1
1	gm	Glyma.15G224500.1
1	gm	Glyma.16G012700.1
1	gm	Glyma.16G018900.1
1	gm	Glyma.16G019000.1
1	gm	Glyma.16G019300.1
1	gm	Glyma.16G116000.1
1	gm	Glyma.16G116000.2
1	gm	Glyma.16G201700.1
1	gm	Glyma.17G004100.1
1	gm	Glyma.17G048700.1
1	gm	Glyma.17G130000.1
1	gm	Glyma.17G133400.1
1	gm	Glyma.17G133500.1
1	gm	Glyma.17G164100.1
1	gm	Glyma.17G236800.1
1	gm	Glyma.18G033500.1
1	gm	Glyma.18G033500.2
1	gm	Glyma.18G239500.1
1	gm	Glyma.18G249800.1
1	gm	Glyma.18G250100.1
1	gm	Glyma.18G250100.2
1	gm	Glyma.18G250700.1
1	gm	Glyma.18G288700.1
1	gm	Glyma.18G288800.1
1	gm	Glyma.19G168700.1
1	gm	Glyma.19G251500.1
1	gm	Glyma.19G262600.1
1	gm	Glyma.20G152600.1
1	gm	Glyma.20G220000.1
1	gr	Gorai.001G060600.1
1	gr	Gorai.001G182200.1
1	gr	Gorai.001G224300.1
1	gr	Gorai.001G224300.2
1	gr	Gorai.003G074100.1
1	gr	Gorai.003G154100.1
1	gr	Gorai.003G154100.2
1	gr	Gorai.004G001900.1
1	gr	Gorai.004G002500.1
1	gr	Gorai.004G002500.2
1	gr	Gorai.004G002500.3
1	gr	Gorai.004G034100.1
1	gr	Gorai.004G155800.1
1	gr	Gorai.004G205600.1
1	gr	Gorai.004G205700.1
1	gr	Gorai.004G206800.1
1	gr	Gorai.004G284900.1
1	gr	Gorai.004G284900.2
1	gr	Gorai.005G099900.1
1	gr	Gorai.006G065800.1
1	gr	Gorai.006G065800.2
1	gr	Gorai.006G065800.3
1	gr	Gorai.006G065800.4
1	gr	Gorai.006G111200.1
1	gr	Gorai.006G156500.1
1	gr	Gorai.007G094000.1
1	gr	Gorai.007G164000.1
1	gr	Gorai.007G214100.1
1	gr	Gorai.007G221100.1
1	gr	Gorai.008G024400.1
1	gr	Gorai.008G115400.1
1	gr	Gorai.008G115500.1
1	gr	Gorai.008G115600.1
1	gr	Gorai.008G260500.1
1	gr	Gorai.009G095600.1
1	gr	Gorai.009G146000.1
1	gr	Gorai.009G147400.1
1	gr	Gorai.009G147400.2
1	gr	Gorai.009G192600.1
1	gr	Gorai.009G213500.1
1	gr	Gorai.009G213600.1
1	gr	Gorai.009G218000.1
1	gr	Gorai.009G275900.1
1	gr	Gorai.009G453100.1
1	gr	Gorai.010G002000.1
1	gr	Gorai.010G002000.2
1	gr	Gorai.010G021100.1
1	gr	Gorai.010G021600.1
1	gr	Gorai.010G163700.1
1	gr	Gorai.010G163700.2
1	gr	Gorai.010G163700.3
1	gr	Gorai.010G199900.1
1	gr	Gorai.010G199900.2
1	gr	Gorai.010G200000.1
1	gr	Gorai.010G200200.1
1	gr	Gorai.010G200300.1
1	gr	Gorai.011G035300.1
1	gr	Gorai.011G056000.1
1	gr	Gorai.011G061400.1
1	gr	Gorai.011G272000.1
1	gr	Gorai.011G272100.1
1	gr	Gorai.011G272200.1
1	gr	Gorai.011G272300.1
1	gr	Gorai.011G272400.1
1	gr	Gorai.011G272500.1
1	gr	Gorai.012G000900.1
1	gr	Gorai.013G001600.1
1	gr	Gorai.013G001600.2
1	gr	Gorai.013G001600.3
1	gr	Gorai.013G033000.1
1	gr	Gorai.013G033000.2
1	gr	Gorai.013G033000.3
1	gr	Gorai.013G033000.4
1	gr	Gorai.013G033000.5
1	gr	Gorai.013G033000.6
1	gr	Gorai.013G033000.7
1	gr	Gorai.013G033000.8
1	gr	Gorai.013G033000.9
1	gr	Gorai.013G223900.1
1	gr	Gorai.N019600.1
1	sl	Solyc01g006660.1.1
1	sl	Solyc01g087740.1.1
1	sl	Solyc01g087780.2.1
1	sl	Solyc01g087790.2.1
1	sl	Solyc01g087800.2.1
1	sl	Solyc01g087810.2.1
1	sl	Solyc01g087820.2.1
1	sl	Solyc01g087840.2.1
1	sl	Solyc01g087850.2.1
1	sl	Solyc01g091920.2.1
1	sl	Solyc01g091930.2.1
1	sl	Solyc01g096560.1.1
1	sl	Solyc01g111400.2.1
1	sl	Solyc02g021220.1.1
1	sl	Solyc02g068280.2.1
1	sl	Solyc02g071560.2.1
1	sl	Solyc02g071580.2.1
1	sl	Solyc02g072280.1.1
1	sl	Solyc02g072290.1.1
1	sl	Solyc02g072330.1.1
1	sl	Solyc02g072370.1.1
1	sl	Solyc02g092670.1.1
1	sl	Solyc02g092680.1.1
1	sl	Solyc03g006970.1.1
1	sl	Solyc03g044150.2.1
1	sl	Solyc03g079890.1.1
1	sl	Solyc03g081260.2.1
1	sl	Solyc03g123490.1.1
1	sl	Solyc04g078110.1.1
1	sl	Solyc04g078710.1.1
1	sl	Solyc04g078720.1.1
1	sl	Solyc04g078730.1.1
1	sl	Solyc04g078740.2.1
1	sl	Solyc04g081810.2.1
1	sl	Solyc06g062950.1.1
1	sl	Solyc06g083720.1.1
1	sl	Solyc07g041970.2.1
1	sl	Solyc07g056170.2.1
1	sl	Solyc08g007600.1.1
1	sl	Solyc08g007610.1.1
1	sl	Solyc08g007620.1.1
1	sl	Solyc08g007650.1.1
1	sl	Solyc08g007660.2.1
1	sl	Solyc08g007670.1.1
1	sl	Solyc08g007680.1.1
1	sl	Solyc08g007690.1.1
1	sl	Solyc08g007700.1.1
1	sl	Solyc08g067990.1.1
1	sl	Solyc08g079840.1.1
1	sl	Solyc08g079850.1.1
1	sl	Solyc08g079860.1.1
1	sl	Solyc08g079870.1.1
1	sl	Solyc08g079880.1.1
1	sl	Solyc08g079890.1.1
1	sl	Solyc08g079900.1.1
1	sl	Solyc08g079910.1.1
1	sl	Solyc08g079920.1.1
1	sl	Solyc08g079930.1.1
1	sl	Solyc08g079970.1.1
1	sl	Solyc08g079980.1.1
1	sl	Solyc08g079990.1.1
1	sl	Solyc08g080010.1.1
1	sl	Solyc09g009750.1.1
1	sl	Solyc09g064490.1.1
1	sl	Solyc10g084320.1.1
1	sl	Solyc10g084560.1.1
1	sl	Solyc10g085510.1.1
1	sl	Solyc10g085530.1.1
1	sl	Solyc10g085540.1.1
1	sl	Solyc12g011140.1.1
1	sl	Solyc12g088760.1.1
1	za	Zosma136g00150.1
1	za	Zosma136g00180.1
1	za	Zosma177g00270.1
1	za	Zosma177g00420.1
1	za	Zosma180g00150.1
1	za	Zosma1g02780.1
1	za	Zosma202g00320.1
1	za	Zosma238g00150.1
1	za	Zosma238g00160.1
1	za	Zosma253g00040.1
1	za	Zosma256g00190.1
1	za	Zosma305g00030.1
1	za	Zosma328g00030.1
1	za	Zosma335g00080.1
1	za	Zosma34g00230.1
1	za	Zosma48g00270.1
1	za	Zosma503g00020.1
1	za	Zosma50g00290.1
1	za	Zosma53g00890.1
1	za	Zosma58g00010.1
1	za	Zosma59g00290.1
1	za	Zosma67g00040.1
1	za	Zosma84g00520.1
1	za	Zosma902g00010.1
1	zm	AC196090.3_FGP006
1	zm	AC204292.4_FGP006
1	zm	AC209208.3_FGP003
1	zm	GRMZM2G006366_P01
1	zm	GRMZM2G008109_P01
1	zm	GRMZM2G012062_P01
1	zm	GRMZM2G013986_P01
1	zm	GRMZM2G014499_P01
1	zm	GRMZM2G026535_P01
1	zm	GRMZM2G029780_P01
1	zm	GRMZM2G031613_P02
1	zm	GRMZM2G039538_P01
1	zm	GRMZM2G047319_P01
1	zm	GRMZM2G055684_P01
1	zm	GRMZM2G055684_P02
1	zm	GRMZM2G057159_P01
1	zm	GRMZM2G057159_P02
1	zm	GRMZM2G057159_P03
1	zm	GRMZM2G057159_P04
1	zm	GRMZM2G059165_P01
1	zm	GRMZM2G073223_P01
1	zm	GRMZM2G073882_P01
1	zm	GRMZM2G076417_P01
1	zm	GRMZM2G091578_P01
1	zm	GRMZM2G107686_P01
1	zm	GRMZM2G112100_P01
1	zm	GRMZM2G115773_P01
1	zm	GRMZM2G120085_P01
1	zm	GRMZM2G120085_P02
1	zm	GRMZM2G121293_P01
1	zm	GRMZM2G131177_P01
1	zm	GRMZM2G131177_P02
1	zm	GRMZM2G132032_P01
1	zm	GRMZM2G132032_P02
1	zm	GRMZM2G132032_P03
1	zm	GRMZM2G145242_P01
1	zm	GRMZM2G145242_P02
1	zm	GRMZM2G145589_P01
1	zm	GRMZM2G147942_P01
1	zm	GRMZM2G162453_P03
1	zm	GRMZM2G163110_P01
1	zm	GRMZM2G163749_P01
1	zm	GRMZM2G306143_P01
1	zm	GRMZM2G306915_P01
1	zm	GRMZM2G345622_P01
1	zm	GRMZM2G354373_P01
1	zm	GRMZM2G363552_P01
1	zm	GRMZM2G377780_P01
1	zm	GRMZM2G377780_P02
1	zm	GRMZM2G377780_P03
1	zm	GRMZM2G390358_P01
1	zm	GRMZM2G414915_P01
1	zm	GRMZM2G418985_P01
1	zm	GRMZM2G429842_P01
1	zm	GRMZM2G429842_P02
1	zm	GRMZM2G430039_P01
1	zm	GRMZM2G437435_P01
1	zm	GRMZM2G448583_P01
1	zm	GRMZM2G462986_P01
1	zm	GRMZM5G803358_P01
1	zm	GRMZM5G830839_P01
1	zm	GRMZM5G836501_P01
2	at	AT1G11280.1
2	at	AT1G11280.2
2	at	AT1G11280.3
2	at	AT1G11280.4
2	at	AT1G11280.5
2	at	AT1G11300.1
2	at	AT1G11300.2
2	at	AT1G11303.1
2	at	AT1G11330.1
2	at	AT1G11330.2
2	at	AT1G11330.3
2	at	AT1G11340.1
2	at	AT1G11340.2
2	at	AT1G11340.3
2	at	AT1G11350.1
2	at	AT1G11410.1
2	at	AT1G11410.2
2	at	AT1G11410.3
2	at	AT1G11410.4
2	at	AT1G61360.1
2	at	AT1G61360.2
2	at	AT1G61360.3
2	at	AT1G61360.4
2	at	AT1G61370.1
2	at	AT1G61370.2
2	at	AT1G61380.1
2	at	AT1G61380.2
2	at	AT1G61390.1
2	at	AT1G61390.2
2	at	AT1G61400.1
2	at	AT1G61400.2
2	at	AT1G61420.1
2	at	AT1G61420.2
2	at	AT1G61420.3
2	at	AT1G61420.4
2	at	AT1G61420.5
2	at	AT1G61430.1
2	at	AT1G61430.10
2	at	AT1G61430.11
2	at	AT1G61430.12
2	at	AT1G61430.13
2	at	AT1G61430.2
2	at	AT1G61430.3
2	at	AT1G61430.4
2	at	AT1G61430.5
2	at	AT1G61430.6
2	at	AT1G61430.7
2	at	AT1G61430.8
2	at	AT1G61430.9
2	at	AT1G61440.1
2	at	AT1G61440.2
2	at	AT1G61440.3
2	at	AT1G61460.1
2	at	AT1G61480.1
2	at	AT1G61490.1
2	at	AT1G61490.2
2	at	AT1G61490.3
2	at	AT1G61490.4
2	at	AT1G61490.5
2	at	AT1G61490.6
2	at	AT1G61490.7
2	at	AT1G61500.1
2	at	AT1G61500.2
2	at	AT1G61500.3
2	at	AT1G61550.1
2	at	AT1G61610.1
2	at	AT1G61610.2
2	at	AT1G65790.1
2	at	AT1G65790.2
2	at	AT1G65790.3
2	at	AT1G65800.1
2	at	AT1G65800.2
2	at	AT4G03230.8
2	at	AT4G21380.1
2	at	AT4G21380.2
2	at	AT4G21390.1
2	at	AT4G21390.2
2	at	AT4G27290.1
2	at	AT4G27290.2
2	at	AT4G27300.1
2	gh	Gohir.1Z029000.1
2	gh	Gohir.A01G037600.1
2	gh	Gohir.A01G037700.1
2	gh	Gohir.A01G037800.1
2	gh	Gohir.A01G037900.1
2	gh	Gohir.A01G038000.1
2	gh	Gohir.A01G038100.1
2	gh	Gohir.A01G038100.2
2	gh	Gohir.A01G038100.3
2	gh	Gohir.A01G038200.1
2	gh	Gohir.A01G038400.1
2	gh	Gohir.A01G038500.1
2	gh	Gohir.A01G070300.1
2	gh	Gohir.A01G070400.1
2	gh	Gohir.A01G070500.1
2	gh	Gohir.A01G070600.1
2	gh	Gohir.A01G070700.1
2	gh	Gohir.A01G070800.1
2	gh	Gohir.A01G071000.1
2	gh	Gohir.A01G071100.1
2	gh	Gohir.A01G071200.1
2	gh	Gohir.A04G024100.1
2	gh	Gohir.A04G024200.1
2	gh	Gohir.A04G024400.1
2	gh	Gohir.A04G024500.1
2	gh	Gohir.A05G166900.1
2	gh	Gohir.A05G167000.1
2	gh	Gohir.A06G122100.1
2	gh	Gohir.A06G122100.2
2	gh	Gohir.A06G181700.1
2	gh	Gohir.A06G208800.1
2	gh	Gohir.A09G070600.1
2	gh	Gohir.A10G018100.1
2	gh	Gohir.A10G018200.1
2	gh	Gohir.A11G284100.1
2	gh	Gohir.D01G024900.1
2	gh	Gohir.D01G025000.1
2	gh	Gohir.D01G025100.1
2	gh	Gohir.D01G025200.1
2	gh	Gohir.D01G025300.1
2	gh	Gohir.D01G025500.1
2	gh	Gohir.D01G025600.1
2	gh	Gohir.D01G025700.1
2	gh	Gohir.D01G025800.1
2	gh	Gohir.D01G025900.1
2	gh	Gohir.D01G026000.1
2	gh	Gohir.D01G026000.2
2	gh	Gohir.D01G026100.1
2	gh	Gohir.D01G026300.1
2	gh	Gohir.D01G057500.1
2	gh	Gohir.D01G057600.1
2	gh	Gohir.D01G057800.1
2	gh	Gohir.D01G057800.2
2	gh	Gohir.D01G057900.1
2	gh	Gohir.D01G058000.1
2	gh	Gohir.D01G058100.1
2	gh	Gohir.D01G058100.2
2	gh	Gohir.D01G058100.3
2	gh	Gohir.D05G169900.1
2	gh	Gohir.D05G170000.1
2	gh	Gohir.D05G362700.1
2	gh	Gohir.D05G362800.1
2	gh	Gohir.D05G362900.1
2	gh	Gohir.D05G363200.1
2	gh	Gohir.D05G363400.1
2	gh	Gohir.D06G126300.1
2	gh	Gohir.D06G126400.1
2	gh	Gohir.D06G126400.2
2	gh	Gohir.D06G126500.1
2	gh	Gohir.D06G188400.1
2	gh	Gohir.D06G212300.1
2	gh	Gohir.D08G241400.1
2	gh	Gohir.D08G241500.1
2	gh	Gohir.D10G018400.1
2	gh	Gohir.D10G018500.1
2	gh	Gohir.D10G018500.2
2	gh	Gohir.D11G294600.1
2	gm	Glyma.01G117900.10
2	gm	Glyma.01G117900.11
2	gm	Glyma.01G117900.12
2	gm	Glyma.01G117900.13
2	gm	Glyma.01G117900.14
2	gm	Glyma.01G117900.15
2	gm	Glyma.01G117900.16
2	gm	Glyma.01G117900.17
2	gm	Glyma.01G117900.18
2	gm	Glyma.01G117900.19
2	gm	Glyma.01G117900.1
2	gm	Glyma.01G117900.20
2	gm	Glyma.01G117900.21
2	gm	Glyma.01G117900.2
2	gm	Glyma.01G117900.3
2	gm	Glyma.01G117900.4
2	gm	Glyma.01G117900.5
2	gm	Glyma.01G117900.6
2	gm	Glyma.01G117900.7
2	gm	Glyma.01G117900.8
2	gm	Glyma.01G117900.9
2	gm	Glyma.03G054900.1
2	gm	Glyma.03G054900.2
2	gm	Glyma.03G055000.1
2	gm	Glyma.03G055000.2
2	gm	Glyma.03G079500.1
2	gm	Glyma.03G079500.2
2	gm	Glyma.04G139100.1
2	gm	Glyma.06G255900.1
2	gm	Glyma.06G256400.1
2	gm	Glyma.06G256400.2
2	gm	Glyma.06G256400.3
2	gm	Glyma.06G256600.1
2	gm	Glyma.06G256600.2
2	gm	Glyma.06G256700.1
2	gm	Glyma.06G257000.1
2	gm	Glyma.06G257100.1
2	gm	Glyma.06G257300.1
2	gm	Glyma.06G257500.1
2	gm	Glyma.06G257500.2
2	gm	Glyma.06G257700.1
2	gm	Glyma.06G257900.1
2	gm	Glyma.06G258100.1
2	gm	Glyma.06G258100.2
2	gm	Glyma.06G258200.1
2	gm	Glyma.06G258200.2
2	gm	Glyma.06G258400.1
2	gm	Glyma.06G258500.1
2	gm	Glyma.06G258500.2
2	gm	Glyma.06G258900.1
2	gm	Glyma.06G258900.2
2	gm	Glyma.06G260900.1
2	gm	Glyma.06G260900.2
2	gm	Glyma.06G260900.3
2	gm	Glyma.06G260900.4
2	gm	Glyma.06G260900.5
2	gm	Glyma.06G260900.6
2	gm	Glyma.06G261000.1
2	gm	Glyma.06G261100.1
2	gm	Glyma.06G261200.1
2	gm	Glyma.06G261200.2
2	gm	Glyma.06G261800.1
2	gm	Glyma.06G261900.1
2	gm	Glyma.06G261900.2
2	gm	Glyma.06G261900.3
2	gm	Glyma.06G261900.4
2	gm	Glyma.06G262000.1
2	gm	Glyma.06G262100.1
2	gm	Glyma.06G262300.1
2	gm	Glyma.06G262400.1
2	gm	Glyma.06G262600.1
2	gm	Glyma.06G262700.1
2	gm	Glyma.06G262700.2
2	gm	Glyma.07G188800.1
2	gm	Glyma.07G188800.2
2	gm	Glyma.08G060500.1
2	gm	Glyma.08G060500.2
2	gm	Glyma.08G060800.1
2	gm	Glyma.08G061000.1
2	gm	Glyma.08G061000.2
2	gm	Glyma.08G352100.1
2	gm	Glyma.08G352100.2
2	gm	Glyma.08G352200.1
2	gm	Glyma.08G352200.2
2	gm	Glyma.08G352300.1
2	gm	Glyma.08G352400.1
2	gm	Glyma.09G099100.1
2	gm	Glyma.09G099100.2
2	gm	Glyma.09G099200.1
2	gm	Glyma.11G152200.1
2	gm	Glyma.12G140200.1
2	gm	Glyma.12G140300.1
2	gm	Glyma.12G140400.1
2	gm	Glyma.12G140800.1
2	gm	Glyma.12G142100.1
2	gm	Glyma.12G142100.2
2	gm	Glyma.12G142100.3
2	gm	Glyma.12G142200.1
2	gm	Glyma.12G142200.2
2	gm	Glyma.12G142200.3
2	gm	Glyma.12G142200.4
2	gm	Glyma.12G142200.5
2	gm	Glyma.12G142300.1
2	gm	Glyma.12G142400.1
2	gm	Glyma.12G142400.2
2	gm	Glyma.12G142400.3
2	gm	Glyma.12G142800.1
2	gm	Glyma.12G143000.1
2	gm	Glyma.12G143000.2
2	gm	Glyma.12G143000.3
2	gm	Glyma.12G143000.4
2	gm	Glyma.12G143200.1
2	gm	Glyma.12G143200.2
2	gm	Glyma.12G143900.1
2	gm	Glyma.12G143900.2
2	gm	Glyma.12G144100.1
2	gm	Glyma.12G144100.2
2	gm	Glyma.12G144200.1
2	gm	Glyma.12G144400.1
2	gm	Glyma.12G144400.2
2	gm	Glyma.12G144400.3
2	gm	Glyma.12G144400.4
2	gm	Glyma.12G144400.5
2	gm	Glyma.12G144400.6
2	gm	Glyma.12G144400.7
2	gm	Glyma.12G144500.1
2	gm	Glyma.12G144500.2
2	gm	Glyma.12G144500.3
2	gm	Glyma.12G144800.1
2	gm	Glyma.12G145300.1
2	gm	Glyma.12G145400.1
2	gm	Glyma.13G160900.1
2	gm	Glyma.13G248300.1
2	gm	Glyma.13G248300.2
2	gm	Glyma.13G248400.1
2	gm	Glyma.13G248500.1
2	gm	Glyma.13G248700.1
2	gm	Glyma.13G248800.1
2	gm	Glyma.13G248900.1
2	gm	Glyma.13G249000.1
2	gm	Glyma.13G249200.1
2	gm	Glyma.13G249200.2
2	gm	Glyma.13G249200.3
2	gm	Glyma.13G249200.4
2	gm	Glyma.13G249200.5
2	gm	Glyma.13G249200.6
2	gm	Glyma.13G249300.1
2	gm	Glyma.13G249300.2
2	gm	Glyma.13G249300.3
2	gm	Glyma.13G283000.1
2	gm	Glyma.13G283100.1
2	gm	Glyma.13G283200.1
2	gm	Glyma.13G283200.2
2	gm	Glyma.13G283400.1
2	gm	Glyma.13G284100.1
2	gm	Glyma.14G054300.1
2	gm	Glyma.14G054500.1
2	gm	Glyma.14G054500.2
2	gm	Glyma.15G064900.1
2	gm	Glyma.15G065100.1
2	gm	Glyma.15G065200.1
2	gm	Glyma.15G065200.2
2	gm	Glyma.15G221800.1
2	gm	Glyma.16G093900.1
2	gm	Glyma.16G093900.2
2	gm	Glyma.16G093900.3
2	gr	Gorai.002G033400.1
2	gr	Gorai.002G033500.1
2	gr	Gorai.002G033700.1
2	gr	Gorai.002G033800.1
2	gr	Gorai.002G034000.1
2	gr	Gorai.002G034100.1
2	gr	Gorai.002G034200.1
2	gr	Gorai.002G034200.2
2	gr	Gorai.002G034200.3
2	gr	Gorai.002G034300.1
2	gr	Gorai.002G034400.1
2	gr	Gorai.002G034500.1
2	gr	Gorai.002G034600.1
2	gr	Gorai.002G034700.1
2	gr	Gorai.002G034900.1
2	gr	Gorai.002G035000.1
2	gr	Gorai.002G035100.1
2	gr	Gorai.002G035200.1
2	gr	Gorai.002G035300.1
2	gr	Gorai.002G035600.1
2	gr	Gorai.002G035600.2
2	gr	Gorai.002G077900.1
2	gr	Gorai.002G078000.1
2	gr	Gorai.002G078000.2
2	gr	Gorai.002G078200.1
2	gr	Gorai.002G078200.2
2	gr	Gorai.002G078200.3
2	gr	Gorai.002G078200.4
2	gr	Gorai.002G078200.5
2	gr	Gorai.002G078400.1
2	gr	Gorai.002G078500.1
2	gr	Gorai.002G078600.1
2	gr	Gorai.002G078800.1
2	gr	Gorai.002G078800.2
2	gr	Gorai.002G078900.1
2	gr	Gorai.002G078900.2
2	gr	Gorai.002G078900.3
2	gr	Gorai.002G078900.4
2	gr	Gorai.004G256800.1
2	gr	Gorai.004G256800.2
2	gr	Gorai.006G085100.1
2	gr	Gorai.007G317800.1
2	gr	Gorai.007G318000.1
2	gr	Gorai.007G318100.1
2	gr	Gorai.009G175100.1
2	gr	Gorai.009G175200.1
2	gr	Gorai.009G429300.1
2	gr	Gorai.009G429400.1
2	gr	Gorai.009G429500.1
2	gr	Gorai.009G429500.2
2	gr	Gorai.009G429800.1
2	gr	Gorai.009G429800.2
2	gr	Gorai.010G147300.1
2	gr	Gorai.010G147300.2
2	gr	Gorai.010G147300.3
2	gr	Gorai.010G147300.4
2	gr	Gorai.010G147400.1
2	gr	Gorai.010G147400.2
2	gr	Gorai.010G147400.3
2	gr	Gorai.010G147400.4
2	gr	Gorai.010G147500.1
2	gr	Gorai.010G147500.2
2	gr	Gorai.010G220800.1
2	gr	Gorai.010G253800.1
2	gr	Gorai.011G020400.1
2	gr	Gorai.011G020400.2
2	gr	Gorai.011G020500.1
2	gr	Gorai.011G020500.2
2	gr	Gorai.N014300.1
2	gr	Gorai.N019100.1
2	sl	Solyc02g030300.2.1
2	sl	Solyc02g079530.2.1
2	sl	Solyc02g079540.1.1
2	sl	Solyc02g079550.1.1
2	sl	Solyc02g079570.2.1
2	sl	Solyc02g079590.2.1
2	sl	Solyc02g079640.2.1
2	sl	Solyc02g079710.2.1
2	sl	Solyc03g006720.1.1
2	sl	Solyc03g006730.1.1
2	sl	Solyc03g006770.2.1
2	sl	Solyc03g006780.2.1
2	sl	Solyc04g008370.1.1
2	sl	Solyc04g008400.1.1
2	sl	Solyc04g058110.2.1
2	sl	Solyc04g077270.2.1
2	sl	Solyc04g077280.2.1
2	sl	Solyc04g077300.2.1
2	sl	Solyc04g077340.2.1
2	sl	Solyc04g077360.2.1
2	sl	Solyc04g077370.1.1
2	sl	Solyc04g077390.2.1
2	sl	Solyc05g008310.2.1
2	sl	Solyc07g053080.2.1
2	sl	Solyc07g053090.2.1
2	sl	Solyc07g053100.2.1
2	sl	Solyc07g063700.1.1
2	sl	Solyc07g063710.1.1
2	sl	Solyc07g063720.1.1
2	sl	Solyc07g063730.1.1
2	sl	Solyc07g063750.2.1
2	sl	Solyc07g063770.2.1
2	sl	Solyc07g063780.1.1
2	sl	Solyc07g063800.1.1
2	sl	Solyc07g063820.2.1
2	sl	Solyc10g005440.1.1
2	sl	Solyc10g006710.2.1
2	sl	Solyc10g006720.2.1
2	sl	Solyc12g005290.1.1
2	za	Zosma100g00370.1
2	za	Zosma104g00130.1
2	za	Zosma153g00010.1
2	za	Zosma190g00010.1
2	za	Zosma190g00070.1
2	za	Zosma19g01500.1
2	za	Zosma1g00190.1
2	za	Zosma1g00200.1
2	za	Zosma1g00210.1
2	za	Zosma218g00130.1
2	za	Zosma271g00250.1
2	za	Zosma280g00050.1
2	za	Zosma290g00070.1
2	za	Zosma374g00170.1
2	za	Zosma39g00380.1
2	za	Zosma3g01000.1
2	za	Zosma406g00020.1
2	za	Zosma406g00030.1
2	za	Zosma42g00090.1
2	za	Zosma463g00030.1
2	za	Zosma508g00050.1
2	za	Zosma59g00370.1
2	za	Zosma59g00380.1
2	za	Zosma5g00250.1
2	za	Zosma715g00010.1
2	za	Zosma75g00620.1
2	za	Zosma783g00010.1
2	za	Zosma7g00680.1
2	za	Zosma8g01370.1
2	za	Zosma9g01590.1
2	za	Zosma9g01610.1
2	zm	GRMZM2G000620_P01
2	zm	GRMZM2G075247_P01
2	zm	GRMZM2G106702_P01
2	zm	GRMZM2G152120_P01
2	zm	GRMZM2G175258_P01
2	zm	GRMZM2G322723_P01
2	zm	GRMZM2G322723_P02
2	zm	GRMZM2G322728_P01
2	zm	GRMZM2G322728_P02
2	zm	GRMZM2G330751_P01
2	zm	GRMZM2G353726_P01
2	zm	GRMZM2G364375_P01
2	zm	GRMZM2G384755_P01
2	zm	GRMZM2G419290_P01
2	zm	GRMZM2G422340_P01
2	zm	GRMZM2G422340_P02
2	zm	GRMZM2G465987_P01
2	zm	GRMZM2G465999_P01
2	zm	GRMZM5G889999_P01
3	at	AT2G07190.1
3	at	AT2G07200.1
3	at	AT2G07240.1
3	sl	Solyc00g005130.1.1
3	sl	Solyc00g005140.1.1
3	sl	Solyc00g007290.1.1
3	sl	Solyc00g027130.1.1
3	sl	Solyc00g027140.1.1
3	sl	Solyc00g030820.1.1
3	sl	Solyc00g032940.1.1
3	sl	Solyc00g058490.1.1
3	sl	Solyc00g097760.1.1
3	sl	Solyc00g125580.1.1
3	sl	Solyc00g166490.1.1
3	sl	Solyc00g175240.1.1
3	sl	Solyc00g196460.1.1
3	sl	Solyc00g201460.1.1
3	sl	Solyc00g249200.1.1
3	sl	Solyc00g304630.1.1
3	sl	Solyc01g010070.1.1
3	sl	Solyc01g010090.1.1
3	sl	Solyc01g010100.1.1
3	sl	Solyc01g010450.1.1
3	sl	Solyc01g010630.1.1
3	sl	Solyc01g011130.1.1
3	sl	Solyc01g011370.1.1
3	sl	Solyc01g012620.1.1
3	sl	Solyc01g014340.1.1
3	sl	Solyc01g014630.1.1
3	sl	Solyc01g014870.1.1
3	sl	Solyc01g015110.1.1
3	sl	Solyc01g015120.1.1
3	sl	Solyc01g016480.1.1
3	sl	Solyc01g020270.1.1
3	sl	Solyc01g020380.1.1
3	sl	Solyc01g021660.1.1
3	sl	Solyc01g034060.1.1
3	sl	Solyc01g034100.1.1
3	sl	Solyc01g034130.1.1
3	sl	Solyc01g044290.1.1
3	sl	Solyc01g044320.1.1
3	sl	Solyc01g044330.1.1
3	sl	Solyc01g045570.1.1
3	sl	Solyc01g045580.1.1
3	sl	Solyc01g049850.1.1
3	sl	Solyc01g049970.1.1
3	sl	Solyc01g056490.1.1
3	sl	Solyc01g056550.1.1
3	sl	Solyc01g056560.1.1
3	sl	Solyc01g056700.1.1
3	sl	Solyc01g057880.1.1
3	sl	Solyc01g058330.1.1
3	sl	Solyc01g058560.1.1
3	sl	Solyc01g058570.1.1
3	sl	Solyc01g058620.1.1
3	sl	Solyc01g058630.1.1
3	sl	Solyc01g058640.1.1
3	sl	Solyc01g059760.1.1
3	sl	Solyc01g060120.1.1
3	sl	Solyc01g060330.1.1
3	sl	Solyc01g060440.1.1
3	sl	Solyc01g066170.1.1
3	sl	Solyc01g066930.1.1
3	sl	Solyc01g067810.1.1
3	sl	Solyc01g068090.1.1
3	sl	Solyc01g068230.1.1
3	sl	Solyc01g080740.1.1
3	sl	Solyc01g091680.2.1
3	sl	Solyc01g094420.2.1
3	sl	Solyc01g094710.1.1
3	sl	Solyc01g094740.1.1
3	sl	Solyc01g095910.1.1
3	sl	Solyc01g097560.1.1
3	sl	Solyc01g101080.1.1
3	sl	Solyc01g105640.2.1
3	sl	Solyc01g106550.1.1
3	sl	Solyc01g106660.1.1
3	sl	Solyc01g111390.1.1
3	sl	Solyc02g005240.1.1
3	sl	Solyc02g005250.1.1
3	sl	Solyc02g014200.1.1
3	sl	Solyc02g014260.1.1
3	sl	Solyc02g021110.1.1
3	sl	Solyc02g021300.1.1
3	sl	Solyc02g021530.1.1
3	sl	Solyc02g021710.1.1
3	sl	Solyc02g021740.1.1
3	sl	Solyc02g021750.1.1
3	sl	Solyc02g030140.1.1
3	sl	Solyc02g030150.1.1
3	sl	Solyc02g030160.1.1
3	sl	Solyc02g032110.1.1
3	sl	Solyc02g032530.2.1
3	sl	Solyc02g037560.1.1
3	sl	Solyc02g037570.1.1
3	sl	Solyc02g037620.1.1
3	sl	Solyc02g050120.1.1
3	sl	Solyc02g055350.1.1
3	sl	Solyc02g055360.1.1
3	sl	Solyc02g082580.1.1
3	sl	Solyc02g088520.2.1
3	sl	Solyc03g034210.1.1
3	sl	Solyc03g034340.1.1
3	sl	Solyc03g043650.1.1
3	sl	Solyc03g044400.1.1
3	sl	Solyc03g044730.1.1
3	sl	Solyc03g046220.1.1
3	sl	Solyc03g051890.1.1
3	sl	Solyc03g058170.1.1
3	sl	Solyc03g058180.1.1
3	sl	Solyc03g059210.1.1
3	sl	Solyc03g059220.1.1
3	sl	Solyc03g062760.1.1
3	sl	Solyc03g062770.1.1
3	sl	Solyc03g063400.1.1
3	sl	Solyc03g063930.1.1
3	sl	Solyc03g071740.1.1
3	sl	Solyc03g078670.1.1
3	sl	Solyc03g078680.1.1
3	sl	Solyc03g078740.1.1
3	sl	Solyc03g079990.1.1
3	sl	Solyc03g083850.1.1
3	sl	Solyc03g093090.1.1
3	sl	Solyc03g093420.1.1
3	sl	Solyc03g095390.1.1
3	sl	Solyc03g096470.1.1
3	sl	Solyc03g097480.1.1
3	sl	Solyc03g111490.1.1
3	sl	Solyc03g112400.1.1
3	sl	Solyc03g116080.1.1
3	sl	Solyc03g118730.1.1
3	sl	Solyc03g120400.1.1
3	sl	Solyc04g011660.1.1
3	sl	Solyc04g015550.1.1
3	sl	Solyc04g015650.1.1
3	sl	Solyc04g015860.1.1
3	sl	Solyc04g015890.1.1
3	sl	Solyc04g015910.1.1
3	sl	Solyc04g015920.1.1
3	sl	Solyc04g016300.1.1
3	sl	Solyc04g024390.1.1
3	sl	Solyc04g024860.1.1
3	sl	Solyc04g025360.1.1
3	sl	Solyc04g025950.1.1
3	sl	Solyc04g028490.1.1
3	sl	Solyc04g028530.1.1
3	sl	Solyc04g039610.1.1
3	sl	Solyc04g045370.1.1
3	sl	Solyc04g045400.1.1
3	sl	Solyc04g045490.1.1
3	sl	Solyc04g045500.1.1
3	sl	Solyc04g048990.1.1
3	sl	Solyc04g049560.1.1
3	sl	Solyc04g049750.2.1
3	sl	Solyc04g050980.1.1
3	sl	Solyc04g051440.1.1
3	sl	Solyc04g051520.1.1
3	sl	Solyc04g054390.1.1
3	sl	Solyc04g054940.1.1
3	sl	Solyc04g071370.1.1
3	sl	Solyc04g071380.1.1
3	sl	Solyc05g010690.1.1
3	sl	Solyc05g012960.1.1
3	sl	Solyc05g014020.1.1
3	sl	Solyc05g014670.1.1
3	sl	Solyc05g014680.1.1
3	sl	Solyc05g014780.1.1
3	sl	Solyc05g015100.1.1
3	sl	Solyc05g015130.1.1
3	sl	Solyc05g015140.1.1
3	sl	Solyc05g015830.1.1
3	sl	Solyc05g015970.1.1
3	sl	Solyc05g018110.1.1
3	sl	Solyc05g018290.1.1
3	sl	Solyc05g018540.1.1
3	sl	Solyc05g018550.2.1
3	sl	Solyc05g021120.1.1
3	sl	Solyc05g023780.1.1
3	sl	Solyc05g024280.1.1
3	sl	Solyc05g025830.1.1
3	sl	Solyc05g025840.1.1
3	sl	Solyc05g026120.1.1
3	sl	Solyc05g026270.1.1
3	sl	Solyc05g026280.1.1
3	sl	Solyc05g026390.1.1
3	sl	Solyc05g031610.1.1
3	sl	Solyc05g041380.1.1
3	sl	Solyc05g043250.1.1
3	sl	Solyc05g046070.1.1
3	sl	Solyc05g046080.1.1
3	sl	Solyc05g046090.1.1
3	sl	Solyc05g046100.1.1
3	sl	Solyc05g046250.1.1
3	sl	Solyc05g046260.1.1
3	sl	Solyc06g007290.1.1
3	sl	Solyc06g007750.1.1
3	sl	Solyc06g008150.2.1
3	sl	Solyc06g009320.1.1
3	sl	Solyc06g009700.1.1
3	sl	Solyc06g010080.1.1
3	sl	Solyc06g016830.1.1
3	sl	Solyc06g018010.1.1
3	sl	Solyc06g018020.1.1
3	sl	Solyc06g018030.1.1
3	sl	Solyc06g034080.2.1
3	sl	Solyc06g034190.1.1
3	sl	Solyc06g035670.1.1
3	sl	Solyc06g036150.1.1
3	sl	Solyc06g036370.1.1
3	sl	Solyc06g036380.1.1
3	sl	Solyc06g036510.1.1
3	sl	Solyc06g048490.1.1
3	sl	Solyc06g050410.1.1
3	sl	Solyc06g050740.1.1
3	sl	Solyc06g050750.1.1
3	sl	Solyc06g050940.1.1
3	sl	Solyc06g050970.1.1
3	sl	Solyc06g051290.1.1
3	sl	Solyc06g051580.1.1
3	sl	Solyc06g051640.1.1
3	sl	Solyc06g051700.1.1
3	sl	Solyc06g051710.1.1
3	sl	Solyc06g053280.1.1
3	sl	Solyc06g062470.1.1
3	sl	Solyc06g065080.1.1
3	sl	Solyc06g065770.1.1
3	sl	Solyc06g066350.1.1
3	sl	Solyc06g069160.1.1
3	sl	Solyc06g074660.1.1
3	sl	Solyc06g074830.1.1
3	sl	Solyc06g075240.1.1
3	sl	Solyc06g076190.1.1
3	sl	Solyc06g084560.1.1
3	sl	Solyc07g009300.1.1
3	sl	Solyc07g017680.1.1
3	sl	Solyc07g017690.2.1
3	sl	Solyc07g018410.1.1
3	sl	Solyc07g018420.1.1
3	sl	Solyc07g020750.1.1
3	sl	Solyc07g021760.1.1
3	sl	Solyc07g026820.1.1
3	sl	Solyc07g032830.1.1
3	sl	Solyc07g037940.1.1
3	sl	Solyc07g039470.1.1
3	sl	Solyc07g039480.1.1
3	sl	Solyc07g041130.1.1
3	sl	Solyc07g041140.1.1
3	sl	Solyc07g041380.1.1
3	sl	Solyc07g041480.1.1
3	sl	Solyc07g041570.1.1
3	sl	Solyc07g041670.1.1
3	sl	Solyc07g041690.1.1
3	sl	Solyc07g041810.1.1
3	sl	Solyc07g041820.1.1
3	sl	Solyc07g042040.1.1
3	sl	Solyc07g042050.1.1
3	sl	Solyc07g044940.1.1
3	sl	Solyc07g052280.1.1
3	sl	Solyc08g008570.1.1
3	sl	Solyc08g014270.1.1
3	sl	Solyc08g016280.1.1
3	sl	Solyc08g016390.1.1
3	sl	Solyc08g016480.1.1
3	sl	Solyc08g016490.1.1
3	sl	Solyc08g016600.1.1
3	sl	Solyc08g016610.1.1
3	sl	Solyc08g021840.1.1
3	sl	Solyc08g021850.1.1
3	sl	Solyc08g028660.1.1
3	sl	Solyc08g028790.1.1
3	sl	Solyc08g028830.1.1
3	sl	Solyc08g028840.1.1
3	sl	Solyc08g036480.1.1
3	sl	Solyc08g036490.1.1
3	sl	Solyc08g044220.1.1
3	sl	Solyc08g044310.1.1
3	sl	Solyc08g044320.1.1
3	sl	Solyc08g044370.1.1
3	sl	Solyc08g045660.1.1
3	sl	Solyc08g045670.1.1
3	sl	Solyc08g045680.1.1
3	sl	Solyc08g045690.1.1
3	sl	Solyc08g045830.1.1
3	sl	Solyc08g048200.1.1
3	sl	Solyc08g048210.1.1
3	sl	Solyc08g048470.1.1
3	sl	Solyc08g060850.1.1
3	sl	Solyc08g061030.2.1
3	sl	Solyc08g061050.1.1
3	sl	Solyc08g061540.1.1
3	sl	Solyc08g061620.1.1
3	sl	Solyc08g062300.1.1
3	sl	Solyc08g062310.1.1
3	sl	Solyc08g062460.1.1
3	sl	Solyc08g063100.1.1
3	sl	Solyc08g065200.1.1
3	sl	Solyc08g065280.1.1
3	sl	Solyc08g065400.1.1
3	sl	Solyc08g065650.1.1
3	sl	Solyc08g066080.1.1
3	sl	Solyc08g068550.1.1
3	sl	Solyc08g074530.1.1
3	sl	Solyc08g074810.1.1
3	sl	Solyc08g074820.1.1
3	sl	Solyc08g080350.1.1
3	sl	Solyc09g005680.1.1
3	sl	Solyc09g011440.1.1
3	sl	Solyc09g011950.1.1
3	sl	Solyc09g014200.1.1
3	sl	Solyc09g014290.1.1
3	sl	Solyc09g014340.1.1
3	sl	Solyc09g014920.1.1
3	sl	Solyc09g015750.1.1
3	sl	Solyc09g018100.1.1
3	sl	Solyc09g018560.1.1
3	sl	Solyc09g018580.1.1
3	sl	Solyc09g018880.1.1
3	sl	Solyc09g020020.1.1
3	sl	Solyc09g020100.1.1
3	sl	Solyc09g020160.1.1
3	sl	Solyc09g030440.1.1
3	sl	Solyc09g031980.1.1
3	sl	Solyc09g048960.1.1
3	sl	Solyc09g055720.1.1
3	sl	Solyc09g056500.1.1
3	sl	Solyc09g057620.1.1
3	sl	Solyc09g059230.1.1
3	sl	Solyc09g059490.1.1
3	sl	Solyc09g059590.1.1
3	sl	Solyc09g059690.1.1
3	sl	Solyc09g059700.1.1
3	sl	Solyc09g059940.1.1
3	sl	Solyc09g061400.1.1
3	sl	Solyc09g063110.1.1
3	sl	Solyc09g064830.1.1
3	sl	Solyc09g065960.1.1
3	sl	Solyc09g066220.1.1
3	sl	Solyc09g066230.1.1
3	sl	Solyc09g075240.1.1
3	sl	Solyc10g008690.1.1
3	sl	Solyc10g018680.1.1
3	sl	Solyc10g024400.1.1
3	sl	Solyc10g025510.1.1
3	sl	Solyc10g039310.1.1
3	sl	Solyc10g039320.1.1
3	sl	Solyc10g044490.1.1
3	sl	Solyc10g044600.1.1
3	sl	Solyc10g044610.1.1
3	sl	Solyc10g045010.1.1
3	sl	Solyc10g045200.1.1
3	sl	Solyc10g045340.1.1
3	sl	Solyc10g045560.1.1
3	sl	Solyc10g045710.1.1
3	sl	Solyc10g046900.1.1
3	sl	Solyc10g046910.1.1
3	sl	Solyc10g046940.1.1
3	sl	Solyc10g046950.1.1
3	sl	Solyc10g047010.1.1
3	sl	Solyc10g047020.1.1
3	sl	Solyc10g047620.1.1
3	sl	Solyc10g047840.1.1
3	sl	Solyc10g049700.1.1
3	sl	Solyc10g050120.1.1
3	sl	Solyc10g050660.1.1
3	sl	Solyc10g050820.1.1
3	sl	Solyc10g050830.1.1
3	sl	Solyc10g052690.1.1
3	sl	Solyc10g053930.1.1
3	sl	Solyc10g053940.1.1
3	sl	Solyc10g053960.1.1
3	sl	Solyc10g054120.1.1
3	sl	Solyc10g054580.1.1
3	sl	Solyc10g054630.1.1
3	sl	Solyc10g054740.1.1
3	sl	Solyc10g076310.1.1
3	sl	Solyc10g076470.1.1
3	sl	Solyc10g076960.1.1
3	sl	Solyc10g076970.1.1
3	sl	Solyc11g008160.1.1
3	sl	Solyc11g011950.1.1
3	sl	Solyc11g012430.1.1
3	sl	Solyc11g018480.1.1
3	sl	Solyc11g018830.1.1
3	sl	Solyc11g019980.1.1
3	sl	Solyc11g020880.1.1
3	sl	Solyc11g021030.1.1
3	sl	Solyc11g021350.1.1
3	sl	Solyc11g027850.1.1
3	sl	Solyc11g032070.1.1
3	sl	Solyc11g039510.1.1
3	sl	Solyc11g039640.1.1
3	sl	Solyc11g039700.1.1
3	sl	Solyc11g042590.1.1
3	sl	Solyc11g042700.1.1
3	sl	Solyc11g042980.1.1
3	sl	Solyc11g044210.1.1
3	sl	Solyc11g044290.1.1
3	sl	Solyc11g044300.1.1
3	sl	Solyc11g044500.1.1
3	sl	Solyc11g044700.1.1
3	sl	Solyc11g044710.1.1
3	sl	Solyc11g044790.1.1
3	sl	Solyc11g044890.1.1
3	sl	Solyc11g045090.1.1
3	sl	Solyc11g050720.1.1
3	sl	Solyc11g050980.1.1
3	sl	Solyc11g051080.1.1
3	sl	Solyc11g061740.1.1
3	sl	Solyc11g061990.1.1
3	sl	Solyc11g065170.1.1
3	sl	Solyc12g009330.1.1
3	sl	Solyc12g014520.1.1
3	sl	Solyc12g017600.1.1
3	sl	Solyc12g017670.1.1
3	sl	Solyc12g019270.1.1
3	sl	Solyc12g019280.1.1
3	sl	Solyc12g019350.1.1
3	sl	Solyc12g019730.1.1
3	sl	Solyc12g035480.1.1
3	sl	Solyc12g036190.1.1
3	sl	Solyc12g036270.1.1
3	sl	Solyc12g036280.1.1
[truncated: 444,105 more rows]
