# Supplementary material for: Multispecies genome-wide analysis defines the MAP3K gene family in Gossypium hirsutum and reveals conserved family expansions
Source: BMC Bioinformatics. 2019 Mar 14;20(Suppl 2):99. doi: 10.1186/s12859-019-2624-9 (PMC6419318; doi:10.1186/s12859-019-2624-9)
Supplement: Supplementary file 10 — Table containing FIMO predicted motif conservation hits in all examined MAP3Ks. (XLSX 55 kb) [file 12859_2019_2624_MOESM10_ESM.xlsx]

## Sheet: ZIK
Motif ID	Alt ID	Sequence Name	Strand	Start	End	p-value	q-value	Matched Sequence
1	GTPEFMAPEXX	Gohir.A12G239100_new	+	183	193	3.21e-14	2.02e-11	GTPEFMAPELY
1	GTPEFMAPEXX	Gohir.D12G240300_new	+	183	193	3.21e-14	2.02e-11	GTPEFMAPELY
1	GTPEFMAPEXX	Gorai.008G257300_known	+	183	193	3.21e-14	2.02e-11	GTPEFMAPELY
1	GTPEFMAPEXX	AT1G49160_known	+	239	249	3.21e-14	2.02e-11	GTPEFMAPELY
1	GTPEFMAPEXX	AT1G64630_known	+	180	190	3.21e-14	2.02e-11	GTPEFMAPELY
1	GTPEFMAPEXX	AT3G04910_known	+	188	198	1.65e-14	2.02e-11	GTPEFMAPEVY
1	GTPEFMAPEXX	AT3G18750_known	+	192	202	3.21e-14	2.02e-11	GTPEFMAPELY
1	GTPEFMAPEXX	AT3G22420_known	+	259	269	1.65e-14	2.02e-11	GTPEFMAPEVY
1	GTPEFMAPEXX	AT3G48260_known	+	187	197	3.21e-14	2.02e-11	GTPEFMAPELY
1	GTPEFMAPEXX	AT3G51630_known	+	190	200	3.21e-14	2.02e-11	GTPEFMAPELY
1	GTPEFMAPEXX	AT5G28080_known	+	189	199	1.65e-14	2.02e-11	GTPEFMAPEVY
1	GTPEFMAPEXX	AT5G41990_known	+	193	203	3.21e-14	2.02e-11	GTPEFMAPELY
1	GTPEFMAPEXX	AT5G55560_known	+	196	206	3.21e-14	2.02e-11	GTPEFMAPELY
1	GTPEFMAPEXX	AT5G58350_known	+	184	194	3.21e-14	2.02e-11	GTPEFMAPELY
1	GTPEFMAPEXX	Glyma.01G132000_known	+	189	199	3.21e-14	2.02e-11	GTPEFMAPELY
1	GTPEFMAPEXX	Glyma.02G235700_known	+	181	191	3.21e-14	2.02e-11	GTPEFMAPELY
1	GTPEFMAPEXX	Glyma.02G297200_known	+	189	199	3.21e-14	2.02e-11	GTPEFMAPELY
1	GTPEFMAPEXX	Glyma.02G306500_known	+	191	201	6.49e-12	3.66e-09	GTPEYMAPELY
1	GTPEFMAPEXX	Glyma.03G036500_known	+	189	199	3.21e-14	2.02e-11	GTPEFMAPELY
1	GTPEFMAPEXX	Glyma.03G245500_known	+	188	198	1.65e-14	2.02e-11	GTPEFMAPEVY
1	GTPEFMAPEXX	Glyma.04G188800_new	+	192	202	3.21e-14	2.02e-11	GTPEFMAPELY
1	GTPEFMAPEXX	Glyma.06G151000_known	+	197	207	3.21e-14	2.02e-11	GTPEFMAPELY
1	GTPEFMAPEXX	Glyma.06G176800_known	+	192	202	3.21e-14	2.02e-11	GTPEFMAPELY
1	GTPEFMAPEXX	Glyma.07G053500_known	+	238	248	3.21e-14	2.02e-11	GTPEFMAPELY
1	GTPEFMAPEXX	Glyma.08G325600_new	+	192	202	3.21e-14	2.02e-11	GTPEFMAPELY
1	GTPEFMAPEXX	Glyma.09G276300_known	+	203	213	3.21e-14	2.02e-11	GTPEFMAPELY
1	GTPEFMAPEXX	Glyma.10G092400_new	+	151	161	3.21e-14	2.02e-11	GTPEFMAPELY
1	GTPEFMAPEXX	Glyma.10G160400_known	+	188	198	1.65e-14	2.02e-11	GTPEFMAPEVY
1	GTPEFMAPEXX	Glyma.10G248400_known	+	188	198	1.65e-14	2.02e-11	GTPEFMAPEVY
1	GTPEFMAPEXX	Glyma.11G159900_new	+	126	136	4.45e-11	2.46e-08	GTQEFMAPEFY
1	GTPEFMAPEXX	Glyma.13G002100_known	+	180	190	3.21e-14	2.02e-11	GTPEFMAPELY
1	GTPEFMAPEXX	Glyma.14G006600_known	+	191	201	6.49e-12	3.66e-09	GTPEYMAPELY
1	GTPEFMAPEXX	Glyma.14G016400_known	+	189	199	3.21e-14	2.02e-11	GTPEFMAPELY
1	GTPEFMAPEXX	Glyma.14G203700_known	+	181	191	3.21e-14	2.02e-11	GTPEFMAPELY
1	GTPEFMAPEXX	Glyma.16G022600_known	+	202	212	3.21e-14	2.02e-11	GTPEFMAPELY
1	GTPEFMAPEXX	Glyma.18G054100_known	+	192	202	3.21e-14	2.02e-11	GTPEFMAPELY
1	GTPEFMAPEXX	Glyma.18G081500_known	+	192	202	3.21e-14	2.02e-11	GTPEFMAPELY
1	GTPEFMAPEXX	Glyma.18G215100_known	+	203	213	3.21e-14	2.02e-11	GTPEFMAPELY
1	GTPEFMAPEXX	Glyma.19G242900_known	+	183	193	1.65e-14	2.02e-11	GTPEFMAPEVY
1	GTPEFMAPEXX	Glyma.20G066900_known	+	180	190	3.21e-14	2.02e-11	GTPEFMAPELY
1	GTPEFMAPEXX	Glyma.20G145800_known	+	188	198	1.65e-14	2.02e-11	GTPEFMAPEVY
1	GTPEFMAPEXX	Glyma.20G228000_known	+	188	198	1.65e-14	2.02e-11	GTPEFMAPEVY
1	GTPEFMAPEXX	Gohir.1Z041900_new	+	195	205	3.21e-14	2.02e-11	GTPEFMAPELY
1	GTPEFMAPEXX	Gohir.A01G086900_new	+	191	201	3.21e-14	2.02e-11	GTPEFMAPELY
1	GTPEFMAPEXX	Gohir.A02G031800_new	+	190	200	1.65e-14	2.02e-11	GTPEFMAPEVY
1	GTPEFMAPEXX	Gohir.A02G097500_new	+	183	193	3.21e-14	2.02e-11	GTPEFMAPELY
1	GTPEFMAPEXX	Gohir.A05G386300_new	+	195	205	3.21e-14	2.02e-11	GTPEFMAPELY
1	GTPEFMAPEXX	Gohir.A07G056400_new	+	193	203	3.21e-14	2.02e-11	GTPEFMAPELY
1	GTPEFMAPEXX	Gohir.A08G124300_new	+	199	209	3.21e-14	2.02e-11	GTPEFMAPELY
1	GTPEFMAPEXX	Gohir.A09G244300_new	+	193	203	3.21e-14	2.02e-11	GTPEFMAPELY
1	GTPEFMAPEXX	Gohir.A10G149800_new	+	194	204	3.21e-14	2.02e-11	GTPEFMAPELY
1	GTPEFMAPEXX	Gohir.A11G150300_new	+	191	201	6.49e-12	3.66e-09	GTPEYMAPELY
1	GTPEFMAPEXX	Gohir.A11G226100_new	+	195	205	3.21e-14	2.02e-11	GTPEFMAPELY
1	GTPEFMAPEXX	Gohir.A11G255500_new	+	189	199	1.65e-14	2.02e-11	GTPEFMAPEVY
1	GTPEFMAPEXX	Gohir.A13G235500_new	+	190	200	3.21e-14	2.02e-11	GTPEFMAPELY
1	GTPEFMAPEXX	Gohir.D01G073100_new	+	192	202	3.21e-14	2.02e-11	GTPEFMAPELY
1	GTPEFMAPEXX	Gohir.D02G038500_new	+	190	200	1.65e-14	2.02e-11	GTPEFMAPEVY
1	GTPEFMAPEXX	Gohir.D04G023400_new	+	195	205	3.21e-14	2.02e-11	GTPEFMAPELY
1	GTPEFMAPEXX	Gohir.D07G060700_new	+	193	203	3.21e-14	2.02e-11	GTPEFMAPELY
1	GTPEFMAPEXX	Gohir.D08G145400_new	+	271	281	3.21e-14	2.02e-11	GTPEFMAPELY
1	GTPEFMAPEXX	Gohir.D09G245200_new	+	193	203	3.21e-14	2.02e-11	GTPEFMAPELY
1	GTPEFMAPEXX	Gohir.D10G117000_new	+	194	204	3.21e-14	2.02e-11	GTPEFMAPELY
1	GTPEFMAPEXX	Gohir.D11G156800_new	+	192	202	6.49e-12	3.66e-09	GTPEYMAPELY
1	GTPEFMAPEXX	Gohir.D11G231300_new	+	65	75	3.21e-14	2.02e-11	GTPEFMAPELY
1	GTPEFMAPEXX	Gohir.D11G265300_new	+	189	199	1.65e-14	2.02e-11	GTPEFMAPEVY
1	GTPEFMAPEXX	Gohir.D13G139300_new	+	191	201	3.21e-14	2.02e-11	GTPEFMAPELY
1	GTPEFMAPEXX	Gohir.D13G241200_new	+	190	200	3.21e-14	2.02e-11	GTPEFMAPELY
1	GTPEFMAPEXX	Gorai.001G064400_new	+	193	203	3.21e-14	2.02e-11	GTPEFMAPELY
1	GTPEFMAPEXX	Gorai.002G096100_known	+	193	203	3.21e-14	2.02e-11	GTPEFMAPELY
1	GTPEFMAPEXX	Gorai.003G069600_known	+	195	205	3.21e-14	2.02e-11	GTPEFMAPELY
1	GTPEFMAPEXX	Gorai.003G075600_known	+	183	193	3.21e-14	2.02e-11	GTPEFMAPELY
1	GTPEFMAPEXX	Gorai.004G150400_known	+	199	209	3.21e-14	2.02e-11	GTPEFMAPELY
1	GTPEFMAPEXX	Gorai.005G042400_known	+	218	228	1.65e-14	2.02e-11	GTPEFMAPEVY
1	GTPEFMAPEXX	Gorai.006G269500_known	+	193	203	3.21e-14	2.02e-11	GTPEFMAPELY
1	GTPEFMAPEXX	Gorai.007G167300_new	+	192	202	6.49e-12	3.66e-09	GTPEYMAPELY
1	GTPEFMAPEXX	Gorai.007G285300_known	+	189	199	1.65e-14	2.02e-11	GTPEFMAPEVY
1	GTPEFMAPEXX	Gorai.011G128900_known	+	194	204	3.21e-14	2.02e-11	GTPEFMAPELY
1	GTPEFMAPEXX	Gorai.012G033500_known	+	195	205	3.21e-14	2.02e-11	GTPEFMAPELY
1	GTPEFMAPEXX	Gorai.013G156000_known	+	191	201	3.21e-14	2.02e-11	GTPEFMAPELY
1	GTPEFMAPEXX	Gorai.013G272100_known	+	190	200	3.21e-14	2.02e-11	GTPEFMAPELY
1	GTPEFMAPEXX	GRMZM2G021416_known	+	195	205	1.65e-14	2.02e-11	GTPEFMAPEVY
1	GTPEFMAPEXX	GRMZM2G023444_new	+	188	198	3.21e-14	2.02e-11	GTPEFMAPELY
1	GTPEFMAPEXX	GRMZM2G032619_new	+	201	211	2.11e-15	2.02e-11	GTPEFMAPEMY
1	GTPEFMAPEXX	GRMZM2G034779_new	+	190	200	1.65e-14	2.02e-11	GTPEFMAPEVY
1	GTPEFMAPEXX	GRMZM2G084791_known	+	189	199	3.21e-14	2.02e-11	GTPEFMAPELY
1	GTPEFMAPEXX	GRMZM2G089159_known	+	189	199	1.65e-14	2.02e-11	GTPEFMAPEVY
1	GTPEFMAPEXX	GRMZM2G116376_known	+	199	209	6.29e-12	3.66e-09	GTLEFMAPELF
1	GTPEFMAPEXX	GRMZM2G312970_known	+	189	199	3.21e-14	2.02e-11	GTPEFMAPELY
1	GTPEFMAPEXX	GRMZM5G878530_known	+	191	201	3.21e-14	2.02e-11	GTPEFMAPELY
1	GTPEFMAPEXX	Solyc01g096170.2_known	+	224	234	3.21e-14	2.02e-11	GTPEFMAPELY
1	GTPEFMAPEXX	Solyc01g097840.2_known	+	188	198	1.65e-14	2.02e-11	GTPEFMAPEVY
1	GTPEFMAPEXX	Solyc03g112140.2_known	+	195	205	3.21e-14	2.02e-11	GTPEFMAPELY
1	GTPEFMAPEXX	Solyc05g041420.2_known	+	259	269	6.49e-12	3.66e-09	GTPEYMAPELY
1	GTPEFMAPEXX	Solyc06g071800.2_known	+	195	205	3.21e-14	2.02e-11	GTPEFMAPELY
1	GTPEFMAPEXX	Solyc06g082470.2_known	+	195	205	3.21e-14	2.02e-11	GTPEFMAPELY
1	GTPEFMAPEXX	Solyc07g047990.1_known	+	191	201	4.43e-10	2.43e-07	GTPGYMAPELY
1	GTPEFMAPEXX	Solyc07g065250.2_known	+	189	199	3.21e-14	2.02e-11	GTPEFMAPELY
1	GTPEFMAPEXX	Solyc08g082980.2_known	+	192	202	3.21e-14	2.02e-11	GTPEFMAPELY
1	GTPEFMAPEXX	Solyc09g018170.2_known	+	196	206	3.21e-14	2.02e-11	GTPEFMAPELY
1	GTPEFMAPEXX	Solyc09g076000.2_known	+	188	198	1.65e-14	2.02e-11	GTPEFMAPEVY
1	GTPEFMAPEXX	Solyc10g009060.1_known	+	188	198	2.66e-13	1.64e-10	GTPEFMAPECY
1	GTPEFMAPEXX	Solyc10g009350.2_known	+	194	204	3.21e-14	2.02e-11	GTPEFMAPELY
1	GTPEFMAPEXX	Zosma146g00540_new	+	307	317	4.45e-11	2.46e-08	DTPSFMAPEMF
1	GTPEFMAPEXX	Zosma185g00500_new	+	190	200	2.66e-13	1.64e-10	GTPEFMAPEIY
1	GTPEFMAPEXX	Zosma270g00120_new	+	184	194	3.21e-14	2.02e-11	GTPEFMAPELY
1	GTPEFMAPEXX	Zosma56g01260_new	+	198	208	3.21e-14	2.02e-11	GTPEFMAPELY
1	GTPEFMAPEXX	Zosma63g00150_new	+	186	196	6.02e-13	3.64e-10	GTKEFMAPEMY
1	GTPEFMAPEXX	Zosma99g00620_new	+	190	200	5.23e-13	3.19e-10	GTPEFMAPEQF

## Sheet: MEKK
Motif ID	Alt ID	Sequence Name	Strand	Start	End	p-value	q-value	Matched Sequence
1	GXPXXMAPEV	Glyma.01G184000_known	+	474	483	6.72e-11	6.24e-08	GSPYWMAPEL
1	GXPXXMAPEV	Glyma.04G036300_known	+	462	471	6.72e-11	6.24e-08	GSPYWMAPEL
1	GXPXXMAPEV	Glyma.05G080900_known	+	465	474	6.72e-11	6.24e-08	GSPYWMAPEL
1	GXPXXMAPEV	Glyma.06G036400_known	+	449	458	6.72e-11	6.24e-08	GSPYWMAPEL
1	GXPXXMAPEV	Glyma.11G058300_known	+	478	487	6.72e-11	6.24e-08	GSPYWMAPEL
1	GXPXXMAPEV	Glyma.16G181000_known	+	571	580	3.44e-13	6.01e-10	GSPYWMAPEV
1	GXPXXMAPEV	Gohir.A11G045900_new	+	498	507	6.72e-11	6.24e-08	GSPYWMAPEL
1	GXPXXMAPEV	Gohir.A12G069900_new	+	474	483	6.72e-11	6.24e-08	GSPYWMAPEL
1	GXPXXMAPEV	Gohir.D11G049500_new	+	498	507	6.72e-11	6.24e-08	GSPYWMAPEL
1	GXPXXMAPEV	Gorai.007G053300_known	+	498	507	6.72e-11	6.24e-08	GSPYWMAPEL
1	GXPXXMAPEV	GRMZM2G305066_known	+	169	178	1.07e-11	1.15e-08	GTPAFMAPEV
1	GXPXXMAPEV	Solyc01g098980.2_known	+	1112	1121	1.96e-13	6.01e-10	GTPYWMAPEV
1	GXPXXMAPEV	Solyc11g033270.1_new	+	181	190	1.96e-13	6.01e-10	GTPYWMAPEV
1	GXPXXMAPEV	Solyc12g088940.1_known	+	477	486	1.38e-13	6.01e-10	GSPHWMAPEV
1	GXPXXMAPEV	Zosma68g00400_new	+	489	498	3.44e-13	6.01e-10	GSPYWMAPEV
1	GXPXXMAPEV	AC204050.4_new	+	166	175	1.07e-11	1.15e-08	GTPAFMAPEV
1	GXPXXMAPEV	AC209208.3_known	+	568	577	3.44e-13	6.01e-10	GSPYWMAPEV
1	GXPXXMAPEV	AT1G05100_known	+	166	175	1.23e-09	9.63e-07	GTPAFMAPEA
1	GXPXXMAPEV	AT1G07150_known	+	186	195	3.5e-12	4.56e-09	GSPLWMAPEV
1	GXPXXMAPEV	AT1G09000_known	+	236	245	1.96e-13	6.01e-10	GTPYWMAPEV
1	GXPXXMAPEV	AT1G53570_known	+	375	384	3.44e-13	6.01e-10	GSPYWMAPEV
1	GXPXXMAPEV	AT1G54960_known	+	235	244	1.96e-13	6.01e-10	GTPYWMAPEV
1	GXPXXMAPEV	AT1G63700_known	+	561	570	3.44e-13	6.01e-10	GSPYWMAPEV
1	GXPXXMAPEV	AT2G05060_known	+	184	193	3.85e-08	2.77e-05	GTPVYMSPES
1	GXPXXMAPEV	AT2G30040_known	+	177	186	3.5e-12	4.56e-09	GSPLWMAPEV
1	GXPXXMAPEV	AT2G32510_known	+	161	170	1.07e-11	1.15e-08	GTPAFMAPEV
1	GXPXXMAPEV	AT2G34290_known	+	173	182	3.38e-08	2.45e-05	GTPIYMSPES
1	GXPXXMAPEV	AT2G40560_known	+	185	194	3.94e-05	0.0229	GTVEYMPPDS
1	GXPXXMAPEV	AT2G41910_known	+	185	194	3.55e-05	0.0209	GTAIYMSPGS
1	GXPXXMAPEV	AT2G41920_known	+	187	196	3.38e-08	2.45e-05	GTPIYMSPES
1	GXPXXMAPEV	AT2G41930_known	+	183	192	1.54e-06	0.000984	GTSIYMSPES
1	GXPXXMAPEV	AT2G42550_known	+	181	190	3.85e-08	2.77e-05	GTPVYMSPES
1	GXPXXMAPEV	AT3G06030_known	+	235	244	1.96e-13	6.01e-10	GTPYWMAPEV
1	GXPXXMAPEV	AT3G07980_known	+	181	190	1.96e-13	6.01e-10	GTPYWMAPEV
1	GXPXXMAPEV	AT3G13530_known	+	181	190	1.96e-13	6.01e-10	GTPYWMAPEV
1	GXPXXMAPEV	AT3G45670_known	+	268	277	4.79e-08	3.31e-05	GTTRYMAPEL
1	GXPXXMAPEV	AT3G45790_known	+	272	281	1.4e-06	0.00091	GTTRYMSPEL
1	GXPXXMAPEV	AT3G46140_known	+	272	281	1.4e-06	0.00091	GTTRYMSPEL
1	GXPXXMAPEV	AT3G46160_known	+	235	244	5.8e-05	0.0337	GTSRLLPPEV
1	GXPXXMAPEV	AT3G50310_known	+	171	180	1.22e-09	9.59e-07	GTPLYMAPEC
1	GXPXXMAPEV	AT4G08470_known	+	461	470	1.02e-10	8.73e-08	GTLFWMAPEV
1	GXPXXMAPEV	AT4G08480_known	+	659	668	6.55e-09	5.09e-06	ETLFWMAPEV
1	GXPXXMAPEV	AT4G08500_known	+	491	500	2.66e-13	6.01e-10	GTPFWMAPEV
1	GXPXXMAPEV	AT4G12020_known	+	1780	1789	1.81e-07	0.00012	PYWNWMAPEV
1	GXPXXMAPEV	AT4G26890_known	+	158	167	1.07e-11	1.15e-08	GTPAFMAPEV
1	GXPXXMAPEV	AT4G36950_known	+	166	175	1.22e-09	9.59e-07	GTPLYMAPES
1	GXPXXMAPEV	AT5G27510_known	+	176	185	1.21e-06	0.000794	GTLNYMPPES
1	GXPXXMAPEV	AT5G27790_known	+	199	208	1.54e-06	0.000984	GTRIYMSPES
1	GXPXXMAPEV	AT5G55090_known	+	223	232	1.03e-09	8.33e-07	GTPAFMSPEV
1	GXPXXMAPEV	AT5G66850_known	+	508	517	6.72e-11	6.24e-08	GSPYWMAPEL
1	GXPXXMAPEV	AT5G67080_known	+	172	181	1.22e-09	9.59e-07	GTPLYMAPES
1	GXPXXMAPEV	Glyma.01G043100_new	+	148	157	7.13e-08	4.76e-05	GTPLFMSPES
1	GXPXXMAPEV	Glyma.01G186900_new	+	166	175	7.13e-08	4.76e-05	GTPLFMSPES
1	GXPXXMAPEV	Glyma.01G220700_known	+	556	565	3.44e-13	6.01e-10	GSPYWMAPEV
1	GXPXXMAPEV	Glyma.02G228300_known	+	168	177	1.65e-13	6.01e-10	GSPMWMAPEV
1	GXPXXMAPEV	Glyma.03G106000_new	+	166	175	7.13e-08	4.76e-05	GTPLFMSPES
1	GXPXXMAPEV	Glyma.03G106200_new	+	169	178	7.64e-09	5.88e-06	GTPMYMSPES
1	GXPXXMAPEV	Glyma.03G237600_known	+	236	245	1.96e-13	6.01e-10	GTPYWMAPEV
1	GXPXXMAPEV	Glyma.04G213000_new	+	363	372	3.44e-13	6.01e-10	GSPYWMAPEV
1	GXPXXMAPEV	Glyma.04G253500_new	+	451	460	1.02e-10	8.73e-08	GTAFWMAPEV
1	GXPXXMAPEV	Glyma.05G094400_new	+	167	176	1.09e-08	8.33e-06	GTPMFMSPEQ
1	GXPXXMAPEV	Glyma.05G123200_known	+	384	393	3.44e-13	6.01e-10	GSPYWMAPEV
1	GXPXXMAPEV	Glyma.05G191700_known	+	355	364	3.44e-13	6.01e-10	GSPYWMAPEV
1	GXPXXMAPEV	Glyma.06G108900_new	+	440	449	1.02e-10	8.73e-08	GTAFWMAPEV
1	GXPXXMAPEV	Glyma.06G153200_known	+	378	387	3.44e-13	6.01e-10	GSPYWMAPEV
1	GXPXXMAPEV	Glyma.06G226000_new	+	177	186	2.04e-08	1.53e-05	GTPFYMSPES
1	GXPXXMAPEV	Glyma.06G243900_new	+	177	186	2.04e-08	1.53e-05	GTPFYMSPES
1	GXPXXMAPEV	Glyma.06G244200_new	+	177	186	2.04e-08	1.53e-05	GTPFYMSPES
1	GXPXXMAPEV	Glyma.06G307600_new	+	158	167	1.2e-09	9.57e-07	GTPMFLAPEV
1	GXPXXMAPEV	Glyma.08G015500_known	+	570	579	3.44e-13	6.01e-10	GSPYWMAPEV
1	GXPXXMAPEV	Glyma.08G078200_known	+	367	376	3.44e-13	6.01e-10	GSPYWMAPEV
1	GXPXXMAPEV	Glyma.08G156900_new	+	351	360	3.44e-13	6.01e-10	GSPYWMAPEV
1	GXPXXMAPEV	Glyma.09G005500_known	+	154	163	6.41e-12	8.07e-09	GTPRFMAPEV
1	GXPXXMAPEV	Glyma.09G135100_known	+	571	580	3.44e-13	6.01e-10	GSPYWMAPEV
1	GXPXXMAPEV	Glyma.10G232800_known	+	561	570	1.96e-13	6.01e-10	GTPYWMAPEV
1	GXPXXMAPEV	Glyma.10G250800_new	+	216	225	1.92e-11	2.02e-08	GTPHWMSPEV
1	GXPXXMAPEV	Glyma.11G022900_known	+	544	553	3.44e-13	6.01e-10	GSPYWMAPEV
1	GXPXXMAPEV	Glyma.11G054400_new	+	174	183	7.64e-09	5.88e-06	GTPMYMSPES
1	GXPXXMAPEV	Glyma.11G055100_new	+	166	175	7.13e-08	4.76e-05	GTPLFMSPES
1	GXPXXMAPEV	Glyma.11G101700_known	+	181	190	1.96e-13	6.01e-10	GTPYWMAPEV
1	GXPXXMAPEV	Glyma.11G170000_known	+	166	175	3.5e-12	4.56e-09	GSPLWMAPEV
1	GXPXXMAPEV	Glyma.12G027600_known	+	181	190	1.96e-13	6.01e-10	GTPYWMAPEV
1	GXPXXMAPEV	Glyma.12G097200_known	+	156	165	2.21e-12	3.42e-09	GTPMFMAPEV
1	GXPXXMAPEV	Glyma.12G164900_known	+	168	177	2.67e-12	4.02e-09	GTPLWMAPEV
1	GXPXXMAPEV	Glyma.12G192500_known	+	160	169	2.21e-12	3.42e-09	GTPMFMAPEV
1	GXPXXMAPEV	Glyma.13G084100_new	+	480	489	1.02e-10	8.73e-08	GTAFWMAPEV
1	GXPXXMAPEV	Glyma.13G309900_known	+	162	171	2.21e-12	3.42e-09	GTPMFMAPEV
1	GXPXXMAPEV	Glyma.14G080100_known	+	488	497	3.44e-13	6.01e-10	GSPYWMAPEV
1	GXPXXMAPEV	Glyma.14G165700_new	+	439	448	1.67e-07	0.000111	TAFFWMAPEV
1	GXPXXMAPEV	Glyma.14G166000_new	+	476	485	1.02e-10	8.73e-08	GTAFWMAPEV
1	GXPXXMAPEV	Glyma.14G195300_known	+	169	178	1.65e-13	6.01e-10	GSPMWMAPEV
1	GXPXXMAPEV	Glyma.15G048600_known	+	325	334	3.44e-13	6.01e-10	GSPYWMAPEV
1	GXPXXMAPEV	Glyma.16G001200_known	+	168	177	2.67e-12	4.02e-09	GTPLWMAPEV
1	GXPXXMAPEV	Glyma.17G173000_new	+	167	176	1.09e-08	8.33e-06	GTPMFMSPEQ
1	GXPXXMAPEV	Glyma.17G177900_known	+	468	477	6.72e-11	6.24e-08	GSPYWMAPEL
1	GXPXXMAPEV	Glyma.17G245300_known	+	360	369	1.07e-10	8.9e-08	GSSYWMAPEV
1	GXPXXMAPEV	Glyma.18G060900_known	+	166	175	3.5e-12	4.56e-09	GSPLWMAPEV
1	GXPXXMAPEV	Glyma.18G244200_new	+	189	198	2.91e-08	2.16e-05	GSPFYMSPES
1	GXPXXMAPEV	Glyma.19G235200_known	+	233	242	1.96e-13	6.01e-10	GTPYWMAPEV
1	GXPXXMAPEV	Glyma.20G142900_new	+	216	225	1.92e-11	2.02e-08	GTPHWMSPEV
1	GXPXXMAPEV	Glyma.20G161500_known	+	561	570	1.96e-13	6.01e-10	GTPYWMAPEV
1	GXPXXMAPEV	Gohir.1Z039900_new	+	164	173	3.5e-06	0.00215	GTPLNIAPES
1	GXPXXMAPEV	Gohir.A01G013000_new	+	181	190	1.96e-13	6.01e-10	GTPYWMAPEV
1	GXPXXMAPEV	Gohir.A01G082200_new	+	166	175	1.07e-11	1.15e-08	GTPAFMAPEV
1	GXPXXMAPEV	Gohir.A02G068000_new	+	358	367	3.44e-13	6.01e-10	GSPYWMAPEV
1	GXPXXMAPEV	Gohir.A02G074800_new	+	461	470	1.02e-10	8.73e-08	GTAFWMAPEV
1	GXPXXMAPEV	Gohir.A02G156800_new	+	164	173	3.5e-06	0.00215	GTPLNLAPES
1	GXPXXMAPEV	Gohir.A03G028800_new	+	176	185	3.5e-12	4.56e-09	GSPLWMAPEV
1	GXPXXMAPEV	Gohir.A03G164300_new	+	181	190	1.96e-13	6.01e-10	GTPYWMAPEV
1	GXPXXMAPEV	Gohir.A05G171900_new	+	160	169	5.96e-12	7.58e-09	GTPVYMAPEV
1	GXPXXMAPEV	Gohir.A05G232100_new	+	476	485	1.02e-10	8.73e-08	GTAFWMAPEV
1	GXPXXMAPEV	Gohir.A05G385300_new	+	418	427	3.44e-13	6.01e-10	GSPYWMAPEV
1	GXPXXMAPEV	Gohir.A08G183300_new	+	391	400	3.44e-13	6.01e-10	GSPYWMAPEV
1	GXPXXMAPEV	Gohir.A08G201200_new	+	186	195	3.5e-12	4.56e-09	GSPLWMAPEV
1	GXPXXMAPEV	Gohir.A09G050200_new	+	574	583	3.2e-08	2.35e-05	GSPYWLAPEI
1	GXPXXMAPEV	Gohir.A09G055300_new	+	234	243	1.96e-13	6.01e-10	GTPYWMAPEV
1	GXPXXMAPEV	Gohir.A10G012200_new	+	159	168	1.05e-11	1.15e-08	GTPLYMAPEV
1	GXPXXMAPEV	Gohir.A10G091500_new	+	165	174	3.91e-08	2.77e-05	GTPLSMAPES
1	GXPXXMAPEV	Gohir.A10G092900_new	+	492	501	6.72e-11	6.24e-08	GSPYWMAPEL
1	GXPXXMAPEV	Gohir.A11G264700_new	+	232	241	1.96e-13	6.01e-10	GTPYWMAPEV
1	GXPXXMAPEV	Gohir.A12G001400_new	+	417	426	3.44e-13	6.01e-10	GSPYWMAPEV
1	GXPXXMAPEV	Gohir.A12G072100_new	+	165	174	3.14e-06	0.002	GTPSNIAPES
1	GXPXXMAPEV	Gohir.A12G134300_new	+	181	190	1.96e-13	6.01e-10	GTPYWMAPEV
1	GXPXXMAPEV	Gohir.A13G233100_new	+	186	195	3.5e-12	4.56e-09	GSPLWMAPEV
1	GXPXXMAPEV	Gohir.D01G068800_new	+	166	175	1.07e-11	1.15e-08	GTPAFMAPEV
1	GXPXXMAPEV	Gohir.D02G081800_new	+	475	484	1.02e-10	8.73e-08	GTAFWMAPEV
1	GXPXXMAPEV	Gohir.D02G187600_new	+	117	126	1.96e-13	6.01e-10	GTPYWMAPEV
1	GXPXXMAPEV	Gohir.D03G023900_new	+	164	173	3.5e-06	0.00215	GTPLNLAPES
1	GXPXXMAPEV	Gohir.D03G139800_new	+	176	185	3.5e-12	4.56e-09	GSPLWMAPEV
1	GXPXXMAPEV	Gohir.D04G022500_new	+	418	427	3.44e-13	6.01e-10	GSPYWMAPEV
1	GXPXXMAPEV	Gohir.D05G107500_new	+	187	196	3.5e-12	4.56e-09	GSPLWMAPEV
1	GXPXXMAPEV	Gohir.D05G175000_new	+	160	169	5.96e-12	7.58e-09	GTPVYMAPEV
1	GXPXXMAPEV	Gohir.D05G202900_new	+	524	533	3.44e-13	6.01e-10	GSPYWMAPEV
1	GXPXXMAPEV	Gohir.D08G201900_new	+	566	575	3.44e-13	6.01e-10	GSPYWMAPEV
1	GXPXXMAPEV	Gohir.D08G218400_new	+	186	195	3.5e-12	4.56e-09	GSPLWMAPEV
1	GXPXXMAPEV	Gohir.D09G043100_new	+	574	583	3.2e-08	2.35e-05	GSPYWLAPEI
1	GXPXXMAPEV	Gohir.D09G054200_new	+	233	242	1.96e-13	6.01e-10	GTPYWMAPEV
1	GXPXXMAPEV	Gohir.D10G011600_new	+	159	168	1.05e-11	1.15e-08	GTPLYMAPEV
1	GXPXXMAPEV	Gohir.D10G095400_new	+	455	464	6.72e-11	6.24e-08	GSPYWMAPEL
1	GXPXXMAPEV	Gohir.D10G096700_new	+	165	174	3.91e-08	2.77e-05	GTPLSMAPES
1	GXPXXMAPEV	Gohir.D11G199800_new	+	164	173	3.5e-06	0.00215	GTPLNIAPES
1	GXPXXMAPEV	Gohir.D11G274900_new	+	232	241	1.96e-13	6.01e-10	GTPYWMAPEV
1	GXPXXMAPEV	Gohir.D12G001200_new	+	415	424	3.44e-13	6.01e-10	GSPYWMAPEV
1	GXPXXMAPEV	Gohir.D12G070000_new	+	165	174	3.5e-06	0.00215	GTPLNIAPES
1	GXPXXMAPEV	Gohir.D12G089300_new	+	507	516	6.72e-11	6.24e-08	GSPYWMAPEL
1	GXPXXMAPEV	Gohir.D12G137900_new	+	181	190	1.96e-13	6.01e-10	GTPYWMAPEV
1	GXPXXMAPEV	Gohir.D13G238700_new	+	186	195	3.5e-12	4.56e-09	GSPLWMAPEV
1	GXPXXMAPEV	Gorai.002G016000_known	+	181	190	1.96e-13	6.01e-10	GTPYWMAPEV
1	GXPXXMAPEV	Gorai.002G091000_known	+	166	175	1.07e-11	1.15e-08	GTPAFMAPEV
1	GXPXXMAPEV	Gorai.003G025400_known	+	164	173	3.5e-06	0.00215	GTPLNLAPES
1	GXPXXMAPEV	Gorai.003G146500_known	+	176	185	3.5e-12	4.56e-09	GSPLWMAPEV
1	GXPXXMAPEV	Gorai.004G213200_known	+	566	575	3.44e-13	6.01e-10	GSPYWMAPEV
1	GXPXXMAPEV	Gorai.004G232400_known	+	186	195	3.5e-12	4.56e-09	GSPLWMAPEV
1	GXPXXMAPEV	Gorai.005G083400_new	+	351	360	3.44e-13	6.01e-10	GSPYWMAPEV
1	GXPXXMAPEV	Gorai.005G091700_known	+	475	484	1.02e-10	8.73e-08	GTAFWMAPEV
1	GXPXXMAPEV	Gorai.005G210100_known	+	181	190	1.96e-13	6.01e-10	GTPYWMAPEV
1	GXPXXMAPEV	Gorai.006G049500_known	+	574	583	3.2e-08	2.35e-05	GSPYWLAPEI
1	GXPXXMAPEV	Gorai.006G052900_known	+	235	244	1.96e-13	6.01e-10	GTPYWMAPEV
1	GXPXXMAPEV	Gorai.007G213900_new	+	164	173	3.5e-06	0.00215	GTPLNIAPES
1	GXPXXMAPEV	Gorai.007G296700_known	+	232	241	1.96e-13	6.01e-10	GTPYWMAPEV
1	GXPXXMAPEV	Gorai.008G000500_known	+	417	426	3.44e-13	6.01e-10	GSPYWMAPEV
1	GXPXXMAPEV	Gorai.008G073600_known	+	507	516	6.72e-11	6.24e-08	GSPYWMAPEL
1	GXPXXMAPEV	Gorai.008G077000_new	+	165	174	3.5e-06	0.00215	GTPLNIAPES
1	GXPXXMAPEV	Gorai.008G149400_known	+	181	190	1.96e-13	6.01e-10	GTPYWMAPEV
1	GXPXXMAPEV	Gorai.009G111600_new	+	187	196	3.5e-12	4.56e-09	GSPLWMAPEV
1	GXPXXMAPEV	Gorai.009G180300_known	+	160	169	5.96e-12	7.58e-09	GTPVYMAPEV
1	GXPXXMAPEV	Gorai.009G208800_new	+	524	533	3.44e-13	6.01e-10	GSPYWMAPEV
1	GXPXXMAPEV	Gorai.009G242600_known	+	476	485	1.02e-10	8.73e-08	GTAFWMAPEV
1	GXPXXMAPEV	Gorai.011G012900_known	+	159	168	1.05e-11	1.15e-08	GTPLYMAPEV
1	GXPXXMAPEV	Gorai.011G104700_known	+	496	505	6.72e-11	6.24e-08	GSPYWMAPEL
1	GXPXXMAPEV	Gorai.011G106000_known	+	165	174	3.91e-08	2.77e-05	GTPLSMAPES
1	GXPXXMAPEV	Gorai.012G034500_known	+	418	427	3.44e-13	6.01e-10	GSPYWMAPEV
1	GXPXXMAPEV	Gorai.013G269600_known	+	186	195	3.5e-12	4.56e-09	GSPLWMAPEV
1	GXPXXMAPEV	GRMZM2G017654_known	+	181	190	1.96e-13	6.01e-10	GTPYWMAPEV
1	GXPXXMAPEV	GRMZM2G034877_known	+	514	523	4.51e-11	4.72e-08	GTPYWMAPEP
1	GXPXXMAPEV	GRMZM2G041774_known	+	166	175	1.07e-11	1.15e-08	GTPAFMAPEV
1	GXPXXMAPEV	GRMZM2G044557_known	+	523	532	1.07e-10	8.9e-08	GSVYWMAPEV
1	GXPXXMAPEV	GRMZM2G064613_known	+	284	293	1.96e-13	6.01e-10	GTPYWMAPEV
1	GXPXXMAPEV	GRMZM2G066120_known	+	482	491	6.9e-11	6.29e-08	GTVYWMAPEV
1	GXPXXMAPEV	GRMZM2G093316_known	+	568	577	3.44e-13	6.01e-10	GSPYWMAPEV
1	GXPXXMAPEV	GRMZM2G098828_known	+	273	282	1.96e-13	6.01e-10	GTPYWMAPEV
1	GXPXXMAPEV	GRMZM2G130927_known	+	519	528	1.07e-10	8.9e-08	GSVYWMAPEV
1	GXPXXMAPEV	GRMZM2G140726_known	+	485	494	3.44e-13	6.01e-10	GSPYWMAPEV
1	GXPXXMAPEV	GRMZM2G156800_known	+	537	546	1.96e-13	6.01e-10	GTPYWMAPEV
1	GXPXXMAPEV	GRMZM2G158860_new	+	423	432	6.9e-11	6.29e-08	GTVYWMAPEV
1	GXPXXMAPEV	GRMZM2G165099_known	+	164	173	1.07e-11	1.15e-08	GTPAFMAPEV
1	GXPXXMAPEV	GRMZM2G173965_known	+	162	171	1.07e-11	1.15e-08	GTPAFMAPEV
1	GXPXXMAPEV	GRMZM2G175504_known	+	572	581	3.44e-13	6.01e-10	GSPYWMAPEV
1	GXPXXMAPEV	GRMZM2G180555_known	+	480	489	6.9e-11	6.29e-08	GTVYWMAPEV
1	GXPXXMAPEV	GRMZM2G335826_new	+	164	173	1.07e-11	1.15e-08	GTPAFMAPEV
1	GXPXXMAPEV	GRMZM2G378852_new	+	165	174	1.74e-12	2.97e-09	GTPAWMAPEV
1	GXPXXMAPEV	GRMZM2G404078_new	+	162	171	1.07e-11	1.15e-08	GTPAFMAPEV
1	GXPXXMAPEV	GRMZM2G439350_known	+	172	181	1.12e-09	9.03e-07	ATPAFMAPEV
1	GXPXXMAPEV	GRMZM2G459824_new	+	168	177	1.74e-12	2.97e-09	GTPAWMAPEV
1	GXPXXMAPEV	GRMZM2G476477_known	+	167	176	1.07e-11	1.15e-08	GTPAFMAPEV
1	GXPXXMAPEV	GRMZM2G540772_known	+	323	332	3.44e-13	6.01e-10	GSPYWMAPEV
1	GXPXXMAPEV	GRMZM6G513881_known	+	146	155	3.44e-13	6.01e-10	GSPYWMAPEV
1	GXPXXMAPEV	Solyc01g079750.2_known	+	246	255	1.96e-13	6.01e-10	GTPYWMAPEV
1	GXPXXMAPEV	Solyc01g103240.2_known	+	184	193	3.31e-10	2.7e-07	GTPLWMAPEI
1	GXPXXMAPEV	Solyc01g104530.2_known	+	557	566	1.02e-10	8.73e-08	GTAFWMAPEV
1	GXPXXMAPEV	Solyc02g064870.1_new	+	158	167	4.79e-08	3.31e-05	GTKRYMAPEA
1	GXPXXMAPEV	Solyc02g064930.1_known	+	175	184	4.79e-08	3.31e-05	GTKRYMAPEA
1	GXPXXMAPEV	Solyc02g064980.1_known	+	170	179	5.7e-08	3.87e-05	GTPLYMSPEM
1	GXPXXMAPEV	Solyc02g065110.2_known	+	487	496	6.72e-11	6.24e-08	GSPYWMAPEL
1	GXPXXMAPEV	Solyc02g090430.2_known	+	495	504	6.72e-11	6.24e-08	GSPYWMAPEL
1	GXPXXMAPEV	Solyc02g090970.1_known	+	170	179	5.7e-08	3.87e-05	GTPLYMSPEM
1	GXPXXMAPEV	Solyc02g090980.1_known	+	164	173	5.7e-08	3.87e-05	GTPLYMSPEI
1	GXPXXMAPEV	Solyc02g090990.1_known	+	170	179	5.7e-08	3.87e-05	GTPLYMSPEM
1	GXPXXMAPEV	Solyc03g025360.2_known	+	571	580	3.44e-13	6.01e-10	GSPYWMAPEV
1	GXPXXMAPEV	Solyc03g117640.1_known	+	187	196	1.46e-06	0.000939	GTPMYLSPEA
1	GXPXXMAPEV	Solyc04g079400.2_known	+	482	491	1.38e-13	6.01e-10	GSPHWMAPEV
1	GXPXXMAPEV	Solyc06g036080.2_known	+	595	604	3.44e-13	6.01e-10	GSPYWMAPEV
1	GXPXXMAPEV	Solyc06g065660.1_new	+	184	193	4.79e-08	3.31e-05	GTQRYMAPES
1	GXPXXMAPEV	Solyc06g065790.1_new	+	174	183	4.79e-08	3.31e-05	GTERYMAPES
1	GXPXXMAPEV	Solyc06g068510.1_known	+	204	213	1.46e-06	0.000939	GTPMYLSPEA
1	GXPXXMAPEV	Solyc07g051860.1_known	+	163	172	2.21e-12	3.42e-09	GTPMFMAPEV
1	GXPXXMAPEV	Solyc07g051870.1_known	+	157	166	2.21e-12	3.42e-09	GTPMFMAPEV
1	GXPXXMAPEV	Solyc07g051880.1_known	+	163	172	2.21e-12	3.42e-09	GTPMFMAPEV
1	GXPXXMAPEV	Solyc07g051890.1_known	+	157	166	2.21e-12	3.42e-09	GTPMFMAPEV
1	GXPXXMAPEV	Solyc07g051920.1_known	+	157	166	2.21e-12	3.42e-09	GTPMFMAPEV
1	GXPXXMAPEV	Solyc07g051930.1_known	+	163	172	2.21e-12	3.42e-09	GTPMFMAPEV
1	GXPXXMAPEV	Solyc07g053170.2_known	+	485	494	4.75e-10	3.86e-07	GTALWMAPEV
1	GXPXXMAPEV	Solyc07g064820.1_known	+	152	161	1.07e-11	1.15e-08	GTPAFMAPEV
1	GXPXXMAPEV	Solyc08g069090.1_known	+	183	192	4.45e-06	0.00272	GTLAYAAPEC
1	GXPXXMAPEV	Solyc08g076490.2_known	+	182	191	8.11e-05	0.0465	GTLPYAPPES
1	GXPXXMAPEV	Solyc08g081210.2_known	+	537	546	3.44e-13	6.01e-10	GSPYWMAPEV
1	GXPXXMAPEV	Solyc11g006000.1_known	+	363	372	3.44e-13	6.01e-10	GSPYWMAPEV
1	GXPXXMAPEV	Zosma100g00030_new	+	174	183	1.96e-13	6.01e-10	GTPYWMAPEV
1	GXPXXMAPEV	Zosma12g00430_new	+	181	190	1.96e-13	6.01e-10	GTPYWMAPEV
1	GXPXXMAPEV	Zosma135g00450_new	+	425	434	1.07e-10	8.9e-08	GSVYWMAPEV
1	GXPXXMAPEV	Zosma164g00170_new	+	452	461	1.07e-10	8.9e-08	GSVYWMAPEV
1	GXPXXMAPEV	Zosma16g00390_new	+	567	576	3.44e-13	6.01e-10	GSPYWMAPEV
1	GXPXXMAPEV	Zosma193g00020_new	+	178	187	2.67e-12	4.02e-09	GTPLWMAPEV
1	GXPXXMAPEV	Zosma209g00210_new	+	167	176	9.12e-12	1.14e-08	GTPVFMAPEV
1	GXPXXMAPEV	Zosma22g00900_new	+	405	414	3.44e-13	6.01e-10	GSPYWMAPEV
1	GXPXXMAPEV	Zosma253g00060_new	+	563	572	3.44e-13	6.01e-10	GSPYWMAPEV
1	GXPXXMAPEV	Zosma26g00350_new	+	546	555	1.72e-08	1.3e-05	GSPHWIAPEL
1	GXPXXMAPEV	Zosma334g00080_new	+	250	259	1.96e-13	6.01e-10	GTPYWMAPEV
1	GXPXXMAPEV	Zosma388g00040_new	+	244	253	1.96e-13	6.01e-10	GTPYWMAPEV
1	GXPXXMAPEV	Zosma60g00470_new	+	383	392	3.44e-13	6.01e-10	GSPYWMAPEV
1	GXPXXMAPEV	Zosma64g00490_new	+	177	186	3.31e-10	2.7e-07	GTPLWMAPEI
1	GXPXXMAPEV	Zosma70g00360_new	+	171	180	1.07e-11	1.15e-08	GTPAFMAPEV
1	GXPXXMAPEV	Zosma88g00540_new	+	171	180	1.07e-11	1.15e-08	GTPAFMAPEV
1	GXPXXMAPEV	Zosma88g00560_new	+	171	180	1.07e-11	1.15e-08	GTPAFMAPEV
1	GXPXXMAPEV	Zosma91g00370_new	+	484	493	1.71e-10	1.41e-07	GSVFWMAPEV
1	GXPXXMAPEV	Zosma96g00760_new	+	514	523	1.96e-13	6.01e-10	GTPYWMAPEV

## Sheet: RAF
Motif ID	Alt ID	Sequence Name	Strand	Start	End	p-value	q-value	Matched Sequence
1	GTXXXMAPEV	AT1G04700_known	+	935	944	2.32e-09	1.73e-06	GTLPWMAPEL
1	GTXXXMAPEV	AT1G08720_known	+	829	838	1.26e-11	2.97e-08	GTPEWMAPEV
1	GTXXXMAPEV	AT1G14000_known	+	328	337	2.54e-09	1.8e-06	GSYRYMAPEV
1	GTXXXMAPEV	AT1G16270_known	+	1032	1041	2.32e-09	1.73e-06	GTLPWMAPEL
1	GTXXXMAPEV	AT1G18160_known	+	875	884	2.26e-11	4.78e-08	GTAEWMAPEV
1	GTXXXMAPEV	AT1G62400_known	+	248	257	3.88e-10	3.83e-07	GTYRWMAPEM
1	GTXXXMAPEV	AT1G67890_known	+	646	655	5.07e-12	1.82e-08	GTPQWMAPEV
1	GTXXXMAPEV	AT1G73660_known	+	908	917	2.26e-11	4.78e-08	GTAEWMAPEV
1	GTXXXMAPEV	AT1G79570_known	+	1133	1142	2.32e-09	1.73e-06	GTLPWMAPEL
1	GTXXXMAPEV	AT2G17700_known	+	443	452	3.65e-12	1.82e-08	GTYRWMAPEV
1	GTXXXMAPEV	AT2G24360_known	+	292	301	3.88e-10	3.83e-07	GTYRWMAPEM
1	GTXXXMAPEV	AT2G31010_known	+	679	688	1.3e-09	1.15e-06	GTPEWMAPEL
1	GTXXXMAPEV	AT2G31800_known	+	359	368	2.5e-06	0.00174	PSNYCMAPEV
1	GTXXXMAPEV	AT2G35050_known	+	1142	1151	2.32e-09	1.73e-06	GTLPWMAPEL
1	GTXXXMAPEV	AT2G42640_known	+	685	694	1.3e-09	1.15e-06	GTPEWMAPEL
1	GTXXXMAPEV	AT2G43850_known	+	362	371	1.06e-05	0.00696	LSNYYIAPEV
1	GTXXXMAPEV	AT3G01490_known	+	290	299	6.34e-11	9.63e-08	GTLGYMAPEV
1	GTXXXMAPEV	AT3G06620_known	+	654	663	5.07e-12	1.82e-08	GTPQWMAPEV
1	GTXXXMAPEV	AT3G06630_known	+	594	603	5.07e-12	1.82e-08	GTPQWMAPEV
1	GTXXXMAPEV	AT3G06640_known	+	606	615	6.52e-10	6.4e-07	GMPQWMAPEV
1	GTXXXMAPEV	AT3G22750_known	+	257	266	6.34e-11	9.63e-08	GTLGYMAPEV
1	GTXXXMAPEV	AT3G24715_known	+	1005	1014	2.32e-09	1.73e-06	GTLPWMAPEL
1	GTXXXMAPEV	AT3G27560_known	+	187	196	3.88e-10	3.83e-07	GTYRWMAPEL
1	GTXXXMAPEV	AT3G46920_known	+	1041	1050	2.32e-09	1.73e-06	GTLPWMAPEL
1	GTXXXMAPEV	AT3G46930_known	+	362	371	3.65e-12	1.82e-08	GTYRWMAPEV
1	GTXXXMAPEV	AT3G50720_known	+	209	218	3.65e-12	1.82e-08	GTYRWMAPEV
1	GTXXXMAPEV	AT3G50730_known	+	196	205	2.11e-11	4.78e-08	GTSKWMAPEV
1	GTXXXMAPEV	AT3G58640_known	+	713	722	1.3e-09	1.15e-06	GTPEWMAPEL
1	GTXXXMAPEV	AT3G58760_known	+	393	402	2.42e-08	1.71e-05	SSWRYMAPEV
1	GTXXXMAPEV	AT3G63260_known	+	270	279	6.34e-11	9.63e-08	GTLGYMAPEV
1	GTXXXMAPEV	AT4G14780_known	+	243	252	6.34e-11	9.63e-08	GTLGYMAPEV
1	GTXXXMAPEV	AT4G18950_known	+	319	328	5.59e-06	0.00372	ISCRYIAPEV
1	GTXXXMAPEV	AT4G23050_known	+	628	637	5.07e-12	1.82e-08	GTPQWMAPEV
1	GTXXXMAPEV	AT4G24480_known	+	836	845	1.3e-09	1.15e-06	GTPEWMAPEF
1	GTXXXMAPEV	AT4G31170_known	+	293	302	3.88e-10	3.83e-07	GTYRWMAPEM
1	GTXXXMAPEV	AT4G35780_known	+	449	458	3.65e-12	1.82e-08	GTYRWMAPEV
1	GTXXXMAPEV	AT4G38470_known	+	447	456	3.65e-12	1.82e-08	GTYRWMAPEV
1	GTXXXMAPEV	AT5G01850_known	+	203	212	3.88e-10	3.83e-07	GTYRWMAPEL
1	GTXXXMAPEV	AT5G03730_known	+	713	722	1.26e-11	2.97e-08	GTPEWMAPEV
1	GTXXXMAPEV	AT5G07140_known	+	481	490	6.78e-05	0.0439	DGYRWLAPEI
1	GTXXXMAPEV	AT5G11850_known	+	769	778	1.26e-11	2.97e-08	GTPEWMAPEV
1	GTXXXMAPEV	AT5G40540_known	+	187	196	3.88e-10	3.83e-07	GTYRWMAPEL
1	GTXXXMAPEV	AT5G49470_known	+	712	721	5.07e-12	1.82e-08	GTPQWMAPEV
1	GTXXXMAPEV	AT5G50000_known	+	264	273	6.34e-11	9.63e-08	GTLGYMAPEV
1	GTXXXMAPEV	AT5G50180_known	+	181	190	3.88e-10	3.83e-07	GTYRWMAPEL
1	GTXXXMAPEV	AT5G57610_known	+	950	959	2.32e-09	1.73e-06	GTLPWMAPEL
1	GTXXXMAPEV	AT5G58950_known	+	371	380	3.88e-10	3.83e-07	GTYRWMAPEM
1	GTXXXMAPEV	AT5G66710_known	+	232	241	3.88e-10	3.83e-07	GTYRWMAPEL
1	GTXXXMAPEV	Glyma.01G052600_known	+	317	326	2.54e-09	1.8e-06	GSYRYMAPEV
1	GTXXXMAPEV	Glyma.01G132300_known	+	215	224	3.88e-10	3.83e-07	GTYRWMAPEL
1	GTXXXMAPEV	Glyma.01G161600_known	+	452	461	3.65e-12	1.82e-08	GTYRWMAPEV
1	GTXXXMAPEV	Glyma.01G217100_known	+	671	680	5.07e-12	1.82e-08	GTPQWMAPEV
1	GTXXXMAPEV	Glyma.01G236100_known	+	266	275	6.34e-11	9.63e-08	GTLGYMAPEV
1	GTXXXMAPEV	Glyma.02G165800_known	+	559	568	1.26e-11	2.97e-08	GTPEWMAPEV
1	GTXXXMAPEV	Glyma.02G288300_known	+	315	324	3.72e-06	0.00256	TSWRYVAPEV
1	GTXXXMAPEV	Glyma.03G036000_known	+	215	224	3.88e-10	3.83e-07	GTYRWMAPEL
1	GTXXXMAPEV	Glyma.03G191000_known	+	698	707	1.26e-11	2.97e-08	GTPEWMAPEV
1	GTXXXMAPEV	Glyma.04G020100_known	+	436	445	3.65e-12	1.82e-08	GTYRWMAPEV
1	GTXXXMAPEV	Glyma.04G096000_known	+	819	828	1.3e-09	1.15e-06	GTPEWMAPEF
1	GTXXXMAPEV	Glyma.04G181500_known	+	220	229	3.88e-10	3.83e-07	GTYRWMAPEM
1	GTXXXMAPEV	Glyma.04G182700_new	+	265	274	6.34e-11	9.63e-08	GTLGYMAPEV
1	GTXXXMAPEV	Glyma.04G188200_known	+	187	196	3.88e-10	3.83e-07	GTYRWMAPEL
1	GTXXXMAPEV	Glyma.05G002600_known	+	187	196	3.88e-10	3.83e-07	GTYRWMAPEL
1	GTXXXMAPEV	Glyma.05G036600_known	+	270	279	6.34e-11	9.63e-08	GTLGYMAPEV
1	GTXXXMAPEV	Glyma.05G037200_known	+	219	228	3.88e-10	3.83e-07	GTYRWMAPEM
1	GTXXXMAPEV	Glyma.05G220200_known	+	297	306	3.88e-10	3.83e-07	GTYRWMAPEM
1	GTXXXMAPEV	Glyma.05G245300_known	+	896	905	2.26e-11	4.78e-08	GTAEWMAPEV
1	GTXXXMAPEV	Glyma.06G097700_known	+	361	370	1.3e-09	1.15e-06	GTPEWMAPEF
1	GTXXXMAPEV	Glyma.06G177700_known	+	187	196	3.88e-10	3.83e-07	GTYRWMAPEL
1	GTXXXMAPEV	Glyma.06G182900_new	+	205	214	3.88e-10	3.83e-07	GTYRWMAPEM
1	GTXXXMAPEV	Glyma.06G183500_known	+	265	274	6.34e-11	9.63e-08	GTLGYMAPEV
1	GTXXXMAPEV	Glyma.06G276900_known	+	716	725	1.3e-09	1.15e-06	GTPEWMAPEL
1	GTXXXMAPEV	Glyma.07G101600_known	+	899	908	2.26e-11	4.78e-08	GTAEWMAPEV
1	GTXXXMAPEV	Glyma.07G197200_known	+	355	364	3.88e-10	3.83e-07	GTYRWMAPEM
1	GTXXXMAPEV	Glyma.07G228000_known	+	311	320	2.54e-09	1.8e-06	GSYRYMAPEV
1	GTXXXMAPEV	Glyma.07G239600_known	+	652	661	5.07e-12	1.82e-08	GTPQWMAPEV
1	GTXXXMAPEV	Glyma.07G264700_known	+	246	255	3.88e-10	3.83e-07	GTYRWMAPEM
1	GTXXXMAPEV	Glyma.08G026500_known	+	297	306	3.88e-10	3.83e-07	GTYRWMAPEM
1	GTXXXMAPEV	Glyma.08G052700_known	+	897	906	2.26e-11	4.78e-08	GTAEWMAPEV
1	GTXXXMAPEV	Glyma.08G151400_known	+	211	220	3.88e-10	3.83e-07	GTYRWMAPEM
1	GTXXXMAPEV	Glyma.08G165800_known	+	1132	1141	2.32e-09	1.73e-06	GTLPWMAPEL
1	GTXXXMAPEV	Glyma.08G165900_known	+	1142	1151	2.32e-09	1.73e-06	GTLPWMAPEL
1	GTXXXMAPEV	Glyma.08G237200_new	+	394	403	2.32e-09	1.73e-06	GTLPWMAPEL
1	GTXXXMAPEV	Glyma.08G356500_known	+	1172	1181	2.32e-09	1.73e-06	GTLPWMAPEL
1	GTXXXMAPEV	Glyma.09G009100_known	+	241	250	3.88e-10	3.83e-07	GTYRWMAPEM
1	GTXXXMAPEV	Glyma.09G035400_known	+	607	616	5.07e-12	1.82e-08	GTPQWMAPEV
1	GTXXXMAPEV	Glyma.09G177600_known	+	895	904	2.26e-11	4.78e-08	GTAEWMAPEV
1	GTXXXMAPEV	Glyma.09G275900_known	+	213	222	3.88e-10	3.83e-07	GTYRWMAPEL
1	GTXXXMAPEV	Glyma.10G066000_known	+	724	733	1.26e-11	2.97e-08	GTPEWMAPEV
1	GTXXXMAPEV	Glyma.10G104500_new	+	262	271	1.26e-11	2.97e-08	GTPEWMAPEV
1	GTXXXMAPEV	Glyma.10G159200_known	+	809	818	1.26e-11	2.97e-08	GTPEWMAPEV
1	GTXXXMAPEV	Glyma.10G192700_known	+	1067	1076	2.32e-09	1.73e-06	GTLPWMAPEL
1	GTXXXMAPEV	Glyma.10G226300_known	+	445	454	3.65e-12	1.82e-08	GTYRWMAPEV
1	GTXXXMAPEV	Glyma.10G284400_known	+	463	472	3.65e-12	1.82e-08	GTYRWMAPEV
1	GTXXXMAPEV	Glyma.11G007100_known	+	264	273	6.34e-11	9.63e-08	GTLGYMAPEV
1	GTXXXMAPEV	Glyma.11G082200_known	+	452	461	3.65e-12	1.82e-08	GTYRWMAPEV
1	GTXXXMAPEV	Glyma.12G128700_known	+	719	728	1.3e-09	1.15e-06	GTPEWMAPEL
1	GTXXXMAPEV	Glyma.12G211000_known	+	714	723	1.3e-09	1.15e-06	GTPEWMAPEL
1	GTXXXMAPEV	Glyma.13G094500_known	+	1006	1015	2.32e-09	1.73e-06	GTLPWMAPEL
1	GTXXXMAPEV	Glyma.13G151100_known	+	724	733	1.26e-11	2.97e-08	GTPEWMAPEV
1	GTXXXMAPEV	Glyma.13G169300_new	+	245	254	6.34e-11	9.63e-08	GTLGYMAPEV
1	GTXXXMAPEV	Glyma.13G179000_known	+	351	360	3.88e-10	3.83e-07	GTYRWMAPEM
1	GTXXXMAPEV	Glyma.13G223400_known	+	313	322	5.59e-06	0.00372	TSCRYVAPEV
1	GTXXXMAPEV	Glyma.13G238400_new	+	321	330	3.88e-10	3.83e-07	GTYRWMAPEM
1	GTXXXMAPEV	Glyma.13G290400_known	+	714	723	1.3e-09	1.15e-06	GTPEWMAPEL
1	GTXXXMAPEV	Glyma.14G026700_known	+	314	323	3.72e-06	0.00256	TSWRYVAPEV
1	GTXXXMAPEV	Glyma.14G094400_known	+	817	826	1.26e-11	2.97e-08	GTPEWMAPEV
1	GTXXXMAPEV	Glyma.14G182700_known	+	842	851	1.3e-09	1.15e-06	GTPEWMAPEF
1	GTXXXMAPEV	Glyma.15G074900_known	+	320	329	3.88e-10	3.83e-07	GTYRWMAPEM
1	GTXXXMAPEV	Glyma.15G088500_known	+	313	322	5.59e-06	0.00372	TSCRYVAPEV
1	GTXXXMAPEV	Glyma.15G113500_known	+	241	250	3.88e-10	3.83e-07	GTYRWMAPEM
1	GTXXXMAPEV	Glyma.15G202000_known	+	1290	1299	2.32e-09	1.73e-06	GTLPWMAPEL
1	GTXXXMAPEV	Glyma.15G213400_known	+	1109	1118	2.32e-09	1.73e-06	GTLPWMAPEL
1	GTXXXMAPEV	Glyma.15G261100_known	+	1141	1150	2.32e-09	1.73e-06	GTLPWMAPEL
1	GTXXXMAPEV	Glyma.15G261200_known	+	1130	1139	2.32e-09	1.73e-06	GTLPWMAPEL
1	GTXXXMAPEV	Glyma.15G270700_known	+	211	220	3.88e-10	3.83e-07	GTYRWMAPEM
1	GTXXXMAPEV	Glyma.15G271100_known	+	211	220	3.88e-10	3.83e-07	GTYRWMAPEM
1	GTXXXMAPEV	Glyma.16G069200_known	+	187	196	3.88e-10	3.83e-07	GTYRWMAPEL
1	GTXXXMAPEV	Glyma.17G009300_known	+	246	255	3.88e-10	3.83e-07	GTYRWMAPEM
1	GTXXXMAPEV	Glyma.17G033700_known	+	653	662	5.07e-12	1.82e-08	GTPQWMAPEV
1	GTXXXMAPEV	Glyma.17G065700_known	+	992	1001	2.32e-09	1.73e-06	GTLPWMAPEL
1	GTXXXMAPEV	Glyma.17G090000_known	+	226	235	3.88e-10	3.83e-07	GTYRWMAPEM
1	GTXXXMAPEV	Glyma.17G090600_known	+	271	280	6.34e-11	9.63e-08	GTLGYMAPEV
1	GTXXXMAPEV	Glyma.17G105100_known	+	1260	1269	2.32e-09	1.73e-06	GTLPWMAPEL
1	GTXXXMAPEV	Glyma.17G229100_known	+	826	835	1.26e-11	2.97e-08	GTPEWMAPEV
1	GTXXXMAPEV	Glyma.18G174200_known	+	1174	1183	2.32e-09	1.73e-06	GTLPWMAPEL
1	GTXXXMAPEV	Glyma.19G002800_known	+	159	168	3.88e-10	3.83e-07	GTYRWMAPEL
1	GTXXXMAPEV	Glyma.19G009500_known	+	246	255	6.34e-11	9.63e-08	GTLGYMAPEV
1	GTXXXMAPEV	Glyma.19G056300_known	+	187	196	3.88e-10	3.83e-07	GTYRWMAPEL
1	GTXXXMAPEV	Glyma.19G191600_known	+	696	705	1.26e-11	2.97e-08	GTPEWMAPEV
1	GTXXXMAPEV	Glyma.20G031300_known	+	313	322	2.54e-09	1.8e-06	GSYRYMAPEV
1	GTXXXMAPEV	Glyma.20G105300_known	+	461	470	3.65e-12	1.82e-08	GTYRWMAPEV
1	GTXXXMAPEV	Glyma.20G149000_known	+	260	269	2.87e-11	6.02e-08	GTYGYMAPEV
1	GTXXXMAPEV	Glyma.20G165800_known	+	428	437	3.65e-12	1.82e-08	GTYRWMAPEV
1	GTXXXMAPEV	Glyma.20G197800_known	+	1058	1067	2.32e-09	1.73e-06	GTLPWMAPEL
1	GTXXXMAPEV	Glyma.20G229500_known	+	851	860	1.26e-11	2.97e-08	GTPEWMAPEV
1	GTXXXMAPEV	Gohir.1Z073500_new	+	820	829	1.26e-11	2.97e-08	GTPEWMAPEV
1	GTXXXMAPEV	Gohir.1Z092600_new	+	208	217	1.26e-11	2.97e-08	GTPEWMAPEV
1	GTXXXMAPEV	Gohir.A01G001900_new	+	452	461	3.65e-12	1.82e-08	GTYRWMAPEV
1	GTXXXMAPEV	Gohir.A01G099800_new	+	1107	1116	2.32e-09	1.73e-06	GTLPWMAPEL
1	GTXXXMAPEV	Gohir.A01G151500_new	+	918	927	2.26e-11	4.78e-08	GTAEWMAPEV
1	GTXXXMAPEV	Gohir.A01G171300_new	+	516	525	3.65e-12	1.82e-08	GTYRWMAPEV
1	GTXXXMAPEV	Gohir.A02G003900_new	+	198	207	3.88e-10	3.83e-07	GTYRWMAPEL
1	GTXXXMAPEV	Gohir.A02G007000_new	+	357	366	5.03e-06	0.00343	PSNIYMAPEI
1	GTXXXMAPEV	Gohir.A02G024800_new	+	976	985	2.32e-09	1.73e-06	GTLPWMAPEL
1	GTXXXMAPEV	Gohir.A02G033700_new	+	263	272	6.34e-11	9.63e-08	GTLGYMAPEV
1	GTXXXMAPEV	Gohir.A02G054800_new	+	622	631	1.46e-12	1.82e-08	GTPHWMAPEV
1	GTXXXMAPEV	Gohir.A02G064900_new	+	444	453	3.65e-12	1.82e-08	GTYRWMAPEV
1	GTXXXMAPEV	Gohir.A02G175000_new	+	447	456	3.65e-12	1.82e-08	GTYRWMAPEV
1	GTXXXMAPEV	Gohir.A03G017700_new	+	637	646	5.07e-12	1.82e-08	GTPQWMAPEV
1	GTXXXMAPEV	Gohir.A03G057000_new	+	182	191	3.88e-10	3.83e-07	GTYRWMAPEL
1	GTXXXMAPEV	Gohir.A03G096700_new	+	218	227	3.88e-10	3.83e-07	GTYRWMAPEM
1	GTXXXMAPEV	Gohir.A03G102400_new	+	320	329	2.54e-09	1.8e-06	GSYRYMAPEV
1	GTXXXMAPEV	Gohir.A04G066300_new	+	739	748	1.26e-11	2.97e-08	GTPEWMAPEV
1	GTXXXMAPEV	Gohir.A04G132100_new	+	450	459	3.65e-12	1.82e-08	GTYRWMAPEV
1	GTXXXMAPEV	Gohir.A05G005800_new	+	977	986	2.32e-09	1.73e-06	GTLPWMAPEL
1	GTXXXMAPEV	Gohir.A05G011400_new	+	1293	1302	2.32e-09	1.73e-06	GTLPWMAPEL
1	GTXXXMAPEV	Gohir.A05G042400_new	+	825	834	1.26e-11	2.97e-08	GTPEWMAPEV
1	GTXXXMAPEV	Gohir.A05G066500_new	+	300	309	3.88e-10	3.83e-07	GTYRWMAPEM
1	GTXXXMAPEV	Gohir.A05G161300_new	+	351	360	3.88e-10	3.83e-07	GTYRWMAPEM
1	GTXXXMAPEV	Gohir.A05G182300_new	+	448	457	3.65e-12	1.82e-08	GTYRWMAPEV
1	GTXXXMAPEV	Gohir.A05G218900_new	+	841	850	1.3e-09	1.15e-06	GTPEWMAPEF
1	GTXXXMAPEV	Gohir.A05G242600_new	+	496	505	3.65e-12	1.82e-08	GTYRWMAPEV
1	GTXXXMAPEV	Gohir.A05G355100_new	+	187	196	3.88e-10	3.83e-07	GTYRWMAPEL
1	GTXXXMAPEV	Gohir.A05G359500_new	+	253	262	6.34e-11	9.63e-08	GTLGYMAPEV
1	GTXXXMAPEV	Gohir.A05G374000_new	+	686	695	1.3e-09	1.15e-06	GTPEWMAPEL
1	GTXXXMAPEV	Gohir.A05G377800_new	+	319	328	3.72e-06	0.00256	TSWRYVAPEV
1	GTXXXMAPEV	Gohir.A06G031600_new	+	815	824	1.3e-09	1.15e-06	GTPEWMAPEF
1	GTXXXMAPEV	Gohir.A06G050100_new	+	1252	1261	2.32e-09	1.73e-06	GTLPWMAPEL
1	GTXXXMAPEV	Gohir.A06G089200_new	+	809	818	1.3e-09	1.15e-06	GTPEWMAPEI
1	GTXXXMAPEV	Gohir.A06G123300_new	+	315	324	5.59e-06	0.00372	TSCRYIAPEV
1	GTXXXMAPEV	Gohir.A06G152500_new	+	237	246	3.88e-10	3.83e-07	GTYRWMAPEM
1	GTXXXMAPEV	Gohir.A07G001100_new	+	296	305	3.88e-10	3.83e-07	GTYRWMAPEM
1	GTXXXMAPEV	Gohir.A07G155400_new	+	1115	1124	2.32e-09	1.73e-06	GTLPWMAPEL
1	GTXXXMAPEV	Gohir.A07G219500_new	+	258	267	6.34e-11	9.63e-08	GTLGYMAPEV
1	GTXXXMAPEV	Gohir.A07G223900_new	+	187	196	3.88e-10	3.83e-07	GTYRWMAPEL
1	GTXXXMAPEV	Gohir.A08G065000_new	+	260	269	6.34e-11	9.63e-08	GTLGYMAPEV
1	GTXXXMAPEV	Gohir.A08G193900_new	+	1162	1171	2.32e-09	1.73e-06	GTLPWMAPEL
1	GTXXXMAPEV	Gohir.A08G214000_new	+	891	900	1.26e-11	2.97e-08	GTPEWMAPEV
1	GTXXXMAPEV	Gohir.A09G029800_new	+	187	196	3.88e-10	3.83e-07	GTYRWMAPEL
1	GTXXXMAPEV	Gohir.A09G066200_new	+	647	656	5.07e-12	1.82e-08	GTPQWMAPEV
1	GTXXXMAPEV	Gohir.A09G135600_new	+	745	754	1.26e-11	2.97e-08	GTPEWMAPEV
1	GTXXXMAPEV	Gohir.A09G218000_new	+	270	279	6.34e-11	9.63e-08	GTLGYMAPEV
1	GTXXXMAPEV	Gohir.A09G234600_new	+	659	668	5.07e-12	1.82e-08	GTPQWMAPEV
1	GTXXXMAPEV	Gohir.A10G009900_new	+	239	248	3.88e-10	3.83e-07	GTYRWMAPEM
1	GTXXXMAPEV	Gohir.A10G026400_new	+	341	350	3.88e-10	3.83e-07	GTYRWMAPEM
1	GTXXXMAPEV	Gohir.A10G033200_new	+	314	323	5.59e-06	0.00372	TSCRYVAPEV
1	GTXXXMAPEV	Gohir.A10G172600_new	+	660	669	5.07e-12	1.82e-08	GTPQWMAPEV
1	GTXXXMAPEV	Gohir.A11G067500_new	+	262	271	6.34e-11	9.63e-08	GTLGYMAPEV
1	GTXXXMAPEV	Gohir.A11G171500_new	+	452	461	3.65e-12	1.82e-08	GTYRWMAPEV
1	GTXXXMAPEV	Gohir.A11G186200_new	+	224	233	3.88e-10	3.83e-07	GTYRWMAPEI
1	GTXXXMAPEV	Gohir.A11G256500_new	+	877	886	1.26e-11	2.97e-08	GTPEWMAPEV
1	GTXXXMAPEV	Gohir.A12G003500_new	+	270	279	6.34e-11	9.63e-08	GTLGYMAPEV
1	GTXXXMAPEV	Gohir.A12G047900_new	+	1195	1204	2.32e-09	1.73e-06	GTLPWMAPEL
1	GTXXXMAPEV	Gohir.A12G109400_new	+	299	308	2.54e-09	1.8e-06	GSYRYMAPEV
1	GTXXXMAPEV	Gohir.A12G163500_new	+	327	336	2.54e-09	1.8e-06	GSYRYMAPEV
1	GTXXXMAPEV	Gohir.A12G268600_new	+	885	894	1.89e-09	1.67e-06	GTAEWMSPEV
1	GTXXXMAPEV	Gohir.A12G273500_new	+	284	293	6.34e-11	9.63e-08	GTLGYMAPEV
1	GTXXXMAPEV	Gohir.A13G085100_new	+	327	336	2.54e-09	1.8e-06	GSYRYMAPEV
1	GTXXXMAPEV	Gohir.D01G001500_new	+	435	444	3.65e-12	1.82e-08	GTYRWMAPEV
1	GTXXXMAPEV	Gohir.D01G084300_new	+	1091	1100	2.32e-09	1.73e-06	GTLPWMAPEL
1	GTXXXMAPEV	Gohir.D01G129100_new	+	746	755	1.26e-11	2.97e-08	GTPEWMAPEV
1	GTXXXMAPEV	Gohir.D01G162300_new	+	451	460	3.65e-12	1.82e-08	GTYRWMAPEV
1	GTXXXMAPEV	Gohir.D02G004300_new	+	198	207	3.88e-10	3.83e-07	GTYRWMAPEL
1	GTXXXMAPEV	Gohir.D02G006600_new	+	358	367	5.03e-06	0.00343	PSNIYMAPEI
1	GTXXXMAPEV	Gohir.D02G032000_new	+	986	995	2.32e-09	1.73e-06	GTLPWMAPEL
1	GTXXXMAPEV	Gohir.D02G040300_new	+	301	310	6.34e-11	9.63e-08	GTLGYMAPEV
1	GTXXXMAPEV	Gohir.D02G059700_new	+	619	628	5.07e-12	1.82e-08	GTPQWMAPEV
1	GTXXXMAPEV	Gohir.D02G059800_new	+	608	617	1.46e-12	1.82e-08	GTPHWMAPEV
1	GTXXXMAPEV	Gohir.D02G070800_new	+	444	453	3.65e-12	1.82e-08	GTYRWMAPEV
1	GTXXXMAPEV	Gohir.D02G117000_new	+	218	227	3.88e-10	3.83e-07	GTYRWMAPEM
1	GTXXXMAPEV	Gohir.D02G127300_new	+	320	329	2.54e-09	1.8e-06	GSYRYMAPEV
1	GTXXXMAPEV	Gohir.D03G004800_new	+	447	456	3.65e-12	1.82e-08	GTYRWMAPEV
1	GTXXXMAPEV	Gohir.D03G153900_new	+	637	646	5.07e-12	1.82e-08	GTPQWMAPEV
1	GTXXXMAPEV	Gohir.D04G037900_new	+	319	328	3.72e-06	0.00256	TSWRYVAPEV
1	GTXXXMAPEV	Gohir.D04G041500_new	+	686	695	1.3e-09	1.15e-06	GTPEWMAPEL
1	GTXXXMAPEV	Gohir.D04G054600_new	+	253	262	6.34e-11	9.63e-08	GTLGYMAPEV
1	GTXXXMAPEV	Gohir.D04G058100_new	+	187	196	3.88e-10	3.83e-07	GTYRWMAPEL
1	GTXXXMAPEV	Gohir.D04G104400_new	+	739	748	1.26e-11	2.97e-08	GTPEWMAPEV
1	GTXXXMAPEV	Gohir.D04G168700_new	+	450	459	3.65e-12	1.82e-08	GTYRWMAPEV
1	GTXXXMAPEV	Gohir.D05G006500_new	+	970	979	2.32e-09	1.73e-06	GTLPWMAPEL
1	GTXXXMAPEV	Gohir.D05G012100_new	+	1293	1302	2.32e-09	1.73e-06	GTLPWMAPEL
1	GTXXXMAPEV	Gohir.D05G044100_new	+	821	830	1.26e-11	2.97e-08	GTPEWMAPEV
1	GTXXXMAPEV	Gohir.D05G069000_new	+	300	309	3.88e-10	3.83e-07	GTYRWMAPEM
1	GTXXXMAPEV	Gohir.D05G164100_new	+	351	360	3.88e-10	3.83e-07	GTYRWMAPEM
1	GTXXXMAPEV	Gohir.D05G185300_new	+	448	457	3.65e-12	1.82e-08	GTYRWMAPEV
1	GTXXXMAPEV	Gohir.D05G221600_new	+	840	849	1.3e-09	1.15e-06	GTPEWMAPEF
1	GTXXXMAPEV	Gohir.D05G244000_new	+	445	454	3.65e-12	1.82e-08	GTYRWMAPEV
1	GTXXXMAPEV	Gohir.D05G289200_new	+	637	646	1.26e-11	2.97e-08	GTPEWMAPEV
1	GTXXXMAPEV	Gohir.D06G030800_new	+	815	824	1.3e-09	1.15e-06	GTPEWMAPEF
1	GTXXXMAPEV	Gohir.D06G049400_new	+	923	932	2.32e-09	1.73e-06	GTLPWMAPEL
1	GTXXXMAPEV	Gohir.D06G087700_new	+	792	801	1.3e-09	1.15e-06	GTPEWMAPEI
1	GTXXXMAPEV	Gohir.D06G140100_new	+	315	324	5.59e-06	0.00372	TSCRYVAPEV
1	GTXXXMAPEV	Gohir.D06G158800_new	+	237	246	3.88e-10	3.83e-07	GTYRWMAPEM
1	GTXXXMAPEV	Gohir.D06G196600_new	+	629	638	5.07e-12	1.82e-08	GTPQWMAPEV
1	GTXXXMAPEV	Gohir.D07G001500_new	+	296	305	3.88e-10	3.83e-07	GTYRWMAPEM
1	GTXXXMAPEV	Gohir.D07G022100_new	+	820	829	1.26e-11	2.97e-08	GTPEWMAPEV
1	GTXXXMAPEV	Gohir.D07G161700_new	+	1171	1180	2.32e-09	1.73e-06	GTLPWMAPEL
1	GTXXXMAPEV	Gohir.D07G226400_new	+	258	267	6.34e-11	9.63e-08	GTLGYMAPEV
1	GTXXXMAPEV	Gohir.D07G231000_new	+	187	196	3.88e-10	3.83e-07	GTYRWMAPEL
1	GTXXXMAPEV	Gohir.D08G073500_new	+	261	270	6.34e-11	9.63e-08	GTLGYMAPEV
1	GTXXXMAPEV	Gohir.D08G118400_new	+	918	927	2.26e-11	4.78e-08	GTAEWMAPEV
1	GTXXXMAPEV	Gohir.D08G211700_new	+	1164	1173	2.32e-09	1.73e-06	GTLPWMAPEL
1	GTXXXMAPEV	Gohir.D08G231000_new	+	892	901	1.26e-11	2.97e-08	GTPEWMAPEV
1	GTXXXMAPEV	Gohir.D09G029500_new	+	204	213	3.88e-10	3.83e-07	GTYRWMAPEL
1	GTXXXMAPEV	Gohir.D09G065400_new	+	647	656	5.07e-12	1.82e-08	GTPQWMAPEV
1	GTXXXMAPEV	Gohir.D09G137700_new	+	750	759	1.26e-11	2.97e-08	GTPEWMAPEV
1	GTXXXMAPEV	Gohir.D09G208700_new	+	353	362	1.77e-07	0.000124	PSNIYMAPEV
1	GTXXXMAPEV	Gohir.D09G210000_new	+	198	207	3.88e-10	3.83e-07	GTYRWMAPEL
1	GTXXXMAPEV	Gohir.D09G213000_new	+	353	362	1.77e-07	0.000124	PSNIYMAPEV
1	GTXXXMAPEV	Gohir.D09G214400_new	+	198	207	3.88e-10	3.83e-07	GTYRWMAPEL
1	GTXXXMAPEV	Gohir.D09G220500_new	+	270	279	6.34e-11	9.63e-08	GTLGYMAPEV
1	GTXXXMAPEV	Gohir.D09G235400_new	+	658	667	5.07e-12	1.82e-08	GTPQWMAPEV
1	GTXXXMAPEV	Gohir.D10G009600_new	+	239	248	3.88e-10	3.83e-07	GTYRWMAPEM
1	GTXXXMAPEV	Gohir.D10G027000_new	+	341	350	3.88e-10	3.83e-07	GTYRWMAPEM
1	GTXXXMAPEV	Gohir.D10G033900_new	+	314	323	5.59e-06	0.00372	TSCRYVAPEV
1	GTXXXMAPEV	Gohir.D10G150400_new	+	270	279	6.34e-11	9.63e-08	GTLGYMAPEV
1	GTXXXMAPEV	Gohir.D10G179100_new	+	660	669	5.07e-12	1.82e-08	GTPQWMAPEV
1	GTXXXMAPEV	Gohir.D11G071400_new	+	256	265	6.34e-11	9.63e-08	GTLGYMAPEV
1	GTXXXMAPEV	Gohir.D11G130100_new	+	271	280	6.34e-11	9.63e-08	GTLGYMAPEV
1	GTXXXMAPEV	Gohir.D11G192800_new	+	224	233	3.88e-10	3.83e-07	GTYRWMAPEI
1	GTXXXMAPEV	Gohir.D11G266300_new	+	879	888	1.26e-11	2.97e-08	GTPEWMAPEV
1	GTXXXMAPEV	Gohir.D12G003200_new	+	270	279	6.34e-11	9.63e-08	GTLGYMAPEV
1	GTXXXMAPEV	Gohir.D12G046700_new	+	1195	1204	2.32e-09	1.73e-06	GTLPWMAPEL
1	GTXXXMAPEV	Gohir.D12G112400_new	+	299	308	2.54e-09	1.8e-06	GSYRYMAPEV
1	GTXXXMAPEV	Gohir.D12G166500_new	+	327	336	2.54e-09	1.8e-06	GSYRYMAPEV
1	GTXXXMAPEV	Gohir.D12G269000_new	+	886	895	2.26e-11	4.78e-08	GTAEWMAPEV
1	GTXXXMAPEV	Gohir.D12G274200_new	+	278	287	6.34e-11	9.63e-08	GTLGYMAPEV
1	GTXXXMAPEV	Gohir.D13G077900_new	+	327	336	2.54e-09	1.8e-06	GSYRYMAPEV
1	GTXXXMAPEV	Gorai.001G001200_known	+	296	305	3.88e-10	3.83e-07	GTYRWMAPEM
1	GTXXXMAPEV	Gorai.001G022800_known	+	820	829	1.26e-11	2.97e-08	GTPEWMAPEV
1	GTXXXMAPEV	Gorai.001G185100_new	+	1205	1214	2.32e-09	1.73e-06	GTLPWMAPEL
1	GTXXXMAPEV	Gorai.001G261300_known	+	260	269	6.34e-11	9.63e-08	GTLGYMAPEV
1	GTXXXMAPEV	Gorai.001G266100_known	+	187	196	3.88e-10	3.83e-07	GTYRWMAPEL
1	GTXXXMAPEV	Gorai.002G002100_known	+	435	444	3.65e-12	1.82e-08	GTYRWMAPEV
1	GTXXXMAPEV	Gorai.002G110000_new	+	1137	1146	2.32e-09	1.73e-06	GTLPWMAPEL
1	GTXXXMAPEV	Gorai.002G159900_known	+	746	755	1.26e-11	2.97e-08	GTPEWMAPEV
1	GTXXXMAPEV	Gorai.002G201200_known	+	451	460	3.65e-12	1.82e-08	GTYRWMAPEV
1	GTXXXMAPEV	Gorai.003G005100_known	+	447	456	3.65e-12	1.82e-08	GTYRWMAPEV
1	GTXXXMAPEV	Gorai.003G162100_new	+	647	656	5.07e-12	1.82e-08	GTPQWMAPEV
1	GTXXXMAPEV	Gorai.004G077900_known	+	261	270	6.34e-11	9.63e-08	GTLGYMAPEV
1	GTXXXMAPEV	Gorai.004G101000_known	+	1033	1042	2.32e-09	1.73e-06	GTLPWMAPEL
1	GTXXXMAPEV	Gorai.004G225000_new	+	1162	1171	2.32e-09	1.73e-06	GTLPWMAPEL
1	GTXXXMAPEV	Gorai.004G245400_new	+	892	901	1.26e-11	2.97e-08	GTPEWMAPEV
1	GTXXXMAPEV	Gorai.005G004900_known	+	198	207	3.88e-10	3.83e-07	GTYRWMAPEL
1	GTXXXMAPEV	Gorai.005G007700_known	+	358	367	5.03e-06	0.00343	PSNIYMAPEI
1	GTXXXMAPEV	Gorai.005G035500_new	+	986	995	2.32e-09	1.73e-06	GTLPWMAPEL
1	GTXXXMAPEV	Gorai.005G044700_known	+	263	272	6.34e-11	9.63e-08	GTLGYMAPEV
1	GTXXXMAPEV	Gorai.005G067300_new	+	622	631	5.07e-12	1.82e-08	GTPQWMAPEV
1	GTXXXMAPEV	Gorai.005G067400_known	+	622	631	1.46e-12	1.82e-08	GTPHWMAPEV
1	GTXXXMAPEV	Gorai.005G080000_new	+	445	454	3.65e-12	1.82e-08	GTYRWMAPEV
1	GTXXXMAPEV	Gorai.005G136700_new	+	218	227	3.88e-10	3.83e-07	GTYRWMAPEM
1	GTXXXMAPEV	Gorai.005G142900_known	+	320	329	2.54e-09	1.8e-06	GSYRYMAPEV
1	GTXXXMAPEV	Gorai.006G034500_known	+	187	196	3.88e-10	3.83e-07	GTYRWMAPEL
1	GTXXXMAPEV	Gorai.006G056600_known	+	918	927	2.26e-11	4.78e-08	GTAEWMAPEV
1	GTXXXMAPEV	Gorai.006G080100_known	+	647	656	5.07e-12	1.82e-08	GTPQWMAPEV
1	GTXXXMAPEV	Gorai.006G158200_known	+	750	759	1.26e-11	2.97e-08	GTPEWMAPEV
1	GTXXXMAPEV	Gorai.006G233100_known	+	392	401	1.77e-07	0.000124	PSNIYMAPEV
1	GTXXXMAPEV	Gorai.006G234800_known	+	198	207	3.88e-10	3.83e-07	GTYRWMAPEL
1	GTXXXMAPEV	Gorai.006G241500_known	+	270	279	6.34e-11	9.63e-08	GTLGYMAPEV
1	GTXXXMAPEV	Gorai.006G258400_known	+	658	667	5.07e-12	1.82e-08	GTPQWMAPEV
1	GTXXXMAPEV	Gorai.007G076700_known	+	256	265	6.34e-11	9.63e-08	GTLGYMAPEV
1	GTXXXMAPEV	Gorai.007G139200_known	+	271	280	6.34e-11	9.63e-08	GTLGYMAPEV
1	GTXXXMAPEV	Gorai.007G190200_known	+	452	461	3.65e-12	1.82e-08	GTYRWMAPEV
1	GTXXXMAPEV	Gorai.007G205800_new	+	236	245	3.88e-10	3.83e-07	GTYRWMAPEI
1	GTXXXMAPEV	Gorai.007G286200_new	+	879	888	1.26e-11	2.97e-08	GTPEWMAPEV
1	GTXXXMAPEV	Gorai.008G003000_known	+	270	279	6.34e-11	9.63e-08	GTLGYMAPEV
1	GTXXXMAPEV	Gorai.008G049200_new	+	1195	1204	2.32e-09	1.73e-06	GTLPWMAPEL
1	GTXXXMAPEV	Gorai.008G121800_new	+	299	308	2.54e-09	1.8e-06	GSYRYMAPEV
1	GTXXXMAPEV	Gorai.008G179300_known	+	327	336	2.54e-09	1.8e-06	GSYRYMAPEV
1	GTXXXMAPEV	Gorai.008G289300_new	+	887	896	2.26e-11	4.78e-08	GTAEWMAPEV
1	GTXXXMAPEV	Gorai.008G294700_known	+	278	287	6.34e-11	9.63e-08	GTLGYMAPEV
1	GTXXXMAPEV	Gorai.009G006600_known	+	1003	1012	2.32e-09	1.73e-06	GTLPWMAPEL
1	GTXXXMAPEV	Gorai.009G012400_new	+	1293	1302	2.32e-09	1.73e-06	GTLPWMAPEL
1	GTXXXMAPEV	Gorai.009G045200_known	+	813	822	1.26e-11	2.97e-08	GTPEWMAPEV
1	GTXXXMAPEV	Gorai.009G069900_new	+	300	309	3.88e-10	3.83e-07	GTYRWMAPEM
1	GTXXXMAPEV	Gorai.009G169300_new	+	351	360	3.88e-10	3.83e-07	GTYRWMAPEM
1	GTXXXMAPEV	Gorai.009G190600_known	+	448	457	3.65e-12	1.82e-08	GTYRWMAPEV
1	GTXXXMAPEV	Gorai.009G228800_new	+	840	849	1.3e-09	1.15e-06	GTPEWMAPEF
1	GTXXXMAPEV	Gorai.009G253200_new	+	445	454	3.65e-12	1.82e-08	GTYRWMAPEV
1	GTXXXMAPEV	Gorai.009G304300_new	+	677	686	1.26e-11	2.97e-08	GTPEWMAPEV
1	GTXXXMAPEV	Gorai.009G408200_known	+	739	748	1.26e-11	2.97e-08	GTPEWMAPEV
1	GTXXXMAPEV	Gorai.010G033900_known	+	815	824	1.3e-09	1.15e-06	GTPEWMAPEF
1	GTXXXMAPEV	Gorai.010G056300_known	+	1251	1260	2.32e-09	1.73e-06	GTLPWMAPEL
1	GTXXXMAPEV	Gorai.010G101300_new	+	808	817	1.3e-09	1.15e-06	GTPEWMAPEI
1	GTXXXMAPEV	Gorai.010G163500_new	+	315	324	5.59e-06	0.00372	TSCRYVAPEV
1	GTXXXMAPEV	Gorai.010G185600_known	+	237	246	3.88e-10	3.83e-07	GTYRWMAPEM
1	GTXXXMAPEV	Gorai.011G010500_known	+	239	248	3.88e-10	3.83e-07	GTYRWMAPEM
1	GTXXXMAPEV	Gorai.011G028300_new	+	341	350	3.88e-10	3.83e-07	GTYRWMAPEM
1	GTXXXMAPEV	Gorai.011G035600_new	+	314	323	5.59e-06	0.00372	TSCRYVAPEV
1	GTXXXMAPEV	Gorai.011G167400_known	+	270	279	6.34e-11	9.63e-08	GTLGYMAPEV
1	GTXXXMAPEV	Gorai.011G200300_known	+	660	669	5.07e-12	1.82e-08	GTPQWMAPEV
1	GTXXXMAPEV	Gorai.012G042800_new	+	319	328	3.72e-06	0.00256	TSWRYVAPEV
1	GTXXXMAPEV	Gorai.012G046800_known	+	686	695	1.3e-09	1.15e-06	GTPEWMAPEL
1	GTXXXMAPEV	Gorai.012G061300_known	+	253	262	6.34e-11	9.63e-08	GTLGYMAPEV
1	GTXXXMAPEV	Gorai.012G064800_known	+	188	197	3.88e-10	3.83e-07	GTYRWMAPEL
1	GTXXXMAPEV	Gorai.012G157000_known	+	450	459	3.65e-12	1.82e-08	GTYRWMAPEV
1	GTXXXMAPEV	Gorai.013G089100_known	+	327	336	2.54e-09	1.8e-06	GSYRYMAPEV
1	GTXXXMAPEV	GRMZM2G002531_new	+	417	426	3.65e-12	1.82e-08	GTYRWMAPEV
1	GTXXXMAPEV	GRMZM2G007854_known	+	691	700	1.3e-09	1.15e-06	GTPEWMAPEL
1	GTXXXMAPEV	GRMZM2G011070_new	+	1113	1122	2.32e-09	1.73e-06	GTLPWMAPEL
1	GTXXXMAPEV	GRMZM2G014618_known	+	318	327	6.34e-11	9.63e-08	GTLGYMAPEV
1	GTXXXMAPEV	GRMZM2G018280_known	+	268	277	3.88e-10	3.83e-07	GTYRWMAPEM
1	GTXXXMAPEV	GRMZM2G019434_known	+	249	258	6.34e-11	9.63e-08	GTLGYMAPEV
1	GTXXXMAPEV	GRMZM2G028604_known	+	259	268	3.88e-10	3.83e-07	GTYRWMAPEM
1	GTXXXMAPEV	GRMZM2G028709_new	+	465	474	3.88e-10	3.83e-07	GTYRWMAPEI
1	GTXXXMAPEV	GRMZM2G039106_known	+	1035	1044	2.32e-09	1.73e-06	GTLPWMAPEL
1	GTXXXMAPEV	GRMZM2G045366_known	+	329	338	6.59e-06	0.00438	NACKYVAPEV
1	GTXXXMAPEV	GRMZM2G048243_known	+	957	966	2.3e-09	1.73e-06	GTAEWMAPEI
1	GTXXXMAPEV	GRMZM2G052658_known	+	1000	1009	2.32e-09	1.73e-06	GTLPWMAPEL
1	GTXXXMAPEV	GRMZM2G055334_known	+	441	450	3.88e-10	3.83e-07	GTYRWMAPEM
1	GTXXXMAPEV	GRMZM2G059671_known	+	692	701	1.26e-11	2.97e-08	GTPEWMAPEV
1	GTXXXMAPEV	GRMZM2G063069_known	+	255	264	6.34e-11	9.63e-08	GTLGYMAPEV
1	GTXXXMAPEV	GRMZM2G063684_known	+	260	269	6.34e-11	9.63e-08	GTLGYMAPEV
1	GTXXXMAPEV	GRMZM2G072584_new	+	249	258	3.88e-10	3.83e-07	GTYRWMAPEL
1	GTXXXMAPEV	GRMZM2G080499_known	+	696	705	1.3e-09	1.15e-06	GTPEWMAPEL
1	GTXXXMAPEV	GRMZM2G088299_known	+	260	269	6.34e-11	9.63e-08	GTLGYMAPEV
1	GTXXXMAPEV	GRMZM2G097878_known	+	426	435	3.88e-10	3.83e-07	GTYRWMAPEM
1	GTXXXMAPEV	GRMZM2G098187_known	+	659	668	1.3e-09	1.15e-06	GTPEWMAPEF
1	GTXXXMAPEV	GRMZM2G102088_known	+	296	305	3.88e-10	3.83e-07	GTYRWMAPEM
1	GTXXXMAPEV	GRMZM2G104283_known	+	453	462	3.88e-10	3.83e-07	GTYRWMAPEM
1	GTXXXMAPEV	GRMZM2G104658_new	+	441	450	3.65e-12	1.82e-08	GTYRWMAPEV
1	GTXXXMAPEV	GRMZM2G110572_known	+	640	649	5.07e-12	1.82e-08	GTPQWMAPEV
1	GTXXXMAPEV	GRMZM2G111269_known	+	257	266	6.34e-11	9.63e-08	GTLGYMAPEV
1	GTXXXMAPEV	GRMZM2G114093_known	+	452	461	5.64e-10	5.55e-07	GTFRWMAPEM
1	GTXXXMAPEV	GRMZM2G131629_known	+	291	300	6.34e-11	9.63e-08	GTLGYMAPEV
1	GTXXXMAPEV	GRMZM2G140537_known	+	640	649	5.07e-12	1.82e-08	GTPQWMAPEV
1	GTXXXMAPEV	GRMZM2G140612_known	+	304	313	3.88e-10	3.83e-07	GTYRWMAPEM
1	GTXXXMAPEV	GRMZM2G152889_known	+	409	418	3.65e-12	1.82e-08	GTYRWMAPEV
1	GTXXXMAPEV	GRMZM2G156013_known	+	296	305	3.88e-10	3.83e-07	GTYRWMAPEM
1	GTXXXMAPEV	GRMZM2G159034_known	+	332	341	2.54e-09	1.8e-06	GSYRYMAPEV
1	GTXXXMAPEV	GRMZM2G160922_known	+	411	420	3.65e-12	1.82e-08	GTYRWMAPEV
1	GTXXXMAPEV	GRMZM2G163141_known	+	695	704	1.3e-09	1.15e-06	GTPEWMAPEL
1	GTXXXMAPEV	GRMZM2G164242_known	+	448	457	3.65e-12	1.82e-08	GTYRWMAPEV
1	GTXXXMAPEV	GRMZM2G165231_known	+	187	196	3.88e-10	3.83e-07	GTYRWMAPEL
1	GTXXXMAPEV	GRMZM2G171677_known	+	227	236	3.88e-10	3.83e-07	GTYRWMAPEM
1	GTXXXMAPEV	GRMZM2G175563_known	+	874	883	1.26e-11	2.97e-08	GTPEWMAPEV
1	GTXXXMAPEV	GRMZM2G326472_known	+	1008	1017	2.32e-09	1.73e-06	GTLPWMAPEL
1	GTXXXMAPEV	GRMZM2G413069_known	+	765	774	1.26e-11	2.97e-08	GTPEWMAPEV
1	GTXXXMAPEV	GRMZM2G448213_known	+	598	607	5.07e-12	1.82e-08	GTPQWMAPEV
1	GTXXXMAPEV	GRMZM2G459854_known	+	469	478	3.65e-12	1.82e-08	GTYRWMAPEV
1	GTXXXMAPEV	GRMZM2G465833_known	+	412	421	3.65e-12	1.82e-08	GTYRWMAPEV
1	GTXXXMAPEV	GRMZM2G474546_known	+	444	453	3.88e-10	3.83e-07	GTYRWMAPEM
1	GTXXXMAPEV	GRMZM2G481005_known	+	1157	1166	2.32e-09	1.73e-06	GTLPWMAPEL
1	GTXXXMAPEV	GRMZM5G814851_known	+	470	479	3.65e-12	1.82e-08	GTYRWMAPEV
1	GTXXXMAPEV	Solyc01g010950.2_known	+	321	330	2.54e-09	1.8e-06	GSYRYMAPEV
1	GTXXXMAPEV	Solyc01g059860.2_known	+	642	651	5.07e-12	1.82e-08	GTPQWMAPEV
1	GTXXXMAPEV	Solyc01g097980.2_known	+	861	870	1.26e-11	2.97e-08	GTPEWMAPEV
1	GTXXXMAPEV	Solyc01g111880.2_known	+	439	448	3.65e-12	1.82e-08	GTYRWMAPEV
1	GTXXXMAPEV	Solyc02g031860.2_new	+	1192	1201	2.32e-09	1.73e-06	GTLPWMAPEL
1	GTXXXMAPEV	Solyc02g031910.2_new	+	1213	1222	2.32e-09	1.73e-06	GTLPWMAPEL
1	GTXXXMAPEV	Solyc02g071740.2_known	+	320	329	5.59e-06	0.00372	TSCRYVAPEV
1	GTXXXMAPEV	Solyc02g076780.2_known	+	644	653	1.3e-09	1.15e-06	GTPEWMAPEL
1	GTXXXMAPEV	Solyc02g078140.2_known	+	353	362	3.88e-10	3.83e-07	GTYRWMAPEM
1	GTXXXMAPEV	Solyc02g083290.2_new	+	438	447	3.65e-12	1.82e-08	GTYRWMAPEV
1	GTXXXMAPEV	Solyc02g085620.2_new	+	209	218	3.88e-10	3.83e-07	GTYRWMAPEM
1	GTXXXMAPEV	Solyc02g093410.2_known	+	188	197	3.88e-10	3.83e-07	GTYRWMAPEL
1	GTXXXMAPEV	Solyc03g005920.2_new	+	319	328	1.59e-05	0.0104	SYRRYVAPEV
1	GTXXXMAPEV	Solyc03g006400.2_known	+	343	352	3.88e-10	3.83e-07	GTYRWMAPEM
1	GTXXXMAPEV	Solyc03g114210.2_new	+	270	279	6.34e-11	9.63e-08	GTLGYMAPEV
1	GTXXXMAPEV	Solyc03g114310.2_known	+	219	228	3.88e-10	3.83e-07	GTYRWMAPEM
1	GTXXXMAPEV	Solyc03g119140.2_known	+	913	922	2.26e-11	4.78e-08	GTAEWMAPEV
1	GTXXXMAPEV	Solyc03g121780.1_known	+	200	209	5.02e-11	9.63e-08	GTIGYMAPEV
1	GTXXXMAPEV	Solyc04g014690.2_known	+	241	250	3.88e-10	3.83e-07	GTYRWMAPEM
1	GTXXXMAPEV	Solyc04g071120.2_new	+	438	447	3.88e-10	3.83e-07	GTYRWMAPEP
1	GTXXXMAPEV	Solyc04g076480.2_known	+	847	856	1.3e-09	1.15e-06	GTPEWMAPEF
1	GTXXXMAPEV	Solyc05g013070.2_new	+	326	335	2.54e-09	1.8e-06	GSYRYMAPEV
1	GTXXXMAPEV	Solyc06g068980.2_known	+	874	883	2.26e-11	4.78e-08	GTAEWMAPEV
1	GTXXXMAPEV	Solyc06g071410.2_known	+	273	282	6.34e-11	9.63e-08	GTLGYMAPEV
1	GTXXXMAPEV	Solyc07g006760.2_known	+	980	989	2.32e-09	1.73e-06	GTLPWMAPEL
1	GTXXXMAPEV	Solyc07g007140.2_known	+	1294	1303	2.32e-09	1.73e-06	GTLPWMAPEL
1	GTXXXMAPEV	Solyc07g042680.2_known	+	293	302	3.88e-10	3.83e-07	GTYRWMAPEM
1	GTXXXMAPEV	Solyc07g042890.2_known	+	293	302	3.88e-10	3.83e-07	GTYRWMAPEM
1	GTXXXMAPEV	Solyc07g055130.2_known	+	717	726	1.3e-09	1.15e-06	GTPEWMAPEL
1	GTXXXMAPEV	Solyc07g055870.2_known	+	321	330	3.72e-06	0.00256	DSWRYVAPEV
1	GTXXXMAPEV	Solyc08g007910.2_known	+	612	621	5.07e-12	1.82e-08	GTPQWMAPEV
1	GTXXXMAPEV	Solyc08g065250.2_new	+	636	645	2.26e-11	4.78e-08	GTAEWMAPEV
1	GTXXXMAPEV	Solyc08g080460.1_known	+	640	649	5.07e-12	1.82e-08	GTPQWMAPEV
1	GTXXXMAPEV	Solyc09g009090.2_known	+	723	732	1.26e-11	2.97e-08	GTPEWMAPEV
1	GTXXXMAPEV	Solyc09g018060.2_known	+	213	222	3.88e-10	3.83e-07	GTYRWMAPEL
1	GTXXXMAPEV	Solyc09g082470.2_new	+	271	280	6.34e-11	9.63e-08	GTLGYMAPEV
1	GTXXXMAPEV	Solyc09g091460.2_new	+	1126	1135	2.32e-09	1.73e-06	GTLPWMAPEL
1	GTXXXMAPEV	Solyc10g017490.1_known	+	324	333	2.54e-09	1.8e-06	GSYRYMAPEV
1	GTXXXMAPEV	Solyc10g055720.1_known	+	439	448	3.88e-10	3.83e-07	GTYRWMAPEI
1	GTXXXMAPEV	Solyc10g083610.1_known	+	717	726	1.26e-11	2.97e-08	GTPEWMAPEV
1	GTXXXMAPEV	Solyc10g085570.1_known	+	697	706	1.26e-11	2.97e-08	GTPEWMAPEV
1	GTXXXMAPEV	Solyc11g012050.1_known	+	239	248	3.88e-10	3.83e-07	GTYRWMAPEM
1	GTXXXMAPEV	Solyc12g009340.1_known	+	282	291	3.88e-10	3.83e-07	GTYRWMAPEM
1	GTXXXMAPEV	Solyc12g013980.1_known	+	295	304	1.3e-09	1.15e-06	GTPEWMAPEL
1	GTXXXMAPEV	Solyc12g062280.1_new	+	243	252	6.34e-11	9.63e-08	GTLGYMAPEV
1	GTXXXMAPEV	Solyc12g094410.1_new	+	457	466	3.65e-12	1.82e-08	GTYRWMAPEV
1	GTXXXMAPEV	Solyc12g099250.1_known	+	648	657	5.07e-12	1.82e-08	GTPQWMAPEV
1	GTXXXMAPEV	Zosma107g00710_new	+	445	454	1.03e-07	7.27e-05	GTYRFMAPEM
1	GTXXXMAPEV	Zosma117g00130_new	+	254	263	3.88e-10	3.83e-07	GTYRWMAPEM
1	GTXXXMAPEV	Zosma146g00510_new	+	402	411	3.65e-12	1.82e-08	GTYRWMAPEV
1	GTXXXMAPEV	Zosma155g00360_new	+	226	235	3.88e-10	3.83e-07	GTYRWMAPEM
1	GTXXXMAPEV	Zosma160g00390_new	+	340	349	2.54e-09	1.8e-06	GSYRYMAPEV
1	GTXXXMAPEV	Zosma173g00130_new	+	449	458	3.65e-12	1.82e-08	GTYRWMAPEV
1	GTXXXMAPEV	Zosma199g00230_new	+	238	247	6.34e-11	9.63e-08	GTLGYMAPEV
1	GTXXXMAPEV	Zosma19g00030_new	+	1292	1301	2.32e-09	1.73e-06	GTLPWMAPEL
1	GTXXXMAPEV	Zosma19g00420_new	+	286	295	3.88e-10	3.83e-07	GTYRWMAPEM
1	GTXXXMAPEV	Zosma1g01920_new	+	1188	1197	2.32e-09	1.73e-06	GTLPWMAPEL
1	GTXXXMAPEV	Zosma216g00040_new	+	622	631	3.34e-09	2.36e-06	GTPQWLAPEV
1	GTXXXMAPEV	Zosma261g00180_new	+	212	221	3.88e-10	3.83e-07	GTYRWMAPEL
1	GTXXXMAPEV	Zosma289g00100_new	+	898	907	1.26e-11	2.97e-08	GTPEWMAPEV
1	GTXXXMAPEV	Zosma31g00240_new	+	335	344	5.59e-06	0.00372	TSCRYVAPEV
1	GTXXXMAPEV	Zosma3g01460_new	+	811	820	2.55e-09	1.81e-06	GSAEWMAPEV
1	GTXXXMAPEV	Zosma50g00950_new	+	1002	1011	2.32e-09	1.73e-06	GTLPWMAPEL
1	GTXXXMAPEV	Zosma58g00140_new	+	888	897	2.32e-09	1.73e-06	GTLPWMAPEL
1	GTXXXMAPEV	Zosma59g00800_new	+	392	401	3.65e-12	1.82e-08	GTYRWMAPEV
1	GTXXXMAPEV	Zosma62g00330_new	+	718	727	1.3e-09	1.15e-06	GTPEWMAPEL
1	GTXXXMAPEV	Zosma63g00330_new	+	187	196	3.88e-10	3.83e-07	GTYRWMAPEL
1	GTXXXMAPEV	Zosma63g00600_new	+	584	593	2.05e-09	1.73e-06	GTISWMAPEL
1	GTXXXMAPEV	Zosma64g00150_new	+	440	449	3.65e-12	1.82e-08	GTYRWMAPEV
1	GTXXXMAPEV	Zosma69g00340_new	+	1109	1118	2.32e-09	1.73e-06	GTLPWMAPEL
1	GTXXXMAPEV	Zosma91g00270_new	+	318	327	3.88e-10	3.83e-07	GTYRWMAPEM
1	GTXXXMAPEV	Zosma9g00610_new	+	245	254	6.34e-11	9.63e-08	GTLGYMAPEV
